# Supplementary material for: Single cell profiling framework reveals metabolic subpopulations as drivers of bioproduction heterogeneity
Source: Nat Commun. 2025 Dec 21;17:645. doi: 10.1038/s41467-025-67408-x (PMC12816005; doi:10.1038/s41467-025-67408-x)
Supplement: Supplementary file 4 — Supplementary Data 1 [file 41467_2025_67408_MOESM4_ESM.xlsx]

## Sheet: Sheet1
List of assembled toolkit plasmids.
Plasmid #	Cassette Overview	Backbone	E. coli marker
Fluorescent protein constructs
3391	pTEF1-mTagBFP2-tENO1	pYTK096	KanR
3392	pTEF1-mTurquoise2-tENO1	pYTK096	KanR
3393	pTEF1-SCFP3A-tENO1	pYTK096	KanR
3394	pPOP6-mTagBFP2-tENO1	pYTK096	KanR
3395	pPOP6-mTurquoise2-tENO1	pYTK096	KanR
3396	pPOP6-SCFP3A-tENO1	pYTK096	KanR
3397	pTEF1-sfGFP-tENO1	pYTK096	KanR
3398	pTEF1-yEGFP-tENO1	pYTK096	KanR
3399	pTEF1-mGFPmut2-tENO1	pYTK096	KanR
3400	pTEF1-mNeonGreen-tENO1	pYTK096	KanR
3401	pPOP6-sfGFP-tENO1	pYTK096	KanR
3402	pPOP6-yEGFP-tENO1	pYTK096	KanR
3403	pPOP6-mGFPmut2-tENO1	pYTK096	KanR
3404	pPOP6-mNeon-tENO1	pYTK096	KanR
3405	pTEF1-Venus-tENO1	pYTK096	KanR
3406	pTEF1-mVenusNB-tENO1	pYTK096	KanR
3407	pTEF1-eCitrine-tENO1	pYTK096	KanR
3408	pPOP6-Venus-tENO1	pYTK096	KanR
3409	pPOP6-mVenusNB-tENO1	pYTK096	KanR
3410	pPOP6-eCitrine-tENO1	pYTK096	KanR
3411	pTEF1-mRuby2-tENO1	pYTK096	KanR
3412	pTEF1-mCherry-tENO1	pYTK096	KanR
3413	pTEF1-ymCherry-tENO1	pYTK096	KanR
3414	pTEF1-mScarletI-tENO1	pYTK096	KanR
3415	pTEF1-mKate2-tENO1	pYTK096	KanR
3416	pPOP6-mRuby2-tENO1	pYTK096	KanR
3417	pPOP6-mCherry-tENO1	pYTK096	KanR
3418	pPOP6-ymCherry-tENO1	pYTK096	KanR
3419	pPOP6-mScarletI-tENO1	pYTK096	KanR
3420	pPOP6-mKate2-tENO1	pYTK096	KanR
Sensing constructs
3605	pTEF1-mNeon-pTEF2-mScarletI	pYTK096	KanR
3607	pTEF1-mScarletI-pTEF2-mNeon	pYTK096	KanR
3567	pTEF1-pHluorin2-tENO1	pWS065*	KanR
3594	pTEF1-mTagBFP2-FBPs-tENO1-pTEF2-mScarletI-tSSA1	pYTK096	KanR
3596	pTEF1-mNeon-FBPs-tENO1-pTEF2-mScarletI-tSSA1	pYTK096	KanR
3597	pTEF1-eCitrine-FBPs-tENO1-pTEF2-mScarletI-tSSA1	pYTK096	KanR
3598	pTEF1-mScarletI-FBPs-tENO1-pTEF2-mNeon-tSSA1	pYTK096	KanR
3570	pRPL28-mTagBFP2-tENO1	pYTK096	KanR
3571	pRPL28-mNeon-tENO1	pYTK096	KanR
3572	pRPL28-eCitrine-tENO1	pYTK096	KanR
3573	pRPL28-mScarletI-tENO1	pYTK096	KanR
3574	pRPL31B-mTagBFP2-tENO1	pYTK096	KanR
3575	pRPL31B-Neon-tENO1	pYTK096	KanR
3576	pRPL31B-eCitrine-tENO1	pYTK096	KanR
3577	pRPL31B-mScarletI-tENO1	pYTK096	KanR
3578	pHXT5-mTagBFP2-tENO1	pYTK096	KanR
3579	pHXT5-mNeon-tENO1	pYTK096	KanR
3580	pHXT5-eCitrine-tENO1	pYTK096	KanR
3581	pHXT5-mScarletI-tENO1	pYTK096	KanR
3587	pGPD2-mTagBFP2-tENO1-pTEF2-mScarletI-tSSA1	pYTK096	KanR
3588	pGPD2-mNeon-tENO1-pTEF2-mScarletI-tSSA1	pYTK096	KanR
3589	pGPD2-eCitrine-tENO1-pTEF2-mScarletI-tSSA1	pYTK096	KanR
3590	pGPD2-mScarletI-tENO1-pTEF2-mNeon-tSSA1	pYTK096	KanR
3583	pYRE-mTagBFP2-tENO1-pTEF2-mScarletI-tSSA1	pYTK096	KanR
3584	pYRE-mNeon-tENO1-pTEF2-mScarletI-tSSA1	pYTK096	KanR
3585	pYRE-eCitrine-tENO1-pTEF2-mScarletI-tSSA1	pYTK096	KanR
3586	pYRE-mScarletI-tENO1-pTEF2-mNeon-tSSA1	pYTK096	KanR
3592	pTEF1-yAT1.03-tENO1	pYTK096	KanR
3591	pTEF1-PercevalHR-tENO1	pYTK096	KanR
3599	pTEF1-pHluorin2-tENO1-pRPL28-mScarletI-tSSA1	pYTK096	KanR
Control constructs
3605	pTEF1-mNeon-tENO1-pTEF2-mScarletI-tSSA1	pYTK096	KanR
3607	pTEF1-mScarletI-tENO1-pTEF2-mNeon-tSSA1	pYTK096	KanR
*pre-assembled HO integration vector, using parts from Lee et al.’s MoClo toolkit.
**CEN.PK2-1C gpd1::TRP1 gpd2::LEU2 his3::HIS3
