# Supplementary material for: Single cell profiling framework reveals metabolic subpopulations as drivers of bioproduction heterogeneity
Source: Nat Commun. 2025 Dec 21;17:645. doi: 10.1038/s41467-025-67408-x (PMC12816005; doi:10.1038/s41467-025-67408-x)
Supplement: Supplementary file 5 — Supplementary Data 2 [file 41467_2025_67408_MOESM5_ESM.xlsx]

## Sheet: Sheet1
List of constructed sensing and control strains.
Strain #	Description	Background	Marker
154	episomal::pHLUM	BY4741	NA
FP expressing strains
4357	URA3::pTEF1-mTagBFP2-tENO1-vURA3	BY4741	URA3
4358	URA3::pTEF1-mTurquoise2-tENO1-vURA3	BY4741	URA3
4359	URA3::pTEF1-SCFP3A-tENO1-vURA3	BY4741	URA3
4383	URA3::pPOP6-mTagBFP2-tENO1-vURA3	BY4741	URA3
4355	URA3::pPOP6-mTurquoise2-tENO1-vURA3	BY4741	URA3
4356	URA3::pPOP6-SCFP3A-tENO1-vURA3	BY4741	URA3
4378	URA3::pTEF1-sfGFP-tENO1-vURA3	BY4741	URA3
4376	URA3::pTEF1-yEGFP-tENO1-vURA3	BY4741	URA3
4375	URA3::pTEF1-mGFPmut2-tENO1-vURA3	BY4741	URA3
4377	URA3::pTEF1-mNeonGreen-tENO1-vURA3	BY4741	URA3
4382	URA3::pPOP6-sfGFP-tENO1-vURA3	BY4741	URA3
4380	URA3::pPOP6-yEGFP-tENO1-vURA3	BY4741	URA3
4379	URA3::pPOP6-mGFPmut2-tENO1-vURA3	BY4741	URA3
4381	URA3::pPOP6-mNeon-tENO1-vURA3	BY4741	URA3
4384	URA3::pTEF1-Venus-tENO1-vURA3	BY4741	URA3
4363	URA3::pTEF1-mVenusNB-tENO1-vURA3	BY4741	URA3
4364	URA3::pTEF1-eCitrine-tENO1-vURA3	BY4741	URA3
4360	URA3::pPOP6-Venus-tENO1-vURA3	BY4741	URA3
4361	URA3::pPOP6-mVenusNB-tENO1-vURA3	BY4741	URA3
4362	URA3::pPOP6-eCitrine-tENO1-vURA3	BY4741	URA3
4365	URA3::pTEF1-mRuby2-tENO1-vURA3	BY4741	URA3
4366	URA3::pTEF1-mCherry-tENO1-vURA3	BY4741	URA3
4369	URA3::pTEF1-ymCherry-tENO1-vURA3	BY4741	URA3
4367	URA3::pTEF1-mScarletI-tENO1-vURA3	BY4741	URA3
4368	URA3::pTEF1-mKate2-tENO1-vURA3	BY4741	URA3
4370	URA3::pPOP6-mRuby2-tENO1-vURA3	BY4741	URA3
4371	URA3::pPOP6-mCherry-tENO1-vURA3	BY4741	URA3
4374	URA3::pPOP6-ymCherry-tENO1-vURA3	BY4741	URA3
4372	URA3::pPOP6-mScarletI-tENO1-vURA3	BY4741	URA3
4373	URA3::pPOP6-mKate2-tENO1-vURA3	BY4741	URA3
4404	URA3::pTEF1-mTagBFP2-pTEF2-mScarletI-vURA3	BY4741	URA3
4405	URA3::pTEF1-mNeon-pTEF2-mScarletI-vURA3	BY4741	URA3
4406	URA3::pTEF1-eCitrine-pTEF2-mScarletI-vURA3	BY4741	URA3
4407	URA3::pTEF1-mScarletI-pTEF2-mNeon-vURA3	BY4741	URA3
Sensing strains
4391	HO::pTEF1-pHluorin2-tENO1-vHIS3	BY4741	HIS3
528	pFBP-2_6.sensor (Addgene: #162800)	BY4741	URA3
4408	URA3::pTEF1-mTagBFP2-FBPs-tENO1-pTEF2-mScarletI-tSSA1-vURA3	BY4741	URA3
4410	URA3::pTEF1-mNeon-FBPs-tENO1-pTEF2-mScarletI-tSSA1-vURA3	BY4741	URA3
4411	URA3::pTEF1-eCitrine-FBPs-tENO1-pTEF2-mScarletI-tSSA1-vURA3	BY4741	URA3
4412	URA3::pTEF1-mScarletI-FBPs-tENO1-pTEF2-mNeon-tSSA1-vURA3	BY4741	URA3
4392	URA3::pRPL28-mTagBFP2-tENO1-vURA3	BY4741	URA3
4393	URA3::pRPL28-mNeon-tENO1-vURA3	BY4741	URA3
4394	URA3::pRPL28-eCitrine-tENO1-vURA3	BY4741	URA3
4395	URA3::pRPL28-mScarletI-tENO1-vURA3	BY4741	URA3
4396	URA3::pRPL31B-mTagBFP2-tENO1-vURA3	BY4741	URA3
4397	URA3::pRPL31B-Neon-tENO1-vURA3	BY4741	URA3
4398	URA3::pRPL31B-eCitrine-tENO1-vURA3	BY4741	URA3
4399	URA3::pRPL31B-mScarletI-tENO1-vURA3	BY4741	URA3
4400	URA3::pHXT5-mTagBFP2-tENO1-vURA3	BY4741	URA3
4401	URA3::pHXT5-mNeon-tENO1-vURA3	BY4741	URA3
4402	URA3::pHXT5-eCitrine-tENO1-vURA3	BY4741	URA3
4403	URA3::pHXT5-mScarletI-tENO1-vURA3	BY4741	URA3
4417	URA3::pGPD2-mTagBFP2-tENO1-pTEF2-mScarletI-tSSA1-vURA3	BY4741	URA3
4418	URA3::pGPD2-mNeon-tENO1-pTEF2-mScarletI-tSSA1-vURA3	BY4741	URA3
4419	URA3::pGPD2-eCitrine-tENO1-pTEF2-mScarletI-tSSA1-vURA3	BY4741	URA3
4420	URA3::pGPD2-mScarletI-tENO1-pTEF2-mNeon-tSSA1-vURA3	BY4741	URA3
4424	URA3::pGPD2-mTagBFP2-tENO1-pTEF2-mScarletI-vURA3	BY4741	URA3
4425	URA3::pGPD2-mNeon-tENO1-pTEF2-mScarletI-tSSA1-vURA3	BY4741	URA3
4426	URA3::pGPD2-eCitrine-tENO1-pTEF2-mScarletI-tSSA1-vURA3	BY4741	URA3
4427	URA3::pGPD2-mScarletI-tENO1-pTEF2-mNeon-tSSA1-vURA3	BY4741	URA3
4428	URA3::pGPD2-mTagBFP2-tENO1-pTEF2-mScarletI-vURA3	BY4741	URA3
4429	URA3::pGPD2-mNeon-tENO1-pTEF2-mScarletI-tSSA1-vURA3	BY4741	URA3
4430	URA3::pGPD2-eCitrine-tENO1-pTEF2-mScarletI-tSSA1-vURA3	BY4741	URA3
4431	URA3::pGPD2-mScarletI-tENO1-pTEF2-mNeon-tSSA1-vURA3	BY4741	URA3
4413	URA3::pYRE-mTagBFP2-tENO1-pTEF2-mScarletI-tSSA1-vURA3	BY4741	URA3
4414	URA3::pYRE-mNeon-tENO1-pTEF2-mScarletI-tSSA1-vURA3	BY4741	URA3
4415	URA3::pYRE-eCitrine-tENO1-pTEF2-mScarletI-tSSA1-vURA3	BY4741	URA3
4416	URA3::pYRE-mScarletI-tENO1-pTEF2-mNeon-tSSA1-vURA3	BY4741	URA3
4421	URA3::pTEF1-yAT1.03-tENO1-vURA3	BY4741	URA3
4423	URA3::pTEF1-PercevalHR-tENO1-vURA3	BY4741	URA3
524	pRS425_PercevalHR (NBRP: BYP9646)	BY4741	LEU2
264	URA3::pTEF1-pHluorin2-tENO1-pRPL28-mScarletI-tSSA1-vURA3	BY4741	URA3
Control strains
4405	URA3::pTEF1-mNeon-tENO1-pTEF2-mScarletI-tSSA1-vURA3	BY4741	URA3
4407	URA3::pTEF1-mScarletI-tENO1-pTEF2-mNeon-tSSA1-vURA3	BY4741	URA3
