# Supplementary material for: Single cell profiling framework reveals metabolic subpopulations as drivers of bioproduction heterogeneity
Source: Nat Commun. 2025 Dec 21;17:645. doi: 10.1038/s41467-025-67408-x (PMC12816005; doi:10.1038/s41467-025-67408-x)
Supplement: Supplementary file 6 — Supplementary Data 3 [file 41467_2025_67408_MOESM6_ESM.xlsx]

## Sheet: Sheet1
List of co-expression sensing and production strains.
Strain #	Description	Background	Marker
4435	URA3:: pPGK1-CrtE-pTEF1-CrtB-pTEF2-CrtI-vURA3, HO:: pTEF1-pHluorin2-tENO1-vHIS3	BY4741	URA3, HIS3
4432	URA3:: pHHF1-VioA-tPGK1-pCCw1-VioB-tENO2-pRPL28B-VioC-tENO1-pHHF2-VioD-tSSA1-pTEF1-VioE-tADH1-vURA3, HO:: pTEF1-pHluorin2-tENO1-vHIS3	BY4741	URA3, HIS3
