# Supplementary material for: Single cell profiling framework reveals metabolic subpopulations as drivers of bioproduction heterogeneity
Source: Nat Commun. 2025 Dec 21;17:645. doi: 10.1038/s41467-025-67408-x (PMC12816005; doi:10.1038/s41467-025-67408-x)
Supplement: Supplementary file 8 — Source Data [file 41467_2025_67408_MOESM8_ESM.zip]

Archive with 5 entries (5 files):
- Fig 4.xlsx
- Fig 5.xlsx
- Fig 2.xlsx
- Fig 3.xlsx
- Fig 3_screen-results.csv
