# Supplementary material for: Single cell profiling framework reveals metabolic subpopulations as drivers of bioproduction heterogeneity
Source: Nat Commun. 2025 Dec 21;17:645. doi: 10.1038/s41467-025-67408-x (PMC12816005; doi:10.1038/s41467-025-67408-x)
Supplement: Supplementary file 8 — Source Data [file 41467_2025_67408_MOESM8_ESM.zip › Fig 4.xlsx]

## Sheet: Figure 4d
F.4d	pHi dynamics resulting from batch fermentation.
	.fsc files for each strain, condition, and timepoint were processed in FlowJo, exported as .csv, and analysed in R, with relevant fluorescence values extracted and pHluorin2 signal being calculated according to Methods. Rows correspond to values of a single cell.
Strain	Timepoint	Condition	Signal	Size	zSignal	zSize
pHluorin2-lycopene	24h	fed-batched	1.80116	62909	1.86377	-1.44047
pHluorin2-lycopene	24h	fed-batched	1.69459	154941	1.19486	1.09486
pHluorin2-lycopene	24h	fed-batched	1.5437	158525	0.247851	1.1936
pHluorin2-lycopene	24h	fed-batched	1.60478	158502	0.631207	1.19296
pHluorin2-lycopene	24h	fed-batched	1.47264	103639	-0.198145	-0.318423
pHluorin2-lycopene	24h	fed-batched	1.08674	76908	-2.62025	-1.05482
pHluorin2-lycopene	24h	fed-batched	1.4511	137042	-0.3334	0.601774
pHluorin2-lycopene	24h	fed-batched	1.57117	65464	0.420223	-1.37008
pHluorin2-lycopene	24h	fed-batched	1.53085	155710	0.167181	1.11605
pHluorin2-lycopene	24h	fed-batched	1.45034	109858	-0.338152	-0.1471
pHluorin2-lycopene	24h	fed-batched	1.28118	96476	-1.39988	-0.515752
pHluorin2-lycopene	24h	fed-batched	1.60564	88152	0.636592	-0.745064
pHluorin2-lycopene	24h	fed-batched	1.10935	61486	-2.4783	-1.47967
pHluorin2-lycopene	24h	fed-batched	1.47894	97997	-0.158646	-0.473851
pHluorin2-lycopene	24h	fed-batched	1.51497	92210	0.0675204	-0.633273
pHluorin2-lycopene	24h	fed-batched	1.36404	101527	-0.879766	-0.376605
pHluorin2-lycopene	24h	fed-batched	1.58765	160230	0.523706	1.24056
pHluorin2-lycopene	24h	fed-batched	1.33381	60868	-1.0695	-1.49669
pHluorin2-lycopene	24h	fed-batched	1.67328	127272	1.06113	0.332627
pHluorin2-lycopene	24h	fed-batched	1.58958	69416	0.535795	-1.26121
pHluorin2-lycopene	24h	fed-batched	1.39926	147685	-0.658751	0.894971
pHluorin2-lycopene	24h	fed-batched	1.73853	96166	1.47069	-0.524292
pHluorin2-lycopene	24h	fed-batched	0.831516	100833	-4.22214	-0.395724
pHluorin2-lycopene	24h	fed-batched	1.63696	92280	0.833157	-0.631345
pHluorin2-lycopene	24h	fed-batched	1.55664	76240	0.329014	-1.07322
pHluorin2-lycopene	24h	fed-batched	1.71654	103284	1.33265	-0.328203
pHluorin2-lycopene	24h	fed-batched	1.40523	89599	-0.621243	-0.705202
pHluorin2-lycopene	24h	fed-batched	1.43327	126696	-0.445293	0.316759
pHluorin2-lycopene	24h	fed-batched	1.35509	155332	-0.935943	1.10563
pHluorin2-lycopene	24h	fed-batched	1.05877	74531	-2.79579	-1.1203
pHluorin2-lycopene	24h	fed-batched	1.37576	105400	-0.806226	-0.26991
pHluorin2-lycopene	24h	fed-batched	1.38263	91718	-0.763084	-0.646827
pHluorin2-lycopene	24h	fed-batched	1.45709	97267	-0.295785	-0.493961
pHluorin2-lycopene	24h	fed-batched	1.70768	68545	1.27705	-1.2852
pHluorin2-lycopene	24h	fed-batched	1.49415	152640	-0.0631529	1.03147
pHluorin2-lycopene	24h	fed-batched	1.50882	117271	0.0289099	0.0571159
pHluorin2-lycopene	24h	fed-batched	1.53468	133255	0.191189	0.497449
pHluorin2-lycopene	24h	fed-batched	1.50095	159576	-0.0204974	1.22255
pHluorin2-lycopene	24h	fed-batched	1.30802	136385	-1.23139	0.583675
pHluorin2-lycopene	24h	fed-batched	1.61034	78815	0.666104	-1.00228
pHluorin2-lycopene	24h	fed-batched	1.4745	125284	-0.186525	0.277861
pHluorin2-lycopene	24h	fed-batched	1.74766	132802	1.52799	0.484969
pHluorin2-lycopene	24h	fed-batched	1.46714	100464	-0.232673	-0.405889
pHluorin2-lycopene	24h	fed-batched	1.44362	216770	-0.380329	2.79815
pHluorin2-lycopene	24h	fed-batched	1.57406	84499	0.438364	-0.845698
pHluorin2-lycopene	24h	fed-batched	1.44503	131450	-0.371486	0.447724
pHluorin2-lycopene	24h	fed-batched	1.66109	154632	0.984586	1.08635
pHluorin2-lycopene	24h	fed-batched	1.50458	88558	0.00231345	-0.733879
pHluorin2-lycopene	24h	fed-batched	1.52692	111731	0.142522	-0.0955018
pHluorin2-lycopene	24h	fed-batched	1.62561	160257	0.761943	1.24131
pHluorin2-lycopene	24h	fed-batched	0.906985	161600	-3.74846	1.27831
pHluorin2-lycopene	24h	fed-batched	1.49439	71193	-0.061675	-1.21226
pHluorin2-lycopene	24h	fed-batched	1.7558	70238	1.57905	-1.23856
pHluorin2-lycopene	24h	fed-batched	1.66586	189194	1.01453	2.03847
pHluorin2-lycopene	24h	fed-batched	1.59734	92841	0.584485	-0.61589
pHluorin2-lycopene	24h	fed-batched	1.70926	148845	1.28694	0.926927
pHluorin2-lycopene	24h	fed-batched	1.58393	152929	0.50032	1.03943
pHluorin2-lycopene	24h	fed-batched	1.66537	145225	1.01146	0.827202
pHluorin2-lycopene	24h	fed-batched	1.73116	96720	1.42441	-0.50903
pHluorin2-lycopene	24h	fed-batched	1.62123	150449	0.734408	0.971115
pHluorin2-lycopene	24h	fed-batched	1.42141	83851	-0.519692	-0.863549
pHluorin2-lycopene	24h	fed-batched	1.46641	107129	-0.237277	-0.222279
pHluorin2-lycopene	24h	fed-batched	1.69183	135169	1.17753	0.550176
pHluorin2-lycopene	24h	fed-batched	1.46111	97094	-0.270546	-0.498727
pHluorin2-lycopene	24h	fed-batched	1.35347	136299	-0.94612	0.581306
pHluorin2-lycopene	24h	fed-batched	1.51828	101069	0.0882869	-0.389222
pHluorin2-lycopene	24h	fed-batched	1.47071	103980	-0.210284	-0.309029
pHluorin2-lycopene	24h	fed-batched	1.03506	90833	-2.94458	-0.671207
pHluorin2-lycopene	24h	fed-batched	1.71461	149562	1.32052	0.946679
pHluorin2-lycopene	24h	fed-batched	1.52342	84987	0.120523	-0.832255
pHluorin2-lycopene	24h	fed-batched	1.51568	182976	0.0719929	1.86718
pHluorin2-lycopene	24h	fed-batched	1.63269	78778	0.806374	-1.0033
pHluorin2-lycopene	24h	fed-batched	1.37516	209573	-0.809984	2.59988
pHluorin2-lycopene	24h	fed-batched	1.46626	164333	-0.238238	1.3536
pHluorin2-lycopene	24h	fed-batched	1.6237	69579	0.749938	-1.25672
pHluorin2-lycopene	24h	fed-batched	1.72569	104211	1.39007	-0.302665
pHluorin2-lycopene	24h	fed-batched	1.54506	158957	0.256333	1.2055
pHluorin2-lycopene	24h	fed-batched	1.47679	119531	-0.172159	0.119375
pHluorin2-lycopene	24h	fed-batched	1.55358	147979	0.309851	0.90307
pHluorin2-lycopene	24h	fed-batched	1.1858	77747	-1.99851	-1.0317
pHluorin2-lycopene	24h	fed-batched	1.57301	165555	0.431785	1.38726
pHluorin2-lycopene	24h	fed-batched	1.56386	168741	0.37437	1.47503
pHluorin2-lycopene	24h	fed-batched	1.41582	166465	-0.554779	1.41233
pHluorin2-lycopene	24h	fed-batched	1.65433	78047	0.94219	-1.02344
pHluorin2-lycopene	24h	fed-batched	1.63078	108442	0.794385	-0.186108
pHluorin2-lycopene	24h	fed-batched	1.43839	144684	-0.413113	0.812298
pHluorin2-lycopene	24h	fed-batched	1.4548	154316	-0.310125	1.07764
pHluorin2-lycopene	24h	fed-batched	1.71528	121554	1.3247	0.175105
pHluorin2-lycopene	24h	fed-batched	1.38539	136399	-0.745795	0.584061
pHluorin2-lycopene	24h	fed-batched	1.72299	76634	1.37312	-1.06237
pHluorin2-lycopene	24h	fed-batched	1.3875	103121	-0.73254	-0.332693
pHluorin2-lycopene	24h	fed-batched	1.61139	143548	0.672694	0.781004
pHluorin2-lycopene	24h	fed-batched	1.45338	113069	-0.319086	-0.0586422
pHluorin2-lycopene	24h	fed-batched	1.5111	162678	0.0432052	1.308
pHluorin2-lycopene	24h	fed-batched	1.47726	133054	-0.169192	0.491911
pHluorin2-lycopene	24h	fed-batched	1.29365	145206	-1.32158	0.826679
pHluorin2-lycopene	24h	fed-batched	1.38639	115710	-0.739504	0.014113
pHluorin2-lycopene	24h	fed-batched	1.45313	138063	-0.320618	0.629901
pHluorin2-lycopene	24h	fed-batched	1.40649	94640	-0.613384	-0.56633
pHluorin2-lycopene	24h	fed-batched	1.43691	137830	-0.422411	0.623482
pHluorin2-lycopene	24h	fed-batched	1.21505	182788	-1.81492	1.862
pHluorin2-lycopene	24h	fed-batched	1.46611	167046	-0.239178	1.42833
pHluorin2-lycopene	24h	fed-batched	1.43772	111979	-0.417358	-0.0886699
pHluorin2-lycopene	24h	fed-batched	1.5355	170943	0.196373	1.53569
pHluorin2-lycopene	24h	fed-batched	1.32436	83930	-1.12883	-0.861373
pHluorin2-lycopene	24h	fed-batched	1.72888	78280	1.41012	-1.01702
pHluorin2-lycopene	24h	fed-batched	1.39156	87321	-0.707082	-0.767957
pHluorin2-lycopene	24h	fed-batched	1.45084	110091	-0.335028	-0.140681
pHluorin2-lycopene	24h	fed-batched	1.46968	246209	-0.216758	3.60914
pHluorin2-lycopene	24h	fed-batched	1.40256	108335	-0.638055	-0.189056
pHluorin2-lycopene	24h	fed-batched	1.09013	135985	-2.59899	0.572656
pHluorin2-lycopene	24h	fed-batched	1.55677	153350	0.329843	1.05103
pHluorin2-lycopene	24h	fed-batched	1.37671	79103	-0.800283	-0.994349
pHluorin2-lycopene	24h	fed-batched	1.40306	47326	-0.634859	-1.86975
pHluorin2-lycopene	24h	fed-batched	1.71941	78400	1.35064	-1.01372
pHluorin2-lycopene	24h	fed-batched	1.46527	208926	-0.244407	2.58206
pHluorin2-lycopene	24h	fed-batched	1.69962	86791	1.22645	-0.782557
pHluorin2-lycopene	24h	fed-batched	1.36894	102377	-0.849054	-0.353189
pHluorin2-lycopene	24h	fed-batched	1.56523	124771	0.382978	0.263728
pHluorin2-lycopene	24h	fed-batched	1.62373	146949	0.750137	0.874695
pHluorin2-lycopene	24h	fed-batched	1.59337	128709	0.559604	0.372214
pHluorin2-lycopene	24h	fed-batched	1.5525	98971	0.303051	-0.447019
pHluorin2-lycopene	24h	fed-batched	0.796229	79966	-4.44361	-0.970575
pHluorin2-lycopene	24h	fed-batched	1.50012	66885	-0.0256893	-1.33093
pHluorin2-lycopene	24h	fed-batched	1.3125	87780	-1.2033	-0.755312
pHluorin2-lycopene	24h	fed-batched	1.43571	120086	-0.429964	0.134665
pHluorin2-lycopene	24h	fed-batched	1.60011	102113	0.6019	-0.360462
pHluorin2-lycopene	24h	fed-batched	1.11439	81598	-2.44671	-0.925616
pHluorin2-lycopene	24h	fed-batched	1.57826	83414	0.464715	-0.875588
pHluorin2-lycopene	24h	fed-batched	1.39733	96371	-0.670878	-0.518644
pHluorin2-lycopene	24h	fed-batched	1.51167	113043	0.0467634	-0.0593584
pHluorin2-lycopene	24h	fed-batched	1.40058	98379	-0.650467	-0.463327
pHluorin2-lycopene	24h	fed-batched	1.53058	82642	0.165461	-0.896855
pHluorin2-lycopene	24h	fed-batched	1.32249	110414	-1.14056	-0.131783
pHluorin2-lycopene	24h	fed-batched	1.5562	108487	0.326302	-0.184869
pHluorin2-lycopene	24h	fed-batched	1.66181	82526	0.989143	-0.900051
pHluorin2-lycopene	24h	fed-batched	1.30794	104962	-1.23188	-0.281977
pHluorin2-lycopene	24h	fed-batched	1.51398	113148	0.0612702	-0.0564659
pHluorin2-lycopene	24h	fed-batched	1.5123	86459	0.0507292	-0.791703
pHluorin2-lycopene	24h	fed-batched	1.42102	167798	-0.522182	1.44905
pHluorin2-lycopene	24h	fed-batched	1.46123	118182	-0.269775	0.0822125
pHluorin2-lycopene	24h	fed-batched	1.65828	72208	0.966953	-1.18429
pHluorin2-lycopene	24h	fed-batched	1.51698	84149	0.0801282	-0.85534
pHluorin2-lycopene	24h	fed-batched	1.53497	151601	0.193048	1.00285
pHluorin2-lycopene	24h	fed-batched	1.4981	96929	-0.0384013	-0.503272
pHluorin2-lycopene	24h	fed-batched	1.66559	138180	1.01289	0.633124
pHluorin2-lycopene	24h	fed-batched	1.61365	133493	0.686865	0.504005
pHluorin2-lycopene	24h	fed-batched	1.12376	88084	-2.38789	-0.746937
pHluorin2-lycopene	24h	fed-batched	1.56124	84571	0.357926	-0.843715
pHluorin2-lycopene	24h	fed-batched	1.54928	88322	0.282845	-0.740381
pHluorin2-lycopene	24h	fed-batched	1.62624	115669	0.765904	0.0129835
pHluorin2-lycopene	24h	fed-batched	1.34112	90158	-1.02363	-0.689802
pHluorin2-lycopene	24h	fed-batched	1.78911	89576	1.7881	-0.705835
pHluorin2-lycopene	24h	fed-batched	1.61039	134402	0.666389	0.529046
pHluorin2-lycopene	24h	fed-batched	1.19302	85845	-1.95322	-0.808618
pHluorin2-lycopene	24h	fed-batched	1.38528	126088	-0.746456	0.30001
pHluorin2-lycopene	24h	fed-batched	1.54768	108809	0.272819	-0.175998
pHluorin2-lycopene	24h	fed-batched	1.71711	125701	1.33624	0.289348
pHluorin2-lycopene	24h	fed-batched	1.75114	69446	1.54983	-1.26038
pHluorin2-lycopene	24h	fed-batched	1.46616	152867	-0.238823	1.03773
pHluorin2-lycopene	24h	fed-batched	1.54249	111376	0.240213	-0.105282
pHluorin2-lycopene	24h	fed-batched	1.35676	35744	-0.925483	-2.18882
pHluorin2-lycopene	24h	fed-batched	1.46941	116651	-0.218472	0.040036
pHluorin2-lycopene	24h	fed-batched	1.638	65782	0.839677	-1.36132
pHluorin2-lycopene	24h	fed-batched	1.39532	114225	-0.683471	-0.0267963
pHluorin2-lycopene	24h	fed-batched	1.46136	168074	-0.268988	1.45665
pHluorin2-lycopene	24h	fed-batched	1.43979	228490	-0.40436	3.12101
pHluorin2-lycopene	24h	fed-batched	1.421	159647	-0.522274	1.2245
pHluorin2-lycopene	24h	fed-batched	1.48112	74296	-0.144967	-1.12677
pHluorin2-lycopene	24h	fed-batched	1.47556	81957	-0.179846	-0.915726
pHluorin2-lycopene	24h	fed-batched	1.46409	166601	-0.25186	1.41608
pHluorin2-lycopene	24h	fed-batched	1.54071	143926	0.229036	0.791417
pHluorin2-lycopene	24h	fed-batched	1.5637	150421	0.373337	0.970343
pHluorin2-lycopene	24h	fed-batched	1.43058	91993	-0.462184	-0.639251
pHluorin2-lycopene	24h	fed-batched	1.62977	99768	0.788035	-0.425063
pHluorin2-lycopene	24h	fed-batched	1.50129	81100	-0.0183558	-0.939335
pHluorin2-lycopene	24h	fed-batched	1.45821	78026	-0.288735	-1.02402
pHluorin2-lycopene	24h	fed-batched	1.31537	151767	-1.18525	1.00742
pHluorin2-lycopene	24h	fed-batched	1.47443	100250	-0.186963	-0.411784
pHluorin2-lycopene	24h	fed-batched	1.6402	116160	0.853514	0.0265097
pHluorin2-lycopene	24h	fed-batched	1.3818	131772	-0.768307	0.456594
pHluorin2-lycopene	24h	fed-batched	1.51572	75280	0.0722297	-1.09967
pHluorin2-lycopene	24h	fed-batched	1.71489	69280	1.32228	-1.26496
pHluorin2-lycopene	24h	fed-batched	1.89425	139815	2.44804	0.678166
pHluorin2-lycopene	24h	fed-batched	1.62069	81637	0.731027	-0.924541
pHluorin2-lycopene	24h	fed-batched	1.45306	117969	-0.321073	0.0763447
pHluorin2-lycopene	24h	fed-batched	1.55764	131674	0.335317	0.453895
pHluorin2-lycopene	24h	fed-batched	1.50054	101769	-0.0230658	-0.369938
pHluorin2-lycopene	24h	fed-batched	1.6467	117219	0.894297	0.0556834
pHluorin2-lycopene	24h	fed-batched	1.13824	128332	-2.29699	0.361828
pHluorin2-lycopene	24h	fed-batched	1.34203	107448	-1.01792	-0.213491
pHluorin2-lycopene	24h	fed-batched	1.71405	81840	1.31699	-0.918949
pHluorin2-lycopene	24h	fed-batched	1.37616	192639	-0.803712	2.13338
pHluorin2-lycopene	24h	fed-batched	1.54568	122149	0.260266	0.191497
pHluorin2-lycopene	24h	fed-batched	1.44822	155509	-0.351437	1.11051
pHluorin2-lycopene	24h	fed-batched	1.56689	152242	0.393364	1.02051
pHluorin2-lycopene	24h	fed-batched	1.46592	123032	-0.240376	0.215822
pHluorin2-lycopene	24h	fed-batched	1.44962	94983	-0.342667	-0.556881
pHluorin2-lycopene	24h	fed-batched	1.44616	95748	-0.364372	-0.535807
pHluorin2-lycopene	24h	fed-batched	1.74081	146012	1.485	0.848883
pHluorin2-lycopene	24h	fed-batched	1.39764	101687	-0.66889	-0.372197
pHluorin2-lycopene	24h	fed-batched	1.74231	46897	1.49438	-1.88157
pHluorin2-lycopene	24h	fed-batched	1.56067	137391	0.354311	0.611388
pHluorin2-lycopene	24h	fed-batched	1.62916	101748	0.784187	-0.370517
pHluorin2-lycopene	24h	fed-batched	1.64593	89535	0.889488	-0.706965
pHluorin2-lycopene	24h	fed-batched	1.5363	136845	0.201387	0.596347
pHluorin2-lycopene	24h	fed-batched	1.5817	116497	0.486356	0.0357935
pHluorin2-lycopene	24h	fed-batched	1.60184	154007	0.612757	1.06913
pHluorin2-lycopene	24h	fed-batched	1.42569	138576	-0.492846	0.644033
pHluorin2-lycopene	24h	fed-batched	1.38521	53722	-0.746933	-1.69355
pHluorin2-lycopene	24h	fed-batched	1.42453	117949	-0.500111	0.0757937
pHluorin2-lycopene	24h	fed-batched	1.5276	135279	0.146795	0.553206
pHluorin2-lycopene	24h	fed-batched	1.44167	116485	-0.392571	0.0354629
pHluorin2-lycopene	24h	fed-batched	1.35323	85626	-0.947627	-0.814651
pHluorin2-lycopene	24h	fed-batched	1.49223	143444	-0.0751914	0.778139
pHluorin2-lycopene	24h	fed-batched	1.59337	101725	0.559596	-0.371151
pHluorin2-lycopene	24h	fed-batched	1.34592	99019	-0.99351	-0.445696
pHluorin2-lycopene	24h	fed-batched	1.53349	171180	0.183715	1.54222
pHluorin2-lycopene	24h	fed-batched	1.67937	105766	1.09934	-0.259828
pHluorin2-lycopene	24h	fed-batched	1.60303	132649	0.620235	0.480754
pHluorin2-lycopene	24h	fed-batched	1.73667	135397	1.45898	0.556457
pHluorin2-lycopene	24h	fed-batched	1.82131	133710	1.9902	0.509983
pHluorin2-lycopene	24h	fed-batched	1.51793	136152	0.086075	0.577256
pHluorin2-lycopene	24h	fed-batched	1.66042	85241	0.980394	-0.825257
pHluorin2-lycopene	24h	fed-batched	1.47218	92221	-0.201046	-0.63297
pHluorin2-lycopene	24h	fed-batched	1.73973	107610	1.47821	-0.209029
pHluorin2-lycopene	24h	fed-batched	1.57657	113193	0.454123	-0.0552262
pHluorin2-lycopene	24h	fed-batched	1.6445	128605	0.880489	0.369349
pHluorin2-lycopene	24h	fed-batched	1.43423	203037	-0.439275	2.41983
pHluorin2-lycopene	24h	fed-batched	1.52833	143452	0.151383	0.778359
pHluorin2-lycopene	24h	fed-batched	1.62221	108419	0.740566	-0.186742
pHluorin2-lycopene	24h	fed-batched	1.42368	167374	-0.505448	1.43737
pHluorin2-lycopene	24h	fed-batched	1.56051	143047	0.353361	0.767202
pHluorin2-lycopene	24h	fed-batched	1.57872	71621	0.467628	-1.20047
pHluorin2-lycopene	24h	fed-batched	1.62212	174660	0.740023	1.63809
pHluorin2-lycopene	24h	fed-batched	1.74868	105679	1.53439	-0.262224
pHluorin2-lycopene	24h	fed-batched	1.43271	182833	-0.448777	1.86324
pHluorin2-lycopene	24h	fed-batched	1.51803	100869	0.0867226	-0.394732
pHluorin2-lycopene	24h	fed-batched	1.43567	123996	-0.430222	0.242379
pHluorin2-lycopene	24h	fed-batched	1.44937	81886	-0.344237	-0.917682
pHluorin2-lycopene	24h	fed-batched	1.56341	154024	0.371554	1.0696
pHluorin2-lycopene	24h	fed-batched	1.62084	67103	0.73198	-1.32493
pHluorin2-lycopene	24h	fed-batched	1.4147	115664	-0.5618	0.0128458
pHluorin2-lycopene	24h	fed-batched	1.7043	89674	1.25584	-0.703136
pHluorin2-lycopene	24h	fed-batched	1.71656	124571	1.33275	0.258219
pHluorin2-lycopene	24h	fed-batched	1.51533	100915	0.0697729	-0.393465
pHluorin2-lycopene	24h	fed-batched	1.34928	129716	-0.972463	0.399955
pHluorin2-lycopene	24h	fed-batched	1.55773	130628	0.335906	0.425079
pHluorin2-lycopene	24h	fed-batched	1.47708	106771	-0.170304	-0.232142
pHluorin2-lycopene	24h	fed-batched	1.69343	79819	1.18759	-0.974624
pHluorin2-lycopene	24h	fed-batched	1.53974	150736	0.222982	0.979021
pHluorin2-lycopene	24h	fed-batched	1.68816	95621	1.1545	-0.539306
pHluorin2-lycopene	24h	fed-batched	1.48806	173023	-0.101392	1.59299
pHluorin2-lycopene	24h	fed-batched	1.52592	130771	0.136255	0.429018
pHluorin2-lycopene	24h	fed-batched	1.48177	89842	-0.14087	-0.698507
pHluorin2-lycopene	24h	fed-batched	1.52945	76363	0.158393	-1.06983
pHluorin2-lycopene	24h	fed-batched	1.41558	90270	-0.556332	-0.686717
pHluorin2-lycopene	24h	fed-batched	1.66954	91478	1.03764	-0.653438
pHluorin2-lycopene	24h	fed-batched	1.70162	110584	1.23898	-0.1271
pHluorin2-lycopene	24h	fed-batched	1.50361	121162	-0.00376357	0.164307
pHluorin2-lycopene	24h	fed-batched	1.6775	106646	1.0876	-0.235585
pHluorin2-lycopene	24h	fed-batched	1.61392	134832	0.688535	0.540892
pHluorin2-lycopene	24h	fed-batched	1.7776	119876	1.71587	0.128879
pHluorin2-lycopene	24h	fed-batched	1.59913	136319	0.595752	0.581857
pHluorin2-lycopene	24h	fed-batched	1.441	120974	-0.396752	0.159127
pHluorin2-lycopene	24h	fed-batched	1.43803	82083	-0.415404	-0.912255
pHluorin2-lycopene	24h	fed-batched	1.49032	137688	-0.0872371	0.61957
pHluorin2-lycopene	24h	fed-batched	1.4994	168203	-0.0302235	1.46021
pHluorin2-lycopene	24h	fed-batched	1.51782	52776	0.0853914	-1.71961
pHluorin2-lycopene	24h	fed-batched	1.47043	113562	-0.212024	-0.0450608
pHluorin2-lycopene	24h	fed-batched	1.32922	108502	-1.09831	-0.184455
pHluorin2-lycopene	24h	fed-batched	1.6455	139466	0.88675	0.668551
pHluorin2-lycopene	24h	fed-batched	1.49796	81256	-0.039278	-0.935037
pHluorin2-lycopene	24h	fed-batched	1.43529	81841	-0.432593	-0.918922
pHluorin2-lycopene	24h	fed-batched	1.56387	121040	0.374451	0.160946
pHluorin2-lycopene	24h	fed-batched	1.61686	97336	0.706981	-0.49206
pHluorin2-lycopene	24h	fed-batched	1.41976	130266	-0.530096	0.415107
pHluorin2-lycopene	24h	fed-batched	0.971474	95372	-3.34371	-0.546165
pHluorin2-lycopene	24h	fed-batched	1.70268	90503	1.24567	-0.680298
pHluorin2-lycopene	24h	fed-batched	1.59591	170445	0.575513	1.52197
pHluorin2-lycopene	24h	fed-batched	1.6494	86387	0.91127	-0.793687
pHluorin2-lycopene	24h	fed-batched	1.71217	80043	1.30521	-0.968454
pHluorin2-lycopene	24h	fed-batched	1.4365	95260	-0.425019	-0.549251
pHluorin2-lycopene	24h	fed-batched	1.67126	137004	1.04845	0.600727
pHluorin2-lycopene	24h	fed-batched	1.34511	116488	-0.998592	0.0355456
pHluorin2-lycopene	24h	fed-batched	1.43637	219237	-0.425822	2.86611
pHluorin2-lycopene	24h	fed-batched	1.68226	164108	1.11746	1.3474
pHluorin2-lycopene	24h	fed-batched	1.05717	80551	-2.80584	-0.954459
pHluorin2-lycopene	24h	fed-batched	1.07871	111666	-2.67063	-0.0972925
pHluorin2-lycopene	24h	fed-batched	1.54548	171717	0.258974	1.55701
pHluorin2-lycopene	24h	fed-batched	1.54194	94743	0.236777	-0.563493
pHluorin2-lycopene	24h	fed-batched	1.12054	78259	-2.40812	-1.0176
pHluorin2-lycopene	24h	fed-batched	1.34911	92222	-0.973482	-0.632942
pHluorin2-lycopene	24h	fed-batched	1.67439	128962	1.06808	0.379184
pHluorin2-lycopene	24h	fed-batched	1.45134	76605	-0.331871	-1.06316
pHluorin2-lycopene	24h	fed-batched	1.51621	165646	0.0752996	1.38977
pHluorin2-lycopene	24h	fed-batched	1.45296	124796	-0.321683	0.264417
pHluorin2-lycopene	24h	fed-batched	1.76339	128988	1.62668	0.3799
pHluorin2-lycopene	24h	fed-batched	1.60049	81523	0.604247	-0.927682
pHluorin2-lycopene	24h	fed-batched	1.41099	156548	-0.585126	1.13913
pHluorin2-lycopene	24h	fed-batched	1.44836	119898	-0.350539	0.129485
pHluorin2-lycopene	24h	fed-batched	1.42012	116783	-0.527821	0.0436724
pHluorin2-lycopene	24h	fed-batched	1.73486	103123	1.44766	-0.332638
pHluorin2-lycopene	24h	fed-batched	1.64926	129230	0.910368	0.386567
pHluorin2-lycopene	24h	fed-batched	1.70479	79096	1.25887	-0.994542
pHluorin2-lycopene	24h	fed-batched	1.43	137251	-0.465773	0.607532
pHluorin2-lycopene	24h	fed-batched	1.47161	91246	-0.20465	-0.65983
pHluorin2-lycopene	24h	fed-batched	1.4342	104437	-0.439422	-0.296439
pHluorin2-lycopene	24h	fed-batched	1.51041	116076	0.0388555	0.0241957
pHluorin2-lycopene	24h	fed-batched	1.43951	128120	-0.406107	0.355988
pHluorin2-lycopene	24h	fed-batched	1.35868	97770	-0.913441	-0.480104
pHluorin2-lycopene	24h	fed-batched	1.37613	88054	-0.803904	-0.747764
pHluorin2-lycopene	24h	fed-batched	1.40965	88963	-0.593517	-0.722722
pHluorin2-lycopene	24h	fed-batched	1.72177	147678	1.36544	0.894778
pHluorin2-lycopene	24h	fed-batched	1.48277	154469	-0.134599	1.08186
pHluorin2-lycopene	24h	fed-batched	1.39362	164911	-0.694163	1.36952
pHluorin2-lycopene	24h	fed-batched	1.50387	87434	-0.00215311	-0.764844
pHluorin2-lycopene	24h	fed-batched	1.55401	134285	0.312563	0.525823
pHluorin2-lycopene	24h	fed-batched	1.35594	127603	-0.930609	0.341745
pHluorin2-lycopene	24h	fed-batched	1.39666	111854	-0.675062	-0.0921134
pHluorin2-lycopene	24h	fed-batched	1.38394	170208	-0.754912	1.51544
pHluorin2-lycopene	24h	fed-batched	1.67238	59469	1.05545	-1.53523
pHluorin2-lycopene	24h	fed-batched	1.50772	164273	0.0219947	1.35194
pHluorin2-lycopene	24h	fed-batched	1.08286	124769	-2.64459	0.263673
pHluorin2-lycopene	24h	fed-batched	1.67784	130946	1.08975	0.433839
pHluorin2-lycopene	24h	fed-batched	1.3506	126357	-0.964162	0.30742
pHluorin2-lycopene	24h	fed-batched	1.48723	98997	-0.106572	-0.446302
pHluorin2-lycopene	24h	fed-batched	1.5827	67005	0.492614	-1.32763
pHluorin2-lycopene	24h	fed-batched	1.34325	127387	-1.0103	0.335795
pHluorin2-lycopene	24h	fed-batched	1.74489	138897	1.51059	0.652876
pHluorin2-lycopene	24h	fed-batched	1.6654	88021	1.01165	-0.748673
pHluorin2-lycopene	24h	fed-batched	1.41267	92079	-0.574549	-0.636882
pHluorin2-lycopene	24h	fed-batched	1.60527	76962	0.634254	-1.05333
pHluorin2-lycopene	24h	fed-batched	1.3711	99252	-0.835506	-0.439278
pHluorin2-lycopene	24h	fed-batched	1.61212	75246	0.677241	-1.1006
pHluorin2-lycopene	24h	fed-batched	1.4066	92776	-0.612698	-0.617681
pHluorin2-lycopene	24h	fed-batched	1.47145	152963	-0.205614	1.04037
pHluorin2-lycopene	24h	fed-batched	1.50992	192063	0.0358256	2.11751
pHluorin2-lycopene	24h	fed-batched	1.0241	81264	-3.01342	-0.934817
pHluorin2-lycopene	24h	fed-batched	1.46325	156017	-0.257098	1.1245
pHluorin2-lycopene	24h	fed-batched	1.55324	150560	0.307714	0.974173
pHluorin2-lycopene	24h	fed-batched	1.67118	78391	1.04793	-1.01396
pHluorin2-lycopene	24h	fed-batched	1.27459	116413	-1.4412	0.0334795
pHluorin2-lycopene	24h	fed-batched	1.38985	164918	-0.717831	1.36971
pHluorin2-lycopene	24h	fed-batched	1.46238	72398	-0.262584	-1.17906
pHluorin2-lycopene	24h	fed-batched	1.6268	155861	0.769401	1.12021
pHluorin2-lycopene	24h	fed-batched	1.38107	87866	-0.772888	-0.752943
pHluorin2-lycopene	24h	fed-batched	1.50461	194275	0.00245401	2.17845
pHluorin2-lycopene	24h	fed-batched	1.42299	117057	-0.509777	0.0512206
pHluorin2-lycopene	24h	fed-batched	1.38391	136142	-0.755063	0.576981
pHluorin2-lycopene	24h	fed-batched	1.49171	83001	-0.0785081	-0.886966
pHluorin2-lycopene	24h	fed-batched	1.76309	119541	1.62478	0.119651
pHluorin2-lycopene	24h	fed-batched	1.38595	109068	-0.742262	-0.168863
pHluorin2-lycopene	24h	fed-batched	1.77783	108867	1.7173	-0.1744
pHluorin2-lycopene	24h	fed-batched	1.43863	101466	-0.411643	-0.378286
pHluorin2-lycopene	24h	fed-batched	1.45009	80629	-0.339731	-0.95231
pHluorin2-lycopene	24h	fed-batched	1.63995	107506	0.851913	-0.211894
pHluorin2-lycopene	24h	fed-batched	1.5063	82919	0.0131085	-0.889225
pHluorin2-lycopene	24h	fed-batched	1.47176	117624	-0.203682	0.0668405
pHluorin2-lycopene	24h	fed-batched	1.50795	113932	0.0234629	-0.034868
pHluorin2-lycopene	24h	fed-batched	1.58459	141480	0.50444	0.724034
pHluorin2-lycopene	24h	fed-batched	1.53116	103903	0.169123	-0.31115
pHluorin2-lycopene	24h	fed-batched	1.73343	156325	1.43868	1.13299
pHluorin2-lycopene	24h	fed-batched	1.52897	194899	0.155404	2.19564
pHluorin2-lycopene	24h	fed-batched	1.6791	123341	1.09762	0.224334
pHluorin2-lycopene	24h	fed-batched	1.61716	118065	0.708922	0.0789893
pHluorin2-lycopene	24h	fed-batched	1.44076	160865	-0.398246	1.25806
pHluorin2-lycopene	24h	fed-batched	1.40964	148525	-0.593597	0.918112
pHluorin2-lycopene	24h	fed-batched	1.402	111710	-0.641534	-0.0960804
pHluorin2-lycopene	24h	fed-batched	1.49798	85390	-0.0391043	-0.821153
pHluorin2-lycopene	24h	fed-batched	1.37845	88876	-0.789328	-0.725119
pHluorin2-lycopene	24h	fed-batched	1.46719	141152	-0.232388	0.714998
pHluorin2-lycopene	24h	fed-batched	1.43953	125404	-0.406014	0.281167
pHluorin2-lycopene	24h	fed-batched	1.69746	88901	1.21291	-0.72443
pHluorin2-lycopene	24h	fed-batched	1.47937	173404	-0.155935	1.60349
pHluorin2-lycopene	24h	fed-batched	1.75478	80111	1.57265	-0.96658
pHluorin2-lycopene	24h	fed-batched	1.57281	106204	0.430528	-0.247762
pHluorin2-lycopene	24h	fed-batched	1.42914	157639	-0.471192	1.16919
pHluorin2-lycopene	24h	fed-batched	1.44289	89490	-0.384908	-0.708204
pHluorin2-lycopene	24h	fed-batched	1.52817	80036	0.150338	-0.968646
pHluorin2-lycopene	24h	fed-batched	1.47107	79869	-0.208018	-0.973247
pHluorin2-lycopene	24h	fed-batched	1.50741	147562	0.0200338	0.891583
pHluorin2-lycopene	24h	fed-batched	1.59106	115924	0.545097	0.0200083
pHluorin2-lycopene	24h	fed-batched	1.47525	152658	-0.181813	1.03197
pHluorin2-lycopene	24h	fed-batched	1.49737	113002	-0.0429499	-0.0604879
pHluorin2-lycopene	24h	fed-batched	1.39192	102319	-0.704815	-0.354787
pHluorin2-lycopene	24h	fed-batched	1.47586	161999	-0.177973	1.2893
pHluorin2-lycopene	24h	fed-batched	1.49331	145451	-0.0684672	0.833428
pHluorin2-lycopene	24h	fed-batched	1.63148	77311	0.798796	-1.04372
pHluorin2-lycopene	24h	fed-batched	1.57653	123822	0.453909	0.237585
pHluorin2-lycopene	24h	fed-batched	1.61783	151917	0.713119	1.01156
pHluorin2-lycopene	24h	fed-batched	1.50237	150317	-0.0115711	0.967478
pHluorin2-lycopene	24h	fed-batched	1.46084	112963	-0.272229	-0.0615623
pHluorin2-lycopene	24h	fed-batched	1.56445	172861	0.378051	1.58853
pHluorin2-lycopene	24h	fed-batched	1.46078	144662	-0.272591	0.811692
pHluorin2-lycopene	24h	fed-batched	1.50166	104026	-0.0160153	-0.307762
pHluorin2-lycopene	24h	fed-batched	1.6193	161805	0.722313	1.28395
pHluorin2-lycopene	24h	fed-batched	1.35648	123685	-0.927239	0.233811
pHluorin2-lycopene	24h	fed-batched	1.17134	97991	-2.08924	-0.474016
pHluorin2-lycopene	24h	fed-batched	1.49605	150055	-0.0512336	0.960261
pHluorin2-lycopene	24h	fed-batched	1.34588	115532	-0.99379	0.00920938
pHluorin2-lycopene	24h	fed-batched	1.34441	90368	-1.00297	-0.684017
pHluorin2-lycopene	24h	fed-batched	1.35178	90225	-0.956715	-0.687956
pHluorin2-lycopene	24h	fed-batched	1.504	129900	-0.00136257	0.405024
pHluorin2-lycopene	24h	fed-batched	1.23314	119274	-1.70137	0.112295
pHluorin2-lycopene	24h	fed-batched	1.80218	87018	1.87013	-0.776304
pHluorin2-lycopene	24h	fed-batched	1.45775	194722	-0.291608	2.19076
pHluorin2-lycopene	24h	fed-batched	1.02704	90451	-2.99493	-0.68173
pHluorin2-lycopene	24h	fed-batched	1.51165	149009	0.0466845	0.931445
pHluorin2-lycopene	24h	fed-batched	1.67709	83475	1.08505	-0.873908
pHluorin2-lycopene	24h	fed-batched	1.54869	71720	0.27915	-1.19774
pHluorin2-lycopene	24h	fed-batched	1.47542	157594	-0.180705	1.16795
pHluorin2-lycopene	24h	fed-batched	1.51213	214515	0.0496792	2.73603
pHluorin2-lycopene	24h	fed-batched	1.70809	62594	1.27958	-1.44914
pHluorin2-lycopene	24h	fed-batched	1.46264	153168	-0.260958	1.04602
pHluorin2-lycopene	24h	fed-batched	1.58303	179561	0.494669	1.7731
pHluorin2-lycopene	24h	fed-batched	1.45591	125662	-0.303198	0.288274
pHluorin2-lycopene	24h	fed-batched	1.51455	113364	0.0648572	-0.0505154
pHluorin2-lycopene	24h	fed-batched	1.53521	92235	0.194536	-0.632584
pHluorin2-lycopene	24h	fed-batched	1.4263	138419	-0.489016	0.639708
pHluorin2-lycopene	24h	fed-batched	1.41833	99055	-0.539025	-0.444705
pHluorin2-lycopene	24h	fed-batched	1.68856	111854	1.157	-0.0921134
pHluorin2-lycopene	24h	fed-batched	1.40517	89742	-0.621619	-0.701262
pHluorin2-lycopene	24h	fed-batched	1.52418	180274	0.125325	1.79274
pHluorin2-lycopene	24h	fed-batched	1.51015	72841	0.0372682	-1.16686
pHluorin2-lycopene	24h	fed-batched	1.59313	85167	0.558082	-0.827296
pHluorin2-lycopene	24h	fed-batched	1.51091	126334	0.0420383	0.306787
pHluorin2-lycopene	24h	fed-batched	1.54948	220385	0.284109	2.89774
pHluorin2-lycopene	24h	fed-batched	1.30439	128643	-1.25418	0.370396
pHluorin2-lycopene	24h	fed-batched	1.37695	138994	-0.798796	0.655548
pHluorin2-lycopene	24h	fed-batched	1.44294	154536	-0.384587	1.0837
pHluorin2-lycopene	24h	fed-batched	0.772611	70869	-4.59185	-1.22118
pHluorin2-lycopene	24h	fed-batched	1.31906	22589	-1.16208	-2.55122
pHluorin2-lycopene	24h	fed-batched	1.66476	151652	1.00763	1.00426
pHluorin2-lycopene	24h	fed-batched	1.45681	95122	-0.297541	-0.553052
pHluorin2-lycopene	24h	fed-batched	1.26929	65396	-1.4745	-1.37195
pHluorin2-lycopene	24h	fed-batched	1.24555	108338	-1.62347	-0.188973
pHluorin2-lycopene	24h	fed-batched	1.46747	72003	-0.230619	-1.18994
pHluorin2-lycopene	24h	fed-batched	1.60621	111561	0.64017	-0.100185
pHluorin2-lycopene	24h	fed-batched	1.38626	151604	-0.740324	1.00293
pHluorin2-lycopene	24h	fed-batched	1.42199	75645	-0.516077	-1.08961
pHluorin2-lycopene	24h	fed-batched	1.40547	114044	-0.619745	-0.0317825
pHluorin2-lycopene	24h	fed-batched	1.52083	88240	0.104291	-0.74264
pHluorin2-lycopene	24h	fed-batched	1.67709	153333	1.08507	1.05056
pHluorin2-lycopene	24h	fed-batched	1.2495	130844	-1.59869	0.43103
pHluorin2-lycopene	24h	fed-batched	1.60183	157742	0.612656	1.17202
pHluorin2-lycopene	24h	fed-batched	1.58654	56654	0.516733	-1.61278
pHluorin2-lycopene	24h	fed-batched	1.46644	161221	-0.237116	1.26787
pHluorin2-lycopene	24h	fed-batched	1.5825	132096	0.491329	0.46552
pHluorin2-lycopene	24h	fed-batched	1.52529	194966	0.132248	2.19748
pHluorin2-lycopene	24h	fed-batched	1.69656	95893	1.20724	-0.531812
pHluorin2-lycopene	24h	fed-batched	1.77002	144126	1.66827	0.796927
pHluorin2-lycopene	24h	fed-batched	1.67348	114506	1.06241	-0.0190552
pHluorin2-lycopene	24h	fed-batched	1.42811	116138	-0.47764	0.0259037
pHluorin2-lycopene	24h	fed-batched	1.66952	114394	1.03754	-0.0221406
pHluorin2-lycopene	24h	fed-batched	1.51051	161292	0.0395042	1.26982
pHluorin2-lycopene	24h	fed-batched	1.76075	180742	1.61014	1.80564
pHluorin2-lycopene	24h	fed-batched	1.51671	101309	0.0784436	-0.382611
pHluorin2-lycopene	24h	fed-batched	1.43887	107667	-0.410136	-0.207458
pHluorin2-lycopene	24h	fed-batched	1.4348	91468	-0.435685	-0.653714
pHluorin2-lycopene	24h	fed-batched	1.63391	85465	0.814039	-0.819086
pHluorin2-lycopene	24h	fed-batched	1.56831	94558	0.402306	-0.568589
pHluorin2-lycopene	24h	fed-batched	1.73435	123572	1.44441	0.230698
pHluorin2-lycopene	24h	fed-batched	1.54901	81335	0.281164	-0.932861
pHluorin2-lycopene	24h	fed-batched	1.38928	105266	-0.721358	-0.273602
pHluorin2-lycopene	24h	fed-batched	1.67156	116853	1.05031	0.0456007
pHluorin2-lycopene	24h	fed-batched	1.50285	114010	-0.00859266	-0.0327192
pHluorin2-lycopene	24h	fed-batched	1.37252	115366	-0.826554	0.00463636
pHluorin2-lycopene	24h	fed-batched	1.43872	89116	-0.411042	-0.718507
pHluorin2-lycopene	24h	fed-batched	1.67625	84251	1.07978	-0.85253
pHluorin2-lycopene	24h	fed-batched	1.40116	132845	-0.646824	0.486154
pHluorin2-lycopene	24h	fed-batched	1.52293	82863	0.117457	-0.890767
pHluorin2-lycopene	24h	fed-batched	1.55272	144796	0.304441	0.815384
pHluorin2-lycopene	24h	fed-batched	1.50619	94971	0.0124273	-0.557212
pHluorin2-lycopene	24h	fed-batched	1.49694	130332	-0.0456878	0.416925
pHluorin2-lycopene	24h	fed-batched	1.46465	106224	-0.248321	-0.247211
pHluorin2-lycopene	24h	fed-batched	1.39699	105370	-0.672995	-0.270737
pHluorin2-lycopene	24h	fed-batched	1.71754	176877	1.33891	1.69916
pHluorin2-lycopene	24h	fed-batched	1.31591	133016	-1.18191	0.490865
pHluorin2-lycopene	24h	fed-batched	1.67035	125231	1.04273	0.276401
pHluorin2-lycopene	24h	fed-batched	1.56188	161455	0.361908	1.27431
pHluorin2-lycopene	24h	fed-batched	1.58995	114181	0.538086	-0.0280084
pHluorin2-lycopene	24h	fed-batched	1.82777	125576	2.03077	0.285905
pHluorin2-lycopene	24h	fed-batched	1.42259	101731	-0.512321	-0.370985
pHluorin2-lycopene	24h	fed-batched	1.37975	138625	-0.781178	0.645383
pHluorin2-lycopene	24h	fed-batched	1.44459	125634	-0.374203	0.287503
pHluorin2-lycopene	24h	fed-batched	1.56152	150631	0.359666	0.976128
pHluorin2-lycopene	24h	fed-batched	1.36175	91360	-0.894161	-0.656689
pHluorin2-lycopene	24h	fed-batched	1.42359	139314	-0.506044	0.664364
pHluorin2-lycopene	24h	fed-batched	1.63855	137006	0.843123	0.600782
pHluorin2-lycopene	24h	fed-batched	1.75716	69847	1.58761	-1.24934
pHluorin2-lycopene	24h	fed-batched	1.54396	77116	0.249462	-1.04909
pHluorin2-lycopene	24h	fed-batched	1.67057	161995	1.04411	1.28919
pHluorin2-lycopene	24h	fed-batched	1.39543	133882	-0.682753	0.514721
pHluorin2-lycopene	24h	fed-batched	1.48542	122204	-0.117951	0.193012
pHluorin2-lycopene	24h	fed-batched	1.72686	62881	1.3974	-1.44124
pHluorin2-lycopene	24h	fed-batched	1.35939	94060	-0.909005	-0.582309
pHluorin2-lycopene	24h	fed-batched	1.41664	107798	-0.549674	-0.203849
pHluorin2-lycopene	24h	fed-batched	1.57985	85402	0.474741	-0.820822
pHluorin2-lycopene	24h	fed-batched	1.48931	132463	-0.0935324	0.47563
pHluorin2-lycopene	24h	fed-batched	1.53665	139283	0.203586	0.66351
pHluorin2-lycopene	24h	fed-batched	1.46942	147764	-0.218408	0.897147
pHluorin2-lycopene	24h	fed-batched	1.47928	96159	-0.156501	-0.524485
pHluorin2-lycopene	24h	fed-batched	1.62768	45696	0.77494	-1.91466
pHluorin2-lycopene	24h	fed-batched	0.760171	64531	-4.66992	-1.39578
pHluorin2-lycopene	24h	fed-batched	1.34776	109242	-0.981946	-0.16407
pHluorin2-lycopene	24h	fed-batched	1.66688	123942	1.02093	0.240891
pHluorin2-lycopene	24h	fed-batched	1.49023	101036	-0.0877557	-0.390131
pHluorin2-lycopene	24h	fed-batched	1.63061	85592	0.793292	-0.815588
pHluorin2-lycopene	24h	fed-batched	1.54995	146578	0.287044	0.864475
pHluorin2-lycopene	24h	fed-batched	1.61691	145676	0.707312	0.839626
pHluorin2-lycopene	24h	fed-batched	1.39407	145361	-0.691343	0.830949
pHluorin2-lycopene	24h	fed-batched	1.58751	245573	0.522811	3.59162
pHluorin2-lycopene	24h	fed-batched	1.64215	69486	0.865711	-1.25928
pHluorin2-lycopene	24h	fed-batched	1.32468	90355	-1.12686	-0.684375
pHluorin2-lycopene	24h	fed-batched	1.43528	114174	-0.432668	-0.0282013
pHluorin2-lycopene	24h	fed-batched	1.56955	58641	0.410065	-1.55804
pHluorin2-lycopene	24h	fed-batched	1.49153	177370	-0.0796354	1.71274
pHluorin2-lycopene	24h	fed-batched	1.78283	107156	1.74869	-0.221535
pHluorin2-lycopene	24h	fed-batched	1.85838	73235	2.22291	-1.156
pHluorin2-lycopene	24h	fed-batched	1.53005	114347	0.162136	-0.0234354
pHluorin2-lycopene	24h	fed-batched	1.36581	72072	-0.868689	-1.18804
pHluorin2-lycopene	24h	fed-batched	1.17378	68125	-2.07393	-1.29677
pHluorin2-lycopene	24h	fed-batched	1.53324	89983	0.18215	-0.694623
pHluorin2-lycopene	24h	fed-batched	1.69404	161037	1.1914	1.2628
pHluorin2-lycopene	24h	fed-batched	1.59621	130279	0.577399	0.415465
pHluorin2-lycopene	24h	fed-batched	1.49936	161609	-0.0304472	1.27855
pHluorin2-lycopene	24h	fed-batched	1.33578	92876	-1.05718	-0.614926
pHluorin2-lycopene	24h	fed-batched	1.48943	93949	-0.0928232	-0.585366
pHluorin2-lycopene	24h	fed-batched	1.44876	77371	-0.34808	-1.04206
pHluorin2-lycopene	24h	fed-batched	1.60768	83775	0.649402	-0.865643
pHluorin2-lycopene	24h	fed-batched	1.41719	126986	-0.54621	0.324748
pHluorin2-lycopene	24h	fed-batched	1.46502	80175	-0.245974	-0.964817
pHluorin2-lycopene	24h	fed-batched	1.46874	116149	-0.222677	0.0262067
pHluorin2-lycopene	24h	fed-batched	1.17994	100048	-2.03526	-0.417349
pHluorin2-lycopene	24h	fed-batched	0.868304	104802	-3.99124	-0.286384
pHluorin2-lycopene	24h	fed-batched	1.42328	149606	-0.507954	0.947891
pHluorin2-lycopene	24h	fed-batched	1.49281	116298	-0.0715533	0.0303114
pHluorin2-lycopene	24h	fed-batched	1.64295	75999	0.870762	-1.07986
pHluorin2-lycopene	24h	fed-batched	1.72803	69887	1.40477	-1.24823
pHluorin2-lycopene	24h	fed-batched	1.65217	111953	0.928614	-0.0893861
pHluorin2-lycopene	24h	fed-batched	1.50076	101844	-0.021682	-0.367872
pHluorin2-lycopene	24h	fed-batched	1.24594	77706	-1.62103	-1.03283
pHluorin2-lycopene	24h	fed-batched	1.64178	123149	0.863399	0.219045
pHluorin2-lycopene	24h	fed-batched	1.45043	101651	-0.337595	-0.373189
pHluorin2-lycopene	24h	fed-batched	1.79381	155887	1.81763	1.12092
pHluorin2-lycopene	24h	fed-batched	1.20773	70058	-1.86083	-1.24352
pHluorin2-lycopene	24h	fed-batched	1.07627	54483	-2.68594	-1.67259
pHluorin2-lycopene	24h	fed-batched	1.84245	124409	2.12291	0.253756
pHluorin2-lycopene	24h	fed-batched	1.44561	152185	-0.367848	1.01894
pHluorin2-lycopene	24h	fed-batched	1.5174	83934	0.0827582	-0.861263
pHluorin2-lycopene	24h	fed-batched	1.40385	103095	-0.629908	-0.333409
pHluorin2-lycopene	24h	fed-batched	1.63842	101827	0.842347	-0.368341
pHluorin2-lycopene	24h	fed-batched	1.30079	128482	-1.27678	0.36596
pHluorin2-lycopene	24h	fed-batched	1.47579	109340	-0.178385	-0.16137
pHluorin2-lycopene	24h	fed-batched	1.39719	77140	-0.671733	-1.04843
pHluorin2-lycopene	24h	fed-batched	1.5407	138289	0.228998	0.636127
pHluorin2-lycopene	24h	fed-batched	1.44351	65005	-0.381025	-1.38273
pHluorin2-lycopene	24h	fed-batched	1.35218	94941	-0.954226	-0.558038
pHluorin2-lycopene	24h	fed-batched	1.41918	102847	-0.533698	-0.340241
pHluorin2-lycopene	24h	fed-batched	1.56679	139716	0.392754	0.675438
pHluorin2-lycopene	24h	fed-batched	1.50611	161795	0.0118672	1.28368
pHluorin2-lycopene	24h	fed-batched	1.72384	96482	1.37847	-0.515586
pHluorin2-lycopene	24h	fed-batched	1.47816	88422	-0.163512	-0.737626
pHluorin2-lycopene	24h	fed-batched	1.47671	163245	-0.172618	1.32362
pHluorin2-lycopene	24h	fed-batched	1.34772	108081	-0.982219	-0.196053
pHluorin2-lycopene	24h	fed-batched	1.67515	101773	1.07285	-0.369828
pHluorin2-lycopene	24h	fed-batched	1.33989	71704	-1.03135	-1.19818
pHluorin2-lycopene	24h	fed-batched	1.62664	99842	0.768417	-0.423024
pHluorin2-lycopene	24h	fed-batched	1.42441	169729	-0.500882	1.50225
pHluorin2-lycopene	24h	fed-batched	1.40792	180431	-0.604414	1.79707
pHluorin2-lycopene	24h	fed-batched	1.45271	173421	-0.323293	1.60396
pHluorin2-lycopene	24h	fed-batched	1.62197	114958	0.739107	-0.00660336
pHluorin2-lycopene	24h	fed-batched	1.6984	157283	1.21881	1.15938
pHluorin2-lycopene	24h	fed-batched	1.678	120444	1.09072	0.144527
pHluorin2-lycopene	24h	fed-batched	1.49665	128608	-0.0474914	0.369431
pHluorin2-lycopene	24h	fed-batched	1.3465	117198	-0.989903	0.0551049
pHluorin2-lycopene	24h	fed-batched	1.48536	162370	-0.118319	1.29952
pHluorin2-lycopene	24h	fed-batched	1.52568	79923	0.134708	-0.971759
pHluorin2-lycopene	24h	fed-batched	1.52683	72996	0.141917	-1.16259
pHluorin2-lycopene	24h	fed-batched	1.42947	141183	-0.469145	0.715852
pHluorin2-lycopene	24h	fed-batched	1.72076	105127	1.35915	-0.277431
pHluorin2-lycopene	24h	fed-batched	1.6624	136223	0.992827	0.579212
pHluorin2-lycopene	24h	fed-batched	1.46497	149255	-0.246346	0.938222
pHluorin2-lycopene	24h	fed-batched	1.67187	98781	1.05226	-0.452253
pHluorin2-lycopene	24h	fed-batched	1.4113	149110	-0.583148	0.934227
pHluorin2-lycopene	24h	fed-batched	1.66719	98543	1.02289	-0.458809
pHluorin2-lycopene	24h	fed-batched	1.48106	162558	-0.145322	1.3047
pHluorin2-lycopene	24h	fed-batched	1.64414	156498	0.878201	1.13775
pHluorin2-lycopene	24h	fed-batched	1.71167	136124	1.30206	0.576485
pHluorin2-lycopene	24h	fed-batched	1.30215	79903	-1.26826	-0.97231
pHluorin2-lycopene	24h	fed-batched	1.44779	73728	-0.354165	-1.14242
pHluorin2-lycopene	24h	fed-batched	1.46105	130545	-0.270947	0.422793
pHluorin2-lycopene	24h	fed-batched	1.81616	102670	1.95789	-0.345117
pHluorin2-lycopene	24h	fed-batched	1.43434	102057	-0.438549	-0.362004
pHluorin2-lycopene	24h	fed-batched	1.51477	141354	0.0662319	0.720563
pHluorin2-lycopene	24h	fed-batched	1.69283	62416	1.18386	-1.45405
pHluorin2-lycopene	24h	fed-batched	1.47895	161561	-0.158573	1.27723
pHluorin2-lycopene	24h	fed-batched	1.45322	139918	-0.320094	0.681003
pHluorin2-lycopene	24h	fed-batched	1.41434	90583	-0.564078	-0.678094
pHluorin2-lycopene	24h	fed-batched	1.48037	155853	-0.14968	1.11999
pHluorin2-lycopene	24h	fed-batched	1.61118	199116	0.67139	2.31181
pHluorin2-lycopene	24h	fed-batched	1.46118	84869	-0.270095	-0.835505
pHluorin2-lycopene	24h	fed-batched	1.50933	51994	0.0320867	-1.74116
pHluorin2-lycopene	24h	fed-batched	1.45561	138492	-0.305046	0.641719
pHluorin2-lycopene	24h	fed-batched	1.48997	139373	-0.0894297	0.665989
pHluorin2-lycopene	24h	fed-batched	1.4879	81445	-0.10242	-0.929831
pHluorin2-lycopene	24h	fed-batched	1.53277	121597	0.179246	0.17629
pHluorin2-lycopene	24h	fed-batched	1.51676	72837	0.0787451	-1.16697
pHluorin2-lycopene	24h	fed-batched	1.42261	174392	-0.512179	1.6307
pHluorin2-lycopene	24h	fed-batched	1.2431	104591	-1.63885	-0.292197
pHluorin2-lycopene	24h	fed-batched	1.35034	101452	-0.965812	-0.378671
pHluorin2-lycopene	24h	fed-batched	1.41079	95714	-0.586367	-0.536744
pHluorin2-lycopene	24h	fed-batched	1.57459	151408	0.441722	0.997534
pHluorin2-lycopene	24h	fed-batched	1.7138	73519	1.31547	-1.14818
pHluorin2-lycopene	24h	fed-batched	1.3908	109748	-0.71181	-0.15013
pHluorin2-lycopene	24h	fed-batched	1.3188	123828	-1.16372	0.23775
pHluorin2-lycopene	24h	fed-batched	1.4333	118941	-0.445104	0.103122
pHluorin2-lycopene	24h	fed-batched	1.4955	80510	-0.0546915	-0.955588
pHluorin2-lycopene	24h	fed-batched	1.33546	103870	-1.05917	-0.312059
pHluorin2-lycopene	24h	fed-batched	1.32968	122503	-1.09543	0.201249
pHluorin2-lycopene	24h	fed-batched	1.70756	86643	1.27627	-0.786635
pHluorin2-lycopene	24h	fed-batched	1.37613	133967	-0.803892	0.517063
pHluorin2-lycopene	24h	fed-batched	1.39147	221343	-0.707612	2.92413
pHluorin2-lycopene	24h	fed-batched	1.45584	123977	-0.30361	0.241855
pHluorin2-lycopene	24h	fed-batched	1.45944	115323	-0.281014	0.00345178
pHluorin2-lycopene	24h	fed-batched	1.54272	79320	0.241707	-0.988371
pHluorin2-lycopene	24h	fed-batched	1.52821	111516	0.150597	-0.101425
pHluorin2-lycopene	24h	fed-batched	1.42979	145973	-0.467106	0.847808
pHluorin2-lycopene	24h	fed-batched	1.46946	96068	-0.218161	-0.526991
pHluorin2-lycopene	24h	fed-batched	1.47385	97852	-0.190562	-0.477845
pHluorin2-lycopene	24h	fed-batched	1.59935	97339	0.597102	-0.491978
pHluorin2-lycopene	24h	fed-batched	1.44709	75819	-0.358524	-1.08482
pHluorin2-lycopene	24h	fed-batched	1.49436	141827	-0.0618332	0.733593
pHluorin2-lycopene	24h	fed-batched	1.86647	85052	2.27368	-0.830464
pHluorin2-lycopene	24h	fed-batched	1.49212	179127	-0.0758822	1.76115
pHluorin2-lycopene	24h	fed-batched	1.79943	129563	1.85289	0.39574
pHluorin2-lycopene	24h	fed-batched	1.7502	94863	1.54391	-0.560187
pHluorin2-lycopene	24h	fed-batched	1.59583	129175	0.574989	0.385051
pHluorin2-lycopene	24h	fed-batched	1.63309	140633	0.808891	0.7007
pHluorin2-lycopene	24h	fed-batched	1.63332	97660	0.810311	-0.483134
pHluorin2-lycopene	24h	fed-batched	1.51027	93420	0.0379882	-0.599939
pHluorin2-lycopene	24h	fed-batched	1.46182	154898	-0.266105	1.09368
pHluorin2-lycopene	24h	fed-batched	1.29329	105328	-1.32386	-0.271894
pHluorin2-lycopene	24h	fed-batched	1.48582	114989	-0.115476	-0.00574936
pHluorin2-lycopene	24h	fed-batched	1.30867	155529	-1.22732	1.11106
pHluorin2-lycopene	24h	fed-batched	1.46556	127431	-0.242599	0.337007
pHluorin2-lycopene	24h	fed-batched	1.75988	127940	1.60469	0.351029
pHluorin2-lycopene	24h	fed-batched	1.7047	166650	1.25832	1.41743
pHluorin2-lycopene	24h	fed-batched	1.46945	126151	-0.218182	0.301745
pHluorin2-lycopene	24h	fed-batched	1.77037	118880	1.6705	0.101441
pHluorin2-lycopene	24h	fed-batched	1.5447	210215	0.254104	2.61757
pHluorin2-lycopene	24h	fed-batched	1.6312	173882	0.797001	1.61665
pHluorin2-lycopene	24h	fed-batched	1.53996	75239	0.224329	-1.1008
pHluorin2-lycopene	24h	fed-batched	1.49094	120764	-0.0833306	0.153342
pHluorin2-lycopene	24h	fed-batched	1.37671	129789	-0.800262	0.401966
pHluorin2-lycopene	24h	fed-batched	1.57718	102570	0.457932	-0.347872
pHluorin2-lycopene	24h	fed-batched	1.79988	132656	1.85571	0.480947
pHluorin2-lycopene	24h	fed-batched	1.43996	186699	-0.403272	1.96974
pHluorin2-lycopene	24h	fed-batched	1.69859	80703	1.21995	-0.950272
pHluorin2-lycopene	24h	fed-batched	1.68069	90996	1.10764	-0.666717
pHluorin2-lycopene	24h	fed-batched	1.31289	100258	-1.20084	-0.411564
pHluorin2-lycopene	24h	fed-batched	1.34288	90284	-1.01259	-0.686331
pHluorin2-lycopene	24h	fed-batched	1.6347	131684	0.818977	0.45417
pHluorin2-lycopene	24h	fed-batched	1.40471	82136	-0.624531	-0.910795
pHluorin2-lycopene	24h	fed-batched	1.47593	142756	-0.177546	0.759185
pHluorin2-lycopene	24h	fed-batched	1.76055	99046	1.60887	-0.444952
pHluorin2-lycopene	24h	fed-batched	1.52609	170999	0.137312	1.53723
pHluorin2-lycopene	24h	fed-batched	1.65396	137586	0.939854	0.61676
pHluorin2-lycopene	24h	fed-batched	1.61051	81390	0.667163	-0.931346
pHluorin2-lycopene	24h	fed-batched	1.77828	140387	1.72013	0.693923
pHluorin2-lycopene	24h	fed-batched	1.15593	129074	-2.18597	0.382269
pHluorin2-lycopene	24h	fed-batched	1.22628	66357	-1.74445	-1.34548
pHluorin2-lycopene	24h	fed-batched	1.58628	160163	0.515062	1.23872
pHluorin2-lycopene	24h	fed-batched	1.38309	186739	-0.760225	1.97084
pHluorin2-lycopene	24h	fed-batched	1.44902	144429	-0.346403	0.805274
pHluorin2-lycopene	24h	fed-batched	1.37703	148876	-0.798236	0.927781
pHluorin2-lycopene	24h	fed-batched	1.38576	121239	-0.74345	0.166428
pHluorin2-lycopene	24h	fed-batched	1.79849	157299	1.84699	1.15982
pHluorin2-lycopene	24h	fed-batched	1.63315	114467	0.809259	-0.0201296
pHluorin2-lycopene	24h	fed-batched	1.49884	134528	-0.0337305	0.532518
pHluorin2-lycopene	24h	fed-batched	1.14953	94557	-2.22613	-0.568617
pHluorin2-lycopene	24h	fed-batched	1.61561	145597	0.699167	0.83745
pHluorin2-lycopene	24h	fed-batched	1.4484	144180	-0.350339	0.798414
pHluorin2-lycopene	24h	fed-batched	1.38159	75056	-0.76963	-1.10584
pHluorin2-lycopene	24h	fed-batched	1.67218	106813	1.05421	-0.230985
pHluorin2-lycopene	24h	fed-batched	1.4939	85021	-0.0647653	-0.831318
pHluorin2-lycopene	24h	fed-batched	1.66099	156011	0.984008	1.12434
pHluorin2-lycopene	24h	fed-batched	1.55854	81147	0.340962	-0.93804
pHluorin2-lycopene	24h	fed-batched	1.78477	117981	1.76086	0.0766753
pHluorin2-lycopene	24h	fed-batched	1.61473	205612	0.693623	2.49076
pHluorin2-lycopene	24h	fed-batched	1.47301	153314	-0.195823	1.05004
pHluorin2-lycopene	24h	fed-batched	1.68126	75937	1.11121	-1.08157
pHluorin2-lycopene	24h	fed-batched	1.67329	213702	1.06119	2.71363
pHluorin2-lycopene	24h	fed-batched	1.34896	78076	-0.974474	-1.02264
pHluorin2-lycopene	24h	fed-batched	1.52611	156927	0.13743	1.14957
pHluorin2-lycopene	24h	fed-batched	1.39034	100910	-0.714708	-0.393602
pHluorin2-lycopene	24h	fed-batched	1.75919	167132	1.60033	1.4307
pHluorin2-lycopene	24h	fed-batched	1.74942	69716	1.53902	-1.25295
pHluorin2-lycopene	24h	fed-batched	1.45161	92926	-0.330179	-0.613548
pHluorin2-lycopene	24h	fed-batched	1.45142	169933	-0.33137	1.50787
pHluorin2-lycopene	24h	fed-batched	1.47025	160565	-0.213181	1.24979
pHluorin2-lycopene	24h	fed-batched	1.66724	217814	1.02321	2.82691
pHluorin2-lycopene	24h	fed-batched	1.41421	148564	-0.564876	0.919186
pHluorin2-lycopene	24h	fed-batched	1.57575	119820	0.448993	0.127337
pHluorin2-lycopene	24h	fed-batched	1.52268	113116	0.115902	-0.0573474
pHluorin2-lycopene	24h	fed-batched	1.60877	141026	0.656232	0.711527
pHluorin2-lycopene	24h	fed-batched	1.70599	149739	1.26643	0.951555
pHluorin2-lycopene	24h	fed-batched	1.49844	83334	-0.0362165	-0.877792
pHluorin2-lycopene	24h	fed-batched	1.52241	71816	0.114219	-1.19509
pHluorin2-lycopene	24h	fed-batched	1.49454	95339	-0.0607182	-0.547074
pHluorin2-lycopene	24h	fed-batched	1.69508	111490	1.19795	-0.102141
pHluorin2-lycopene	24h	fed-batched	1.58051	159564	0.478887	1.22222
pHluorin2-lycopene	24h	fed-batched	1.58198	170836	0.488068	1.53274
pHluorin2-lycopene	24h	fed-batched	1.60606	86927	0.639215	-0.778811
pHluorin2-lycopene	24h	fed-batched	1.23232	94366	-1.7065	-0.573879
pHluorin2-lycopene	24h	fed-batched	1.37843	80810	-0.789491	-0.947324
pHluorin2-lycopene	24h	fed-batched	1.76161	114801	1.61553	-0.0109285
pHluorin2-lycopene	24h	fed-batched	1.46352	176953	-0.255409	1.70126
pHluorin2-lycopene	24h	fed-batched	1.57638	71735	0.452947	-1.19733
pHluorin2-lycopene	24h	fed-batched	1.4833	156179	-0.131262	1.12897
pHluorin2-lycopene	24h	fed-batched	1.55466	150467	0.316643	0.971611
pHluorin2-lycopene	24h	fed-batched	0.971691	74012	-3.34234	-1.1346
pHluorin2-lycopene	24h	fed-batched	1.57063	73728	0.416859	-1.14242
pHluorin2-lycopene	24h	fed-batched	1.55743	41629	0.333996	-2.0267
pHluorin2-lycopene	24h	fed-batched	1.43088	104170	-0.460281	-0.303795
pHluorin2-lycopene	24h	fed-batched	1.38	124937	-0.779614	0.268301
pHluorin2-lycopene	24h	fed-batched	1.06844	53447	-2.73513	-1.70113
pHluorin2-lycopene	24h	fed-batched	1.42387	140449	-0.504304	0.695631
pHluorin2-lycopene	24h	fed-batched	1.62772	59040	0.77516	-1.54705
pHluorin2-lycopene	24h	fed-batched	1.45219	130093	-0.326553	0.410341
pHluorin2-lycopene	24h	fed-batched	1.32394	85704	-1.13146	-0.812502
pHluorin2-lycopene	24h	fed-batched	0.939863	79756	-3.54211	-0.97636
pHluorin2-lycopene	24h	fed-batched	1.47724	189906	-0.169307	2.05809
pHluorin2-lycopene	24h	fed-batched	1.35816	104761	-0.916713	-0.287514
pHluorin2-lycopene	24h	fed-batched	1.59335	129455	0.559462	0.392765
pHluorin2-lycopene	24h	fed-batched	1.46874	181584	-0.222632	1.82883
pHluorin2-lycopene	24h	fed-batched	1.33674	114601	-1.05116	-0.0164381
pHluorin2-lycopene	24h	fed-batched	1.09775	71674	-2.55116	-1.19901
pHluorin2-lycopene	24h	fed-batched	1.57297	80433	0.431554	-0.95771
pHluorin2-lycopene	24h	fed-batched	1.56453	113204	0.378565	-0.0549231
pHluorin2-lycopene	24h	fed-batched	1.50749	24878	0.0205508	-2.48816
pHluorin2-lycopene	24h	fed-batched	1.51723	64491	0.0816791	-1.39689
pHluorin2-lycopene	24h	fed-batched	1.57713	78044	0.457639	-1.02352
pHluorin2-lycopene	24h	fed-batched	1.03055	86521	-2.97295	-0.789995
pHluorin2-lycopene	24h	fed-batched	1.4902	141996	-0.0879317	0.738249
pHluorin2-lycopene	24h	fed-batched	1.59212	82131	0.551729	-0.910933
pHluorin2-lycopene	24h	fed-batched	1.41629	126172	-0.551846	0.302324
pHluorin2-lycopene	24h	fed-batched	1.17423	31104	-2.07111	-2.31664
pHluorin2-lycopene	24h	fed-batched	1.51555	133420	0.0711741	0.501994
pHluorin2-lycopene	24h	fed-batched	1.55867	143668	0.341801	0.784309
pHluorin2-lycopene	24h	fed-batched	1.47185	93916	-0.20312	-0.586275
pHluorin2-lycopene	24h	fed-batched	1.57504	79022	0.444525	-0.99658
pHluorin2-lycopene	24h	fed-batched	1.41654	65405	-0.550275	-1.37171
pHluorin2-lycopene	24h	fed-batched	1.62046	122740	0.729609	0.207778
pHluorin2-lycopene	24h	fed-batched	1.04345	100880	-2.89197	-0.394429
pHluorin2-lycopene	24h	fed-batched	1.50022	145971	-0.0250899	0.847753
pHluorin2-lycopene	24h	fed-batched	1.32691	88955	-1.11286	-0.722943
pHluorin2-lycopene	24h	fed-batched	1.8398	114562	2.10628	-0.0175125
pHluorin2-lycopene	24h	fed-batched	1.59039	111405	0.54089	-0.104483
pHluorin2-lycopene	24h	fed-batched	1.81382	85200	1.94324	-0.826387
pHluorin2-lycopene	24h	fed-batched	1.47824	135979	-0.162999	0.57249
pHluorin2-lycopene	24h	fed-batched	1.66017	85935	0.978868	-0.806139
pHluorin2-lycopene	24h	fed-batched	1.37446	147599	-0.814415	0.892602
pHluorin2-lycopene	24h	fed-batched	1.55669	152314	0.329329	1.02249
pHluorin2-lycopene	24h	fed-batched	1.40032	159707	-0.652097	1.22616
pHluorin2-lycopene	24h	fed-batched	1.39825	138873	-0.665108	0.652215
pHluorin2-lycopene	24h	fed-batched	1.41106	147953	-0.584672	0.902354
pHluorin2-lycopene	24h	fed-batched	1.39748	105096	-0.66991	-0.278285
pHluorin2-lycopene	24h	fed-batched	1.62886	93052	0.782347	-0.610077
pHluorin2-lycopene	24h	fed-batched	1.46647	89528	-0.236891	-0.707158
pHluorin2-lycopene	24h	fed-batched	1.45016	86701	-0.3393	-0.785037
pHluorin2-lycopene	24h	fed-batched	1.53372	88510	0.185169	-0.735202
pHluorin2-lycopene	24h	fed-batched	1.63836	151290	0.841945	0.994283
pHluorin2-lycopene	24h	fed-batched	1.52135	131679	0.107558	0.454032
pHluorin2-lycopene	24h	fed-batched	1.53401	130038	0.186982	0.408826
pHluorin2-lycopene	24h	fed-batched	1.48361	95918	-0.129351	-0.531124
pHluorin2-lycopene	24h	fed-batched	1.64147	63480	0.861459	-1.42474
pHluorin2-lycopene	24h	fed-batched	1.58229	131332	0.490045	0.444473
pHluorin2-lycopene	24h	fed-batched	1.48699	131926	-0.108092	0.460837
pHluorin2-lycopene	24h	fed-batched	1.28415	64527	-1.38122	-1.39589
pHluorin2-lycopene	24h	fed-batched	1.73647	104750	1.45771	-0.287817
pHluorin2-lycopene	24h	fed-batched	1.63216	84719	0.803055	-0.839638
pHluorin2-lycopene	24h	fed-batched	1.48481	95576	-0.121763	-0.540545
pHluorin2-lycopene	24h	fed-batched	1.50523	96250	0.00635328	-0.521978
pHluorin2-lycopene	24h	fed-batched	1.46088	70261	-0.271962	-1.23793
pHluorin2-lycopene	24h	fed-batched	1.62272	43145	0.743778	-1.98493
pHluorin2-lycopene	24h	fed-batched	1.75771	72821	1.59104	-1.16741
pHluorin2-lycopene	24h	fed-batched	1.49266	112855	-0.0725313	-0.0645375
pHluorin2-lycopene	24h	fed-batched	1.42719	128181	-0.483445	0.357668
pHluorin2-lycopene	24h	fed-batched	1.64495	113403	0.883291	-0.049441
pHluorin2-lycopene	24h	fed-batched	1.56442	69763	0.377858	-1.25165
pHluorin2-lycopene	24h	fed-batched	1.75274	86053	1.55985	-0.802888
pHluorin2-lycopene	24h	fed-batched	1.44138	141418	-0.394398	0.722326
pHluorin2-lycopene	24h	fed-batched	1.43679	158336	-0.423159	1.18839
pHluorin2-lycopene	24h	fed-batched	1.59714	73204	0.58326	-1.15686
pHluorin2-lycopene	24h	fed-batched	1.63034	79288	0.79163	-0.989253
pHluorin2-lycopene	24h	fed-batched	1.59099	142546	0.544622	0.7534
pHluorin2-lycopene	24h	fed-batched	1.53637	80208	0.201824	-0.963908
pHluorin2-lycopene	24h	fed-batched	1.25117	121647	-1.58823	0.177667
pHluorin2-lycopene	24h	fed-batched	1.75385	77616	1.56683	-1.03531
pHluorin2-lycopene	24h	fed-batched	1.75285	115085	1.56055	-0.00310472
pHluorin2-lycopene	24h	fed-batched	1.30073	43844	-1.27715	-1.96568
pHluorin2-lycopene	24h	fed-batched	1.41096	85705	-0.585325	-0.812475
pHluorin2-lycopene	24h	fed-batched	1.53608	145220	0.200002	0.827064
pHluorin2-lycopene	24h	fed-batched	1.71362	101694	1.31434	-0.372005
pHluorin2-lycopene	24h	fed-batched	1.53535	171823	0.19543	1.55993
pHluorin2-lycopene	24h	fed-batched	1.28832	159668	-1.35506	1.22508
pHluorin2-lycopene	24h	fed-batched	1.63356	80405	0.811826	-0.958481
pHluorin2-lycopene	24h	fed-batched	1.53847	110860	0.214971	-0.119496
pHluorin2-lycopene	24h	fed-batched	1.35754	84070	-0.920567	-0.857516
pHluorin2-lycopene	24h	fed-batched	1.46075	156803	-0.272804	1.14616
pHluorin2-lycopene	24h	fed-batched	1.46443	184865	-0.249694	1.91922
pHluorin2-lycopene	24h	fed-batched	1.53526	64649	0.194827	-1.39253
pHluorin2-lycopene	24h	fed-batched	1.57344	70714	0.434483	-1.22545
pHluorin2-lycopene	24h	fed-batched	1.56977	98384	0.411432	-0.463189
pHluorin2-lycopene	24h	fed-batched	1.4235	86857	-0.506591	-0.780739
pHluorin2-lycopene	24h	fed-batched	1.47824	110174	-0.163016	-0.138395
pHluorin2-lycopene	24h	fed-batched	1.35404	73963	-0.942565	-1.13595
pHluorin2-lycopene	24h	fed-batched	0.985449	127141	-3.25599	0.329018
pHluorin2-lycopene	24h	fed-batched	1.48479	55927	-0.121899	-1.63281
pHluorin2-lycopene	24h	fed-batched	1.56368	132480	0.373204	0.476099
pHluorin2-lycopene	24h	fed-batched	1.268	110320	-1.48257	-0.134373
pHluorin2-lycopene	24h	fed-batched	1.47239	131271	-0.199753	0.442793
pHluorin2-lycopene	24h	fed-batched	1.7582	90137	1.59413	-0.690381
pHluorin2-lycopene	24h	fed-batched	1.47014	112916	-0.213841	-0.0628571
pHluorin2-lycopene	24h	fed-batched	1.6168	71827	0.706641	-1.19479
pHluorin2-lycopene	24h	fed-batched	1.48269	67077	-0.135071	-1.32565
pHluorin2-lycopene	24h	fed-batched	1.11783	93598	-2.42509	-0.595036
pHluorin2-lycopene	24h	fed-batched	1.35595	74825	-0.930563	-1.1122
pHluorin2-lycopene	24h	fed-batched	1.47982	101594	-0.1531	-0.374759
pHluorin2-lycopene	24h	fed-batched	1.48397	74815	-0.127041	-1.11248
pHluorin2-lycopene	24h	fed-batched	1.40336	93071	-0.632984	-0.609554
pHluorin2-lycopene	24h	fed-batched	1.43998	78953	-0.403151	-0.998481
pHluorin2-lycopene	24h	fed-batched	1.44263	145255	-0.386561	0.828029
pHluorin2-lycopene	24h	fed-batched	1.5042	124465	-7.95205e-05	0.255299
pHluorin2-lycopene	24h	fed-batched	1.71961	85311	1.35194	-0.823329
pHluorin2-lycopene	24h	fed-batched	1.54811	116997	0.275475	0.0495677
pHluorin2-lycopene	24h	fed-batched	1.72183	128673	1.36584	0.371222
pHluorin2-lycopene	24h	fed-batched	1.47345	106713	-0.19311	-0.233739
pHluorin2-lycopene	24h	fed-batched	1.59091	62183	0.544164	-1.46047
pHluorin2-lycopene	24h	fed-batched	1.39015	177295	-0.715937	1.71068
pHluorin2-lycopene	24h	fed-batched	1.52541	132432	0.133009	0.474776
pHluorin2-lycopene	24h	fed-batched	1.43413	103323	-0.439908	-0.327128
pHluorin2-lycopene	24h	fed-batched	1.6148	35959	0.694103	-2.18289
pHluorin2-lycopene	24h	fed-batched	1.51573	61028	0.0722967	-1.49229
pHluorin2-lycopene	24h	fed-batched	1.43599	133944	-0.428216	0.516429
pHluorin2-lycopene	24h	fed-batched	1.5045	159550	0.00176664	1.22183
pHluorin2-lycopene	24h	fed-batched	1.44086	100774	-0.397619	-0.397349
pHluorin2-lycopene	24h	fed-batched	1.53661	120262	0.203301	0.139513
pHluorin2-lycopene	24h	fed-batched	1.70833	80282	1.28108	-0.961869
pHluorin2-lycopene	24h	fed-batched	1.7032	134741	1.24889	0.538385
pHluorin2-lycopene	24h	fed-batched	1.43968	146028	-0.405052	0.849323
pHluorin2-lycopene	24h	fed-batched	1.44444	109462	-0.375142	-0.158009
pHluorin2-lycopene	24h	fed-batched	1.38205	31845	-0.766754	-2.29623
pHluorin2-lycopene	24h	fed-batched	1.42358	90795	-0.506066	-0.672254
pHluorin2-lycopene	24h	fed-batched	1.51842	165252	0.0891871	1.37891
pHluorin2-lycopene	24h	fed-batched	1.52331	138773	0.11983	0.64946
pHluorin2-lycopene	24h	fed-batched	1.39501	159918	-0.685389	1.23197
pHluorin2-lycopene	24h	fed-batched	1.52571	142539	0.134899	0.753207
pHluorin2-lycopene	24h	fed-batched	1.38058	68496	-0.775967	-1.28655
pHluorin2-lycopene	24h	fed-batched	1.65357	93756	0.93744	-0.590683
pHluorin2-lycopene	24h	fed-batched	1.5418	127319	0.235881	0.333922
pHluorin2-lycopene	24h	fed-batched	1.57303	42778	0.431899	-1.99504
pHluorin2-lycopene	24h	fed-batched	1.50679	75178	0.016145	-1.10248
pHluorin2-lycopene	24h	fed-batched	1.50666	78423	0.0153505	-1.01308
pHluorin2-lycopene	24h	fed-batched	1.54065	140473	0.228662	0.696292
pHluorin2-lycopene	24h	fed-batched	1.46178	127865	-0.266346	0.348963
pHluorin2-lycopene	24h	fed-batched	1.52709	120380	0.143575	0.142764
pHluorin2-lycopene	24h	fed-batched	1.47415	107626	-0.188671	-0.208588
pHluorin2-lycopene	24h	fed-batched	1.63093	108776	0.795301	-0.176907
pHluorin2-lycopene	24h	fed-batched	1.50298	113337	-0.00773992	-0.0512592
pHluorin2-lycopene	24h	fed-batched	1.56089	45288	0.355717	-1.9259
pHluorin2-lycopene	24h	fed-batched	1.50437	155789	0.00100595	1.11822
pHluorin2-lycopene	24h	fed-batched	1.38159	120645	-0.769655	0.150064
pHluorin2-lycopene	24h	fed-batched	1.69087	156090	1.17155	1.12651
pHluorin2-lycopene	24h	fed-batched	0.85695	76868	-4.0625	-1.05592
pHluorin2-lycopene	24h	fed-batched	1.59033	150668	0.540499	0.977148
pHluorin2-lycopene	24h	fed-batched	1.59397	158733	0.563313	1.19933
pHluorin2-lycopene	24h	fed-batched	1.07953	97623	-2.66548	-0.484154
pHluorin2-lycopene	24h	fed-batched	1.43613	141012	-0.427359	0.711141
pHluorin2-lycopene	24h	fed-batched	1.31823	95973	-1.16733	-0.529609
pHluorin2-lycopene	24h	fed-batched	1.73008	148355	1.41763	0.913428
pHluorin2-lycopene	24h	fed-batched	1.59605	62417	0.576427	-1.45402
pHluorin2-lycopene	24h	fed-batched	1.20407	154641	-1.88383	1.0866
pHluorin2-lycopene	24h	fed-batched	1.12104	74934	-2.40495	-1.1092
pHluorin2-lycopene	24h	fed-batched	1.36903	98291	-0.848492	-0.465751
pHluorin2-lycopene	24h	fed-batched	1.50969	143914	0.0343382	0.791086
pHluorin2-lycopene	24h	fed-batched	1.57134	113893	0.421338	-0.0359423
pHluorin2-lycopene	24h	fed-batched	1.6022	155331	0.61502	1.10561
pHluorin2-lycopene	24h	fed-batched	1.43329	130193	-0.445171	0.413096
pHluorin2-lycopene	24h	fed-batched	1.57103	113137	0.419356	-0.0567689
pHluorin2-lycopene	24h	fed-batched	1.36973	109981	-0.844062	-0.143711
pHluorin2-lycopene	24h	fed-batched	2.12202	163724	3.87763	1.33682
pHluorin2-lycopene	24h	fed-batched	1.41897	109692	-0.535016	-0.151673
pHluorin2-lycopene	24h	fed-batched	1.5076	92732	0.021235	-0.618893
pHluorin2-lycopene	24h	fed-batched	1.65279	84537	0.93251	-0.844651
pHluorin2-lycopene	24h	fed-batched	1.49008	122535	-0.0886949	0.20213
pHluorin2-lycopene	24h	fed-batched	1.56945	167408	0.40943	1.43831
pHluorin2-lycopene	24h	fed-batched	0.948348	98985	-3.48885	-0.446633
pHluorin2-lycopene	24h	fed-batched	1.62216	47951	0.740284	-1.85253
pHluorin2-lycopene	24h	fed-batched	1.44748	149619	-0.356106	0.94825
pHluorin2-lycopene	24h	fed-batched	1.63393	74264	0.814152	-1.12766
pHluorin2-lycopene	24h	fed-batched	1.5656	123537	0.385288	0.229734
pHluorin2-lycopene	24h	fed-batched	1.47616	133888	-0.176083	0.514887
pHluorin2-lycopene	24h	fed-batched	1.52482	183737	0.129325	1.88814
pHluorin2-lycopene	24h	fed-batched	1.52631	120226	0.13868	0.138521
pHluorin2-lycopene	24h	fed-batched	1.39658	79050	-0.675581	-0.995809
pHluorin2-lycopene	24h	fed-batched	1.41836	100217	-0.538831	-0.412693
pHluorin2-lycopene	24h	fed-batched	1.51617	87439	0.0750374	-0.764706
pHluorin2-lycopene	24h	fed-batched	1.6221	87266	0.73989	-0.769472
pHluorin2-lycopene	24h	fed-batched	1.77283	95750	1.68592	-0.535752
pHluorin2-lycopene	24h	fed-batched	1.72289	101894	1.37249	-0.366495
pHluorin2-lycopene	24h	fed-batched	1.34707	76673	-0.986278	-1.06129
pHluorin2-lycopene	24h	fed-batched	1.59338	68145	0.559611	-1.29622
pHluorin2-lycopene	24h	fed-batched	1.34355	94305	-1.00842	-0.575559
pHluorin2-lycopene	24h	fed-batched	1.59122	196331	0.546079	2.23509
pHluorin2-lycopene	24h	fed-batched	1.49663	105310	-0.0475733	-0.27239
pHluorin2-lycopene	24h	fed-batched	1.6252	105571	0.759369	-0.2652
pHluorin2-lycopene	24h	fed-batched	1.57857	179042	0.466708	1.7588
pHluorin2-lycopene	24h	fed-batched	1.43891	106250	-0.409869	-0.246494
pHluorin2-lycopene	24h	fed-batched	1.5847	137435	0.505142	0.612601
pHluorin2-lycopene	24h	fed-batched	1.31416	90378	-1.19283	-0.683741
pHluorin2-lycopene	24h	fed-batched	1.52688	90481	0.142287	-0.680904
pHluorin2-lycopene	24h	fed-batched	1.39115	76277	-0.709626	-1.0722
pHluorin2-lycopene	24h	fed-batched	1.79387	106396	1.81799	-0.242472
pHluorin2-lycopene	24h	fed-batched	1.44049	155326	-0.399943	1.10547
pHluorin2-lycopene	24h	fed-batched	1.57311	152899	0.432388	1.03861
pHluorin2-lycopene	24h	fed-batched	1.68244	108793	1.11864	-0.176439
pHluorin2-lycopene	24h	fed-batched	1.32672	91352	-1.11405	-0.656909
pHluorin2-lycopene	24h	fed-batched	1.46947	131827	-0.218093	0.45811
pHluorin2-lycopene	24h	fed-batched	1.53188	102050	0.173647	-0.362197
pHluorin2-lycopene	24h	fed-batched	1.50326	154784	-0.00598174	1.09054
pHluorin2-lycopene	24h	fed-batched	1.41232	142412	-0.576739	0.749709
pHluorin2-lycopene	24h	fed-batched	1.71412	148612	1.31748	0.920508
pHluorin2-lycopene	24h	fed-batched	1.54363	84134	0.247374	-0.855753
pHluorin2-lycopene	24h	fed-batched	1.43993	84095	-0.40345	-0.856828
pHluorin2-lycopene	24h	fed-batched	1.56411	169882	0.375929	1.50646
pHluorin2-lycopene	24h	fed-batched	1.59561	106073	0.573625	-0.25137
pHluorin2-lycopene	24h	fed-batched	1.72028	150007	1.35609	0.958938
pHluorin2-lycopene	24h	fed-batched	1.5584	178615	0.340066	1.74704
pHluorin2-lycopene	24h	fed-batched	1.51779	87021	0.0852082	-0.776221
pHluorin2-lycopene	24h	fed-batched	1.71536	163164	1.32525	1.32139
pHluorin2-lycopene	24h	fed-batched	1.46276	168763	-0.260216	1.47563
pHluorin2-lycopene	24h	fed-batched	1.73545	91388	1.4513	-0.655918
pHluorin2-lycopene	24h	fed-batched	1.46217	98337	-0.263902	-0.464484
pHluorin2-lycopene	24h	fed-batched	1.65513	125178	0.947223	0.274941
pHluorin2-lycopene	24h	fed-batched	1.5319	59307	0.173756	-1.5397
pHluorin2-lycopene	24h	fed-batched	1.47175	110614	-0.203758	-0.126273
pHluorin2-lycopene	24h	fed-batched	1.35197	134421	-0.955537	0.52957
pHluorin2-lycopene	24h	fed-batched	1.42412	113594	-0.502682	-0.0441793
pHluorin2-lycopene	24h	fed-batched	1.5718	168260	0.42422	1.46178
pHluorin2-lycopene	24h	fed-batched	1.40255	95870	-0.638058	-0.532446
pHluorin2-lycopene	24h	fed-batched	1.54691	88641	0.267973	-0.731593
pHluorin2-lycopene	24h	fed-batched	1.46072	119544	-0.273016	0.119733
pHluorin2-lycopene	24h	fed-batched	1.2653	79673	-1.49955	-0.978646
pHluorin2-lycopene	24h	fed-batched	1.37569	117169	-0.806656	0.054306
pHluorin2-lycopene	24h	fed-batched	1.52792	78315	0.148781	-1.01606
pHluorin2-lycopene	24h	fed-batched	1.59483	91207	0.568755	-0.660904
pHluorin2-lycopene	24h	fed-batched	1.44533	122281	-0.369589	0.195133
pHluorin2-lycopene	24h	fed-batched	1.57154	82278	0.422573	-0.906883
pHluorin2-lycopene	24h	fed-batched	1.53404	122454	0.187212	0.199899
pHluorin2-lycopene	24h	fed-batched	1.22863	96377	-1.72966	-0.518479
pHluorin2-lycopene	24h	fed-batched	1.48675	92292	-0.109586	-0.631014
pHluorin2-lycopene	24h	fed-batched	1.54788	105485	0.274039	-0.267569
pHluorin2-lycopene	24h	fed-batched	1.39639	88877	-0.676759	-0.725092
pHluorin2-lycopene	24h	fed-batched	1.60024	112290	0.602678	-0.0801023
pHluorin2-lycopene	24h	fed-batched	1.538	136350	0.212077	0.582711
pHluorin2-lycopene	24h	fed-batched	1.60111	81464	0.608126	-0.929307
pHluorin2-lycopene	24h	fed-batched	1.49701	146170	-0.04524	0.853235
pHluorin2-lycopene	24h	fed-batched	1.28311	100376	-1.38774	-0.408313
pHluorin2-lycopene	24h	fed-batched	1.37963	29378	-0.781915	-2.36419
pHluorin2-lycopene	24h	fed-batched	1.50177	170786	-0.0153463	1.53137
pHluorin2-lycopene	24h	fed-batched	1.42048	114801	-0.52556	-0.0109285
pHluorin2-lycopene	24h	fed-batched	1.60231	68695	0.615678	-1.28107
pHluorin2-lycopene	24h	fed-batched	1.65073	63516	0.919597	-1.42374
pHluorin2-lycopene	24h	fed-batched	1.50274	136142	-0.00924363	0.576981
pHluorin2-lycopene	24h	fed-batched	1.39865	103022	-0.662548	-0.33542
pHluorin2-lycopene	24h	fed-batched	0.893264	97881	-3.83458	-0.477046
pHluorin2-lycopene	24h	fed-batched	1.35372	135990	-0.944538	0.572793
pHluorin2-lycopene	24h	fed-batched	1.53891	125292	0.217751	0.278081
pHluorin2-lycopene	24h	fed-batched	1.66584	64499	1.01446	-1.39666
pHluorin2-lycopene	24h	fed-batched	1.47672	208554	-0.172579	2.57181
pHluorin2-lycopene	24h	fed-batched	1.6524	145996	0.930074	0.848442
pHluorin2-lycopene	24h	fed-batched	1.4168	129576	-0.54863	0.396098
pHluorin2-lycopene	24h	fed-batched	1.5712	126397	0.420425	0.308522
pHluorin2-lycopene	24h	fed-batched	1.49564	176708	-0.0537881	1.69451
pHluorin2-lycopene	24h	fed-batched	1.6236	64042	0.7493	-1.40925
pHluorin2-lycopene	24h	fed-batched	1.44603	114259	-0.365169	-0.0258597
pHluorin2-lycopene	24h	fed-batched	1.5003	87786	-0.0245441	-0.755147
pHluorin2-lycopene	24h	fed-batched	1.50409	137862	-0.000786412	0.624364
pHluorin2-lycopene	24h	fed-batched	1.50368	147655	-0.00334462	0.894145
pHluorin2-lycopene	24h	fed-batched	1.4809	123933	-0.146361	0.240643
pHluorin2-lycopene	24h	fed-batched	1.5555	64939	0.321893	-1.38454
pHluorin2-lycopene	24h	fed-batched	1.12018	132115	-2.41035	0.466043
pHluorin2-lycopene	24h	fed-batched	1.46183	93641	-0.265999	-0.593851
pHluorin2-lycopene	24h	fed-batched	1.66708	110332	1.02223	-0.134042
pHluorin2-lycopene	24h	fed-batched	1.40133	96545	-0.645728	-0.513851
pHluorin2-lycopene	24h	fed-batched	1.48088	66649	-0.146458	-1.33744
pHluorin2-lycopene	24h	fed-batched	1.59752	158923	0.58565	1.20456
pHluorin2-lycopene	24h	fed-batched	1.36486	87322	-0.874666	-0.767929
pHluorin2-lycopene	24h	fed-batched	1.50786	150588	0.0228885	0.974944
pHluorin2-lycopene	24h	fed-batched	1.47637	89648	-0.17479	-0.703852
pHluorin2-lycopene	24h	fed-batched	1.68208	112726	1.11638	-0.0680913
pHluorin2-lycopene	24h	fed-batched	1.57872	143807	0.467657	0.788139
pHluorin2-lycopene	24h	fed-batched	1.72103	159374	1.36081	1.21698
pHluorin2-lycopene	24h	fed-batched	1.4568	123409	-0.297592	0.226208
pHluorin2-lycopene	24h	fed-batched	1.64224	76408	0.866307	-1.06859
pHluorin2-lycopene	24h	fed-batched	1.71236	112997	1.30638	-0.0606257
pHluorin2-lycopene	24h	fed-batched	1.49358	101976	-0.0667578	-0.364236
pHluorin2-lycopene	24h	fed-batched	1.56911	133545	0.407294	0.505438
pHluorin2-lycopene	24h	fed-batched	1.47299	147338	-0.195994	0.885412
pHluorin2-lycopene	24h	fed-batched	1.45603	196823	-0.302437	2.24864
pHluorin2-lycopene	24h	fed-batched	1.53883	108026	0.217281	-0.197568
pHluorin2-lycopene	24h	fed-batched	1.43491	252446	-0.434984	3.78096
pHluorin2-lycopene	24h	fed-batched	1.36664	87270	-0.86349	-0.769362
pHluorin2-lycopene	24h	fed-batched	1.63771	115895	0.837862	0.0192094
pHluorin2-lycopene	24h	fed-batched	1.52501	132088	0.13053	0.4653
pHluorin2-lycopene	24h	fed-batched	1.3895	95708	-0.720019	-0.536909
pHluorin2-lycopene	24h	fed-batched	1.43113	169774	-0.458707	1.50349
pHluorin2-lycopene	24h	fed-batched	1.37138	106303	-0.833705	-0.245034
pHluorin2-lycopene	24h	fed-batched	1.44055	230938	-0.399589	3.18845
pHluorin2-lycopene	24h	fed-batched	1.45363	116201	-0.317488	0.0276392
pHluorin2-lycopene	24h	fed-batched	1.71263	169776	1.30809	1.50354
pHluorin2-lycopene	24h	fed-batched	1.68433	93431	1.13048	-0.599636
pHluorin2-lycopene	24h	fed-batched	1.34576	73680	-0.994503	-1.14374
pHluorin2-lycopene	24h	fed-batched	1.58204	154692	0.488446	1.088
pHluorin2-lycopene	24h	fed-batched	1.35804	191331	-0.917443	2.09735
pHluorin2-lycopene	24h	fed-batched	1.77735	89768	1.71433	-0.700546
pHluorin2-lycopene	24h	fed-batched	1.53691	118798	0.205183	0.0991823
pHluorin2-lycopene	24h	fed-batched	1.4794	102022	-0.155773	-0.362969
pHluorin2-lycopene	24h	fed-batched	1.54755	116940	0.271999	0.0479974
pHluorin2-lycopene	24h	fed-batched	1.46239	116091	-0.262521	0.0246089
pHluorin2-lycopene	24h	fed-batched	1.49966	101956	-0.0285639	-0.364787
pHluorin2-lycopene	24h	fed-batched	1.59778	160604	0.587257	1.25087
pHluorin2-lycopene	24h	fed-batched	1.48589	206154	-0.114995	2.50569
pHluorin2-lycopene	24h	fed-batched	1.45751	105908	-0.293159	-0.255916
pHluorin2-lycopene	24h	fed-batched	1.41405	172443	-0.565909	1.57701
pHluorin2-lycopene	24h	fed-batched	1.5376	166727	0.209555	1.41955
pHluorin2-lycopene	24h	fed-batched	1.00657	72079	-3.12339	-1.18785
pHluorin2-lycopene	24h	fed-batched	1.29185	69401	-1.3329	-1.26162
pHluorin2-lycopene	24h	fed-batched	1.43814	121408	-0.414697	0.171083
pHluorin2-lycopene	24h	fed-batched	1.56738	42633	0.396446	-1.99904
pHluorin2-lycopene	24h	fed-batched	0.941994	80100	-3.52873	-0.966883
pHluorin2-lycopene	24h	fed-batched	1.33155	144240	-1.08372	0.800067
pHluorin2-lycopene	24h	fed-batched	1.71814	114858	1.34271	-0.0093582
pHluorin2-lycopene	24h	fed-batched	1.14851	125291	-2.23258	0.278054
pHluorin2-lycopene	24h	fed-batched	1.50868	143993	0.0280223	0.793263
pHluorin2-lycopene	24h	fed-batched	1.23337	98871	-1.69991	-0.449773
pHluorin2-lycopene	24h	fed-batched	1.65977	87303	0.976343	-0.768453
pHluorin2-lycopene	24h	fed-batched	1.44865	80452	-0.348741	-0.957186
pHluorin2-lycopene	24h	fed-batched	1.60091	56856	0.606873	-1.60722
pHluorin2-lycopene	24h	fed-batched	1.46804	61105	-0.227032	-1.49016
pHluorin2-lycopene	24h	fed-batched	1.52258	118130	0.11529	0.08078
pHluorin2-lycopene	24h	fed-batched	1.42603	188833	-0.49075	2.02853
pHluorin2-lycopene	24h	fed-batched	1.72103	171762	1.36081	1.55825
pHluorin2-lycopene	24h	fed-batched	1.07149	106449	-2.71593	-0.241012
pHluorin2-lycopene	24h	fed-batched	1.60643	63743	0.641567	-1.41749
pHluorin2-lycopene	24h	fed-batched	1.39523	120826	-0.684031	0.15505
pHluorin2-lycopene	24h	fed-batched	1.39189	74441	-0.70499	-1.12278
pHluorin2-lycopene	24h	fed-batched	1.58924	94312	0.533654	-0.575366
pHluorin2-lycopene	24h	fed-batched	0.771327	105365	-4.59991	-0.270875
pHluorin2-lycopene	24h	fed-batched	1.39812	121812	-0.665872	0.182213
pHluorin2-lycopene	24h	fed-batched	1.4045	133183	-0.625842	0.495465
pHluorin2-lycopene	24h	fed-batched	1.33235	91457	-1.07868	-0.654017
pHluorin2-lycopene	24h	fed-batched	1.79242	99994	1.80891	-0.418837
pHluorin2-lycopene	24h	fed-batched	1.4388	133569	-0.410581	0.506099
pHluorin2-lycopene	24h	fed-batched	1.50933	152410	0.0320817	1.02514
pHluorin2-lycopene	24h	fed-batched	1.45671	119772	-0.298182	0.126014
pHluorin2-lycopene	24h	fed-batched	1.35767	92573	-0.919758	-0.623273
pHluorin2-lycopene	24h	fed-batched	1.49305	89452	-0.07007	-0.709251
pHluorin2-lycopene	24h	fed-batched	1.57195	86369	0.425151	-0.794183
pHluorin2-lycopene	24h	fed-batched	1.36847	73844	-0.852011	-1.13923
pHluorin2-lycopene	24h	fed-batched	1.39917	128697	-0.659293	0.371883
pHluorin2-lycopene	24h	fed-batched	1.5254	127359	0.132959	0.335024
pHluorin2-lycopene	24h	fed-batched	1.61504	73385	0.695594	-1.15187
pHluorin2-lycopene	24h	fed-batched	1.39562	162905	-0.681582	1.31426
pHluorin2-lycopene	24h	fed-batched	1.62508	96321	0.758623	-0.520022
pHluorin2-lycopene	24h	fed-batched	1.69762	93456	1.21391	-0.598948
pHluorin2-lycopene	24h	fed-batched	1.70679	103501	1.27146	-0.322225
pHluorin2-lycopene	24h	fed-batched	1.55768	161324	0.335568	1.2707
pHluorin2-lycopene	24h	fed-batched	1.49849	168343	-0.0359184	1.46406
pHluorin2-lycopene	24h	fed-batched	1.71432	126495	1.31874	0.311222
pHluorin2-lycopene	24h	fed-batched	1.41968	69571	-0.530581	-1.25694
pHluorin2-lycopene	24h	fed-batched	1.86892	115166	2.28903	-0.000873309
pHluorin2-lycopene	24h	fed-batched	1.62778	126936	0.775579	0.323371
pHluorin2-lycopene	24h	fed-batched	1.61572	130204	0.699834	0.413399
pHluorin2-lycopene	24h	fed-batched	1.47343	135801	-0.193197	0.567587
pHluorin2-lycopene	24h	fed-batched	1.5789	82351	0.468783	-0.904872
pHluorin2-lycopene	24h	fed-batched	1.50535	89533	0.00714867	-0.70702
pHluorin2-lycopene	24h	fed-batched	1.52405	109119	0.124478	-0.167458
pHluorin2-lycopene	24h	fed-batched	1.44892	134734	-0.347059	0.538193
pHluorin2-lycopene	24h	fed-batched	1.52708	157629	0.143527	1.16891
pHluorin2-lycopene	24h	fed-batched	1.43667	144965	-0.423917	0.82004
pHluorin2-lycopene	24h	fed-batched	1.48603	80978	-0.11414	-0.942696
pHluorin2-lycopene	24h	fed-batched	1.41397	102278	-0.566388	-0.355916
pHluorin2-lycopene	24h	fed-batched	1.40062	91685	-0.650203	-0.647736
pHluorin2-lycopene	24h	fed-batched	1.42974	147707	-0.467414	0.895577
pHluorin2-lycopene	24h	fed-batched	1.47431	115676	-0.187696	0.0131763
pHluorin2-lycopene	24h	fed-batched	1.63341	172815	0.810886	1.58726
pHluorin2-lycopene	24h	fed-batched	1.3807	106100	-0.775206	-0.250627
pHluorin2-lycopene	24h	fed-batched	1.48512	180513	-0.119825	1.79933
pHluorin2-lycopene	24h	fed-batched	1.55345	135824	0.308996	0.56822
pHluorin2-lycopene	24h	fed-batched	1.4724	71676	-0.199677	-1.19895
pHluorin2-lycopene	24h	fed-batched	1.62123	70867	0.73444	-1.22124
pHluorin2-lycopene	24h	fed-batched	1.48884	113308	-0.096468	-0.0520581
pHluorin2-lycopene	24h	fed-batched	1.5214	83648	0.107838	-0.869142
pHluorin2-lycopene	24h	fed-batched	1.76176	79274	1.61649	-0.989638
pHluorin2-lycopene	24h	fed-batched	1.57115	59295	0.4201	-1.54003
pHluorin2-lycopene	24h	fed-batched	1.67941	104390	1.09957	-0.297734
pHluorin2-lycopene	24h	fed-batched	1.82759	138574	2.02964	0.643978
pHluorin2-lycopene	24h	fed-batched	1.60143	98240	0.610142	-0.467156
pHluorin2-lycopene	24h	fed-batched	1.45678	164945	-0.297723	1.37046
pHluorin2-lycopene	24h	fed-batched	1.55289	57415	0.305527	-1.59182
pHluorin2-lycopene	24h	fed-batched	1.59293	83880	0.556824	-0.862751
pHluorin2-lycopene	24h	fed-batched	1.57132	139476	0.421151	0.668827
pHluorin2-lycopene	24h	fed-batched	1.44401	178244	-0.377887	1.73682
pHluorin2-lycopene	24h	fed-batched	1.46925	124528	-0.219433	0.257034
pHluorin2-lycopene	24h	fed-batched	1.46065	129274	-0.273438	0.387779
pHluorin2-lycopene	24h	fed-batched	1.52171	118390	0.109829	0.0879425
pHluorin2-lycopene	24h	fed-batched	1.3223	89617	-1.14175	-0.704706
pHluorin2-lycopene	24h	fed-batched	1.37783	116722	-0.793228	0.0419919
pHluorin2-lycopene	24h	fed-batched	1.64711	130251	0.896868	0.414693
pHluorin2-lycopene	24h	fed-batched	1.35842	91444	-0.915044	-0.654375
pHluorin2-lycopene	24h	fed-batched	1.38587	89334	-0.742795	-0.712502
pHluorin2-lycopene	24h	fed-batched	1.65364	122573	0.937877	0.203177
pHluorin2-lycopene	24h	fed-batched	1.42793	97301	-0.47878	-0.493024
pHluorin2-lycopene	24h	fed-batched	1.43764	63645	-0.417836	-1.42019
pHluorin2-lycopene	24h	fed-batched	1.72842	75207	1.40723	-1.10168
pHluorin2-lycopene	24h	fed-batched	1.67104	61496	1.04708	-1.47939
pHluorin2-lycopene	24h	fed-batched	1.45213	85897	-0.326877	-0.807186
pHluorin2-lycopene	24h	fed-batched	1.58503	98721	0.507242	-0.453906
pHluorin2-lycopene	24h	fed-batched	1.28489	132203	-1.37658	0.468468
pHluorin2-lycopene	24h	fed-batched	1.49765	145333	-0.041174	0.830177
pHluorin2-lycopene	24h	fed-batched	1.56225	140095	0.364269	0.685879
pHluorin2-lycopene	24h	fed-batched	1.56025	121276	0.351672	0.167447
pHluorin2-lycopene	24h	fed-batched	1.52949	83569	0.158624	-0.871318
pHluorin2-lycopene	24h	fed-batched	1.40782	90545	-0.60503	-0.679141
pHluorin2-lycopene	24h	fed-batched	1.33267	94616	-1.07665	-0.566992
pHluorin2-lycopene	24h	fed-batched	1.72376	115854	1.37796	0.0180799
pHluorin2-lycopene	24h	fed-batched	1.5849	88897	0.506441	-0.724541
pHluorin2-lycopene	24h	fed-batched	1.51263	153695	0.0527967	1.06054
pHluorin2-lycopene	24h	fed-batched	1.44466	134975	-0.373803	0.544832
pHluorin2-lycopene	24h	fed-batched	1.48076	127310	-0.147196	0.333674
pHluorin2-lycopene	24h	fed-batched	1.44128	128077	-0.39499	0.354803
pHluorin2-lycopene	24h	fed-batched	1.51887	123227	0.091956	0.221194
pHluorin2-lycopene	24h	fed-batched	1.36162	114923	-0.894966	-0.00756755
pHluorin2-lycopene	24h	fed-batched	1.53735	164868	0.20794	1.36833
pHluorin2-lycopene	24h	fed-batched	1.58686	144979	0.518726	0.820425
pHluorin2-lycopene	24h	fed-batched	0.926652	101190	-3.62502	-0.385889
pHluorin2-lycopene	24h	fed-batched	1.41715	75709	-0.54646	-1.08785
pHluorin2-lycopene	24h	fed-batched	1.55618	77110	0.326134	-1.04925
pHluorin2-lycopene	24h	fed-batched	1.51018	109315	0.0374377	-0.162059
pHluorin2-lycopene	24h	fed-batched	1.55866	48005	0.341699	-1.85105
pHluorin2-lycopene	24h	fed-batched	1.41194	101821	-0.579138	-0.368506
pHluorin2-lycopene	24h	fed-batched	1.4925	152010	-0.0735091	1.01412
pHluorin2-lycopene	24h	fed-batched	1.52294	99748	0.117556	-0.425614
pHluorin2-lycopene	24h	fed-batched	0.734108	96747	-4.83351	-0.508286
pHluorin2-lycopene	24h	fed-batched	1.64677	127357	0.894738	0.334968
pHluorin2-lycopene	24h	fed-batched	1.61842	116007	0.716805	0.0222948
pHluorin2-lycopene	24h	fed-batched	1.50822	106397	0.0251537	-0.242445
pHluorin2-lycopene	24h	fed-batched	1.51656	163018	0.0774733	1.31737
pHluorin2-lycopene	24h	fed-batched	1.56628	157557	0.389541	1.16693
pHluorin2-lycopene	24h	fed-batched	1.40012	104358	-0.65337	-0.298616
pHluorin2-lycopene	24h	fed-batched	1.33475	123336	-1.06366	0.224197
pHluorin2-lycopene	24h	fed-batched	1.37664	144192	-0.80074	0.798745
pHluorin2-lycopene	24h	fed-batched	1.66255	84701	0.993768	-0.840133
pHluorin2-lycopene	24h	fed-batched	1.43098	105429	-0.45965	-0.269111
pHluorin2-lycopene	24h	fed-batched	1.81018	132850	1.92034	0.486291
pHluorin2-lycopene	24h	fed-batched	1.36843	140612	-0.852256	0.700122
pHluorin2-lycopene	24h	fed-batched	1.32166	87406	-1.14579	-0.765615
pHluorin2-lycopene	24h	fed-batched	1.63885	49951	0.845032	-1.79744
pHluorin2-lycopene	24h	fed-batched	1.83723	146748	2.09015	0.869158
pHluorin2-lycopene	24h	fed-batched	1.63491	123800	0.820289	0.236979
pHluorin2-lycopene	24h	fed-batched	1.66081	96175	0.982853	-0.524044
pHluorin2-lycopene	24h	fed-batched	1.46932	104652	-0.219013	-0.290517
pHluorin2-lycopene	24h	fed-batched	1.38391	80931	-0.755081	-0.943991
pHluorin2-lycopene	24h	fed-batched	1.69198	122705	1.17847	0.206814
pHluorin2-lycopene	24h	fed-batched	1.43366	116995	-0.442835	0.0495126
pHluorin2-lycopene	24h	fed-batched	1.53526	157898	0.194859	1.17632
pHluorin2-lycopene	24h	fed-batched	1.28603	124419	-1.36943	0.254031
pHluorin2-lycopene	24h	fed-batched	1.62725	145531	0.772221	0.835632
pHluorin2-lycopene	24h	fed-batched	1.56736	146489	0.396355	0.862023
pHluorin2-lycopene	24h	fed-batched	1.56202	123898	0.362838	0.239679
pHluorin2-lycopene	24h	fed-batched	1.20825	70308	-1.85762	-1.23664
pHluorin2-lycopene	24h	fed-batched	1.61719	81456	0.709106	-0.929528
pHluorin2-lycopene	24h	fed-batched	1.70554	93388	1.26361	-0.600821
pHluorin2-lycopene	24h	fed-batched	1.58283	162646	0.493431	1.30712
pHluorin2-lycopene	24h	fed-batched	1.47205	114011	-0.201899	-0.0326916
pHluorin2-lycopene	24h	fed-batched	1.92916	158396	2.66711	1.19004
pHluorin2-lycopene	24h	fed-batched	1.62491	159406	0.757515	1.21787
pHluorin2-lycopene	24h	fed-batched	1.66535	76153	1.01135	-1.07562
pHluorin2-lycopene	24h	fed-batched	1.62305	146904	0.745884	0.873456
pHluorin2-lycopene	24h	fed-batched	1.43249	53240	-0.450154	-1.70683
pHluorin2-lycopene	24h	fed-batched	1.56741	177423	0.396642	1.7142
pHluorin2-lycopene	24h	fed-batched	1.60171	111730	0.611917	-0.0955294
pHluorin2-lycopene	24h	fed-batched	1.51643	148525	0.0766495	0.918112
pHluorin2-lycopene	24h	fed-batched	1.33013	78709	-1.09263	-1.0052
pHluorin2-lycopene	24h	fed-batched	1.5591	133939	0.344453	0.516292
pHluorin2-lycopene	24h	fed-batched	1.42029	118624	-0.526756	0.0943888
pHluorin2-lycopene	24h	fed-batched	1.3589	98735	-0.912077	-0.45352
pHluorin2-lycopene	24h	fed-batched	1.34771	71026	-0.982302	-1.21686
pHluorin2-lycopene	24h	fed-batched	1.59466	115289	0.567675	0.00251514
pHluorin2-lycopene	24h	fed-batched	1.50641	64533	0.0137829	-1.39573
pHluorin2-lycopene	24h	fed-batched	1.53037	141255	0.164132	0.717835
pHluorin2-lycopene	24h	fed-batched	1.39503	161968	-0.685303	1.28844
pHluorin2-lycopene	24h	fed-batched	1.63479	145593	0.819549	0.83734
pHluorin2-lycopene	24h	fed-batched	1.49316	83278	-0.069385	-0.879335
pHluorin2-lycopene	24h	fed-batched	1.56941	155797	0.40922	1.11844
pHluorin2-lycopene	24h	fed-batched	1.59343	92600	0.559959	-0.622529
pHluorin2-lycopene	24h	fed-batched	1.71645	99709	1.3321	-0.426688
pHluorin2-lycopene	24h	fed-batched	0.853347	97443	-4.08511	-0.489112
pHluorin2-lycopene	24h	fed-batched	1.44112	195088	-0.396032	2.20084
pHluorin2-lycopene	24h	fed-batched	1.51442	120561	0.0640838	0.14775
pHluorin2-lycopene	24h	fed-batched	1.6439	81068	0.876747	-0.940216
pHluorin2-lycopene	24h	fed-batched	1.59019	89084	0.539645	-0.719389
pHluorin2-lycopene	24h	fed-batched	1.46214	211524	-0.264081	2.65363
pHluorin2-lycopene	24h	fed-batched	1.45228	174119	-0.325955	1.62318
pHluorin2-lycopene	24h	fed-batched	1.7425	76453	1.4956	-1.06735
pHluorin2-lycopene	24h	fed-batched	1.69984	82584	1.22785	-0.898453
pHluorin2-lycopene	24h	fed-batched	1.49487	146006	-0.0586712	0.848717
pHluorin2-lycopene	24h	fed-batched	1.39842	101789	-0.664021	-0.369387
pHluorin2-lycopene	24h	fed-batched	1.56731	65426	0.396033	-1.37113
pHluorin2-lycopene	24h	fed-batched	1.49075	109606	-0.0845129	-0.154042
pHluorin2-lycopene	24h	fed-batched	1.42026	168403	-0.526948	1.46572
pHluorin2-lycopene	24h	fed-batched	1.4132	85865	-0.571234	-0.808067
pHluorin2-lycopene	24h	fed-batched	1.72274	167690	1.37156	1.44608
pHluorin2-lycopene	24h	fed-batched	1.42267	115430	-0.511778	0.00639945
pHluorin2-lycopene	24h	fed-batched	1.83495	97916	2.07585	-0.476082
pHluorin2-lycopene	24h	fed-batched	1.70729	134210	1.27459	0.523757
pHluorin2-lycopene	24h	fed-batched	1.49817	106344	-0.0379127	-0.243905
pHluorin2-lycopene	24h	fed-batched	1.53822	221164	0.213434	2.9192
pHluorin2-lycopene	24h	fed-batched	1.13204	206620	-2.3359	2.51853
pHluorin2-lycopene	24h	fed-batched	1.48555	87450	-0.117123	-0.764403
pHluorin2-lycopene	24h	fed-batched	1.59572	147989	0.574338	0.903346
pHluorin2-lycopene	24h	fed-batched	1.47917	126789	-0.157183	0.319321
pHluorin2-lycopene	24h	fed-batched	1.52054	156426	0.102462	1.13577
pHluorin2-lycopene	24h	fed-batched	1.53996	91154	0.22434	-0.662364
pHluorin2-lycopene	24h	fed-batched	1.4506	152682	-0.336512	1.03263
pHluorin2-lycopene	24h	fed-batched	1.36246	89655	-0.8897	-0.703659
pHluorin2-lycopene	24h	fed-batched	1.62931	169502	0.78515	1.49599
pHluorin2-lycopene	24h	fed-batched	1.16927	138056	-2.10225	0.629708
pHluorin2-lycopene	24h	fed-batched	1.41964	150476	-0.530846	0.971858
pHluorin2-lycopene	24h	fed-batched	1.55235	55187	0.302098	-1.6532
pHluorin2-lycopene	24h	fed-batched	1.4259	98222	-0.491518	-0.467652
pHluorin2-lycopene	24h	fed-batched	1.48016	147536	-0.150967	0.890866
pHluorin2-lycopene	24h	fed-batched	1.45566	112005	-0.304758	-0.0879536
pHluorin2-lycopene	24h	fed-batched	1.71979	125657	1.35304	0.288136
pHluorin2-lycopene	24h	fed-batched	1.4842	80040	-0.125611	-0.968536
pHluorin2-lycopene	24h	fed-batched	1.50959	137749	0.0337494	0.621251
pHluorin2-lycopene	24h	fed-batched	1.6875	92613	1.15035	-0.622171
pHluorin2-lycopene	24h	fed-batched	1.78491	89125	1.76174	-0.71826
pHluorin2-lycopene	24h	fed-batched	1.73012	126464	1.41789	0.310368
pHluorin2-lycopene	24h	fed-batched	1.80225	178554	1.87061	1.74536
pHluorin2-lycopene	24h	fed-batched	1.45278	59871	-0.32284	-1.52416
pHluorin2-lycopene	24h	fed-batched	1.40855	106473	-0.600406	-0.240351
pHluorin2-lycopene	24h	fed-batched	1.54248	164833	0.240148	1.36737
pHluorin2-lycopene	24h	fed-batched	1.51167	179173	0.0468009	1.76241
pHluorin2-lycopene	24h	fed-batched	1.73325	94418	1.43754	-0.572446
pHluorin2-lycopene	24h	fed-batched	1.76804	127380	1.65587	0.335602
pHluorin2-lycopene	24h	fed-batched	1.4109	72424	-0.585704	-1.17834
pHluorin2-lycopene	24h	fed-batched	1.66379	98186	1.00157	-0.468644
pHluorin2-lycopene	24h	fed-batched	1.32221	127827	-1.14236	0.347916
pHluorin2-lycopene	24h	fed-batched	1.65212	109717	0.92831	-0.150984
pHluorin2-lycopene	24h	fed-batched	1.55006	113380	0.287758	-0.0500746
pHluorin2-lycopene	24h	fed-batched	1.35441	105743	-0.940242	-0.260461
pHluorin2-lycopene	24h	fed-batched	1.53391	141597	0.186372	0.727257
pHluorin2-lycopene	24h	fed-batched	1.38343	134524	-0.758097	0.532407
pHluorin2-lycopene	24h	fed-batched	1.54274	68424	0.241805	-1.28854
pHluorin2-lycopene	24h	fed-batched	1.662	73158	0.990331	-1.15812
pHluorin2-lycopene	24h	fed-batched	1.49715	120712	-0.0443601	0.15191
pHluorin2-lycopene	24h	fed-batched	1.53534	78406	0.195381	-1.01355
pHluorin2-lycopene	24h	fed-batched	1.55077	62255	0.292182	-1.45848
pHluorin2-lycopene	24h	fed-batched	1.52518	133745	0.131592	0.510947
pHluorin2-lycopene	24h	fed-batched	1.11561	90194	-2.43902	-0.68881
pHluorin2-lycopene	24h	fed-batched	1.5082	139869	0.0250194	0.679653
pHluorin2-lycopene	24h	fed-batched	1.62832	63398	0.778959	-1.427
pHluorin2-lycopene	24h	fed-batched	1.44688	155336	-0.359869	1.10574
pHluorin2-lycopene	24h	fed-batched	1.56099	92032	0.356317	-0.638177
pHluorin2-lycopene	24h	fed-batched	1.66166	101808	0.98818	-0.368864
pHluorin2-lycopene	24h	fed-batched	0.902353	102540	-3.77753	-0.348699
pHluorin2-lycopene	24h	fed-batched	1.58812	92610	0.526622	-0.622254
pHluorin2-lycopene	24h	fed-batched	1.81692	163213	1.96268	1.32274
pHluorin2-lycopene	24h	fed-batched	1.43779	93926	-0.416912	-0.586
pHluorin2-lycopene	24h	fed-batched	1.37533	99162	-0.808903	-0.441757
pHluorin2-lycopene	24h	fed-batched	1.47056	118575	-0.2112	0.093039
pHluorin2-lycopene	24h	fed-batched	1.28479	79480	-1.37719	-0.983963
pHluorin2-lycopene	24h	fed-batched	1.56875	122716	0.405067	0.207117
pHluorin2-lycopene	24h	fed-batched	1.12045	119126	-2.40868	0.108218
pHluorin2-lycopene	24h	fed-batched	1.5234	85919	0.12044	-0.80658
pHluorin2-lycopene	24h	fed-batched	1.43124	202651	-0.458036	2.40919
pHluorin2-lycopene	24h	fed-batched	1.14767	82810	-2.23784	-0.892227
pHluorin2-lycopene	24h	fed-batched	1.72795	158778	1.40426	1.20056
pHluorin2-lycopene	24h	fed-batched	1.51189	117564	0.0481885	0.0651876
pHluorin2-lycopene	24h	fed-batched	1.61533	98146	0.697381	-0.469746
pHluorin2-lycopene	24h	fed-batched	1.55087	168185	0.292804	1.45971
pHluorin2-lycopene	24h	fed-batched	1.47791	189981	-0.165089	2.06016
pHluorin2-lycopene	24h	fed-batched	1.4372	85741	-0.420636	-0.811483
pHluorin2-lycopene	24h	fed-batched	1.41319	150424	-0.571282	0.970426
pHluorin2-lycopene	24h	fed-batched	1.44874	140699	-0.348202	0.702518
pHluorin2-lycopene	24h	fed-batched	1.65034	96535	0.917172	-0.514126
pHluorin2-lycopene	24h	fed-batched	1.49937	76472	-0.0303775	-1.06683
pHluorin2-lycopene	24h	fed-batched	1.61572	118426	0.699852	0.0889343
pHluorin2-lycopene	24h	fed-batched	1.48373	119971	-0.128562	0.131496
pHluorin2-lycopene	24h	fed-batched	1.53113	137960	0.168905	0.627063
pHluorin2-lycopene	24h	fed-batched	1.59779	107321	0.587315	-0.21699
pHluorin2-lycopene	24h	fed-batched	1.39558	216664	-0.681844	2.79523
pHluorin2-lycopene	24h	fed-batched	1.46359	43532	-0.254985	-1.97427
pHluorin2-lycopene	24h	fed-batched	1.40235	98517	-0.639355	-0.459526
pHluorin2-lycopene	24h	fed-batched	1.75967	70440	1.60332	-1.233
pHluorin2-lycopene	24h	fed-batched	1.4523	115028	-0.325864	-0.00467498
pHluorin2-lycopene	24h	fed-batched	1.45021	155557	-0.338944	1.11183
pHluorin2-lycopene	24h	fed-batched	1.65424	89645	0.94163	-0.703934
pHluorin2-lycopene	24h	fed-batched	1.5537	84294	0.310594	-0.851346
pHluorin2-lycopene	24h	fed-batched	1.52042	154105	0.101708	1.07183
pHluorin2-lycopene	24h	fed-batched	1.14987	90085	-2.22402	-0.691813
pHluorin2-lycopene	24h	fed-batched	1.52137	162004	0.107644	1.28944
pHluorin2-lycopene	24h	fed-batched	1.60208	88179	0.614218	-0.74432
pHluorin2-lycopene	24h	fed-batched	1.72112	73025	1.36138	-1.16179
pHluorin2-lycopene	24h	fed-batched	1.59754	92724	0.585753	-0.619113
pHluorin2-lycopene	24h	fed-batched	1.56131	130996	0.358381	0.435217
pHluorin2-lycopene	24h	fed-batched	1.53643	59768	0.202178	-1.527
pHluorin2-lycopene	24h	fed-batched	1.6802	230277	1.10458	3.17024
pHluorin2-lycopene	24h	fed-batched	1.73135	109363	1.42558	-0.160736
pHluorin2-lycopene	24h	fed-batched	1.65757	132050	0.962506	0.464253
pHluorin2-lycopene	24h	fed-batched	1.79993	148166	1.85601	0.908222
pHluorin2-lycopene	24h	fed-batched	1.54725	217937	0.270136	2.8303
pHluorin2-lycopene	24h	fed-batched	1.70804	124694	1.27932	0.261607
pHluorin2-lycopene	24h	fed-batched	1.47399	94027	-0.189707	-0.583218
pHluorin2-lycopene	24h	fed-batched	1.78657	101999	1.77217	-0.363602
pHluorin2-lycopene	24h	fed-batched	1.61112	61692	0.671002	-1.47399
pHluorin2-lycopene	24h	fed-batched	1.59084	155029	0.543699	1.09729
pHluorin2-lycopene	24h	fed-batched	1.41361	151395	-0.568686	0.997175
pHluorin2-lycopene	24h	fed-batched	1.6671	149506	1.02234	0.945137
pHluorin2-lycopene	24h	fed-batched	1.51336	97130	0.0574075	-0.497735
pHluorin2-lycopene	24h	fed-batched	1.54095	184352	0.230589	1.90509
pHluorin2-lycopene	24h	fed-batched	1.52765	105207	0.147071	-0.275227
pHluorin2-lycopene	24h	fed-batched	1.65789	122028	0.964512	0.188163
pHluorin2-lycopene	24h	fed-batched	1.52157	142342	0.108924	0.74778
pHluorin2-lycopene	24h	fed-batched	1.51488	148183	0.0669239	0.90869
pHluorin2-lycopene	24h	fed-batched	1.47637	155561	-0.174795	1.11194
pHluorin2-lycopene	24h	fed-batched	1.45881	99151	-0.284985	-0.44206
pHluorin2-lycopene	24h	fed-batched	1.49163	126983	-0.0789997	0.324665
pHluorin2-lycopene	24h	fed-batched	1.57475	116733	0.442722	0.0422949
pHluorin2-lycopene	24h	fed-batched	1.6768	110667	1.08324	-0.124813
pHluorin2-lycopene	24h	fed-batched	1.52064	122980	0.103101	0.214389
pHluorin2-lycopene	24h	fed-batched	1.39997	152346	-0.654293	1.02337
pHluorin2-lycopene	24h	fed-batched	1.32525	80857	-1.12324	-0.946029
pHluorin2-lycopene	24h	fed-batched	1.85245	159603	2.1857	1.22329
pHluorin2-lycopene	24h	fed-batched	1.43253	203540	-0.449917	2.43368
pHluorin2-lycopene	24h	fed-batched	1.50816	152640	0.0247897	1.03147
pHluorin2-lycopene	24h	fed-batched	1.66691	78450	1.02114	-1.01234
pHluorin2-lycopene	24h	fed-batched	1.31821	81658	-1.16743	-0.923963
pHluorin2-lycopene	24h	fed-batched	1.525	107271	0.13047	-0.218367
pHluorin2-lycopene	24h	fed-batched	1.35176	75283	-0.956844	-1.09958
pHluorin2-lycopene	24h	fed-batched	1.51438	145330	0.0637907	0.830095
pHluorin2-lycopene	24h	fed-batched	1.59752	143844	0.585605	0.789158
pHluorin2-lycopene	24h	fed-batched	1.31267	118862	-1.20221	0.100945
pHluorin2-lycopene	24h	fed-batched	1.30429	112895	-1.2548	-0.0634356
pHluorin2-lycopene	24h	fed-batched	1.26675	77824	-1.49045	-1.02958
pHluorin2-lycopene	24h	fed-batched	1.51038	93837	0.0386775	-0.588452
pHluorin2-lycopene	24h	fed-batched	1.60855	94300	0.654831	-0.575697
pHluorin2-lycopene	24h	fed-batched	1.52459	131683	0.127891	0.454143
pHluorin2-lycopene	24h	fed-batched	1.47944	136032	-0.155486	0.57395
pHluorin2-lycopene	24h	fed-batched	1.45638	117838	-0.300217	0.0727358
pHluorin2-lycopene	24h	fed-batched	1.58314	125901	0.495363	0.294858
pHluorin2-lycopene	24h	fed-batched	1.48483	158875	-0.121653	1.20324
pHluorin2-lycopene	24h	fed-batched	1.47918	112704	-0.157158	-0.0686973
pHluorin2-lycopene	24h	fed-batched	1.55085	141885	0.292708	0.735191
pHluorin2-lycopene	24h	fed-batched	1.52431	61316	0.126132	-1.48435
pHluorin2-lycopene	24h	fed-batched	1.67143	83135	1.04952	-0.883274
pHluorin2-lycopene	24h	fed-batched	1.36048	83303	-0.902129	-0.878646
pHluorin2-lycopene	24h	fed-batched	1.60104	141365	0.607704	0.720866
pHluorin2-lycopene	24h	fed-batched	1.33263	114778	-1.07696	-0.0115621
pHluorin2-lycopene	24h	fed-batched	1.59586	66392	0.575211	-1.34452
pHluorin2-lycopene	24h	fed-batched	1.37927	160747	-0.784185	1.25481
pHluorin2-lycopene	24h	fed-batched	1.49991	118077	-0.0270099	0.0793199
pHluorin2-lycopene	24h	fed-batched	1.36302	100609	-0.886222	-0.401894
pHluorin2-lycopene	24h	fed-batched	1.79754	177921	1.84104	1.72792
pHluorin2-lycopene	24h	fed-batched	1.36828	80134	-0.853153	-0.965947
pHluorin2-lycopene	24h	fed-batched	1.4304	101149	-0.463266	-0.387018
pHluorin2-lycopene	24h	fed-batched	1.21376	134464	-1.823	0.530754
pHluorin2-lycopene	24h	fed-batched	1.81804	138753	1.96971	0.648909
pHluorin2-lycopene	24h	fed-batched	1.65476	206829	0.944905	2.52429
pHluorin2-lycopene	24h	fed-batched	1.50565	120603	0.00897832	0.148907
pHluorin2-lycopene	24h	fed-batched	1.50496	71757	0.0046631	-1.19672
pHluorin2-lycopene	24h	fed-batched	1.29873	132887	-1.28973	0.487311
pHluorin2-lycopene	24h	fed-batched	1.59473	101110	0.568105	-0.388093
pHluorin2-lycopene	24h	fed-batched	1.74406	98129	1.50535	-0.470214
pHluorin2-lycopene	24h	fed-batched	1.57369	156145	0.436039	1.12803
pHluorin2-lycopene	24h	fed-batched	1.40768	162104	-0.605886	1.29219
pHluorin2-lycopene	24h	fed-batched	1.51091	167082	0.0420244	1.42933
pHluorin2-lycopene	24h	fed-batched	1.60516	174966	0.633553	1.64652
pHluorin2-lycopene	24h	fed-batched	1.77914	125491	1.72553	0.283563
pHluorin2-lycopene	24h	fed-batched	1.58028	178089	0.477404	1.73255
pHluorin2-lycopene	24h	fed-batched	1.62917	179314	0.784293	1.7663
pHluorin2-lycopene	24h	fed-batched	1.29784	93795	-1.29532	-0.589609
pHluorin2-lycopene	24h	fed-batched	1.71578	149808	1.3279	0.953456
pHluorin2-lycopene	24h	fed-batched	1.54147	121686	0.233839	0.178742
pHluorin2-lycopene	24h	fed-batched	1.5331	169504	0.181303	1.49605
pHluorin2-lycopene	24h	fed-batched	1.55691	174534	0.330726	1.63462
pHluorin2-lycopene	24h	fed-batched	1.55903	170714	0.344021	1.52938
pHluorin2-lycopene	24h	fed-batched	1.71605	79213	1.32959	-0.991319
pHluorin2-lycopene	24h	fed-batched	1.39279	120080	-0.699366	0.134499
pHluorin2-lycopene	24h	fed-batched	1.42402	65555	-0.503337	-1.36757
pHluorin2-lycopene	24h	fed-batched	1.48224	77750	-0.137941	-1.03162
pHluorin2-lycopene	24h	fed-batched	1.55407	134318	0.31293	0.526732
pHluorin2-lycopene	24h	fed-batched	1.56529	72684	0.38334	-1.17118
pHluorin2-lycopene	24h	fed-batched	1.57935	83686	0.471567	-0.868095
pHluorin2-lycopene	24h	fed-batched	1.44352	117814	-0.380968	0.0720747
pHluorin2-lycopene	24h	fed-batched	1.41012	156131	-0.590608	1.12764
pHluorin2-lycopene	24h	fed-batched	1.69634	103956	1.20585	-0.30969
pHluorin2-lycopene	24h	fed-batched	1.44593	97957	-0.365799	-0.474953
pHluorin2-lycopene	24h	fed-batched	1.73186	79094	1.42881	-0.994597
pHluorin2-lycopene	24h	fed-batched	1.40299	89305	-0.63531	-0.713301
pHluorin2-lycopene	24h	fed-batched	1.80731	101206	1.90236	-0.385448
pHluorin2-lycopene	24h	fed-batched	1.71929	112526	1.34993	-0.0736009
pHluorin2-lycopene	24h	fed-batched	1.48907	182669	-0.0950284	1.85872
pHluorin2-lycopene	24h	fed-batched	1.79435	96128	1.82099	-0.525339
pHluorin2-lycopene	24h	fed-batched	1.37242	133750	-0.8272	0.511085
pHluorin2-lycopene	24h	fed-batched	1.46876	60282	-0.222517	-1.51284
pHluorin2-lycopene	24h	fed-batched	1.52817	86271	0.150346	-0.796883
pHluorin2-lycopene	24h	fed-batched	1.47894	86026	-0.158614	-0.803632
pHluorin2-lycopene	24h	fed-batched	1.59927	135322	0.596617	0.554391
pHluorin2-lycopene	24h	fed-batched	1.62251	136711	0.742475	0.592656
pHluorin2-lycopene	24h	fed-batched	1.59994	149046	0.600799	0.932464
pHluorin2-lycopene	24h	fed-batched	1.52331	142416	0.119865	0.749819
pHluorin2-lycopene	24h	fed-batched	1.42418	68945	-0.50233	-1.27418
pHluorin2-lycopene	24h	fed-batched	1.45902	68799	-0.283673	-1.27821
pHluorin2-lycopene	24h	fed-batched	1.57978	95811	0.474294	-0.534071
pHluorin2-lycopene	24h	fed-batched	1.48433	170553	-0.124786	1.52495
pHluorin2-lycopene	24h	fed-batched	1.41926	79084	-0.533195	-0.994872
pHluorin2-lycopene	24h	fed-batched	1.69903	84514	1.22274	-0.845285
pHluorin2-lycopene	24h	fed-batched	1.31626	100352	-1.17967	-0.408974
pHluorin2-lycopene	24h	fed-batched	1.48022	68284	-0.150604	-1.29239
pHluorin2-lycopene	24h	fed-batched	1.33613	126892	-1.05498	0.322158
pHluorin2-lycopene	24h	fed-batched	1.2933	109404	-1.32377	-0.159607
pHluorin2-lycopene	24h	fed-batched	1.68001	103757	1.10335	-0.315172
pHluorin2-lycopene	24h	fed-batched	1.38796	133731	-0.729673	0.510562
pHluorin2-lycopene	24h	fed-batched	1.38722	111965	-0.73428	-0.0890555
pHluorin2-lycopene	24h	fed-batched	1.5792	120562	0.470666	0.147778
pHluorin2-lycopene	24h	fed-batched	1.77845	136130	1.72119	0.57665
pHluorin2-lycopene	24h	fed-batched	1.47129	169397	-0.206676	1.4931
pHluorin2-lycopene	24h	fed-batched	1.56623	116716	0.389212	0.0418266
pHluorin2-lycopene	24h	fed-batched	1.85724	107137	2.21574	-0.222059
pHluorin2-lycopene	24h	fed-batched	1.53525	90971	0.194776	-0.667405
pHluorin2-lycopene	24h	fed-batched	1.50395	100174	-0.00164009	-0.413878
pHluorin2-lycopene	24h	fed-batched	1.62596	174006	0.764098	1.62007
pHluorin2-lycopene	24h	fed-batched	1.39253	85352	-0.700993	-0.822199
pHluorin2-lycopene	24h	fed-batched	1.51329	146766	0.0569813	0.869654
pHluorin2-lycopene	24h	fed-batched	1.52825	151011	0.150855	0.986597
pHluorin2-lycopene	24h	fed-batched	1.32602	103773	-1.1184	-0.314732
pHluorin2-lycopene	24h	fed-batched	1.56405	100043	0.37558	-0.417487
pHluorin2-lycopene	24h	fed-batched	1.42292	155408	-0.51025	1.10773
pHluorin2-lycopene	24h	fed-batched	1.53933	167995	0.220397	1.45448
pHluorin2-lycopene	24h	fed-batched	1.61617	135391	0.702654	0.556292
pHluorin2-lycopene	24h	fed-batched	1.30107	85801	-1.27502	-0.80983
pHluorin2-lycopene	24h	fed-batched	1.54225	87203	0.238732	-0.771207
pHluorin2-lycopene	24h	fed-batched	1.49111	128560	-0.0822327	0.368109
pHluorin2-lycopene	24h	fed-batched	1.46113	83625	-0.270419	-0.869775
pHluorin2-lycopene	24h	fed-batched	1.61774	72804	0.712546	-1.16788
pHluorin2-lycopene	24h	fed-batched	1.4954	127235	-0.0552975	0.331608
pHluorin2-lycopene	24h	fed-batched	1.51741	137477	0.0827893	0.613758
pHluorin2-lycopene	24h	fed-batched	1.67137	133870	1.04917	0.514391
pHluorin2-lycopene	24h	fed-batched	1.20617	118531	-1.87064	0.0918268
pHluorin2-lycopene	24h	fed-batched	1.47945	56479	-0.155403	-1.6176
pHluorin2-lycopene	24h	fed-batched	1.41131	103024	-0.583134	-0.335365
pHluorin2-lycopene	24h	fed-batched	1.73189	71420	1.42897	-1.206
pHluorin2-lycopene	24h	fed-batched	1.57773	89137	0.461424	-0.717929
pHluorin2-lycopene	24h	fed-batched	1.49703	74828	-0.0450982	-1.11212
pHluorin2-lycopene	24h	fed-batched	1.40302	130249	-0.635169	0.414638
pHluorin2-lycopene	24h	fed-batched	1.43806	61627	-0.415199	-1.47578
pHluorin2-lycopene	24h	fed-batched	1.53407	104827	0.187358	-0.285696
pHluorin2-lycopene	24h	fed-batched	1.53887	156924	0.217528	1.14949
pHluorin2-lycopene	24h	fed-batched	1.37936	133420	-0.783666	0.501994
pHluorin2-lycopene	24h	fed-batched	1.81756	57100	1.96667	-1.6005
pHluorin2-lycopene	24h	fed-batched	1.44093	141088	-0.397221	0.713235
pHluorin2-lycopene	24h	fed-batched	1.69691	84668	1.20944	-0.841042
pHluorin2-lycopene	24h	fed-batched	1.72105	104965	1.36094	-0.281894
pHluorin2-lycopene	24h	fed-batched	1.06539	83387	-2.75427	-0.876332
pHluorin2-lycopene	24h	fed-batched	1.52691	84509	0.142428	-0.845423
pHluorin2-lycopene	24h	fed-batched	1.78584	165986	1.76759	1.39913
pHluorin2-lycopene	24h	fed-batched	1.61306	123450	0.683153	0.227337
pHluorin2-lycopene	24h	fed-batched	1.20621	71865	-1.87042	-1.19374
pHluorin2-lycopene	24h	fed-batched	1.40553	193812	-0.619388	2.16569
pHluorin2-lycopene	24h	fed-batched	1.51641	140715	0.07654	0.702959
pHluorin2-lycopene	24h	fed-batched	1.77047	87197	1.67115	-0.771373
pHluorin2-lycopene	24h	fed-batched	1.59651	141445	0.579267	0.723069
pHluorin2-lycopene	24h	fed-batched	1.36641	134502	-0.864923	0.531801
pHluorin2-lycopene	24h	fed-batched	1.53837	106725	0.214392	-0.233409
pHluorin2-lycopene	24h	fed-batched	1.49689	83312	-0.0460031	-0.878398
pHluorin2-lycopene	24h	fed-batched	1.37388	113029	-0.818035	-0.0597441
pHluorin2-lycopene	24h	fed-batched	1.55483	144310	0.317712	0.801995
pHluorin2-lycopene	24h	fed-batched	1.74978	184084	1.54129	1.8977
pHluorin2-lycopene	24h	fed-batched	1.36681	81974	-0.86242	-0.915258
pHluorin2-lycopene	24h	fed-batched	1.75761	100409	1.59044	-0.407404
pHluorin2-lycopene	24h	fed-batched	1.71169	167291	1.30223	1.43508
pHluorin2-lycopene	24h	fed-batched	1.58316	193784	0.495473	2.16492
pHluorin2-lycopene	24h	fed-batched	1.51062	99405	0.0402012	-0.435063
pHluorin2-lycopene	24h	fed-batched	1.42609	106538	-0.490334	-0.23856
pHluorin2-lycopene	24h	fed-batched	1.77399	87315	1.69322	-0.768122
pHluorin2-lycopene	24h	fed-batched	1.59883	92011	0.593821	-0.638755
pHluorin2-lycopene	24h	fed-batched	1.54473	178708	0.254293	1.7496
pHluorin2-lycopene	24h	fed-batched	1.49279	134579	-0.0716916	0.533923
pHluorin2-lycopene	24h	fed-batched	1.58976	113778	0.536948	-0.0391104
pHluorin2-lycopene	24h	fed-batched	1.44991	91806	-0.340845	-0.644402
pHluorin2-lycopene	24h	fed-batched	1.72453	155426	1.3828	1.10822
pHluorin2-lycopene	24h	fed-batched	1.42206	99508	-0.515645	-0.432225
pHluorin2-lycopene	24h	fed-batched	1.49043	145284	-0.0864926	0.828828
pHluorin2-lycopene	24h	fed-batched	1.44612	164067	-0.364609	1.34627
pHluorin2-lycopene	24h	fed-batched	1.46127	84862	-0.269554	-0.835698
pHluorin2-lycopene	24h	fed-batched	1.54875	148507	0.279551	0.917616
pHluorin2-lycopene	24h	fed-batched	1.48279	165648	-0.134454	1.38982
pHluorin2-lycopene	24h	fed-batched	1.78802	126016	1.78127	0.298026
pHluorin2-lycopene	24h	fed-batched	1.49755	92328	-0.0418147	-0.630022
pHluorin2-lycopene	24h	fed-batched	1.44446	80251	-0.375022	-0.962723
pHluorin2-lycopene	24h	fed-batched	1.5005	160891	-0.0232868	1.25877
pHluorin2-lycopene	24h	fed-batched	1.56889	105645	0.405912	-0.263161
pHluorin2-lycopene	24h	fed-batched	1.45369	75642	-0.317142	-1.08969
pHluorin2-lycopene	24h	fed-batched	1.54381	188236	0.248521	2.01208
pHluorin2-lycopene	24h	fed-batched	1.49199	94740	-0.0767018	-0.563576
pHluorin2-lycopene	24h	fed-batched	1.34947	99544	-0.971265	-0.431233
pHluorin2-lycopene	24h	fed-batched	1.42553	101616	-0.49385	-0.374153
pHluorin2-lycopene	24h	fed-batched	1.56733	80312	0.396127	-0.961043
pHluorin2-lycopene	24h	fed-batched	1.38437	131038	-0.752183	0.436374
pHluorin2-lycopene	24h	fed-batched	1.45447	113724	-0.31221	-0.040598
pHluorin2-lycopene	24h	fed-batched	1.40328	202173	-0.633507	2.39602
pHluorin2-lycopene	24h	fed-batched	1.35565	103976	-0.932474	-0.309139
pHluorin2-lycopene	24h	fed-batched	1.60782	58898	0.650267	-1.55096
pHluorin2-lycopene	24h	fed-batched	1.75111	74956	1.5496	-1.10859
pHluorin2-lycopene	24h	fed-batched	1.78101	140372	1.73729	0.69351
pHluorin2-lycopene	24h	fed-batched	1.53103	121664	0.168333	0.178136
pHluorin2-lycopene	24h	fed-batched	1.61598	118158	0.701493	0.0815513
pHluorin2-lycopene	24h	fed-batched	1.78792	143315	1.78066	0.774585
pHluorin2-lycopene	24h	fed-batched	1.61911	99864	0.721101	-0.422418
pHluorin2-lycopene	24h	fed-batched	1.72667	90345	1.39623	-0.684651
pHluorin2-lycopene	24h	fed-batched	1.5531	107990	0.306849	-0.19856
pHluorin2-lycopene	24h	fed-batched	1.40214	116100	-0.640665	0.0248568
pHluorin2-lycopene	24h	fed-batched	1.43733	158728	-0.419791	1.19919
pHluorin2-lycopene	24h	fed-batched	1.69116	114117	1.17334	-0.0297715
pHluorin2-lycopene	24h	fed-batched	1.45161	97015	-0.330197	-0.500903
pHluorin2-lycopene	24h	fed-batched	1.50709	158957	0.0180657	1.2055
pHluorin2-lycopene	24h	fed-batched	1.40321	47412	-0.633958	-1.86738
pHluorin2-lycopene	24h	fed-batched	1.59557	85923	0.57336	-0.806469
pHluorin2-lycopene	24h	fed-batched	1.51651	141773	0.0771452	0.732105
pHluorin2-lycopene	24h	fed-batched	1.36284	94553	-0.88734	-0.568727
pHluorin2-lycopene	24h	fed-batched	1.62165	152780	0.737056	1.03533
pHluorin2-lycopene	24h	fed-batched	1.46309	110293	-0.258092	-0.135116
pHluorin2-lycopene	24h	fed-batched	1.72997	84533	1.41692	-0.844762
pHluorin2-lycopene	24h	fed-batched	1.3288	145393	-1.10096	0.83183
pHluorin2-lycopene	24h	fed-batched	1.74733	145753	1.52587	0.841748
pHluorin2-lycopene	24h	fed-batched	1.43001	136990	-0.465768	0.600342
pHluorin2-lycopene	24h	fed-batched	1.32689	73366	-1.11295	-1.15239
pHluorin2-lycopene	24h	fed-batched	1.48498	127452	-0.1207	0.337586
pHluorin2-lycopene	24h	fed-batched	1.58758	114376	0.523225	-0.0226365
pHluorin2-lycopene	24h	fed-batched	1.60466	107902	0.630437	-0.200984
pHluorin2-lycopene	24h	fed-batched	1.52264	90575	0.115616	-0.678314
pHluorin2-lycopene	24h	fed-batched	1.55596	67358	0.324749	-1.3179
pHluorin2-lycopene	24h	fed-batched	1.60614	62025	0.639737	-1.46482
pHluorin2-lycopene	24h	fed-batched	1.44042	44306	-0.400405	-1.95295
pHluorin2-lycopene	24h	fed-batched	1.60462	101420	0.630204	-0.379553
pHluorin2-lycopene	24h	fed-batched	1.52786	93217	0.148415	-0.605532
pHluorin2-lycopene	24h	fed-batched	1.69252	80024	1.18189	-0.968977
pHluorin2-lycopene	24h	fed-batched	1.57794	72938	0.462707	-1.16418
pHluorin2-lycopene	24h	fed-batched	1.39628	140433	-0.677417	0.695191
pHluorin2-lycopene	24h	fed-batched	1.3443	130745	-1.00371	0.428302
pHluorin2-lycopene	24h	fed-batched	1.51092	163822	0.0420641	1.33952
pHluorin2-lycopene	24h	fed-batched	1.73017	85587	1.41816	-0.815726
pHluorin2-lycopene	24h	fed-batched	1.66163	115291	0.988027	0.00257023
pHluorin2-lycopene	24h	fed-batched	1.68752	133496	1.15051	0.504088
pHluorin2-lycopene	24h	fed-batched	1.47912	95818	-0.157526	-0.533879
pHluorin2-lycopene	24h	fed-batched	1.43259	107161	-0.449528	-0.221398
pHluorin2-lycopene	24h	fed-batched	1.48729	61987	-0.106255	-1.46587
pHluorin2-lycopene	24h	fed-batched	1.58538	160273	0.509407	1.24175
pHluorin2-lycopene	24h	fed-batched	1.5055	127723	0.00807072	0.345051
pHluorin2-lycopene	24h	fed-batched	1.4225	88271	-0.512891	-0.741786
pHluorin2-lycopene	24h	fed-batched	1.45029	75697	-0.338433	-1.08818
pHluorin2-lycopene	24h	fed-batched	1.41892	135634	-0.535375	0.562986
pHluorin2-lycopene	24h	fed-batched	1.42144	112909	-0.519511	-0.0630499
pHluorin2-lycopene	24h	fed-batched	1.42625	108475	-0.489338	-0.185199
pHluorin2-lycopene	24h	fed-batched	1.51053	144566	0.0396548	0.809048
pHluorin2-lycopene	24h	fed-batched	1.50317	36767	-0.00653238	-2.16064
pHluorin2-lycopene	24h	fed-batched	1.68675	130808	1.14565	0.430038
pHluorin2-lycopene	24h	fed-batched	1.31714	143595	-1.17417	0.782298
pHluorin2-lycopene	24h	fed-batched	1.65048	124209	0.918038	0.248246
pHluorin2-lycopene	24h	fed-batched	1.39117	126820	-0.709531	0.320175
pHluorin2-lycopene	24h	fed-batched	1.44349	142586	-0.381157	0.754502
pHluorin2-lycopene	24h	fed-batched	1.61932	178131	0.722469	1.73371
pHluorin2-lycopene	24h	fed-batched	1.54755	144718	0.27201	0.813235
pHluorin2-lycopene	24h	fed-batched	1.79967	90463	1.8544	-0.6814
pHluorin2-lycopene	24h	fed-batched	1.4498	79870	-0.341498	-0.973219
pHluorin2-lycopene	24h	fed-batched	0.990138	83368	-3.22656	-0.876855
pHluorin2-lycopene	24h	fed-batched	1.68881	134823	1.15857	0.540644
pHluorin2-lycopene	24h	fed-batched	1.51147	203051	0.0455319	2.42021
pHluorin2-lycopene	24h	fed-batched	1.49357	146383	-0.0667858	0.859103
pHluorin2-lycopene	24h	fed-batched	1.45895	101344	-0.284083	-0.381646
pHluorin2-lycopene	24h	fed-batched	1.6772	143707	1.08574	0.785384
pHluorin2-lycopene	24h	fed-batched	1.49951	111364	-0.0295213	-0.105612
pHluorin2-lycopene	24h	fed-batched	1.53388	123120	0.186207	0.218246
pHluorin2-lycopene	24h	fed-batched	1.41376	123121	-0.567701	0.218274
pHluorin2-lycopene	24h	fed-batched	1.52739	145682	0.145453	0.839792
pHluorin2-lycopene	24h	fed-batched	1.37338	143943	-0.821163	0.791885
pHluorin2-lycopene	24h	fed-batched	1.49749	116997	-0.0422254	0.0495677
pHluorin2-lycopene	24h	fed-batched	1.46343	88986	-0.255997	-0.722089
pHluorin2-lycopene	24h	fed-batched	1.57934	168415	0.471541	1.46605
pHluorin2-lycopene	24h	fed-batched	1.52464	145273	0.128209	0.828524
pHluorin2-lycopene	24h	fed-batched	1.40655	138313	-0.612986	0.636788
pHluorin2-lycopene	24h	fed-batched	1.45741	84925	-0.293765	-0.833963
pHluorin2-lycopene	24h	fed-batched	0.801777	82105	-4.40879	-0.911649
pHluorin2-lycopene	24h	fed-batched	1.37967	94311	-0.781723	-0.575394
pHluorin2-lycopene	24h	fed-batched	1.29814	96672	-1.2934	-0.510352
pHluorin2-lycopene	24h	fed-batched	1.49477	158355	-0.0592572	1.18891
pHluorin2-lycopene	24h	fed-batched	1.31945	125700	-1.15964	0.289321
pHluorin2-lycopene	24h	fed-batched	1.49799	117432	-0.0390465	0.0615512
pHluorin2-lycopene	24h	fed-batched	1.52061	97973	0.102876	-0.474512
pHluorin2-lycopene	24h	fed-batched	1.62862	74699	0.7808	-1.11567
pHluorin2-lycopene	24h	fed-batched	1.71809	99481	1.34238	-0.432969
pHluorin2-lycopene	24h	fed-batched	1.67381	105593	1.06443	-0.264594
pHluorin2-lycopene	24h	fed-batched	1.52038	81934	0.101438	-0.91636
pHluorin2-lycopene	24h	fed-batched	1.53138	114862	0.170503	-0.009248
pHluorin2-lycopene	24h	fed-batched	1.63724	105273	0.834902	-0.273409
pHluorin2-lycopene	24h	fed-batched	1.56436	87664	0.377498	-0.758508
pHluorin2-lycopene	24h	fed-batched	1.52395	148455	0.123894	0.916183
pHluorin2-lycopene	24h	fed-batched	1.45447	99260	-0.312237	-0.439057
pHluorin2-lycopene	24h	fed-batched	1.63831	92367	0.841629	-0.628948
pHluorin2-lycopene	24h	fed-batched	1.49079	191036	-0.0842355	2.08922
pHluorin2-lycopene	24h	fed-batched	1.43033	68473	-0.463707	-1.28719
pHluorin2-lycopene	24h	fed-batched	1.59728	64866	0.584098	-1.38655
pHluorin2-lycopene	24h	fed-batched	1.40422	55507	-0.627624	-1.64438
pHluorin2-lycopene	24h	fed-batched	1.71216	99473	1.30516	-0.433189
pHluorin2-lycopene	24h	fed-batched	1.71813	67125	1.3426	-1.32432
pHluorin2-lycopene	24h	fed-batched	1.36584	93282	-0.868494	-0.603741
pHluorin2-lycopene	24h	fed-batched	1.65253	91267	0.93086	-0.659251
pHluorin2-lycopene	24h	fed-batched	1.50625	82975	0.0127631	-0.887682
pHluorin2-lycopene	24h	fed-batched	1.45217	127084	-0.326637	0.327448
pHluorin2-lycopene	24h	fed-batched	1.49032	47589	-0.0872239	-1.86251
pHluorin2-lycopene	24h	fed-batched	1.37345	98359	-0.820736	-0.463878
pHluorin2-lycopene	24h	fed-batched	1.51986	143066	0.0981677	0.767725
pHluorin2-lycopene	24h	fed-batched	1.47097	123689	-0.208633	0.233921
pHluorin2-lycopene	24h	fed-batched	1.54037	120878	0.226911	0.156483
pHluorin2-lycopene	24h	fed-batched	1.46486	115218	-0.247018	0.000559204
pHluorin2-lycopene	24h	fed-batched	1.48143	153576	-0.142995	1.05726
pHluorin2-lycopene	24h	fed-batched	1.48692	118183	-0.108523	0.08224
pHluorin2-lycopene	24h	fed-batched	1.46968	128538	-0.21675	0.367503
pHluorin2-lycopene	24h	fed-batched	1.48723	132291	-0.106611	0.470892
pHluorin2-lycopene	24h	fed-batched	1.43259	95115	-0.449516	-0.553245
pHluorin2-lycopene	24h	fed-batched	1.40672	86280	-0.611909	-0.796635
pHluorin2-lycopene	24h	fed-batched	1.48518	162933	-0.119445	1.31503
pHluorin2-lycopene	24h	fed-batched	1.67087	131224	1.04598	0.441498
pHluorin2-lycopene	24h	fed-batched	1.36232	97446	-0.890604	-0.48903
pHluorin2-lycopene	24h	fed-batched	1.4694	191727	-0.218529	2.10825
pHluorin2-lycopene	24h	fed-batched	1.68178	82777	1.11447	-0.893136
pHluorin2-lycopene	24h	fed-batched	1.55931	107762	0.34581	-0.204841
pHluorin2-lycopene	24h	fed-batched	1.33084	75638	-1.08816	-1.0898
pHluorin2-lycopene	24h	fed-batched	1.41739	153876	-0.544953	1.06552
pHluorin2-lycopene	24h	fed-batched	1.58632	124752	0.515333	0.263205
pHluorin2-lycopene	24h	fed-batched	1.6593	172124	0.973352	1.56822
pHluorin2-lycopene	24h	fed-batched	1.67967	88173	1.10123	-0.744486
pHluorin2-lycopene	24h	fed-batched	1.38452	84001	-0.751222	-0.859417
pHluorin2-lycopene	24h	fed-batched	1.51578	160170	0.0726061	1.23891
pHluorin2-lycopene	24h	fed-batched	1.39998	86731	-0.65424	-0.78421
pHluorin2-lycopene	24h	fed-batched	1.45644	141136	-0.299862	0.714557
pHluorin2-lycopene	24h	fed-batched	1.48139	156623	-0.143285	1.1412
pHluorin2-lycopene	24h	fed-batched	1.61751	31805	0.711062	-2.29733
pHluorin2-lycopene	24h	fed-batched	1.52848	95318	0.152307	-0.547653
pHluorin2-lycopene	24h	fed-batched	1.56743	188676	0.396785	2.0242
pHluorin2-lycopene	24h	fed-batched	1.36045	94962	-0.902313	-0.55746
pHluorin2-lycopene	24h	fed-batched	1.75882	135147	1.59798	0.54957
pHluorin2-lycopene	24h	fed-batched	1.46862	192746	-0.223416	2.13633
pHluorin2-lycopene	24h	fed-batched	1.36751	117992	-0.858045	0.0769783
pHluorin2-lycopene	24h	fed-batched	1.55716	95116	0.332338	-0.553217
pHluorin2-lycopene	24h	fed-batched	1.01587	62784	-3.06506	-1.44391
pHluorin2-lycopene	24h	fed-batched	1.57676	174719	0.455344	1.63971
pHluorin2-lycopene	24h	fed-batched	1.78249	112965	1.7466	-0.0615072
pHluorin2-lycopene	24h	fed-batched	1.66837	47499	1.03032	-1.86499
pHluorin2-lycopene	24h	fed-batched	1.49435	177624	-0.0619434	1.71974
pHluorin2-lycopene	24h	fed-batched	1.56574	80929	0.386146	-0.944046
pHluorin2-lycopene	24h	fed-batched	1.36637	107091	-0.865193	-0.223326
pHluorin2-lycopene	24h	fed-batched	1.4602	97020	-0.276229	-0.500765
pHluorin2-lycopene	24h	fed-batched	1.50494	67634	0.00455405	-1.3103
pHluorin2-lycopene	24h	fed-batched	1.45119	97714	-0.332809	-0.481647
pHluorin2-lycopene	24h	fed-batched	1.33537	102614	-1.05973	-0.34666
pHluorin2-lycopene	24h	fed-batched	1.29067	128726	-1.34029	0.372682
pHluorin2-lycopene	24h	fed-batched	1.53696	135096	0.205522	0.548165
pHluorin2-lycopene	24h	fed-batched	1.66942	91162	1.03689	-0.662144
pHluorin2-lycopene	24h	fed-batched	1.51858	91567	0.0901881	-0.650987
pHluorin2-lycopene	24h	fed-batched	1.62458	161407	0.755462	1.27299
pHluorin2-lycopene	24h	fed-batched	1.50544	78764	0.00770169	-1.00369
pHluorin2-lycopene	24h	fed-batched	1.46258	122381	-0.261308	0.197888
pHluorin2-lycopene	24h	fed-batched	1.42402	145865	-0.503303	0.844833
pHluorin2-lycopene	24h	fed-batched	1.77011	134911	1.66886	0.543069
pHluorin2-lycopene	24h	fed-batched	0.827284	90263	-4.2487	-0.68691
pHluorin2-lycopene	24h	fed-batched	1.86286	157911	2.25098	1.17668
pHluorin2-lycopene	24h	fed-batched	1.21655	88483	-1.80549	-0.735946
pHluorin2-lycopene	24h	fed-batched	1.51427	138225	0.0630899	0.634364
pHluorin2-lycopene	24h	fed-batched	1.50917	136017	0.0310958	0.573537
pHluorin2-lycopene	24h	fed-batched	1.32691	178361	-1.11283	1.74004
pHluorin2-lycopene	24h	fed-batched	1.42445	99235	-0.500662	-0.439746
pHluorin2-lycopene	24h	fed-batched	1.6906	169385	1.16986	1.49277
pHluorin2-lycopene	24h	fed-batched	1.57165	146592	0.423273	0.864861
pHluorin2-lycopene	24h	fed-batched	1.39491	89394	-0.686026	-0.710849
pHluorin2-lycopene	24h	fed-batched	1.38908	107501	-0.722625	-0.212031
pHluorin2-lycopene	24h	fed-batched	1.44573	137731	-0.367098	0.620755
pHluorin2-lycopene	24h	fed-batched	1.72241	139729	1.36947	0.675796
pHluorin2-lycopene	24h	fed-batched	1.37643	99178	-0.802045	-0.441316
pHluorin2-lycopene	24h	fed-batched	1.4846	207508	-0.123087	2.543
pHluorin2-lycopene	24h	fed-batched	1.61617	133190	0.702679	0.495658
pHluorin2-lycopene	24h	fed-batched	1.2298	125399	-1.72232	0.281029
pHluorin2-lycopene	24h	fed-batched	1.79141	116550	1.80257	0.0372536
pHluorin2-lycopene	24h	fed-batched	1.67182	67759	1.05193	-1.30686
pHluorin2-lycopene	24h	fed-batched	0.844914	92248	-4.13805	-0.632226
pHluorin2-lycopene	24h	fed-batched	1.40694	90527	-0.610548	-0.679637
pHluorin2-lycopene	24h	fed-batched	0.848202	94095	-4.11741	-0.581344
pHluorin2-lycopene	24h	fed-batched	1.38528	75982	-0.746476	-1.08033
pHluorin2-lycopene	24h	fed-batched	1.56288	102121	0.36823	-0.360241
pHluorin2-lycopene	24h	fed-batched	1.43069	91659	-0.461498	-0.648452
pHluorin2-lycopene	24h	fed-batched	1.40439	128043	-0.626549	0.353867
pHluorin2-lycopene	24h	fed-batched	1.5228	126943	0.116619	0.323563
pHluorin2-lycopene	24h	fed-batched	1.57593	58848	0.450096	-1.55234
pHluorin2-lycopene	24h	fed-batched	1.37345	88287	-0.820714	-0.741345
pHluorin2-lycopene	24h	fed-batched	1.33361	201294	-1.07077	2.37181
pHluorin2-lycopene	24h	fed-batched	1.50953	91039	0.0333643	-0.665532
pHluorin2-lycopene	24h	fed-batched	1.42159	87466	-0.518595	-0.763962
pHluorin2-lycopene	24h	fed-batched	1.62071	47835	0.731176	-1.85573
pHluorin2-lycopene	24h	fed-batched	1.30801	125925	-1.23147	0.295519
pHluorin2-lycopene	24h	fed-batched	0.804381	116408	-4.39244	0.0333417
pHluorin2-lycopene	24h	fed-batched	1.60286	80645	0.619127	-0.951869
pHluorin2-lycopene	24h	fed-batched	0.840729	89616	-4.16431	-0.704733
pHluorin2-lycopene	24h	fed-batched	1.81477	159688	1.9492	1.22563
pHluorin2-lycopene	24h	fed-batched	1.50269	133304	-0.00958366	0.498798
pHluorin2-lycopene	24h	fed-batched	0.910719	93277	-3.72503	-0.603879
pHluorin2-lycopene	24h	fed-batched	1.741	180661	1.48619	1.80341
pHluorin2-lycopene	24h	fed-batched	1.36454	158708	-0.876637	1.19864
pHluorin2-lycopene	24h	fed-batched	1.37351	112279	-0.820375	-0.0804054
pHluorin2-lycopene	24h	fed-batched	1.49349	79275	-0.067295	-0.989611
pHluorin2-lycopene	24h	fed-batched	1.47907	280795	-0.1578	4.56193
pHluorin2-lycopene	24h	fed-batched	1.58697	99920	0.519412	-0.420875
pHluorin2-lycopene	24h	fed-batched	1.58617	114469	0.514397	-0.0200745
pHluorin2-lycopene	24h	fed-batched	1.27868	51759	-1.41557	-1.74763
pHluorin2-lycopene	24h	fed-batched	1.42777	82786	-0.479817	-0.892888
pHluorin2-lycopene	24h	fed-batched	1.32636	96897	-1.11627	-0.504154
pHluorin2-lycopene	24h	fed-batched	1.62803	77271	0.777147	-1.04482
pHluorin2-lycopene	24h	fed-batched	1.27988	106255	-1.40799	-0.246357
pHluorin2-lycopene	24h	fed-batched	1.49986	102489	-0.0273569	-0.350104
pHluorin2-lycopene	24h	fed-batched	1.5947	105430	0.567924	-0.269084
pHluorin2-lycopene	24h	fed-batched	1.5715	89596	0.422301	-0.705284
pHluorin2-lycopene	24h	fed-batched	1.6535	190989	0.936985	2.08792
pHluorin2-lycopene	24h	fed-batched	1.46105	101077	-0.270942	-0.389002
pHluorin2-lycopene	24h	fed-batched	1.4991	138096	-0.0321054	0.63081
pHluorin2-lycopene	24h	fed-batched	1.50652	117038	0.014466	0.0506972
pHluorin2-lycopene	24h	fed-batched	1.3267	59275	-1.11414	-1.54058
pHluorin2-lycopene	24h	fed-batched	1.66924	154370	1.03579	1.07913
pHluorin2-lycopene	24h	fed-batched	1.77728	85245	1.71384	-0.825147
pHluorin2-lycopene	24h	fed-batched	1.7357	61287	1.45292	-1.48515
pHluorin2-lycopene	24h	fed-batched	1.60035	149945	0.603404	0.95723
pHluorin2-lycopene	24h	fed-batched	1.42838	156420	-0.475998	1.13561
pHluorin2-lycopene	24h	fed-batched	1.62252	67120	0.742513	-1.32446
pHluorin2-lycopene	24h	fed-batched	1.53998	90730	0.224464	-0.674044
pHluorin2-lycopene	24h	fed-batched	1.53298	99245	0.18052	-0.43947
pHluorin2-lycopene	24h	fed-batched	1.61111	82168	0.670895	-0.909913
pHluorin2-lycopene	24h	fed-batched	1.39634	148702	-0.67704	0.922988
pHluorin2-lycopene	24h	fed-batched	1.39352	57243	-0.69479	-1.59656
pHluorin2-lycopene	24h	fed-batched	0.863754	91778	-4.0198	-0.645174
pHluorin2-lycopene	24h	fed-batched	1.32508	142643	-1.12433	0.756072
pHluorin2-lycopene	24h	fed-batched	1.11182	75984	-2.46283	-1.08027
pHluorin2-lycopene	24h	fed-batched	1.64397	155433	0.877159	1.10842
pHluorin2-lycopene	24h	fed-batched	1.59485	173221	0.568843	1.59845
pHluorin2-lycopene	24h	fed-batched	1.5694	70916	0.409162	-1.21989
pHluorin2-lycopene	24h	fed-batched	1.38698	72093	-0.735784	-1.18746
pHluorin2-lycopene	24h	fed-batched	1.43984	109890	-0.404053	-0.146218
pHluorin2-lycopene	24h	fed-batched	1.35316	85891	-0.948083	-0.807351
pHluorin2-lycopene	24h	fed-batched	1.43602	143424	-0.427987	0.777588
pHluorin2-lycopene	24h	fed-batched	1.45666	111626	-0.298452	-0.0983944
pHluorin2-lycopene	24h	fed-batched	1.5581	124554	0.338228	0.25775
pHluorin2-lycopene	24h	fed-batched	1.68572	46589	1.13918	-1.89006
pHluorin2-lycopene	24h	fed-batched	1.52216	77768	0.112649	-1.03113
pHluorin2-lycopene	24h	fed-batched	1.69525	120897	1.199	0.157006
pHluorin2-lycopene	24h	fed-batched	1.53419	145280	0.188117	0.828717
pHluorin2-lycopene	24h	fed-batched	1.53404	96539	0.187184	-0.514016
pHluorin2-lycopene	24h	fed-batched	1.56401	105923	0.375299	-0.255503
pHluorin2-lycopene	24h	fed-batched	1.50111	98146	-0.0195059	-0.469746
pHluorin2-lycopene	24h	fed-batched	1.43735	172733	-0.419686	1.585
pHluorin2-lycopene	24h	fed-batched	1.5496	160264	0.284862	1.2415
pHluorin2-lycopene	24h	fed-batched	1.55475	108816	0.317194	-0.175805
pHluorin2-lycopene	24h	fed-batched	0.950724	87344	-3.47394	-0.767323
pHluorin2-lycopene	24h	fed-batched	1.42074	124964	-0.523941	0.269045
pHluorin2-lycopene	24h	fed-batched	1.7344	95323	1.44472	-0.547515
pHluorin2-lycopene	24h	fed-batched	1.56177	112415	0.361244	-0.0766588
pHluorin2-lycopene	24h	fed-batched	1.53341	103175	0.183273	-0.331205
pHluorin2-lycopene	24h	fed-batched	1.64566	86678	0.887782	-0.78567
pHluorin2-lycopene	24h	fed-batched	1.5772	153328	0.458091	1.05043
pHluorin2-lycopene	24h	fed-batched	1.75473	166688	1.57235	1.41847
pHluorin2-lycopene	24h	fed-batched	1.47225	107141	-0.200644	-0.221949
pHluorin2-lycopene	24h	fed-batched	1.37414	129131	-0.816406	0.383839
pHluorin2-lycopene	24h	fed-batched	1.55815	117989	0.338497	0.0768956
pHluorin2-lycopene	24h	fed-batched	1.71421	110257	1.31805	-0.136108
pHluorin2-lycopene	24h	fed-batched	1.53349	221967	0.183775	2.94132
pHluorin2-lycopene	24h	fed-batched	1.52535	83091	0.132643	-0.884486
pHluorin2-lycopene	24h	fed-batched	1.76889	79959	1.66122	-0.970768
pHluorin2-lycopene	24h	fed-batched	1.54327	143070	0.245141	0.767835
pHluorin2-lycopene	24h	fed-batched	1.32493	131085	-1.12525	0.437669
pHluorin2-lycopene	24h	fed-batched	1.39379	41300	-0.693093	-2.03576
pHluorin2-lycopene	24h	fed-batched	1.41232	124601	-0.576744	0.259045
pHluorin2-lycopene	24h	fed-batched	1.57301	135975	0.43177	0.57238
pHluorin2-lycopene	24h	fed-batched	1.41378	84109	-0.567618	-0.856442
pHluorin2-lycopene	24h	fed-batched	0.992729	77202	-3.2103	-1.04672
pHluorin2-lycopene	24h	fed-batched	1.4135	154457	-0.569391	1.08153
pHluorin2-lycopene	24h	fed-batched	1.60862	79256	0.65532	-0.990134
pHluorin2-lycopene	24h	fed-batched	1.52126	106547	0.107001	-0.238312
pHluorin2-lycopene	24h	fed-batched	1.43119	77752	-0.458348	-1.03157
pHluorin2-lycopene	24h	fed-batched	1.73642	83425	1.45741	-0.875285
pHluorin2-lycopene	24h	fed-batched	1.46973	167837	-0.216432	1.45013
pHluorin2-lycopene	24h	fed-batched	1.60235	105353	0.615912	-0.271205
pHluorin2-lycopene	24h	fed-batched	1.75661	138555	1.58416	0.643455
pHluorin2-lycopene	24h	fed-batched	1.40449	126744	-0.625929	0.318081
pHluorin2-lycopene	24h	fed-batched	1.73725	69019	1.46265	-1.27215
pHluorin2-lycopene	24h	fed-batched	1.66525	97096	1.0107	-0.498672
pHluorin2-lycopene	24h	fed-batched	1.41528	74354	-0.558208	-1.12518
pHluorin2-lycopene	24h	fed-batched	1.6507	170249	0.919384	1.51657
pHluorin2-lycopene	24h	fed-batched	1.47325	107945	-0.194325	-0.1998
pHluorin2-lycopene	24h	fed-batched	1.70138	158901	1.23751	1.20395
pHluorin2-lycopene	24h	fed-batched	1.52956	76022	0.159061	-1.07923
pHluorin2-lycopene	24h	fed-batched	1.53684	74566	0.204752	-1.11934
pHluorin2-lycopene	24h	fed-batched	1.70078	85855	1.2337	-0.808343
pHluorin2-lycopene	24h	fed-batched	1.51157	134997	0.0461944	0.545438
pHluorin2-lycopene	24h	fed-batched	1.47494	134831	-0.183761	0.540865
pHluorin2-lycopene	24h	fed-batched	1.53252	94128	0.177684	-0.580435
pHluorin2-lycopene	24h	fed-batched	1.31425	129172	-1.19227	0.384969
pHluorin2-lycopene	24h	fed-batched	1.53567	73661	0.197417	-1.14427
pHluorin2-lycopene	24h	fed-batched	1.40372	120727	-0.630725	0.152323
pHluorin2-lycopene	24h	fed-batched	1.46584	70956	-0.240861	-1.21879
pHluorin2-lycopene	24h	fed-batched	1.42549	95901	-0.494123	-0.531592
pHluorin2-lycopene	24h	fed-batched	1.46727	105331	-0.231886	-0.271811
pHluorin2-lycopene	24h	fed-batched	1.67486	127533	1.07107	0.339817
pHluorin2-lycopene	24h	fed-batched	1.55058	89605	0.291038	-0.705036
pHluorin2-lycopene	24h	fed-batched	1.53558	102940	0.196863	-0.337679
pHluorin2-lycopene	24h	fed-batched	1.65151	93376	0.924464	-0.601152
pHluorin2-lycopene	24h	fed-batched	1.37355	104919	-0.820079	-0.283161
pHluorin2-lycopene	24h	fed-batched	1.57263	85175	0.429392	-0.827075
pHluorin2-lycopene	24h	fed-batched	1.42665	86871	-0.486828	-0.780354
pHluorin2-lycopene	24h	fed-batched	1.63335	75311	0.810488	-1.09881
pHluorin2-lycopene	24h	fed-batched	1.67551	125440	1.07514	0.282158
pHluorin2-lycopene	24h	fed-batched	1.34333	141645	-1.0098	0.728579
pHluorin2-lycopene	24h	fed-batched	1.32342	145709	-1.13474	0.840536
pHluorin2-lycopene	24h	fed-batched	1.41511	105443	-0.559253	-0.268726
pHluorin2-lycopene	24h	fed-batched	1.34955	91133	-0.970746	-0.662942
pHluorin2-lycopene	24h	fed-batched	1.3057	39355	-1.24597	-2.08934
pHluorin2-lycopene	24h	fed-batched	1.41269	106342	-0.574475	-0.24396
pHluorin2-lycopene	24h	fed-batched	1.47487	225812	-0.184175	3.04724
pHluorin2-lycopene	24h	fed-batched	1.56131	122661	0.358328	0.205601
pHluorin2-lycopene	24h	fed-batched	1.62784	142615	0.775894	0.755301
pHluorin2-lycopene	24h	fed-batched	1.51837	172298	0.0888219	1.57302
pHluorin2-lycopene	24h	fed-batched	1.39729	83932	-0.671077	-0.861318
pHluorin2-lycopene	24h	fed-batched	1.46173	100191	-0.26667	-0.41341
pHluorin2-lycopene	24h	fed-batched	1.38846	109770	-0.726531	-0.149524
pHluorin2-lycopene	24h	fed-batched	1.41677	85570	-0.548858	-0.816194
pHluorin2-lycopene	24h	fed-batched	1.42535	85485	-0.495015	-0.818535
pHluorin2-lycopene	24h	fed-batched	1.60601	167643	0.63892	1.44478
pHluorin2-lycopene	24h	fed-batched	1.46788	103132	-0.228049	-0.33239
pHluorin2-lycopene	24h	fed-batched	1.19694	77427	-1.9286	-1.04052
pHluorin2-lycopene	24h	fed-batched	1.53934	112508	0.220436	-0.0740968
pHluorin2-lycopene	24h	fed-batched	1.74045	75992	1.48268	-1.08005
pHluorin2-lycopene	24h	fed-batched	1.51847	122245	0.0894667	0.194141
pHluorin2-lycopene	24h	fed-batched	1.4247	173971	-0.49905	1.61911
pHluorin2-lycopene	24h	fed-batched	1.36064	75226	-0.901157	-1.10115
pHluorin2-lycopene	24h	fed-batched	1.43462	98753	-0.436785	-0.453024
pHluorin2-lycopene	24h	fed-batched	1.62138	88137	0.735383	-0.745477
pHluorin2-lycopene	24h	fed-batched	1.64526	59096	0.885276	-1.54551
pHluorin2-lycopene	24h	fed-batched	1.40187	78560	-0.642345	-1.00931
pHluorin2-lycopene	24h	fed-batched	1.38904	106147	-0.72291	-0.249332
pHluorin2-lycopene	24h	fed-batched	1.62805	94857	0.777258	-0.560352
pHluorin2-lycopene	24h	fed-batched	1.54293	127213	0.242992	0.331002
pHluorin2-lycopene	24h	fed-batched	1.49361	95836	-0.0665825	-0.533383
pHluorin2-lycopene	24h	fed-batched	1.58188	99843	0.487441	-0.422996
pHluorin2-lycopene	24h	fed-batched	1.40797	73122	-0.604052	-1.15912
pHluorin2-lycopene	24h	fed-batched	1.69443	102486	1.19389	-0.350186
pHluorin2-lycopene	24h	fed-batched	1.47799	108264	-0.164586	-0.191012
pHluorin2-lycopene	24h	fed-batched	1.52166	145824	0.109516	0.843704
pHluorin2-lycopene	24h	fed-batched	1.51082	75871	0.041439	-1.08339
pHluorin2-lycopene	24h	fed-batched	1.47849	96273	-0.161478	-0.521344
pHluorin2-lycopene	24h	fed-batched	1.55122	139919	0.295048	0.681031
pHluorin2-lycopene	24h	fed-batched	1.48529	147892	-0.118775	0.900674
pHluorin2-lycopene	24h	fed-batched	1.44327	118117	-0.382484	0.0804218
pHluorin2-lycopene	24h	fed-batched	1.67132	120532	1.04883	0.146951
pHluorin2-lycopene	24h	fed-batched	1.38328	177137	-0.759011	1.70632
pHluorin2-lycopene	24h	fed-batched	1.5569	101033	0.330649	-0.390214
pHluorin2-lycopene	24h	fed-batched	1.51343	110815	0.057846	-0.120736
pHluorin2-lycopene	24h	fed-batched	1.38192	107928	-0.767569	-0.200268
pHluorin2-lycopene	24h	fed-batched	1.39666	155407	-0.675076	1.1077
pHluorin2-lycopene	24h	fed-batched	1.56019	192731	0.351302	2.13591
pHluorin2-lycopene	24h	fed-batched	1.38741	83517	-0.733086	-0.872751
pHluorin2-lycopene	24h	fed-batched	1.87247	107403	2.31132	-0.214731
pHluorin2-lycopene	24h	fed-batched	1.31496	88722	-1.18782	-0.729362
pHluorin2-lycopene	24h	fed-batched	1.7809	112925	1.7366	-0.0626091
pHluorin2-lycopene	24h	fed-batched	1.51096	72611	0.0423671	-1.17319
pHluorin2-lycopene	24h	fed-batched	1.51158	130789	0.0462355	0.429514
pHluorin2-lycopene	24h	fed-batched	1.6152	81628	0.696585	-0.924789
pHluorin2-lycopene	24h	fed-batched	1.58361	111624	0.498335	-0.0984495
pHluorin2-lycopene	24h	fed-batched	1.54468	135461	0.253995	0.55822
pHluorin2-lycopene	24h	fed-batched	1.53243	169809	0.177077	1.50445
pHluorin2-lycopene	24h	fed-batched	1.72627	152589	1.39374	1.03007
pHluorin2-lycopene	24h	fed-batched	1.65806	123225	0.965625	0.221139
pHluorin2-lycopene	24h	fed-batched	1.4159	33165	-0.554284	-2.25986
pHluorin2-lycopene	24h	fed-batched	1.35564	77620	-0.932492	-1.0352
pHluorin2-lycopene	24h	fed-batched	1.59394	141104	0.563149	0.713675
pHluorin2-lycopene	24h	fed-batched	1.41699	84255	-0.547484	-0.85242
pHluorin2-lycopene	24h	fed-batched	1.43642	90593	-0.425496	-0.677819
pHluorin2-lycopene	24h	fed-batched	1.40577	101143	-0.617858	-0.387184
pHluorin2-lycopene	24h	fed-batched	1.68392	174697	1.12789	1.63911
pHluorin2-lycopene	24h	fed-batched	1.5363	51272	0.20138	-1.76105
pHluorin2-lycopene	24h	fed-batched	1.55309	70858	0.306769	-1.22149
pHluorin2-lycopene	24h	fed-batched	1.85579	94238	2.20666	-0.577405
pHluorin2-lycopene	24h	fed-batched	1.54086	78259	0.230033	-1.0176
pHluorin2-lycopene	24h	fed-batched	1.58435	131963	0.502959	0.461856
pHluorin2-lycopene	24h	fed-batched	1.48705	166403	-0.107716	1.41062
pHluorin2-lycopene	24h	fed-batched	1.59315	127483	0.558221	0.33844
pHluorin2-lycopene	24h	fed-batched	1.66545	113051	1.01196	-0.059138
pHluorin2-lycopene	24h	fed-batched	0.811294	80757	-4.34906	-0.948784
pHluorin2-lycopene	24h	fed-batched	1.44849	39474	-0.349756	-2.08606
pHluorin2-lycopene	24h	fed-batched	1.76675	69724	1.64779	-1.25272
pHluorin2-lycopene	24h	fed-batched	1.54462	94652	0.253631	-0.566
pHluorin2-lycopene	24h	fed-batched	1.42947	136013	-0.469156	0.573427
pHluorin2-lycopene	24h	fed-batched	1.64251	62698	0.86802	-1.44628
pHluorin2-lycopene	24h	fed-batched	1.5555	144748	0.321894	0.814062
pHluorin2-lycopene	24h	fed-batched	1.38634	163464	-0.739817	1.32966
pHluorin2-lycopene	24h	fed-batched	1.45808	81796	-0.289573	-0.920161
pHluorin2-lycopene	24h	fed-batched	1.67829	101356	1.0926	-0.381316
pHluorin2-lycopene	24h	fed-batched	1.48149	78192	-0.142637	-1.01945
pHluorin2-lycopene	24h	fed-batched	1.48983	132338	-0.0902589	0.472187
pHluorin2-lycopene	24h	fed-batched	1.71313	85049	1.31124	-0.830547
pHluorin2-lycopene	24h	fed-batched	1.48924	89066	-0.0939596	-0.719885
pHluorin2-lycopene	24h	fed-batched	1.2106	91293	-1.84285	-0.658535
pHluorin2-lycopene	24h	fed-batched	1.38937	109711	-0.720832	-0.151149
pHluorin2-lycopene	24h	fed-batched	1.26785	92184	-1.48352	-0.633989
pHluorin2-lycopene	24h	fed-batched	1.67922	196600	1.09842	2.2425
pHluorin2-lycopene	24h	fed-batched	1.63765	129886	0.837505	0.404638
pHluorin2-lycopene	24h	fed-batched	1.63816	132121	0.840667	0.466209
pHluorin2-lycopene	24h	fed-batched	1.71355	114531	1.31388	-0.0183665
pHluorin2-lycopene	24h	fed-batched	1.52995	88945	0.161543	-0.723218
pHluorin2-lycopene	24h	fed-batched	1.66031	90293	0.979694	-0.686083
pHluorin2-lycopene	24h	fed-batched	1.56309	136443	0.369551	0.585273
pHluorin2-lycopene	24h	fed-batched	1.4066	141485	-0.612651	0.724171
pHluorin2-lycopene	24h	fed-batched	1.49423	98164	-0.0626678	-0.46925
pHluorin2-lycopene	24h	fed-batched	1.59902	59684	0.595019	-1.52931
pHluorin2-lycopene	24h	fed-batched	1.42412	161383	-0.502697	1.27233
pHluorin2-lycopene	24h	fed-batched	1.71235	75294	1.30633	-1.09928
pHluorin2-lycopene	24h	fed-batched	1.45623	81985	-0.301173	-0.914955
pHluorin2-lycopene	24h	fed-batched	1.6495	68969	0.911874	-1.27352
pHluorin2-lycopene	24h	fed-batched	1.55613	159784	0.325827	1.22828
pHluorin2-lycopene	24h	fed-batched	1.5062	85111	0.0124404	-0.828839
pHluorin2-lycopene	24h	fed-batched	1.50151	108535	-0.016945	-0.183546
pHluorin2-lycopene	24h	fed-batched	1.42517	198752	-0.496125	2.30178
pHluorin2-lycopene	24h	fed-batched	1.58976	112024	0.536941	-0.0874302
pHluorin2-lycopene	24h	fed-batched	1.43288	66921	-0.447739	-1.32994
pHluorin2-lycopene	24h	fed-batched	1.29811	80768	-1.29357	-0.948481
pHluorin2-lycopene	24h	fed-batched	1.62431	118963	0.753765	0.103728
pHluorin2-lycopene	24h	fed-batched	1.60023	126393	0.602663	0.308412
pHluorin2-lycopene	24h	fed-batched	1.54627	118752	0.263932	0.097915
pHluorin2-lycopene	24h	fed-batched	1.45489	156617	-0.30961	1.14103
pHluorin2-lycopene	24h	fed-batched	1.49742	93679	-0.0426303	-0.592804
pHluorin2-lycopene	24h	fed-batched	1.59771	91208	0.586806	-0.660876
pHluorin2-lycopene	24h	fed-batched	1.53778	141311	0.210667	0.719378
pHluorin2-lycopene	24h	fed-batched	1.0769	79632	-2.68198	-0.979776
pHluorin2-lycopene	24h	fed-batched	1.34134	122875	-1.02229	0.211497
pHluorin2-lycopene	24h	fed-batched	1.55757	148715	0.334854	0.923346
pHluorin2-lycopene	24h	fed-batched	1.58587	160524	0.512485	1.24866
pHluorin2-lycopene	24h	fed-batched	1.57572	180387	0.448822	1.79586
pHluorin2-lycopene	24h	fed-batched	1.66621	102505	1.01678	-0.349663
pHluorin2-lycopene	24h	fed-batched	1.42792	84963	-0.478883	-0.832916
pHluorin2-lycopene	24h	fed-batched	1.53073	161642	0.166451	1.27946
pHluorin2-lycopene	24h	fed-batched	1.41144	111610	-0.582303	-0.0988352
pHluorin2-lycopene	24h	fed-batched	1.45057	84956	-0.336699	-0.833109
pHluorin2-lycopene	24h	fed-batched	1.51224	81458	0.0503738	-0.929473
pHluorin2-lycopene	24h	fed-batched	1.49989	142480	-0.0271597	0.751582
pHluorin2-lycopene	24h	fed-batched	1.5333	90175	0.182549	-0.689334
pHluorin2-lycopene	24h	fed-batched	1.51425	128450	0.0629783	0.365079
pHluorin2-lycopene	24h	fed-batched	1.78413	138518	1.75689	0.642435
pHluorin2-lycopene	24h	fed-batched	1.57037	89466	0.415245	-0.708866
pHluorin2-lycopene	24h	fed-batched	1.58848	120907	0.528894	0.157282
pHluorin2-lycopene	24h	fed-batched	1.66261	96879	0.99415	-0.50465
pHluorin2-lycopene	24h	fed-batched	1.64886	71400	0.907864	-1.20655
pHluorin2-lycopene	24h	fed-batched	1.52274	97143	0.116251	-0.497377
pHluorin2-lycopene	24h	fed-batched	1.67491	82209	1.07134	-0.908784
pHluorin2-lycopene	24h	fed-batched	1.63216	112502	0.803032	-0.0742621
pHluorin2-lycopene	24h	fed-batched	1.55253	45908	0.303254	-1.90882
pHluorin2-lycopene	24h	fed-batched	1.41796	88221	-0.541374	-0.743163
pHluorin2-lycopene	24h	fed-batched	1.52903	167802	0.155755	1.44916
pHluorin2-lycopene	24h	fed-batched	1.53118	90333	0.169242	-0.684981
pHluorin2-lycopene	24h	fed-batched	1.45768	72848	-0.292041	-1.16666
pHluorin2-lycopene	24h	fed-batched	1.5902	124486	0.539705	0.255877
pHluorin2-lycopene	24h	fed-batched	1.50827	111005	0.0254366	-0.115502
pHluorin2-lycopene	24h	fed-batched	1.47	81122	-0.214755	-0.938729
pHluorin2-lycopene	24h	fed-batched	1.38161	120031	-0.7695	0.133149
pHluorin2-lycopene	24h	fed-batched	1.71893	130913	1.34761	0.43293
pHluorin2-lycopene	24h	fed-batched	1.61077	120608	0.668816	0.149045
pHluorin2-lycopene	24h	fed-batched	1.52963	168338	0.159534	1.46393
pHluorin2-lycopene	24h	fed-batched	1.59513	81418	0.570615	-0.930575
[truncated: 95,577 more rows]

## Sheet: Figure 4ef
F.4ef	subpopulation quantification of violacein production using autofluorescence.
	.fsc files were processed in FlowJo, exported as .csv, and analysed in R, with relevant fluorescence values extracted and, pHluorin2 and violacein signals calculated according to Methods. Z-score standardation per condition, sensor and replicate also calculated. Rows correspond to values of a single cell.
Strain	Timepoint	Condition	Signal	Size	Violacein_R	zSignal	zSize	Violacein_R_norm	zViolacein_R_norm
pHluorin2-violacein	24h	batched	4.10289	331413	366.375	-0.209363	-0.770298	0.110549	-0.769553
pHluorin2-violacein	24h	batched	2.45686	310477	919.188	-1.23527	-0.919714	0.296057	0.976416
pHluorin2-violacein	24h	batched	2.47568	340464	1958.12	-1.22354	-0.705703	0.575133	3.60304
pHluorin2-violacein	24h	batched	2.52762	244376	552.625	-1.19117	-1.39146	0.226137	0.318343
pHluorin2-violacein	24h	batched	4.90297	489907	734	0.289292	0.360839	0.149824	-0.399902
pHluorin2-violacein	24h	batched	7.08746	814918	669.625	1.65079	2.68037	0.0821708	-1.03665
pHluorin2-violacein	24h	batched	2.30519	335103	447.312	-1.3298	-0.743963	0.133485	-0.553687
pHluorin2-violacein	24h	batched	2.26223	381281	1222.94	-1.35658	-0.414401	0.320745	1.20878
pHluorin2-violacein	24h	batched	5.48357	200991	287.562	0.651158	-1.70109	0.143072	-0.463454
pHluorin2-violacein	24h	batched	4.07801	556862	1498.69	-0.224871	0.838681	0.269131	0.722998
pHluorin2-violacein	24h	batched	5.08328	597255	464.75	0.401674	1.12696	0.0778143	-1.07765
pHluorin2-violacein	24h	batched	3.67949	301643	840.688	-0.473251	-0.98276	0.278703	0.813085
pHluorin2-violacein	24h	batched	5.40484	481437	782.062	0.602085	0.30039	0.162443	-0.281135
pHluorin2-violacein	24h	batched	4.81362	370878	348.375	0.233601	-0.488645	0.0939325	-0.925948
pHluorin2-violacein	24h	batched	2.90638	544843	1316.75	-0.955101	0.752905	0.241675	0.464584
pHluorin2-violacein	24h	batched	5.68006	529175	507.312	0.77362	0.641086	0.0958685	-0.907727
pHluorin2-violacein	24h	batched	5.23971	572971	810.25	0.49917	0.953648	0.141412	-0.479078
pHluorin2-violacein	24h	batched	3.66081	298160	360.75	-0.484898	-1.00762	0.120992	-0.671267
pHluorin2-violacein	24h	batched	4.64853	305408	657.375	0.130707	-0.95589	0.215245	0.215826
pHluorin2-violacein	24h	batched	6.4721	346258	287.938	1.26727	-0.664353	0.0831571	-1.02737
pHluorin2-violacein	24h	batched	2.82783	299920	741.938	-1.00406	-0.995057	0.247379	0.518265
pHluorin2-violacein	24h	batched	2.7674	240758	407.188	-1.04172	-1.41728	0.169128	-0.218224
pHluorin2-violacein	24h	batched	3.80764	392662	403.812	-0.393381	-0.333177	0.10284	-0.842116
pHluorin2-violacein	24h	batched	2.38408	516963	976.25	-1.28063	0.553931	0.188843	-0.0326613
pHluorin2-violacein	24h	batched	6.38346	690432	658.75	1.21202	1.79194	0.0954113	-0.91203
pHluorin2-violacein	24h	batched	7.10207	293826	469.25	1.6599	-1.03855	0.159703	-0.306922
pHluorin2-violacein	24h	batched	4.29539	582903	807.125	-0.0893891	1.02453	0.138466	-0.506801
pHluorin2-violacein	24h	batched	3.4866	409437	767.062	-0.593473	-0.213458	0.187346	-0.0467579
pHluorin2-violacein	24h	batched	5.1554	395253	484.062	0.446623	-0.314686	0.122469	-0.657368
pHluorin2-violacein	24h	batched	6.57212	543009	583.25	1.3296	0.739816	0.107411	-0.799093
pHluorin2-violacein	24h	batched	3.25154	540558	1158	-0.739975	0.722323	0.214223	0.20621
pHluorin2-violacein	24h	batched	4.52293	458213	470.812	0.0524261	0.134645	0.10275	-0.842963
pHluorin2-violacein	24h	batched	5.06029	555198	505.562	0.387342	0.826806	0.0910598	-0.952986
pHluorin2-violacein	24h	batched	2.40329	631627	1193.38	-1.26866	1.37226	0.188937	-0.0317751
pHluorin2-violacein	24h	batched	2.60791	274937	678.812	-1.14113	-1.17335	0.246897	0.513735
pHluorin2-violacein	24h	batched	5.00416	643411	814.875	0.352356	1.45636	0.126649	-0.618023
pHluorin2-violacein	24h	batched	6.09885	523592	651	1.03463	0.601241	0.124333	-0.639819
pHluorin2-violacein	24h	batched	5.04388	488074	342.688	0.377116	0.347757	0.0702123	-1.1492
pHluorin2-violacein	24h	batched	3.56182	366257	533.438	-0.546593	-0.521624	0.145646	-0.43923
pHluorin2-violacein	24h	batched	5.83103	415985	476.312	0.867713	-0.166726	0.114502	-0.732349
pHluorin2-violacein	24h	batched	3.80723	299361	655.938	-0.393636	-0.999046	0.219113	0.25223
pHluorin2-violacein	24h	batched	3.85969	323787	669.25	-0.360945	-0.824723	0.206695	0.135352
pHluorin2-violacein	24h	batched	3.08121	531068	2875.25	-0.846137	0.654595	0.541409	3.28564
pHluorin2-violacein	24h	batched	4.67113	408296	334.062	0.144798	-0.221601	0.0818186	-1.03996
pHluorin2-violacein	24h	batched	4.94558	841629	821.375	0.315852	2.871	0.0975935	-0.891492
pHluorin2-violacein	24h	batched	7.07931	413689	689.875	1.64572	-0.183112	0.166762	-0.24049
pHluorin2-violacein	24h	batched	3.11211	229942	1089.25	-0.82688	-1.49447	0.473706	2.64843
pHluorin2-violacein	24h	batched	5.61704	438359	672.438	0.73434	-0.00704813	0.153399	-0.366259
pHluorin2-violacein	24h	batched	2.93866	408228	2223.12	-0.934983	-0.222086	0.544578	3.31546
pHluorin2-violacein	24h	batched	2.36403	393708	891.25	-1.29313	-0.325712	0.226373	0.320566
pHluorin2-violacein	24h	batched	5.55473	484400	465.812	0.695508	0.321536	0.0961627	-0.904958
pHluorin2-violacein	24h	batched	2.78655	615975	1099.56	-1.02979	1.26056	0.178507	-0.129943
pHluorin2-violacein	24h	batched	6.85154	535488	764.125	1.50376	0.68614	0.142697	-0.466984
pHluorin2-violacein	24h	batched	2.55901	326872	1652.38	-1.1716	-0.802706	0.505513	2.94779
pHluorin2-violacein	24h	batched	7.03719	287243	392.812	1.61946	-1.08553	0.136753	-0.522933
pHluorin2-violacein	24h	batched	5.47306	335557	283.062	0.644608	-0.740723	0.0843559	-1.01608
pHluorin2-violacein	24h	batched	4.458	308194	721.5	0.0119619	-0.936007	0.234106	0.393343
pHluorin2-violacein	24h	batched	4.90508	423395	459.625	0.290607	-0.113843	0.108557	-0.788305
pHluorin2-violacein	24h	batched	5.88805	535181	543.375	0.903251	0.683949	0.101531	-0.854432
pHluorin2-violacein	24h	batched	2.48839	412433	948.312	-1.21562	-0.192076	0.229931	0.354052
pHluorin2-violacein	24h	batched	2.59963	308550	404.812	-1.14629	-0.933466	0.131198	-0.575209
pHluorin2-violacein	24h	batched	5.26962	339225	518.312	0.517808	-0.714545	0.152793	-0.371962
pHluorin2-violacein	24h	batched	5.44668	533924	529.562	0.628166	0.674978	0.099183	-0.876531
pHluorin2-violacein	24h	batched	2.52599	449625	929.438	-1.19218	0.0733548	0.206714	0.135536
pHluorin2-violacein	24h	batched	5.35564	439178	679.625	0.571425	-0.00120311	0.154749	-0.353549
pHluorin2-violacein	24h	batched	4.22567	275314	393.375	-0.132839	-1.17066	0.142882	-0.46524
pHluorin2-violacein	24h	batched	2.72932	367570	514.938	-1.06545	-0.512254	0.140092	-0.491497
pHluorin2-violacein	24h	batched	2.31325	274862	1466.06	-1.32478	-1.17389	0.53338	3.21007
pHluorin2-violacein	24h	batched	5.98912	203375	273.438	0.966246	-1.68408	0.13445	-0.544602
pHluorin2-violacein	24h	batched	2.4068	647836	2233.56	-1.26647	1.48794	0.344772	1.43492
pHluorin2-violacein	24h	batched	7.04684	778750	421.875	1.62548	2.42225	0.0541734	-1.30016
pHluorin2-violacein	24h	batched	3.85764	313689	607.188	-0.36222	-0.89679	0.193564	0.0117663
pHluorin2-violacein	24h	batched	5.99439	650403	412.688	0.969531	1.50626	0.0634511	-1.21283
pHluorin2-violacein	24h	batched	6.36899	868445	800.875	1.203	3.06238	0.0922194	-0.942072
pHluorin2-violacein	24h	batched	3.06172	527754	1182.25	-0.858284	0.630944	0.224015	0.298373
pHluorin2-violacein	24h	batched	6.06785	339856	423.875	1.01531	-0.710042	0.124722	-0.636163
pHluorin2-violacein	24h	batched	5.15856	327619	708	0.448592	-0.797375	0.216105	0.223919
pHluorin2-violacein	24h	batched	3.42958	265134	697.562	-0.629011	-1.24332	0.263098	0.666213
pHluorin2-violacein	24h	batched	6.62928	348520	368.938	1.36523	-0.648209	0.105858	-0.813703
pHluorin2-violacein	24h	batched	5.50584	510239	822.062	0.665038	0.505943	0.161113	-0.293654
pHluorin2-violacein	24h	batched	2.58224	401709	1210.38	-1.15713	-0.268611	0.301308	1.02584
pHluorin2-violacein	24h	batched	5.5556	338145	405.438	0.696046	-0.722253	0.119901	-0.68154
pHluorin2-violacein	24h	batched	2.32014	346760	997.5	-1.32048	-0.66077	0.287663	0.897415
pHluorin2-violacein	24h	batched	2.79168	371194	1356.81	-1.02659	-0.48639	0.365526	1.63025
pHluorin2-violacein	24h	batched	5.00206	725720	846.875	0.351047	2.04378	0.116694	-0.711716
pHluorin2-violacein	24h	batched	2.75238	400996	1101.44	-1.05108	-0.2737	0.274676	0.775185
pHluorin2-violacein	24h	batched	4.89439	568802	769.312	0.283945	0.923895	0.135251	-0.537062
pHluorin2-violacein	24h	batched	5.77278	484640	724	0.831409	0.323249	0.149389	-0.403997
pHluorin2-violacein	24h	batched	5.18384	360251	414.75	0.464348	-0.564488	0.115128	-0.726459
pHluorin2-violacein	24h	batched	5.69994	319802	572.875	0.78601	-0.853163	0.179134	-0.124041
pHluorin2-violacein	24h	batched	3.77548	420380	594.562	-0.413424	-0.13536	0.141434	-0.478867
pHluorin2-violacein	24h	batched	2.897	298984	402	-0.960947	-1.00174	0.134455	-0.544553
pHluorin2-violacein	24h	batched	5.8974	769125	747.562	0.90908	2.35356	0.0971964	-0.895229
pHluorin2-violacein	24h	batched	2.54804	236115	1237.62	-1.17844	-1.45042	0.52416	3.12329
pHluorin2-violacein	24h	batched	3.04737	836161	1455.31	-0.86723	2.83198	0.174047	-0.171926
pHluorin2-violacein	24h	batched	3.57184	370006	1235.69	-0.540346	-0.494868	0.333965	1.3332
pHluorin2-violacein	24h	batched	3.20556	456953	920.125	-0.768638	0.125653	0.201361	0.0851533
pHluorin2-violacein	24h	batched	2.63546	302409	966.75	-1.12396	-0.977293	0.319683	1.19878
pHluorin2-violacein	24h	batched	2.75716	631694	1457.62	-1.0481	1.37274	0.230748	0.361738
pHluorin2-violacein	24h	batched	3.30402	359655	1601.88	-0.707269	-0.568741	0.445394	2.38195
pHluorin2-violacein	24h	batched	7.22296	484109	955.375	1.73525	0.319459	0.197347	0.0473751
pHluorin2-violacein	24h	batched	5.69983	211570	430.312	0.785941	-1.62559	0.20339	0.104249
pHluorin2-violacein	24h	batched	2.51647	374796	414	-1.19812	-0.460683	0.11046	-0.770393
pHluorin2-violacein	24h	batched	4.96809	310832	676.75	0.329879	-0.91718	0.217722	0.239142
pHluorin2-violacein	24h	batched	2.34486	391046	966.5	-1.30507	-0.344711	0.247158	0.516185
pHluorin2-violacein	24h	batched	7.23279	418360	571.5	1.74137	-0.149777	0.136605	-0.524322
pHluorin2-violacein	24h	batched	5.61973	379817	529.875	0.736018	-0.424849	0.139508	-0.496998
pHluorin2-violacein	24h	batched	6.703	645086	926.875	1.41117	1.46832	0.143682	-0.457709
pHluorin2-violacein	24h	batched	2.52981	247551	1129.44	-1.1898	-1.3688	0.456245	2.48409
pHluorin2-violacein	24h	batched	3.58227	301898	715.062	-0.533846	-0.98094	0.236855	0.419223
pHluorin2-violacein	24h	batched	2.31483	456259	1710.69	-1.32379	0.1207	0.374938	1.71884
pHluorin2-violacein	24h	batched	3.61011	378088	1440.56	-0.516493	-0.437189	0.381012	1.776
pHluorin2-violacein	24h	batched	2.89431	537823	1055.81	-0.962621	0.702804	0.196312	0.0376311
pHluorin2-violacein	24h	batched	5.74556	436826	452.562	0.814441	-0.0179888	0.103602	-0.834937
pHluorin2-violacein	24h	batched	2.37171	254975	704.188	-1.28834	-1.31582	0.276179	0.789332
pHluorin2-violacein	24h	batched	2.45582	386900	621.875	-1.23592	-0.3743	0.160733	-0.297234
pHluorin2-violacein	24h	batched	5.76651	707684	617.625	0.827503	1.91506	0.0872741	-0.988616
pHluorin2-violacein	24h	batched	2.61645	289959	876.688	-1.13581	-1.06615	0.302349	1.03564
pHluorin2-violacein	24h	batched	5.41312	325183	520.375	0.607249	-0.81476	0.160025	-0.303892
pHluorin2-violacein	24h	batched	5.67884	515339	420.688	0.772859	0.542341	0.0816333	-1.04171
pHluorin2-violacein	24h	batched	3.53277	248756	546.062	-0.564699	-1.3602	0.219517	0.256036
pHluorin2-violacein	24h	batched	3.4831	377922	993.312	-0.595657	-0.438374	0.262835	0.66374
pHluorin2-violacein	24h	batched	5.38374	921345	995.562	0.588938	3.43992	0.108055	-0.793027
pHluorin2-violacein	24h	batched	5.49503	403749	460.125	0.6583	-0.254052	0.113963	-0.737423
pHluorin2-violacein	24h	batched	5.26369	374337	982.562	0.514111	-0.463959	0.262481	0.660403
pHluorin2-violacein	24h	batched	2.41494	293707	1083.44	-1.26139	-1.0394	0.368885	1.66186
pHluorin2-violacein	24h	batched	2.35969	415312	2042.12	-1.29583	-0.171529	0.491707	2.81785
pHluorin2-violacein	24h	batched	6.93673	368004	573.562	1.55685	-0.509156	0.155858	-0.343119
pHluorin2-violacein	24h	batched	6.69984	303537	224.438	1.40921	-0.969243	0.0739409	-1.11411
pHluorin2-violacein	24h	batched	2.63461	395980	843.125	-1.12449	-0.309498	0.212921	0.193956
pHluorin2-violacein	24h	batched	5.30572	624013	709.125	0.540308	1.31792	0.113639	-0.740469
pHluorin2-violacein	24h	batched	2.65494	410804	1536.5	-1.11181	-0.203702	0.374023	1.71022
pHluorin2-violacein	24h	batched	6.35658	312893	329.188	1.19527	-0.902471	0.105208	-0.819826
pHluorin2-violacein	24h	batched	3.4472	739244	881.688	-0.618027	2.1403	0.119269	-0.687486
pHluorin2-violacein	24h	batched	2.59584	213544	698.312	-1.14865	-1.6115	0.327011	1.26775
pHluorin2-violacein	24h	batched	5.41996	306981	425.438	0.61151	-0.944664	0.138588	-0.50566
pHluorin2-violacein	24h	batched	5.12912	489237	383.438	0.430242	0.356057	0.0783747	-1.07238
pHluorin2-violacein	24h	batched	7.54856	462380	488.75	1.93818	0.164384	0.105703	-0.815165
pHluorin2-violacein	24h	batched	4.64106	467703	446.438	0.126053	0.202373	0.0954533	-0.911635
pHluorin2-violacein	24h	batched	3.73389	276690	295.875	-0.439348	-1.16084	0.106934	-0.803582
pHluorin2-violacein	24h	batched	2.40222	436464	1587.19	-1.26932	-0.0205723	0.363647	1.61257
pHluorin2-violacein	24h	batched	2.97907	483670	1065.62	-0.909799	0.316326	0.22032	0.26359
pHluorin2-violacein	24h	batched	3.89868	567032	1172.25	-0.336643	0.911263	0.206734	0.135727
pHluorin2-violacein	24h	batched	2.99288	337053	800.062	-0.901189	-0.730047	0.23737	0.424063
pHluorin2-violacein	24h	batched	8.0689	544014	569.5	2.26249	0.746988	0.104685	-0.824749
pHluorin2-violacein	24h	batched	2.64483	281805	658.875	-1.11812	-1.12434	0.233805	0.390515
pHluorin2-violacein	24h	batched	3.73294	357624	901.5	-0.439941	-0.583236	0.25208	0.562517
pHluorin2-violacein	24h	batched	2.65861	474575	1159.31	-1.10953	0.251417	0.244284	0.489137
pHluorin2-violacein	24h	batched	6.01204	447307	298.75	0.980532	0.0568118	0.0667886	-1.18142
pHluorin2-violacein	24h	batched	2.95927	473933	776.312	-0.922137	0.246836	0.163802	-0.268346
pHluorin2-violacein	24h	batched	5.33693	342042	509.062	0.55976	-0.694441	0.14883	-0.409258
pHluorin2-violacein	24h	batched	5.26333	458167	765.438	0.513892	0.134317	0.167065	-0.237633
pHluorin2-violacein	24h	batched	2.47521	427491	1584.06	-1.22383	-0.0846106	0.370548	1.67752
pHluorin2-violacein	24h	batched	2.96597	280449	798.938	-0.917959	-1.13402	0.284878	0.871205
pHluorin2-violacein	24h	batched	2.39811	656930	2358.12	-1.27188	1.55284	0.358961	1.56846
pHluorin2-violacein	24h	batched	7.25507	418832	811.688	1.75526	-0.146408	0.193798	0.0139715
pHluorin2-violacein	24h	batched	2.40504	535316	696.875	-1.26757	0.684912	0.13018	-0.584791
pHluorin2-violacein	24h	batched	3.34895	510700	933.75	-0.679267	0.509234	0.182837	-0.0891891
pHluorin2-violacein	24h	batched	8.07951	655581	801.75	2.2691	1.54322	0.122296	-0.658994
pHluorin2-violacein	24h	batched	2.75004	518516	821.5	-1.05254	0.565015	0.158433	-0.31888
pHluorin2-violacein	24h	batched	5.44358	461639	715.25	0.626235	0.159096	0.154937	-0.351782
pHluorin2-violacein	24h	batched	8.12683	346095	561.625	2.29859	-0.665516	0.162275	-0.28272
pHluorin2-violacein	24h	batched	4.578	806380	974.5	0.0867486	2.61944	0.120849	-0.672617
pHluorin2-violacein	24h	batched	2.42237	497498	1292.75	-1.25676	0.415014	0.25985	0.635647
pHluorin2-violacein	24h	batched	6.87535	298932	393.625	1.51859	-1.00211	0.131677	-0.570702
pHluorin2-violacein	24h	batched	5.0107	442479	567.75	0.356438	0.0223554	0.128311	-0.602381
pHluorin2-violacein	24h	batched	5.73428	156148	234.188	0.807415	-2.02113	0.149978	-0.398454
pHluorin2-violacein	24h	batched	5.40015	588814	434.625	0.599162	1.06672	0.0738136	-1.1153
pHluorin2-violacein	24h	batched	8.70456	332430	498.688	2.65867	-0.76304	0.150013	-0.398127
pHluorin2-violacein	24h	batched	3.34023	184829	1709.44	-0.684701	-1.81644	0.924877	6.89478
pHluorin2-violacein	24h	batched	3.49508	450081	851.562	-0.588191	0.0766092	0.189202	-0.0292858
pHluorin2-violacein	24h	batched	3.03279	252563	305.25	-0.876316	-1.33303	0.120861	-0.672502
pHluorin2-violacein	24h	batched	3.94361	392557	502.375	-0.308641	-0.333927	0.127975	-0.605545
pHluorin2-violacein	24h	batched	5.08064	515735	761.688	0.400029	0.545167	0.14769	-0.419992
pHluorin2-violacein	24h	batched	5.44742	326805	1025.69	0.628626	-0.803184	0.313854	1.14392
pHluorin2-violacein	24h	batched	5.1371	544402	374.562	0.435214	0.749757	0.0688025	-1.16247
pHluorin2-violacein	24h	batched	6.88374	493975	551.25	1.52382	0.389871	0.111595	-0.759714
pHluorin2-violacein	24h	batched	3.63131	292921	391.625	-0.503279	-1.04501	0.133696	-0.551696
pHluorin2-violacein	24h	batched	5.44297	638400	698.938	0.625852	1.4206	0.109483	-0.779592
pHluorin2-violacein	24h	batched	5.13601	463121	413	0.434536	0.169673	0.0891776	-0.970701
pHluorin2-violacein	24h	batched	5.0048	519784	575.438	0.352759	0.574064	0.110707	-0.768068
pHluorin2-violacein	24h	batched	6.92931	366666	407.312	1.55223	-0.518705	0.111085	-0.764509
pHluorin2-violacein	24h	batched	5.61091	442880	488.75	0.730522	0.0252172	0.110357	-0.771361
pHluorin2-violacein	24h	batched	5.59979	493266	921.75	0.723593	0.384811	0.186867	-0.0512646
pHluorin2-violacein	24h	batched	3.40663	595145	736.062	-0.643315	1.1119	0.123678	-0.64599
pHluorin2-violacein	24h	batched	2.66885	235477	618.75	-1.10315	-1.45497	0.262765	0.663075
pHluorin2-violacein	24h	batched	3.4437	426551	1056.94	-0.620214	-0.0913192	0.247787	0.522113
pHluorin2-violacein	24h	batched	3.23447	402874	465.312	-0.750617	-0.260297	0.115498	-0.722976
pHluorin2-violacein	24h	batched	4.46688	557712	452.75	0.0174944	0.844748	0.0811799	-1.04597
pHluorin2-violacein	24h	batched	7.03436	486930	491.562	1.6177	0.339592	0.100951	-0.859889
pHluorin2-violacein	24h	batched	6.94447	577876	955.688	1.56167	0.988654	0.165379	-0.2535
pHluorin2-violacein	24h	batched	2.33722	374744	851.5	-1.30984	-0.461054	0.227222	0.328552
pHluorin2-violacein	24h	batched	2.57392	217475	683.375	-1.16231	-1.58345	0.314232	1.14748
pHluorin2-violacein	24h	batched	2.64788	416352	1684.25	-1.11621	-0.164107	0.404525	1.99731
pHluorin2-violacein	24h	batched	4.33818	449002	573.25	-0.0627174	0.0689086	0.127672	-0.608397
pHluorin2-violacein	24h	batched	4.32077	499955	683.062	-0.0735696	0.432549	0.136625	-0.524135
pHluorin2-violacein	24h	batched	3.75934	442650	891	-0.423488	0.0235758	0.201288	0.0844636
pHluorin2-violacein	24h	batched	5.31872	709101	617.188	0.548408	1.92518	0.0870381	-0.990838
pHluorin2-violacein	24h	batched	2.48845	775126	2045	-1.21558	2.39638	0.263828	0.673085
pHluorin2-violacein	24h	batched	5.57224	659502	464.938	0.706418	1.5712	0.0704983	-1.14651
pHluorin2-violacein	24h	batched	4.08746	378759	772.875	-0.218982	-0.4324	0.204055	0.110505
pHluorin2-violacein	24h	batched	5.22282	471080	579.688	0.488643	0.226474	0.123055	-0.651851
pHluorin2-violacein	24h	batched	5.58583	476269	517.562	0.71489	0.263507	0.10867	-0.78724
pHluorin2-violacein	24h	batched	5.59482	537188	632.25	0.720491	0.698273	0.117696	-0.702288
pHluorin2-violacein	24h	batched	4.43103	670452	590.375	-0.00484946	1.64935	0.0880563	-0.981255
pHluorin2-violacein	24h	batched	6.13772	445402	439.5	1.05886	0.0432162	0.0986749	-0.881314
pHluorin2-violacein	24h	batched	2.42537	387403	660.875	-1.25489	-0.37071	0.170591	-0.204449
pHluorin2-violacein	24h	batched	3.36816	307457	497.125	-0.667295	-0.941267	0.161689	-0.288231
pHluorin2-violacein	24h	batched	2.4502	471278	1481.25	-1.23942	0.227887	0.314305	1.14817
pHluorin2-violacein	24h	batched	2.77722	178807	395.812	-1.0356	-1.85941	0.221363	0.273407
pHluorin2-violacein	24h	batched	5.73547	454526	666.5	0.808153	0.108332	0.146636	-0.429908
pHluorin2-violacein	24h	batched	3.24704	336477	1097.56	-0.74278	-0.734157	0.326192	1.26004
pHluorin2-violacein	24h	batched	5.54211	365908	467.25	0.687643	-0.524115	0.127696	-0.608171
pHluorin2-violacein	24h	batched	2.19474	224939	920.625	-1.39864	-1.53018	0.409278	2.04204
pHluorin2-violacein	24h	batched	7.20975	506556	552.5	1.72701	0.479659	0.10907	-0.783478
pHluorin2-violacein	24h	batched	3.07265	232633	1250.25	-0.85147	-1.47527	0.537434	3.24823
pHluorin2-violacein	24h	batched	2.60253	406196	1538.81	-1.14448	-0.236588	0.378834	1.75551
pHluorin2-violacein	24h	batched	5.73205	481712	399.438	0.806022	0.302353	0.0829205	-1.02959
pHluorin2-violacein	24h	batched	5.35739	806383	730.25	0.572515	2.61946	0.0905587	-0.957702
pHluorin2-violacein	24h	batched	6.73714	419854	741	1.43245	-0.139114	0.17649	-0.14893
pHluorin2-violacein	24h	batched	3.99123	679291	1037.25	-0.278961	1.71243	0.152696	-0.372875
pHluorin2-violacein	24h	batched	7.27814	215749	594.25	1.76964	-1.59577	0.275436	0.782335
pHluorin2-violacein	24h	batched	5.79362	502093	384	0.844397	0.447807	0.0764799	-1.09021
pHluorin2-violacein	24h	batched	5.21562	480009	255.375	0.484157	0.290199	0.0532021	-1.3093
pHluorin2-violacein	24h	batched	4.9053	523274	507.312	0.290745	0.598971	0.0969496	-0.897552
pHluorin2-violacein	24h	batched	5.43833	508384	905	0.622958	0.492705	0.178015	-0.134575
pHluorin2-violacein	24h	batched	5.2262	543149	822.688	0.490745	0.740815	0.151466	-0.384448
pHluorin2-violacein	24h	batched	2.98751	336700	1415.25	-0.904538	-0.732566	0.42033	2.14606
pHluorin2-violacein	24h	batched	2.33614	372531	1044.31	-1.31051	-0.476848	0.280328	0.828383
pHluorin2-violacein	24h	batched	5.25954	492103	620.438	0.511529	0.376511	0.126079	-0.623391
pHluorin2-violacein	24h	batched	2.87171	362111	695.938	-0.976713	-0.551213	0.192189	-0.00117078
pHluorin2-violacein	24h	batched	2.68327	325729	494.312	-1.09415	-0.810863	0.151756	-0.381726
pHluorin2-violacein	24h	batched	3.21244	497328	1668.44	-0.764344	0.413801	0.335481	1.34747
pHluorin2-violacein	24h	batched	5.0955	551258	645.375	0.409288	0.798687	0.117073	-0.708152
pHluorin2-violacein	24h	batched	2.8995	290785	1636.62	-0.95939	-1.06025	0.562828	3.48723
pHluorin2-violacein	24h	batched	2.64022	390577	608.312	-1.12099	-0.348058	0.155747	-0.344159
pHluorin2-violacein	24h	batched	2.32623	407118	1098.25	-1.31668	-0.230008	0.269762	0.728935
pHluorin2-violacein	24h	batched	5.66629	521477	424.062	0.765038	0.586147	0.0813194	-1.04466
pHluorin2-violacein	24h	batched	4.75486	346167	347.938	0.196979	-0.665002	0.100512	-0.864027
pHluorin2-violacein	24h	batched	3.27949	302529	564.375	-0.72256	-0.976437	0.186552	-0.0542233
pHluorin2-violacein	24h	batched	3.07382	310430	707.125	-0.85074	-0.920049	0.227789	0.333889
pHluorin2-violacein	24h	batched	5.23664	590458	910.75	0.497254	1.07845	0.154245	-0.358299
pHluorin2-violacein	24h	batched	5.21137	472089	554.875	0.481507	0.233675	0.117536	-0.703795
pHluorin2-violacein	24h	batched	7.5817	238283	227.062	1.95883	-1.43495	0.0952909	-0.913163
pHluorin2-violacein	24h	batched	7.11962	504523	296.375	1.67084	0.46515	0.0587436	-1.25714
pHluorin2-violacein	24h	batched	7.98783	419093	435.812	2.21196	-0.144545	0.103989	-0.831295
pHluorin2-violacein	24h	batched	5.82236	646358	524.438	0.862309	1.47739	0.0811374	-1.04637
pHluorin2-violacein	24h	batched	2.46501	455267	1111.44	-1.23019	0.113621	0.244129	0.487682
pHluorin2-violacein	24h	batched	6.76404	526740	948.5	1.44922	0.623707	0.18007	-0.115236
pHluorin2-violacein	24h	batched	7.76479	321810	752.625	2.07295	-0.838832	0.233872	0.391147
pHluorin2-violacein	24h	batched	3.90777	345997	670.188	-0.330975	-0.666215	0.193698	0.013027
pHluorin2-violacein	24h	batched	5.7625	511050	566.875	0.825004	0.511731	0.110924	-0.766031
pHluorin2-violacein	24h	batched	2.68424	626006	1340.5	-1.09355	1.33215	0.214135	0.205384
pHluorin2-violacein	24h	batched	6.00975	743837	747.25	0.979104	2.17308	0.100459	-0.864523
pHluorin2-violacein	24h	batched	2.31918	521370	1615.62	-1.32108	0.585383	0.30988	1.10652
pHluorin2-violacein	24h	batched	5.78974	568732	750.562	0.841978	0.923395	0.131971	-0.567934
pHluorin2-violacein	24h	batched	2.49375	425656	936.5	-1.21228	-0.0977066	0.220013	0.260707
pHluorin2-violacein	24h	batched	2.43196	251652	446.625	-1.25079	-1.33953	0.177477	-0.139637
pHluorin2-violacein	24h	batched	5.21724	301108	420.625	0.485162	-0.986578	0.139692	-0.495263
pHluorin2-violacein	24h	batched	3.46865	316856	1048.06	-0.604664	-0.874188	0.330769	1.30312
pHluorin2-violacein	24h	batched	3.34731	236418	811.062	-0.680289	-1.44826	0.343063	1.41883
pHluorin2-violacein	24h	batched	6.69621	185720	485.062	1.40695	-1.81008	0.261179	0.648154
pHluorin2-violacein	24h	batched	2.57019	396739	505.375	-1.16463	-0.304081	0.127382	-0.611124
pHluorin2-violacein	24h	batched	5.80495	354838	313.5	0.851458	-0.603119	0.0883502	-0.978489
pHluorin2-violacein	24h	batched	2.83502	286366	1049.19	-0.999579	-1.09179	0.366381	1.6383
pHluorin2-violacein	24h	batched	8.2905	286731	424	2.4006	-1.08918	0.147874	-0.418261
pHluorin2-violacein	24h	batched	4.79287	567159	474.562	0.220669	0.912169	0.0836735	-1.0225
pHluorin2-violacein	24h	batched	3.70648	400390	1489	-0.456431	-0.278024	0.371887	1.69012
pHluorin2-violacein	24h	batched	4.36097	579332	852.375	-0.0485147	0.999045	0.147131	-0.425255
pHluorin2-violacein	24h	batched	5.40106	322235	486.688	0.59973	-0.835799	0.151035	-0.388507
pHluorin2-violacein	24h	batched	5.08643	543074	656.75	0.403637	0.74028	0.120932	-0.671833
pHluorin2-violacein	24h	batched	5.4053	570192	436.125	0.602374	0.933815	0.0764874	-1.09014
pHluorin2-violacein	24h	batched	5.87582	650214	502.125	0.895628	1.50491	0.0772246	-1.0832
pHluorin2-violacein	24h	batched	5.52654	615077	449.125	0.67794	1.25415	0.0730193	-1.12278
pHluorin2-violacein	24h	batched	2.4953	340415	843.375	-1.21131	-0.706053	0.247749	0.521752
pHluorin2-violacein	24h	batched	4.14724	425770	690.562	-0.181725	-0.096893	0.162191	-0.283506
pHluorin2-violacein	24h	batched	6.84178	818685	560.188	1.49767	2.70725	0.0684253	-1.16602
pHluorin2-violacein	24h	batched	6.12829	580581	837.625	1.05298	1.00796	0.144274	-0.452145
pHluorin2-violacein	24h	batched	2.92207	887380	1283.31	-0.945319	3.19752	0.144618	-0.448905
pHluorin2-violacein	24h	batched	6.31566	395751	600.375	1.16976	-0.311132	0.151705	-0.3822
pHluorin2-violacein	24h	batched	4.38273	467792	862.688	-0.0349556	0.203009	0.184417	-0.074321
pHluorin2-violacein	24h	batched	5.96414	624168	585.125	0.950678	1.31903	0.0937448	-0.927715
pHluorin2-violacein	24h	batched	5.67192	498308	429.125	0.768545	0.420795	0.0861164	-0.999512
pHluorin2-violacein	24h	batched	6.43526	352836	485.812	1.24431	-0.617407	0.137688	-0.51413
pHluorin2-violacein	24h	batched	2.61554	441008	1146.62	-1.13637	0.0118572	0.26	0.637054
pHluorin2-violacein	24h	batched	3.0092	377568	675.75	-0.891016	-0.4409	0.178974	-0.125546
pHluorin2-violacein	24h	batched	2.68059	448262	2049.31	-1.09583	0.0636274	0.457168	2.49277
pHluorin2-violacein	24h	batched	3.59314	400485	907.75	-0.527072	-0.277346	0.226663	0.323289
pHluorin2-violacein	24h	batched	3.04366	612549	2020.06	-0.869539	1.23611	0.329779	1.29381
pHluorin2-violacein	24h	batched	5.28875	575778	301.125	0.52973	0.973681	0.0522988	-1.3178
pHluorin2-violacein	24h	batched	2.41125	290878	1144.94	-1.26369	-1.05959	0.393615	1.89462
pHluorin2-violacein	24h	batched	4.93496	350628	354.062	0.309229	-0.633165	0.100979	-0.859624
pHluorin2-violacein	24h	batched	5.05273	630544	913.062	0.38263	1.36453	0.144805	-0.44714
pHluorin2-violacein	24h	batched	2.39817	495647	2247.06	-1.27185	0.401804	0.453359	2.45692
pHluorin2-violacein	24h	batched	6.34093	532997	512.438	1.18551	0.668362	0.0961428	-0.905146
pHluorin2-violacein	24h	batched	4.9798	361781	613.438	0.337177	-0.553568	0.169561	-0.214147
pHluorin2-violacein	24h	batched	5.06034	456365	203.875	0.387375	0.121457	0.0446737	-1.38957
pHluorin2-violacein	24h	batched	3.64254	407514	1018.94	-0.496282	-0.227182	0.250038	0.543295
pHluorin2-violacein	24h	batched	3.38357	93577.7	521.688	-0.65769	-2.46768	0.557492	3.43701
pHluorin2-violacein	24h	batched	2.51774	336054	1814.06	-1.19732	-0.737176	0.539812	3.27061
pHluorin2-violacein	24h	batched	2.40209	323851	1044.12	-1.2694	-0.824266	0.322408	1.22443
pHluorin2-violacein	24h	batched	4.33833	235317	432.688	-0.062625	-1.45611	0.183875	-0.0794268
pHluorin2-violacein	24h	batched	4.71293	478940	1074.38	0.170846	0.282569	0.224325	0.301283
pHluorin2-violacein	24h	batched	5.14765	408101	697.125	0.441791	-0.222993	0.170822	-0.202278
pHluorin2-violacein	24h	batched	3.31177	445178	438.438	-0.702436	0.0416176	0.098486	-0.883092
pHluorin2-violacein	24h	batched	2.52572	612481	2230.44	-1.19235	1.23562	0.364165	1.61744
pHluorin2-violacein	24h	batched	7.82546	464905	1125.88	2.11076	0.182405	0.242174	0.469282
pHluorin2-violacein	24h	batched	5.08195	530552	812.312	0.40084	0.650913	0.153107	-0.369007
pHluorin2-violacein	24h	batched	3.11613	541738	2059.5	-0.824375	0.730745	0.380165	1.76803
pHluorin2-violacein	24h	batched	7.83811	391201	260.562	2.11865	-0.343604	0.0666057	-1.18314
pHluorin2-violacein	24h	batched	6.35794	356791	521.562	1.19612	-0.589181	0.146181	-0.434189
pHluorin2-violacein	24h	batched	3.09896	311119	806.375	-0.835072	-0.915132	0.259185	0.629389
pHluorin2-violacein	24h	batched	2.48832	426431	1213.12	-1.21566	-0.0921756	0.284482	0.867478
pHluorin2-violacein	24h	batched	2.64162	262704	1481.38	-1.12011	-1.26066	0.563897	3.49729
pHluorin2-violacein	24h	batched	2.30663	520356	1624.5	-1.3289	0.578146	0.31219	1.12826
pHluorin2-violacein	24h	batched	5.16902	480232	558.625	0.455112	0.29179	0.116324	-0.715203
pHluorin2-violacein	24h	batched	2.23598	305949	1191.69	-1.37293	-0.952029	0.389506	1.85595
pHluorin2-violacein	24h	batched	6.54535	430757	440.625	1.31292	-0.0613019	0.102291	-0.847281
pHluorin2-violacein	24h	batched	3.39762	440228	773.25	-0.648929	0.00629051	0.175648	-0.156857
pHluorin2-violacein	24h	batched	3.97343	289285	840.562	-0.290055	-1.07096	0.290565	0.924732
pHluorin2-violacein	24h	batched	5.9344	387388	494.562	0.932139	-0.370817	0.127666	-0.608455
pHluorin2-violacein	24h	batched	5.19918	473158	345.25	0.473906	0.241305	0.0729672	-1.12327
pHluorin2-violacein	24h	batched	2.54336	471984	1912.81	-1.18135	0.232926	0.40527	2.00432
pHluorin2-violacein	24h	batched	5.87028	384096	579.125	0.892174	-0.394311	0.150776	-0.390944
pHluorin2-violacein	24h	batched	2.71516	406572	1807.19	-1.07428	-0.233905	0.444494	2.37349
pHluorin2-violacein	24h	batched	7.17675	449540	512.438	1.70644	0.0727482	0.113992	-0.737155
pHluorin2-violacein	24h	batched	4.70796	470372	405.062	0.167751	0.221422	0.0861152	-0.999523
pHluorin2-violacein	24h	batched	4.17016	192070	598.375	-0.167441	-1.76476	0.31154	1.12214
pHluorin2-violacein	24h	batched	3.00525	480180	900.375	-0.89348	0.291419	0.187508	-0.0452308
pHluorin2-violacein	24h	batched	3.78601	489535	738.438	-0.406866	0.358184	0.150845	-0.390298
pHluorin2-violacein	24h	batched	2.68344	227554	844.875	-1.09405	-1.51152	0.371285	1.68446
pHluorin2-violacein	24h	batched	6.82984	718728	544.188	1.49023	1.99388	0.0757154	-1.0974
pHluorin2-violacein	24h	batched	5.40746	369237	482.25	0.603718	-0.500357	0.130607	-0.580772
pHluorin2-violacein	24h	batched	4.87647	406182	573.438	0.272773	-0.236688	0.141178	-0.481284
pHluorin2-violacein	24h	batched	6.72586	492203	626.062	1.42543	0.377225	0.127196	-0.612878
pHluorin2-violacein	24h	batched	2.48619	331504	1094.5	-1.21699	-0.769649	0.330162	1.29741
pHluorin2-violacein	24h	batched	3.76562	275585	447.125	-0.419569	-1.16873	0.162246	-0.282994
pHluorin2-violacein	24h	batched	2.67859	613650	1465.81	-1.09707	1.24396	0.238867	0.438159
pHluorin2-violacein	24h	batched	3.42545	976004	2004.19	-0.631585	3.83	0.205346	0.122664
pHluorin2-violacein	24h	batched	5.30274	647003	619.875	0.538449	1.482	0.0958071	-0.908305
pHluorin2-violacein	24h	batched	4.48212	381303	777.312	0.0269927	-0.414244	0.203857	0.108643
pHluorin2-violacein	24h	batched	5.70823	470243	617.375	0.791174	0.220501	0.131289	-0.574359
pHluorin2-violacein	24h	batched	5.63734	338595	496.562	0.746994	-0.719042	0.146654	-0.429744
pHluorin2-violacein	24h	batched	4.52221	262905	462.625	0.0519769	-1.25922	0.175967	-0.153855
pHluorin2-violacein	24h	batched	7.48386	582383	729.188	1.89785	1.02082	0.125208	-0.631591
pHluorin2-violacein	24h	batched	4.47396	233567	559	0.0219045	-1.4686	0.239332	0.442529
pHluorin2-violacein	24h	batched	4.34323	516412	1173.19	-0.0595705	0.549999	0.227181	0.328168
pHluorin2-violacein	24h	batched	2.59918	504704	1048.88	-1.14656	0.466441	0.207821	0.145952
pHluorin2-violacein	24h	batched	5.55564	368113	523	0.696071	-0.508378	0.142076	-0.472829
pHluorin2-violacein	24h	batched	2.30961	288022	808	-1.32705	-1.07997	0.280534	0.83032
pHluorin2-violacein	24h	batched	3.1003	531015	718.375	-0.834236	0.654217	0.135283	-0.53676
pHluorin2-violacein	24h	batched	7.49891	332964	716.625	1.90724	-0.759229	0.215226	0.215649
pHluorin2-violacein	24h	batched	6.38667	436938	312.5	1.21402	-0.0171895	0.0715204	-1.13689
pHluorin2-violacein	24h	batched	5.04725	589059	503.562	0.379218	1.06846	0.0854858	-1.00545
pHluorin2-violacein	24h	batched	2.60944	654288	1366.19	-1.14017	1.53399	0.208806	0.155221
pHluorin2-violacein	24h	batched	6.41318	494712	599.375	1.23055	0.395131	0.121156	-0.669721
pHluorin2-violacein	24h	batched	6.55954	382864	293.812	1.32176	-0.403104	0.0767406	-1.08776
pHluorin2-violacein	24h	batched	4.97076	589986	456.438	0.331545	1.07508	0.0773642	-1.08189
pHluorin2-violacein	24h	batched	5.35673	495683	543.125	0.572103	0.402061	0.109571	-0.778761
pHluorin2-violacein	24h	batched	4.84801	433734	1007.75	0.255038	-0.0400557	0.232343	0.37675
pHluorin2-violacein	24h	batched	2.58162	338141	400.312	-1.15751	-0.722282	0.118386	-0.695794
pHluorin2-violacein	24h	batched	5.3724	472443	439.688	0.581869	0.236202	0.0930669	-0.934095
pHluorin2-violacein	24h	batched	2.8447	438361	950.938	-0.993542	-0.00703386	0.21693	0.23169
pHluorin2-violacein	24h	batched	5.33955	390979	582	0.561392	-0.345189	0.148857	-0.409006
pHluorin2-violacein	24h	batched	3.28078	619294	1106.56	-0.721755	1.28424	0.178681	-0.128309
pHluorin2-violacein	24h	batched	6.14938	483804	462	1.06613	0.317283	0.0954932	-0.911259
pHluorin2-violacein	24h	batched	3.07515	507736	582.75	-0.849913	0.48808	0.114774	-0.729789
pHluorin2-violacein	24h	batched	7.06795	327769	378.312	1.63864	-0.796304	0.11542	-0.723708
pHluorin2-violacein	24h	batched	7.36493	510479	708.875	1.82373	0.507656	0.138865	-0.503053
pHluorin2-violacein	24h	batched	4.83134	587719	614.062	0.24465	1.0589	0.104482	-0.826656
pHluorin2-violacein	24h	batched	4.96061	564135	731.125	0.325216	0.890587	0.129601	-0.590241
pHluorin2-violacein	24h	batched	2.97844	489134	1947.56	-0.910192	0.355322	0.398165	1.93744
pHluorin2-violacein	24h	batched	5.238	455373	339.188	0.498101	0.114377	0.0744858	-1.10898
pHluorin2-violacein	24h	batched	5.35889	402000	294.25	0.57345	-0.266534	0.0731965	-1.12111
pHluorin2-violacein	24h	batched	2.84274	527176	1330.12	-0.994768	0.626819	0.25231	0.564682
pHluorin2-violacein	24h	batched	2.445	297894	909.875	-1.24266	-1.00952	0.305436	1.06469
pHluorin2-violacein	24h	batched	4.57711	321425	331.625	0.0861935	-0.84158	0.103173	-0.838975
pHluorin2-violacein	24h	batched	5.28661	422389	298.875	0.528401	-0.121022	0.0707582	-1.14406
pHluorin2-violacein	24h	batched	4.13027	418250	573.312	-0.192301	-0.150562	0.137074	-0.519907
pHluorin2-violacein	24h	batched	3.09349	190066	716.25	-0.83848	-1.77906	0.376843	1.73676
pHluorin2-violacein	24h	batched	2.61666	431222	1507.75	-1.13567	-0.0579833	0.349646	1.48079
pHluorin2-violacein	24h	batched	2.57312	324084	475.188	-1.16281	-0.822603	0.146625	-0.430015
pHluorin2-violacein	24h	batched	3.33303	490199	1507.31	-0.689189	0.362922	0.307489	1.08402
pHluorin2-violacein	24h	batched	6.76619	334692	745.125	1.45056	-0.746897	0.22263	0.285335
pHluorin2-violacein	24h	batched	5.56518	452488	555.312	0.70202	0.0937874	0.122724	-0.654966
pHluorin2-violacein	24h	batched	6.58913	387914	480.188	1.34021	-0.367063	0.123787	-0.64496
pHluorin2-violacein	24h	batched	3.27035	247429	884.688	-0.728252	-1.36967	0.357552	1.5552
pHluorin2-violacein	24h	batched	6.29334	591719	522.812	1.15585	1.08745	0.0883548	-0.978445
pHluorin2-violacein	24h	batched	3.56922	245595	1171.38	-0.541981	-1.38276	0.476956	2.67901
pHluorin2-violacein	24h	batched	5.84114	277564	439.562	0.874013	-1.15461	0.158364	-0.319526
pHluorin2-violacein	24h	batched	4.3522	210839	669.562	-0.0539836	-1.63081	0.31757	1.1789
pHluorin2-violacein	24h	batched	5.24096	282632	470.75	0.499946	-1.11844	0.166559	-0.242395
pHluorin2-violacein	24h	batched	5.20413	516900	106.375	0.476992	0.553482	0.0205794	-1.61634
pHluorin2-violacein	24h	batched	2.62559	327774	883.625	-1.1301	-0.796269	0.269584	0.727255
pHluorin2-violacein	24h	batched	2.44199	790036	1527.75	-1.24454	2.50279	0.193377	0.0100117
pHluorin2-violacein	24h	batched	5.26069	572558	567.5	0.512247	0.9507	0.0991166	-0.877156
pHluorin2-violacein	24h	batched	5.13105	361437	431.812	0.431447	-0.556023	0.119471	-0.685585
pHluorin2-violacein	24h	batched	2.52646	587459	802.188	-1.19189	1.05705	0.136552	-0.524818
pHluorin2-violacein	24h	batched	2.44577	322566	1594.81	-1.24218	-0.833437	0.494414	2.84332
pHluorin2-violacein	24h	batched	2.98987	658781	2665.88	-0.903066	1.56605	0.404669	1.99866
pHluorin2-violacein	24h	batched	3.63476	199062	942.25	-0.501132	-1.71486	0.473345	2.64503
pHluorin2-violacein	24h	batched	3.07574	273528	598.625	-0.849545	-1.18341	0.218853	0.249788
pHluorin2-violacein	24h	batched	6.84417	383614	687.812	1.49916	-0.397751	0.179298	-0.122501
pHluorin2-violacein	24h	batched	3.00908	416250	614.125	-0.891095	-0.164835	0.147538	-0.421425
pHluorin2-violacein	24h	batched	2.4978	370677	743.75	-1.20975	-0.49008	0.200646	0.0784277
pHluorin2-violacein	24h	batched	5.42257	518902	586.875	0.613139	0.567769	0.113099	-0.745552
pHluorin2-violacein	24h	batched	6.41335	480811	589.688	1.23065	0.295922	0.122644	-0.655716
pHluorin2-violacein	24h	batched	5.04445	830490	890.375	0.37747	2.7915	0.107211	-0.800975
pHluorin2-violacein	24h	batched	2.8247	279204	1122.25	-1.00601	-1.1429	0.401946	1.97303
pHluorin2-violacein	24h	batched	6.57875	433410	289.312	1.33374	-0.042368	0.0667525	-1.18176
pHluorin2-violacein	24h	batched	2.69339	412339	1406.31	-1.08785	-0.192747	0.341057	1.39995
pHluorin2-violacein	24h	batched	4.92286	622167	450.688	0.30169	1.30475	0.0724384	-1.12825
pHluorin2-violacein	24h	batched	4.69636	266248	650.438	0.160521	-1.23537	0.244298	0.489269
pHluorin2-violacein	24h	batched	3.3547	232909	206.188	-0.675679	-1.4733	0.0885273	-0.976822
pHluorin2-violacein	24h	batched	5.7595	350062	426.875	0.823132	-0.637204	0.121943	-0.662321
pHluorin2-violacein	24h	batched	2.35115	446019	781.062	-1.30116	0.0476196	0.175119	-0.161837
pHluorin2-violacein	24h	batched	2.62412	228056	458.312	-1.13103	-1.50793	0.200965	0.0814234
pHluorin2-violacein	24h	batched	5.38893	505969	744.688	0.592171	0.475469	0.147181	-0.424785
pHluorin2-violacein	24h	batched	6.09877	672669	756.938	1.03458	1.66517	0.112528	-0.750934
pHluorin2-violacein	24h	batched	2.61688	460145	746.188	-1.13553	0.148434	0.162164	-0.283766
pHluorin2-violacein	24h	batched	7.27334	408604	324.562	1.76664	-0.219403	0.0794319	-1.06243
pHluorin2-violacein	24h	batched	4.87548	420711	392.312	0.27216	-0.132998	0.0932498	-0.932374
pHluorin2-violacein	24h	batched	6.15035	575509	472.875	1.06673	0.971761	0.0821664	-1.03669
pHluorin2-violacein	24h	batched	3.76998	395862	714.125	-0.416852	-0.31034	0.180397	-0.112152
pHluorin2-violacein	24h	batched	6.32389	428231	337.062	1.17489	-0.0793294	0.0787103	-1.06922
pHluorin2-violacein	24h	batched	5.35918	324656	511.5	0.573627	-0.818521	0.157551	-0.327177
pHluorin2-violacein	24h	batched	8.17837	243654	342.938	2.33072	-1.39661	0.140748	-0.485328
pHluorin2-violacein	24h	batched	3.70692	265875	693.562	-0.456156	-1.23803	0.26086	0.645151
pHluorin2-violacein	24h	batched	5.20142	502971	709.312	0.4753	0.454073	0.141024	-0.482726
pHluorin2-violacein	24h	batched	5.66452	464277	575.062	0.763937	0.177923	0.123862	-0.644258
pHluorin2-violacein	24h	batched	3.39663	562976	795.688	-0.649549	0.882316	0.141336	-0.479793
pHluorin2-violacein	24h	batched	6.1952	828582	549.75	1.09468	2.77789	0.0663483	-1.18557
pHluorin2-violacein	24h	batched	2.60897	400091	1063.88	-1.14047	-0.280158	0.26591	0.692675
pHluorin2-violacein	24h	batched	4.77147	431658	936.25	0.207333	-0.0548717	0.216896	0.231369
pHluorin2-violacein	24h	batched	7.18114	472527	898.938	1.70918	0.236801	0.190241	-0.0195105
pHluorin2-violacein	24h	batched	5.45899	459821	924.562	0.635835	0.146121	0.20107	0.0824145
pHluorin2-violacein	24h	batched	4.24588	310874	795.75	-0.120244	-0.91688	0.255972	0.599143
pHluorin2-violacein	24h	batched	4.35566	479805	1106.94	-0.0518239	0.288743	0.230706	0.361347
pHluorin2-violacein	24h	batched	2.48566	394593	633.438	-1.21732	-0.319396	0.160529	-0.299147
pHluorin2-violacein	24h	batched	6.87299	260951	330.938	1.51712	-1.27317	0.12682	-0.616416
pHluorin2-violacein	24h	batched	5.1662	509933	556.438	0.45335	0.50376	0.10912	-0.783007
pHluorin2-violacein	24h	batched	5.53003	396955	587.688	0.680109	-0.302539	0.148049	-0.416611
pHluorin2-violacein	24h	batched	2.56113	529063	1573.88	-1.17028	0.640286	0.297484	0.989854
pHluorin2-violacein	24h	batched	2.961	272990	742.438	-0.921057	-1.18725	0.271965	0.749671
pHluorin2-violacein	24h	batched	3.86977	189803	852.312	-0.354659	-1.78094	0.449051	2.41638
pHluorin2-violacein	24h	batched	5.92201	455491	428.25	0.924417	0.115219	0.0940194	-0.92513
pHluorin2-violacein	24h	batched	5.44112	555059	864.938	0.6247	0.825814	0.155828	-0.343396
pHluorin2-violacein	24h	batched	2.68852	197454	848.062	-1.09088	-1.72633	0.429499	2.23235
pHluorin2-violacein	24h	batched	6.828	805139	1108.56	1.48909	2.61058	0.137686	-0.514151
pHluorin2-violacein	24h	batched	2.61069	357802	813.062	-1.13939	-0.581966	0.227238	0.328704
pHluorin2-violacein	24h	batched	3.20989	286285	1479.19	-0.765935	-1.09237	0.516684	3.05293
pHluorin2-violacein	24h	batched	2.88228	543156	1927.81	-0.970119	0.740865	0.354927	1.5305
pHluorin2-violacein	24h	batched	5.72807	669902	841.812	0.80354	1.64542	0.125662	-0.627315
pHluorin2-violacein	24h	batched	2.52209	336045	1410.19	-1.19461	-0.73724	0.419643	2.1396
pHluorin2-violacein	24h	batched	2.55146	304596	822.25	-1.17631	-0.961685	0.269948	0.730682
pHluorin2-violacein	24h	batched	3.05294	643336	1576.25	-0.863756	1.45583	0.245012	0.49599
pHluorin2-violacein	24h	batched	4.49133	554332	683.25	0.0327356	0.820625	0.123256	-0.649955
pHluorin2-violacein	24h	batched	5.02549	543255	502	0.365656	0.741571	0.092406	-0.940316
pHluorin2-violacein	24h	batched	6.62126	641949	654.75	1.36023	1.44593	0.101994	-0.850074
pHluorin2-violacein	24h	batched	2.44074	389324	567.5	-1.24531	-0.357	0.145765	-0.438104
pHluorin2-violacein	24h	batched	5.647	454250	585.438	0.753018	0.106362	0.12888	-0.597026
pHluorin2-violacein	24h	batched	3.87079	331074	471.5	-0.354024	-0.772717	0.142415	-0.469635
pHluorin2-violacein	24h	batched	5.11237	543791	428.562	0.4198	0.745397	0.0788101	-1.06828
pHluorin2-violacein	24h	batched	2.41047	499686	766	-1.26418	0.430629	0.153296	-0.367225
pHluorin2-violacein	24h	batched	3.33761	306816	1172.69	-0.686336	-0.945841	0.382213	1.78731
pHluorin2-violacein	24h	batched	4.87533	532934	930.875	0.272063	0.667913	0.17467	-0.16606
pHluorin2-violacein	24h	batched	3.59634	428539	745.125	-0.52508	-0.0771313	0.173876	-0.173535
pHluorin2-violacein	24h	batched	3.01505	390295	872	-0.887374	-0.35007	0.223421	0.292777
pHluorin2-violacein	24h	batched	2.50349	314249	862.438	-1.2062	-0.892794	0.274444	0.773002
pHluorin2-violacein	24h	batched	2.64453	347476	702	-1.1183	-0.65566	0.202028	0.0914344
pHluorin2-violacein	24h	batched	6.38624	380997	423.875	1.21376	-0.416428	0.111254	-0.762919
pHluorin2-violacein	24h	batched	2.70742	386313	882.75	-1.07911	-0.378489	0.228506	0.340642
pHluorin2-violacein	24h	batched	4.71798	347924	666	0.173996	-0.652463	0.191421	-0.00839928
pHluorin2-violacein	24h	batched	6.55891	428518	523	1.32137	-0.0772812	0.122049	-0.661324
pHluorin2-violacein	24h	batched	2.57734	439808	716.5	-1.16018	0.00329306	0.162912	-0.276723
pHluorin2-violacein	24h	batched	2.68476	402863	867	-1.09323	-0.260375	0.21521	0.215495
pHluorin2-violacein	24h	batched	5.18597	832801	661	0.465674	2.808	0.0793707	-1.063
pHluorin2-violacein	24h	batched	3.98049	343543	710.75	-0.285652	-0.683729	0.206888	0.137175
pHluorin2-violacein	24h	batched	4.05006	404680	475.438	-0.242294	-0.247408	0.117485	-0.704276
pHluorin2-violacein	24h	batched	5.48419	483394	468.562	0.651541	0.314357	0.0969317	-0.89772
pHluorin2-violacein	24h	batched	4.96676	457549	768.375	0.329051	0.129907	0.167933	-0.229468
pHluorin2-violacein	24h	batched	3.40813	297605	574.062	-0.642384	-1.01158	0.192894	0.00546271
pHluorin2-violacein	24h	batched	5.37458	531170	958.5	0.583226	0.655323	0.180451	-0.111651
pHluorin2-violacein	24h	batched	2.47211	744669	1923.31	-1.22576	2.17902	0.258277	0.620841
pHluorin2-violacein	24h	batched	4.50764	399036	662.062	0.0428973	-0.287688	0.165915	-0.248456
pHluorin2-violacein	24h	batched	4.72955	483111	698.125	0.181206	0.312337	0.144506	-0.449957
pHluorin2-violacein	24h	batched	3.75406	875783	1354.06	-0.426774	3.11475	0.154611	-0.354848
pHluorin2-violacein	24h	batched	6.03329	386099	391.688	0.993772	-0.380016	0.101448	-0.855218
pHluorin2-violacein	24h	batched	5.05657	626566	418.062	0.385027	1.33614	0.0667227	-1.18204
pHluorin2-violacein	24h	batched	2.37249	619151	1497.12	-1.28785	1.28322	0.241802	0.465779
pHluorin2-violacein	24h	batched	5.54901	510101	572.75	0.69194	0.504959	0.112282	-0.753249
pHluorin2-violacein	24h	batched	4.95507	399338	403.5	0.321763	-0.285532	0.101042	-0.859033
pHluorin2-violacein	24h	batched	2.96027	355469	651.375	-0.921514	-0.598616	0.183244	-0.0853628
pHluorin2-violacein	24h	batched	2.8824	389261	844.875	-0.97005	-0.35745	0.217046	0.232778
pHluorin2-violacein	24h	batched	5.42116	514804	573.312	0.612257	0.538523	0.111365	-0.761875
pHluorin2-violacein	24h	batched	2.68204	354490	688	-1.09492	-0.605603	0.194082	0.0166412
pHluorin2-violacein	24h	batched	4.95866	640411	749.812	0.323998	1.43495	0.117083	-0.70806
pHluorin2-violacein	24h	batched	5.09899	560367	877.062	0.411465	0.863696	0.156516	-0.336925
pHluorin2-violacein	24h	batched	2.29972	233934	950.125	-1.33321	-1.46598	0.406151	2.01261
pHluorin2-violacein	24h	batched	2.92469	560325	1649.69	-0.943691	0.863396	0.294417	0.96098
pHluorin2-violacein	24h	batched	5.22777	864041	1070.81	0.491723	3.03095	0.12393	-0.643612
pHluorin2-violacein	24h	batched	2.83897	499806	1822.75	-0.997117	0.431485	0.364692	1.6224
pHluorin2-violacein	24h	batched	5.40988	595780	768.375	0.605231	1.11643	0.12897	-0.596184
pHluorin2-violacein	24h	batched	4.88172	364230	446.5	0.276047	-0.53609	0.122587	-0.656253
pHluorin2-violacein	24h	batched	2.63723	257699	1011.06	-1.12285	-1.29638	0.392341	1.88263
pHluorin2-violacein	24h	batched	6.5026	295590	349.5	1.28628	-1.02596	0.118238	-0.697188
pHluorin2-violacein	24h	batched	2.49393	256874	911.25	-1.21217	-1.30227	0.354746	1.52879
pHluorin2-violacein	24h	batched	6.10782	441550	157.438	1.04023	0.0157253	0.0356558	-1.47444
pHluorin2-violacein	24h	batched	5.06685	649038	590.875	0.391431	1.49652	0.0910386	-0.953186
pHluorin2-violacein	24h	batched	5.38066	548596	795.188	0.587019	0.779689	0.14495	-0.445782
pHluorin2-violacein	24h	batched	4.98276	411627	366.75	0.339024	-0.197828	0.0890977	-0.971453
pHluorin2-violacein	24h	batched	6.56526	275589	500.125	1.32533	-1.1687	0.181475	-0.102011
pHluorin2-violacein	24h	batched	4.52775	519948	509.688	0.0554318	0.575234	0.0980267	-0.887414
pHluorin2-violacein	24h	batched	5.18313	395783	414.312	0.463906	-0.310904	0.104682	-0.824779
pHluorin2-violacein	24h	batched	5.12441	904217	1045.94	0.427306	3.31768	0.115674	-0.721325
pHluorin2-violacein	24h	batched	2.40577	313647	1009.62	-1.26711	-0.89709	0.321897	1.21962
pHluorin2-violacein	24h	batched	2.614	470400	1312.5	-1.13733	0.221621	0.279018	0.816049
pHluorin2-violacein	24h	batched	7.75661	386669	733.188	2.06785	-0.375948	0.189616	-0.0253846
pHluorin2-violacein	24h	batched	2.41038	321029	1188.19	-1.26424	-0.844406	0.370119	1.67348
pHluorin2-violacein	24h	batched	6.0173	499147	647.188	0.983808	0.426782	0.129659	-0.589698
pHluorin2-violacein	24h	batched	3.5396	374852	1181	-0.560443	-0.460283	0.315058	1.15525
pHluorin2-violacein	24h	batched	2.41539	491999	1845.06	-1.26112	0.375769	0.375013	1.71954
pHluorin2-violacein	24h	batched	5.25571	460668	749	0.509142	0.152166	0.16259	-0.279754
pHluorin2-violacein	24h	batched	2.5107	773974	1045.69	-1.20171	2.38816	0.135107	-0.538424
pHluorin2-violacein	24h	batched	3.6378	232630	802.875	-0.499235	-1.47529	0.34513	1.43828
pHluorin2-violacein	24h	batched	4.14775	393905	1118.25	-0.181406	-0.324306	0.283888	0.861888
pHluorin2-violacein	24h	batched	5.14076	434818	682.312	0.437494	-0.0323195	0.156919	-0.333128
pHluorin2-violacein	24h	batched	4.02608	675282	1198.75	-0.257237	1.68382	0.177518	-0.139249
pHluorin2-violacein	24h	batched	5.02845	423616	485.5	0.367498	-0.112266	0.114609	-0.731349
pHluorin2-violacein	24h	batched	3.2465	320403	817.688	-0.743116	-0.848874	0.255206	0.591936
pHluorin2-violacein	24h	batched	3.00203	405499	1110.25	-0.895485	-0.241563	0.273798	0.766925
pHluorin2-violacein	24h	batched	2.69597	322582	573.312	-1.08624	-0.833323	0.177726	-0.137296
pHluorin2-violacein	24h	batched	2.58536	392322	1295.62	-1.15518	-0.335604	0.330244	1.29818
pHluorin2-violacein	24h	batched	2.48274	579902	662.5	-1.21914	1.00311	0.114243	-0.734785
pHluorin2-violacein	24h	batched	4.17474	312322	322.25	-0.164587	-0.906546	0.103179	-0.838924
pHluorin2-violacein	24h	batched	2.86919	239864	1154.94	-0.978283	-1.42366	0.481498	2.72176
pHluorin2-violacein	24h	batched	2.30358	282572	348.938	-1.3308	-1.11887	0.123486	-0.647791
pHluorin2-violacein	24h	batched	4.69804	552445	546.125	0.161569	0.807158	0.098856	-0.879609
pHluorin2-violacein	24h	batched	2.53098	498651	997.938	-1.18907	0.423242	0.200128	0.0735444
pHluorin2-violacein	24h	batched	2.54726	379617	925.25	-1.17893	-0.426277	0.243732	0.483948
pHluorin2-violacein	24h	batched	6.45436	339943	498.375	1.25621	-0.709421	0.146605	-0.430198
pHluorin2-violacein	24h	batched	5.39021	522880	577.375	0.592969	0.596159	0.110422	-0.770751
pHluorin2-violacein	24h	batched	6.522	365292	673.188	1.29837	-0.528511	0.184288	-0.0755386
pHluorin2-violacein	24h	batched	7.354	350074	721.125	1.81692	-0.637119	0.205992	0.128741
pHluorin2-violacein	24h	batched	2.48958	561253	1064.19	-1.21488	0.870019	0.18961	-0.0254483
pHluorin2-violacein	24h	batched	5.24129	370096	496.875	0.500153	-0.494226	0.134256	-0.546432
pHluorin2-violacein	24h	batched	5.23531	382237	803.312	0.496426	-0.407578	0.210161	0.167975
pHluorin2-violacein	24h	batched	7.55358	321949	529.188	1.94131	-0.83784	0.16437	-0.262999
pHluorin2-violacein	24h	batched	7.06909	387764	291.438	1.63935	-0.368133	0.0751586	-1.10265
pHluorin2-violacein	24h	batched	4.90166	380433	689.875	0.288474	-0.420453	0.181339	-0.103287
pHluorin2-violacein	24h	batched	5.89876	420625	765.125	0.909925	-0.133612	0.181902	-0.0979925
pHluorin2-violacein	24h	batched	2.44444	327608	1234.31	-1.24301	-0.797453	0.376764	1.73602
pHluorin2-violacein	24h	batched	5.62823	399528	729.5	0.741319	-0.284176	0.18259	-0.0915122
pHluorin2-violacein	24h	batched	5.77667	344693	510.125	0.833831	-0.675522	0.147994	-0.417129
pHluorin2-violacein	24h	batched	4.54973	393455	356.688	0.0691289	-0.327518	0.0906553	-0.956793
pHluorin2-violacein	24h	batched	5.93685	565222	1103.44	0.933665	0.898345	0.195222	0.027378
pHluorin2-violacein	24h	batched	2.33186	308928	857.75	-1.31318	-0.930768	0.277654	0.80321
pHluorin2-violacein	24h	batched	2.4823	434720	1769.25	-1.21941	-0.0330189	0.406986	2.02047
pHluorin2-violacein	24h	batched	5.67994	400513	463.125	0.773545	-0.277147	0.115633	-0.721707
pHluorin2-violacein	24h	batched	5.51829	746998	1320.38	0.672796	2.19564	0.176758	-0.146405
pHluorin2-violacein	24h	batched	5.90121	522419	441.812	0.911452	0.592869	0.0845704	-1.01406
pHluorin2-violacein	24h	batched	4.18389	253904	575.875	-0.158882	-1.32346	0.226808	0.324659
pHluorin2-violacein	24h	batched	5.2338	527640	611.625	0.495486	0.630131	0.115917	-0.719032
pHluorin2-violacein	24h	batched	2.68054	394476	1328.88	-1.09586	-0.320231	0.336872	1.36057
pHluorin2-violacein	24h	batched	3.01159	374434	999.188	-0.889526	-0.463267	0.266853	0.701554
pHluorin2-violacein	24h	batched	5.26023	518016	719.438	0.51196	0.561446	0.138883	-0.502877
pHluorin2-violacein	24h	batched	6.12262	621780	511.875	1.04945	1.30199	0.0823241	-1.0352
pHluorin2-violacein	24h	batched	4.45644	281016	324.875	0.0109881	-1.12997	0.115607	-0.721948
pHluorin2-violacein	24h	batched	5.40471	464354	350.5	0.602006	0.178472	0.0754812	-1.09961
pHluorin2-violacein	24h	batched	2.44589	495189	2319.19	-1.24211	0.398535	0.468344	2.59796
pHluorin2-violacein	24h	batched	5.01965	705210	276.188	0.362013	1.89741	0.0391639	-1.44142
pHluorin2-violacein	24h	batched	4.94533	540137	811.875	0.315693	0.719319	0.150309	-0.39534
pHluorin2-violacein	24h	batched	5.13864	396504	568.625	0.436177	-0.305758	0.14341	-0.460276
pHluorin2-violacein	24h	batched	3.51242	326336	685.688	-0.577384	-0.806531	0.210117	0.167565
pHluorin2-violacein	24h	batched	2.9207	876264	2059.5	-0.946176	3.11818	0.235032	0.402059
pHluorin2-violacein	24h	batched	5.36881	411860	528.688	0.57963	-0.196166	0.128366	-0.601866
pHluorin2-violacein	24h	batched	5.54138	390724	441.938	0.687185	-0.347009	0.113107	-0.745476
pHluorin2-violacein	24h	batched	2.94268	418406	593.438	-0.932475	-0.149448	0.141833	-0.475115
pHluorin2-violacein	24h	batched	6.74396	298424	491.125	1.43671	-1.00573	0.164573	-0.261091
pHluorin2-violacein	24h	batched	2.35145	403315	744.688	-1.30097	-0.257149	0.184642	-0.0722054
pHluorin2-violacein	24h	batched	3.20134	364732	900	-0.771262	-0.532508	0.246757	0.51241
pHluorin2-violacein	24h	batched	3.22194	456370	480.938	-0.758427	0.121492	0.105383	-0.818175
pHluorin2-violacein	24h	batched	7.18172	361660	500.812	1.70955	-0.554432	0.138476	-0.506712
pHluorin2-violacein	24h	batched	5.58096	405899	459.312	0.711853	-0.238708	0.113159	-0.74499
pHluorin2-violacein	24h	batched	2.63744	349487	687.562	-1.12272	-0.641308	0.196735	0.0416109
pHluorin2-violacein	24h	batched	2.42749	341600	957.562	-1.25357	-0.697596	0.280317	0.828274
pHluorin2-violacein	24h	batched	2.53615	387669	784.062	-1.18585	-0.368811	0.20225	0.0935242
pHluorin2-violacein	24h	batched	5.21468	602280	502.5	0.483567	1.16282	0.083433	-1.02477
pHluorin2-violacein	24h	batched	6.0039	672742	586.125	0.975457	1.66569	0.0871248	-0.990022
pHluorin2-violacein	24h	batched	2.58334	461697	1548.38	-1.15644	0.15951	0.335367	1.3464
pHluorin2-violacein	24h	batched	4.92262	330525	686.562	0.301536	-0.776635	0.207719	0.144991
pHluorin2-violacein	24h	batched	6.63999	538340	592.438	1.37191	0.706494	0.110049	-0.774262
pHluorin2-violacein	24h	batched	5.6639	478107	333.062	0.763551	0.276625	0.0696626	-1.15437
pHluorin2-violacein	24h	batched	2.45276	198395	878.188	-1.23783	-1.71962	0.442646	2.3561
pHluorin2-violacein	24h	batched	5.07389	481157	393.312	0.39582	0.298392	0.081743	-1.04067
pHluorin2-violacein	24h	batched	5.18408	524339	530.625	0.464497	0.606572	0.101199	-0.857559
pHluorin2-violacein	24h	batched	4.43223	487822	572.938	-0.00410407	0.345958	0.117448	-0.704622
pHluorin2-violacein	24h	batched	5.4781	398679	545.625	0.647749	-0.290235	0.136858	-0.521938
pHluorin2-violacein	24h	batched	4.13699	536176	526.25	-0.188113	0.69105	0.0981487	-0.886266
pHluorin2-violacein	24h	batched	3.9965	290820	510.938	-0.275676	-1.06	0.175689	-0.15647
pHluorin2-violacein	24h	batched	2.38323	673375	1715.56	-1.28116	1.67021	0.25477	0.587835
pHluorin2-violacein	24h	batched	6.97923	183157	431.25	1.58334	-1.82837	0.235454	0.40603
pHluorin2-violacein	24h	batched	5.97818	498450	521.312	0.959428	0.421808	0.104587	-0.825673
pHluorin2-violacein	24h	batched	6.66572	343050	345.062	1.38794	-0.687247	0.100587	-0.863322
pHluorin2-violacein	24h	batched	5.55507	466017	1128.31	0.695716	0.190341	0.242118	0.468751
pHluorin2-violacein	24h	batched	5.4735	212757	241.625	0.644882	-1.61712	0.113569	-0.741137
pHluorin2-violacein	24h	batched	5.26332	458465	646.312	0.51388	0.136444	0.140973	-0.48321
pHluorin2-violacein	24h	batched	5.17605	408255	529.375	0.459492	-0.221894	0.129668	-0.589613
pHluorin2-violacein	24h	batched	3.46103	595861	1908.31	-0.609411	1.11701	0.320261	1.20422
pHluorin2-violacein	24h	batched	5.11358	606672	566.5	0.420555	1.19416	0.0933783	-0.931165
pHluorin2-violacein	24h	batched	3.23695	353231	665.562	-0.749068	-0.614588	0.188421	-0.0366343
pHluorin2-violacein	24h	batched	2.45043	293198	1506.5	-1.23928	-1.04303	0.513817	3.02594
pHluorin2-violacein	24h	batched	2.49864	290840	1624	-1.20923	-1.05986	0.558383	3.44539
pHluorin2-violacein	24h	batched	2.81552	440130	1458.81	-1.01173	0.0055911	0.33145	1.30953
pHluorin2-violacein	24h	batched	5.63152	543943	467.25	0.743364	0.746481	0.0859005	-1.00154
pHluorin2-violacein	24h	batched	3.65608	338789	655.688	-0.487845	-0.717657	0.193539	0.0115316
pHluorin2-violacein	24h	batched	7.71272	448981	681.188	2.04049	0.0687587	0.151719	-0.382073
pHluorin2-violacein	24h	batched	2.62572	295934	833.188	-1.13003	-1.0235	0.281545	0.839836
pHluorin2-violacein	24h	batched	4.96744	604690	315.438	0.329473	1.18002	0.0521652	-1.31906
pHluorin2-violacein	24h	batched	5.43838	529768	758.188	0.622992	0.645318	0.143117	-0.463031
pHluorin2-violacein	24h	batched	4.25528	544988	505.375	-0.114385	0.753939	0.0927314	-0.937253
pHluorin2-violacein	24h	batched	4.69746	362959	512.562	0.161204	-0.545161	0.141218	-0.480908
pHluorin2-violacein	24h	batched	4.25194	502166	558.688	-0.116471	0.448328	0.111256	-0.762905
pHluorin2-violacein	24h	batched	6.46718	307183	564.562	1.2642	-0.943222	0.183787	-0.0802518
pHluorin2-violacein	24h	batched	5.10368	614376	957	0.414385	1.24915	0.155768	-0.343963
pHluorin2-violacein	24h	batched	5.22798	559993	1157.75	0.491855	0.861027	0.206744	0.135814
pHluorin2-violacein	24h	batched	5.94764	454286	794.375	0.940393	0.106619	0.174862	-0.164248
pHluorin2-violacein	24h	batched	5.57291	531702	358.438	0.706837	0.65912	0.0674133	-1.17554
pHluorin2-violacein	24h	batched	4.57505	441538	368.312	0.0849152	0.0156397	0.0834157	-1.02493
pHluorin2-violacein	24h	batched	5.12697	383071	459.938	0.428903	-0.401626	0.120066	-0.679984
pHluorin2-violacein	24h	batched	2.4665	427987	1845.38	-1.22926	-0.0810708	0.431177	2.24815
pHluorin2-violacein	24h	batched	3.20551	403459	1047.88	-0.768666	-0.256122	0.259724	0.634458
pHluorin2-violacein	24h	batched	5.35279	494994	223.25	0.569644	0.397143	0.0451016	-1.38554
pHluorin2-violacein	24h	batched	2.66551	512502	1204	-1.10523	0.522094	0.234926	0.401062
pHluorin2-violacein	24h	batched	3.2527	402374	1477.69	-0.739256	-0.263865	0.367243	1.64641
pHluorin2-violacein	24h	batched	2.30752	433835	1977.25	-1.32835	-0.0393349	0.455761	2.47953
pHluorin2-violacein	24h	batched	5.18354	554558	347.312	0.46416	0.822238	0.0626286	-1.22058
pHluorin2-violacein	24h	batched	2.78446	408380	1270.19	-1.03109	-0.221002	0.311031	1.11736
pHluorin2-violacein	24h	batched	6.26322	621464	529.062	1.13708	1.29973	0.0851316	-1.00878
pHluorin2-violacein	24h	batched	6.81357	441054	391.5	1.48009	0.0121855	0.0887646	-0.974588
pHluorin2-violacein	24h	batched	2.38217	272319	857	-1.28182	-1.19204	0.314704	1.15193
pHluorin2-violacein	24h	batched	7.33269	367232	652.438	1.80364	-0.514666	0.177664	-0.137882
pHluorin2-violacein	24h	batched	5.44161	445778	395	0.625006	0.0458996	0.0886091	-0.976051
pHluorin2-violacein	24h	batched	3.94632	230430	612.25	-0.306949	-1.49099	0.265699	0.690693
pHluorin2-violacein	24h	batched	7.39024	631292	827.75	1.8395	1.36987	0.13112	-0.575945
pHluorin2-violacein	24h	batched	4.8663	554533	751.812	0.266438	0.82206	0.135576	-0.534008
pHluorin2-violacein	24h	batched	5.02912	645980	685.938	0.367919	1.4747	0.106186	-0.810624
pHluorin2-violacein	24h	batched	3.05251	259474	792.812	-0.864022	-1.28371	0.305546	1.06573
pHluorin2-violacein	24h	batched	6.49945	407317	564.25	1.28431	-0.228588	0.138528	-0.506217
pHluorin2-violacein	24h	batched	2.69745	338404	1104.12	-1.08532	-0.720405	0.326273	1.26081
pHluorin2-violacein	24h	batched	2.29953	300829	943.188	-1.33332	-0.988569	0.31353	1.14087
pHluorin2-violacein	24h	batched	2.99875	467779	1184.44	-0.897528	0.202916	0.253205	0.573102
pHluorin2-violacein	24h	batched	4.80712	511318	675.5	0.229553	0.513644	0.13211	-0.566631
pHluorin2-violacein	24h	batched	2.71845	397106	837.812	-1.07223	-0.301462	0.210979	0.175681
pHluorin2-violacein	24h	batched	3.8671	156171	811.188	-0.356324	-2.02096	0.519423	3.07871
pHluorin2-violacein	24h	batched	2.55649	379591	1268.25	-1.17317	-0.426462	0.33411	1.33456
pHluorin2-violacein	24h	batched	6.11492	400222	424.5	1.04465	-0.279223	0.106066	-0.811748
pHluorin2-violacein	24h	batched	2.42635	366755	1053.19	-1.25428	-0.51807	0.287164	0.892724
pHluorin2-violacein	24h	batched	2.41941	361661	835.125	-1.25861	-0.554425	0.230914	0.3633
pHluorin2-violacein	24h	batched	5.6588	150093	446.812	0.760369	-2.06434	0.29769	0.99179
pHluorin2-violacein	24h	batched	5.92437	363743	509.562	0.92589	-0.539566	0.140088	-0.491535
pHluorin2-violacein	24h	batched	5.14617	570841	647.312	0.440867	0.938447	0.113396	-0.742759
pHluorin2-violacein	24h	batched	3.92245	195674	719.562	-0.321824	-1.73904	0.367735	1.65104
pHluorin2-violacein	24h	batched	2.57337	308343	1765.25	-1.16265	-0.934943	0.572496	3.57822
pHluorin2-violacein	24h	batched	7.48154	198225	520.875	1.89641	-1.72083	0.26277	0.663122
pHluorin2-violacein	24h	batched	5.9929	585362	495.312	0.968598	1.04208	0.0846164	-1.01363
pHluorin2-violacein	24h	batched	5.18579	527283	837.812	0.465562	0.627583	0.158892	-0.314556
pHluorin2-violacein	24h	batched	2.5179	390704	1646.06	-1.19722	-0.347151	0.421306	2.15525
pHluorin2-violacein	24h	batched	5.84412	472553	535	0.875872	0.236987	0.113215	-0.744466
pHluorin2-violacein	24h	batched	2.57519	390193	1712.25	-1.16152	-0.350798	0.438821	2.3201
pHluorin2-violacein	24h	batched	5.59747	510099	578.188	0.722142	0.504944	0.113348	-0.743211
pHluorin2-violacein	24h	batched	5.08609	628896	590.375	0.40342	1.35277	0.0938748	-0.926491
pHluorin2-violacein	24h	batched	2.4144	690672	942.5	-1.26173	1.79365	0.136461	-0.525673
pHluorin2-violacein	24h	batched	2.42355	259631	645.125	-1.25603	-1.28259	0.248478	0.528609
pHluorin2-violacein	24h	batched	5.02247	547266	358.5	0.363769	0.770197	0.0655074	-1.19348
pHluorin2-violacein	24h	batched	2.58197	525671	1911	-1.15729	0.616078	0.363535	1.61152
pHluorin2-violacein	24h	batched	5.87272	417612	575.312	0.893695	-0.155115	0.137762	-0.513428
pHluorin2-violacein	24h	batched	4.21924	352294	310	-0.136848	-0.621275	0.0879947	-0.981834
pHluorin2-violacein	24h	batched	2.33895	485394	1197.25	-1.30876	0.32863	0.246655	0.511457
pHluorin2-violacein	24h	batched	7.93219	491431	436.875	2.17728	0.371715	0.0888985	-0.973327
pHluorin2-violacein	24h	batched	6.18169	316013	684.75	1.08627	-0.880204	0.216684	0.229373
pHluorin2-violacein	24h	batched	3.03562	315976	761.625	-0.874551	-0.880468	0.241039	0.458596
pHluorin2-violacein	24h	batched	5.77287	492090	524.312	0.831466	0.376418	0.106548	-0.807213
pHluorin2-violacein	24h	batched	2.91011	432070	1268.62	-0.952776	-0.0519313	0.293614	0.95343
pHluorin2-violacein	24h	batched	3.1464	485191	1787.44	-0.805507	0.327181	0.368399	1.65729
pHluorin2-violacein	24h	batched	2.62176	717751	749.312	-1.13249	1.98691	0.104397	-0.827456
pHluorin2-violacein	24h	batched	3.33196	458224	2453.12	-0.689855	0.134724	0.535354	3.22865
pHluorin2-violacein	24h	batched	6.98761	514398	594.875	1.58856	0.535625	0.115645	-0.721594
pHluorin2-violacein	24h	batched	2.91668	363917	773	-0.948683	-0.538324	0.212411	0.189155
pHluorin2-violacein	24h	batched	5.88131	317075	585.062	0.899053	-0.872625	0.184518	-0.0733658
pHluorin2-violacein	24h	batched	2.8212	227823	635.125	-1.00819	-1.5096	0.27878	0.81381
pHluorin2-violacein	24h	batched	5.48258	605922	538.125	0.650536	1.18881	0.0888109	-0.974152
pHluorin2-violacein	24h	batched	4.17047	357191	394.812	-0.167246	-0.586326	0.110532	-0.769712
pHluorin2-violacein	24h	batched	2.66667	383487	609.438	-1.1045	-0.398657	0.15892	-0.314294
pHluorin2-violacein	24h	batched	3.14527	191319	552.562	-0.806211	-1.77012	0.288817	0.908278
pHluorin2-violacein	24h	batched	2.88345	456276	2782.5	-0.96939	0.120822	0.609828	3.92959
pHluorin2-violacein	24h	batched	5.63649	448425	891.438	0.746463	0.0647907	0.198793	0.0609849
pHluorin2-violacein	24h	batched	6.3332	526046	740.375	1.1807	0.618755	0.140743	-0.485371
pHluorin2-violacein	24h	batched	8.06834	339166	804.125	2.26214	-0.714967	0.237089	0.42142
pHluorin2-violacein	24h	batched	2.98797	649957	1814.31	-0.904248	1.50308	0.279143	0.817228
pHluorin2-violacein	24h	batched	2.44126	505605	633.812	-1.24499	0.472872	0.125357	-0.630184
pHluorin2-violacein	24h	batched	2.89611	298890	1222.44	-0.961504	-1.00241	0.408993	2.03936
pHluorin2-violacein	24h	batched	2.91607	535244	857.562	-0.949062	0.684399	0.160219	-0.30207
pHluorin2-violacein	24h	batched	5.71191	437184	819.125	0.793474	-0.0154338	0.187364	-0.0465852
pHluorin2-violacein	24h	batched	6.19777	339827	687.188	1.09629	-0.710249	0.202217	0.0932102
pHluorin2-violacein	24h	batched	6.4504	465754	452.688	1.25374	0.188464	0.0971947	-0.895246
pHluorin2-violacein	24h	batched	2.34202	266832	618.688	-1.30684	-1.2312	0.231864	0.372246
pHluorin2-violacein	24h	batched	5.07358	433788	321.375	0.395627	-0.0396703	0.0740857	-1.11274
pHluorin2-violacein	24h	batched	2.85192	544595	1010.56	-0.989044	0.751135	0.185562	-0.0635468
pHluorin2-violacein	24h	batched	5.13958	649717	457.562	0.436759	1.50137	0.0704248	-1.1472
pHluorin2-violacein	24h	batched	3.59469	379346	689.5	-0.526109	-0.428211	0.18176	-0.0993266
pHluorin2-violacein	24h	batched	3.18282	581596	1271.25	-0.782807	1.0152	0.21858	0.247212
pHluorin2-violacein	24h	batched	6.38461	473440	398.75	1.21274	0.243317	0.084224	-1.01732
pHluorin2-violacein	24h	batched	3.46769	338532	1035.5	-0.605261	-0.719491	0.30588	1.06887
pHluorin2-violacein	24h	batched	2.70594	513704	1111	-1.08003	0.530672	0.216272	0.225498
pHluorin2-violacein	24h	batched	2.37244	377557	1256.38	-1.28789	-0.440979	0.332766	1.32192
pHluorin2-violacein	24h	batched	5.82698	291014	626.812	0.865188	-1.05862	0.215389	0.217183
pHluorin2-violacein	24h	batched	3.82622	278348	667.688	-0.381801	-1.14901	0.239875	0.447644
pHluorin2-violacein	24h	batched	5.81425	431477	1120.12	0.857257	-0.0561634	0.259601	0.633303
pHluorin2-violacein	24h	batched	4.75369	377326	584.938	0.196249	-0.442627	0.155022	-0.350983
pHluorin2-violacein	24h	batched	6.82549	463405	573	1.48752	0.1717	0.12365	-0.646252
pHluorin2-violacein	24h	batched	5.11854	405713	595.875	0.423646	-0.240035	0.146871	-0.427698
pHluorin2-violacein	24h	batched	6.55247	599646	889.438	1.31736	1.14402	0.148327	-0.413993
pHluorin2-violacein	24h	batched	2.82587	348680	1644.94	-1.00528	-0.647067	0.471762	2.63013
pHluorin2-violacein	24h	batched	7.20962	230596	363.688	1.72693	-1.48981	0.157717	-0.325622
pHluorin2-violacein	24h	batched	5.08204	461630	573.625	0.400898	0.159032	0.124261	-0.640503
pHluorin2-violacein	24h	batched	6.04856	409762	573.938	1.00329	-0.211139	0.140066	-0.491745
pHluorin2-violacein	24h	batched	6.46984	660705	638.562	1.26585	1.57979	0.0966486	-0.900385
pHluorin2-violacein	24h	batched	5.22812	410184	418.75	0.491942	-0.208127	0.102088	-0.849187
pHluorin2-violacein	24h	batched	2.5129	277088	809.625	-1.20034	-1.158	0.292191	0.940029
pHluorin2-violacein	24h	batched	2.4245	351626	493.562	-1.25544	-0.626042	0.140366	-0.488926
pHluorin2-violacein	24h	batched	2.56342	680078	2425.31	-1.16885	1.71805	0.356622	1.54645
pHluorin2-violacein	24h	batched	5.31771	693168	725.5	0.547782	1.81147	0.104664	-0.824942
pHluorin2-violacein	24h	batched	5.69146	630031	669.688	0.780725	1.36087	0.106294	-0.8096
pHluorin2-violacein	24h	batched	3.47712	517448	1010.25	-0.599384	0.557393	0.195237	0.0275154
pHluorin2-violacein	24h	batched	2.23699	587428	1017.88	-1.3723	1.05682	0.173277	-0.179165
pHluorin2-violacein	24h	batched	7.4083	513810	739.875	1.85076	0.531429	0.143998	-0.454741
pHluorin2-violacein	24h	batched	2.73871	417384	614.688	-1.0596	-0.156742	0.147272	-0.423929
pHluorin2-violacein	24h	batched	5.84684	392746	449.312	0.877568	-0.332578	0.114403	-0.733286
pHluorin2-violacein	24h	batched	2.73967	530022	920.938	-1.059	0.64713	0.173755	-0.174673
pHluorin2-violacein	24h	batched	3.02088	807607	2746.75	-0.883735	2.62819	0.34011	1.39104
pHluorin2-violacein	24h	batched	7.71196	392272	697.125	2.04002	-0.335961	0.177715	-0.137402
pHluorin2-violacein	24h	batched	8.98642	523592	551.5	2.83434	0.601241	0.10533	-0.818676
pHluorin2-violacein	24h	batched	5.68649	581940	830.375	0.777626	1.01766	0.142691	-0.467042
pHluorin2-violacein	24h	batched	2.58769	520878	382	-1.15373	0.581872	0.0733377	-1.11978
pHluorin2-violacein	24h	batched	6.01375	479410	535.812	0.981594	0.285924	0.111765	-0.758113
pHluorin2-violacein	24h	batched	5.73902	725348	757.688	0.810366	2.04113	0.104459	-0.826879
pHluorin2-violacein	24h	batched	2.98933	606917	2837.81	-0.903399	1.19591	0.467578	2.59075
pHluorin2-violacein	24h	batched	8.2755	328986	502.125	2.39125	-0.787619	0.152628	-0.373514
pHluorin2-violacein	24h	batched	5.4046	733447	806.438	0.601938	2.09893	0.109952	-0.775177
pHluorin2-violacein	24h	batched	5.30353	550180	608.5	0.538944	0.790994	0.1106	-0.769075
pHluorin2-violacein	24h	batched	6.08054	232443	475.438	1.02323	-1.47662	0.20454	0.11507
pHluorin2-violacein	24h	batched	6.33465	576470	699.188	1.1816	0.978619	0.121288	-0.668484
pHluorin2-violacein	24h	batched	3.42925	229509	969.125	-0.629219	-1.49756	0.42226	2.16423
pHluorin2-violacein	24h	batched	5.08742	707726	443.25	0.404254	1.91536	0.0626302	-1.22056
pHluorin2-violacein	24h	batched	2.67111	288314	1380.69	-1.10174	-1.07789	0.478884	2.69716
pHluorin2-violacein	24h	batched	6.21711	682677	670.625	1.10834	1.7366	0.0982346	-0.885458
pHluorin2-violacein	24h	batched	2.87352	362484	388.688	-0.975579	-0.548551	0.107229	-0.800804
pHluorin2-violacein	24h	batched	3.45763	410323	1034.31	-0.611528	-0.207135	0.252072	0.56244
pHluorin2-violacein	24h	batched	7.4355	387381	472.188	1.86771	-0.370867	0.121892	-0.662794
pHluorin2-violacein	24h	batched	2.38997	415540	2211	-1.27696	-0.169902	0.532079	3.19782
pHluorin2-violacein	24h	batched	2.82456	519631	449.812	-1.0061	0.572972	0.0865637	-0.995302
pHluorin2-violacein	24h	batched	4.89774	581012	952.875	0.28603	1.01103	0.164003	-0.266458
pHluorin2-violacein	24h	batched	5.06294	487344	797	0.388995	0.342547	0.16354	-0.270817
pHluorin2-violacein	24h	batched	7.246	891116	840.688	1.74961	3.22418	0.094341	-0.922103
pHluorin2-violacein	24h	batched	5.45025	998129	746.625	0.630388	3.98791	0.0748025	-1.106
pHluorin2-violacein	24h	batched	2.33236	325942	657.5	-1.31286	-0.809343	0.201723	0.0885607
pHluorin2-violacein	24h	batched	6.22593	490803	214.562	1.11384	0.367233	0.0437165	-1.39857
pHluorin2-violacein	24h	batched	5.69901	293499	432.375	0.785429	-1.04088	0.147317	-0.423498
pHluorin2-violacein	24h	batched	5.05481	361648	385.938	0.383927	-0.554518	0.106716	-0.805627
pHluorin2-violacein	24h	batched	3.80268	204724	668.75	-0.396477	-1.67445	0.326659	1.26444
pHluorin2-violacein	24h	batched	4.99721	635086	712.438	0.34803	1.39695	0.11218	-0.754208
pHluorin2-violacein	24h	batched	2.45164	438663	1396.94	-1.23852	-0.00487855	0.318454	1.18722
pHluorin2-violacein	24h	batched	5.43532	304310	465.938	0.621083	-0.963726	0.153113	-0.36895
pHluorin2-violacein	24h	batched	2.35045	656069	1611.88	-1.30159	1.5467	0.245688	0.502349
pHluorin2-violacein	24h	batched	4.68072	481628	1071.44	0.150774	0.301753	0.222462	0.283755
pHluorin2-violacein	24h	batched	2.78637	218479	442.812	-1.0299	-1.57628	0.202679	0.0975624
pHluorin2-violacein	24h	batched	4.1093	289366	645.25	-0.205371	-1.07038	0.222987	0.288699
pHluorin2-violacein	24h	batched	6.82739	425709	659.312	1.48871	-0.0973284	0.154874	-0.352377
pHluorin2-violacein	24h	batched	3.38027	520533	1267.19	-0.659744	0.579409	0.243441	0.481203
pHluorin2-violacein	24h	batched	2.59382	358983	887.062	-1.1499	-0.573537	0.247104	0.515682
pHluorin2-violacein	24h	batched	2.47292	518641	714.438	-1.22526	0.565907	0.137752	-0.513526
pHluorin2-violacein	24h	batched	2.94316	686429	1179.69	-0.932177	1.76337	0.171859	-0.192515
pHluorin2-violacein	24h	batched	6.05647	656517	986	1.00822	1.5499	0.150187	-0.396494
pHluorin2-violacein	24h	batched	5.25622	511776	349.062	0.50946	0.516913	0.068206	-1.16808
pHluorin2-violacein	24h	batched	5.46066	401780	591.5	0.636875	-0.268104	0.14722	-0.424415
pHluorin2-violacein	24h	batched	5.35155	347666	606.062	0.568872	-0.654304	0.174323	-0.169324
pHluorin2-violacein	24h	batched	2.64631	553251	1094.88	-1.11719	0.812911	0.197899	0.0525727
pHluorin2-violacein	24h	batched	2.59559	409338	1697.62	-1.1488	-0.214165	0.414723	2.09329
pHluorin2-violacein	24h	batched	8.84138	263596	573.5	2.74394	-1.25429	0.217568	0.23769
pHluorin2-violacein	24h	batched	4.77323	534247	546.812	0.208431	0.677283	0.102352	-0.846706
pHluorin2-violacein	24h	batched	3.59865	447210	1703.88	-0.523635	0.0561195	0.381002	1.77591
pHluorin2-violacein	24h	batched	2.55856	242420	928.562	-1.17189	-1.40542	0.383039	1.79508
pHluorin2-violacein	24h	batched	4.83019	419276	303.5	0.243929	-0.143239	0.0723867	-1.12873
pHluorin2-violacein	24h	batched	6.45719	382255	843.25	1.25797	-0.40745	0.220599	0.266217
pHluorin2-violacein	24h	batched	5.83991	306899	504.438	0.873249	-0.945249	0.164366	-0.263037
pHluorin2-violacein	24h	batched	5.26027	576896	483.125	0.511982	0.98166	0.0837456	-1.02183
pHluorin2-violacein	24h	batched	5.22213	439449	619.375	0.488211	0.000730959	0.140944	-0.483487
pHluorin2-violacein	24h	batched	5.12891	365927	279.562	0.430109	-0.523979	0.0763983	-1.09098
pHluorin2-violacein	24h	batched	2.30238	348816	794.875	-1.33155	-0.646097	0.227878	0.334728
pHluorin2-violacein	24h	batched	5.22597	582647	494.125	0.490602	1.0227	0.0848069	-1.01184
pHluorin2-violacein	24h	batched	3.55459	273119	518.312	-0.551099	-1.18633	0.189775	-0.0238908
pHluorin2-violacein	24h	batched	5.44843	268150	617.625	0.629252	-1.22179	0.230328	0.357789
pHluorin2-violacein	24h	batched	6.21763	489147	664.625	1.10866	0.355415	0.135874	-0.531198
pHluorin2-violacein	24h	batched	5.09303	580542	737.062	0.407749	1.00768	0.126961	-0.615089
pHluorin2-violacein	24h	batched	2.78231	519427	1058.38	-1.03243	0.571516	0.203759	0.107725
pHluorin2-violacein	24h	batched	5.57547	318549	617.312	0.708436	-0.862106	0.193789	0.0138842
pHluorin2-violacein	24h	batched	2.37064	599005	2642.75	-1.28901	1.13945	0.44119	2.34239
pHluorin2-violacein	24h	batched	5.01099	427511	961.25	0.356614	-0.0844679	0.224848	0.30621
pHluorin2-violacein	24h	batched	2.85052	264202	939.875	-0.989917	-1.24997	0.355741	1.53816
pHluorin2-violacein	24h	batched	3.54115	265804	882.5	-0.559477	-1.23853	0.332012	1.31482
pHluorin2-violacein	24h	batched	2.64318	235696	881.688	-1.11914	-1.45341	0.374078	1.71075
pHluorin2-violacein	24h	batched	8.6831	645758	869.5	2.64529	1.47311	0.134648	-0.54274
pHluorin2-violacein	24h	batched	4.07979	414799	568.25	-0.223761	-0.175191	0.136994	-0.520659
pHluorin2-violacein	24h	batched	4.98024	542329	530	0.337451	0.734963	0.0977267	-0.890238
pHluorin2-violacein	24h	batched	2.34297	393973	1126	-1.30625	-0.323821	0.285806	0.879942
pHluorin2-violacein	24h	batched	2.65437	521316	977.75	-1.11217	0.584998	0.187554	-0.0447942
pHluorin2-violacein	24h	batched	5.30455	437624	547.25	0.539582	-0.0122937	0.12505	-0.633072
pHluorin2-violacein	24h	batched	4.92134	617571	955.188	0.300744	1.27195	0.154669	-0.354309
pHluorin2-violacein	24h	batched	5.36132	528077	514.688	0.574963	0.633249	0.0974646	-0.892705
pHluorin2-violacein	24h	batched	4.69479	326542	270.562	0.159539	-0.805061	0.0828567	-1.03019
pHluorin2-violacein	24h	batched	5.09287	489217	756.188	0.407649	0.355914	0.154571	-0.355227
pHluorin2-violacein	24h	batched	6.21604	620694	542.688	1.10768	1.29424	0.0874325	-0.987126
pHluorin2-violacein	24h	batched	2.67987	304578	981.438	-1.09627	-0.961813	0.322229	1.22274
pHluorin2-violacein	24h	batched	3.25232	491789	1365.12	-0.739488	0.37427	0.277582	0.802539
pHluorin2-violacein	24h	batched	5.47184	458992	600.5	0.643843	0.140205	0.13083	-0.578673
pHluorin2-violacein	24h	batched	6.05058	366333	460.812	1.00455	-0.521082	0.12579	-0.626106
pHluorin2-violacein	24h	batched	4.21679	563237	1106	-0.138379	0.884178	0.196365	0.0381313
pHluorin2-violacein	24h	batched	3.35708	231907	831.812	-0.674198	-1.48045	0.358683	1.56585
pHluorin2-violacein	24h	batched	7.83135	483114	946.688	2.11443	0.312358	0.195955	0.0342768
pHluorin2-violacein	24h	batched	4.22324	219018	752.25	-0.134357	-1.57244	0.343465	1.42262
pHluorin2-violacein	24h	batched	5.51503	328578	468.562	0.670765	-0.790531	0.142603	-0.467869
pHluorin2-violacein	24h	batched	5.29959	594837	688.312	0.53649	1.1097	0.115714	-0.72094
pHluorin2-violacein	24h	batched	4.56403	309986	495.062	0.0780444	-0.923218	0.159705	-0.30691
pHluorin2-violacein	24h	batched	2.81679	352864	924.75	-1.01094	-0.617207	0.26207	0.656536
pHluorin2-violacein	24h	batched	4.60857	421922	429.875	0.105804	-0.124355	0.101885	-0.851101
pHluorin2-violacein	24h	batched	5.95301	309849	205.438	0.943741	-0.924195	0.0663026	-1.186
pHluorin2-violacein	24h	batched	3.26556	426767	839.062	-0.731239	-0.0897777	0.196609	0.0404276
pHluorin2-violacein	24h	batched	2.45445	567487	1287.62	-1.23677	0.91451	0.226899	0.32551
pHluorin2-violacein	24h	batched	4.84179	431708	474.375	0.251159	-0.0545148	0.109883	-0.775822
pHluorin2-violacein	24h	batched	2.52566	405775	529.812	-1.19239	-0.239593	0.130568	-0.581141
pHluorin2-violacein	24h	batched	5.99403	458263	389	0.969305	0.135002	0.0848858	-1.0111
pHluorin2-violacein	24h	batched	5.83954	532367	477.938	0.873017	0.663866	0.089776	-0.965069
pHluorin2-violacein	24h	batched	2.56846	489545	536.75	-1.16571	0.358255	0.109643	-0.778087
pHluorin2-violacein	24h	batched	2.78005	283250	773.375	-1.03383	-1.11403	0.273036	0.75975
pHluorin2-violacein	24h	batched	2.40837	356135	1137.62	-1.26549	-0.593863	0.319435	1.19645
pHluorin2-violacein	24h	batched	5.34379	552783	723.562	0.564039	0.809571	0.130894	-0.578068
pHluorin2-violacein	24h	batched	6.09623	476045	696.125	1.033	0.261908	0.146231	-0.433723
pHluorin2-violacein	24h	batched	5.52558	450159	1000.44	0.677341	0.0771659	0.222241	0.281678
pHluorin2-violacein	24h	batched	4.14905	641124	817.875	-0.180594	1.44004	0.127569	-0.609367
pHluorin2-violacein	24h	batched	7.06724	556594	622.938	1.63819	0.836769	0.11192	-0.756656
pHluorin2-violacein	24h	batched	2.44123	260597	804	-1.24501	-1.2757	0.308522	1.09374
pHluorin2-violacein	24h	batched	5.4927	593521	481	0.656845	1.10031	0.0810418	-1.04727
pHluorin2-violacein	24h	batched	4.0983	422608	355	-0.212225	-0.11946	0.0840022	-1.01941
pHluorin2-violacein	24h	batched	5.2365	527314	472.562	0.49717	0.627804	0.0896168	-0.966567
pHluorin2-violacein	24h	batched	2.64313	304977	888.25	-1.11918	-0.958966	0.291251	0.93119
pHluorin2-violacein	24h	batched	4.77373	308747	771.75	0.208743	-0.93206	0.249962	0.542579
pHluorin2-violacein	24h	batched	3.57869	253286	657.25	-0.53608	-1.32787	0.259489	0.632249
pHluorin2-violacein	24h	batched	5.18956	334920	336.875	0.467913	-0.745269	0.100584	-0.863348
pHluorin2-violacein	24h	batched	4.32978	814128	652.375	-0.0679514	2.67473	0.0801317	-1.05584
pHluorin2-violacein	24h	batched	5.31672	438020	488.125	0.547163	-0.0094675	0.111439	-0.76118
pHluorin2-violacein	24h	batched	2.82017	353892	1404.5	-1.00883	-0.60987	0.396872	1.92528
pHluorin2-violacein	24h	batched	3.27285	495577	770.625	-0.726693	0.401304	0.155501	-0.346479
pHluorin2-violacein	24h	batched	7.18118	382804	470.438	1.70921	-0.403532	0.122893	-0.65338
pHluorin2-violacein	24h	batched	5.44765	443318	582.438	0.628768	0.0283432	0.131382	-0.573483
pHluorin2-violacein	24h	batched	3.29415	422280	1719.75	-0.713421	-0.1218	0.407253	2.02298
pHluorin2-violacein	24h	batched	2.53514	307891	602.625	-1.18648	-0.938169	0.195727	0.0321246
pHluorin2-violacein	24h	batched	2.4621	364164	439.125	-1.232	-0.536561	0.120584	-0.675104
pHluorin2-violacein	24h	batched	2.83919	269178	717.5	-0.99698	-1.21446	0.266552	0.698724
pHluorin2-violacein	24h	batched	2.53047	600501	1100.19	-1.18939	1.15012	0.183212	-0.0856622
pHluorin2-violacein	24h	batched	6.31785	488432	1068.81	1.17113	0.350312	0.218825	0.24952
pHluorin2-violacein	24h	batched	2.53278	243604	758.75	-1.18795	-1.39697	0.311469	1.12147
pHluorin2-violacein	24h	batched	5.32478	461587	475.562	0.552186	0.158725	0.103028	-0.840347
pHluorin2-violacein	24h	batched	6.30257	245741	377.688	1.16161	-1.38172	0.153694	-0.363486
pHluorin2-violacein	24h	batched	2.7547	354207	831.562	-1.04963	-0.607622	0.234767	0.399568
pHluorin2-violacein	24h	batched	2.4166	491151	1959.75	-1.26036	0.369717	0.399012	1.94541
pHluorin2-violacein	24h	batched	2.44906	286697	1608.38	-1.24013	-1.08943	0.561003	3.47006
pHluorin2-violacein	24h	batched	2.614	458613	1106.56	-1.13733	0.1375	0.241284	0.460904
pHluorin2-violacein	24h	batched	2.83344	413844	727	-1.00056	-0.182006	0.17567	-0.156646
pHluorin2-violacein	24h	batched	7.26105	676057	889.75	1.75899	1.68935	0.131609	-0.571345
pHluorin2-violacein	24h	batched	6.22377	651666	1091.38	1.11249	1.51528	0.167475	-0.233773
pHluorin2-violacein	24h	batched	2.61968	337646	648.125	-1.13379	-0.725814	0.191954	-0.00338385
pHluorin2-violacein	24h	batched	5.0156	386990	470.438	0.359487	-0.373657	0.121563	-0.665891
pHluorin2-violacein	24h	batched	2.38818	440862	2150.62	-1.27807	0.0108152	0.487822	2.78128
pHluorin2-violacein	24h	batched	5.33983	489422	649.188	0.561569	0.357377	0.132644	-0.561603
pHluorin2-violacein	24h	batched	3.05331	569228	1329.62	-0.863526	0.926935	0.233583	0.388423
pHluorin2-violacein	24h	batched	3.52012	310724	1132.12	-0.572581	-0.917951	0.364349	1.61917
pHluorin2-violacein	24h	batched	3.34306	294899	669.25	-0.682939	-1.03089	0.226942	0.325919
pHluorin2-violacein	24h	batched	6.5795	397613	841.875	1.33421	-0.297843	0.211732	0.182766
pHluorin2-violacein	24h	batched	3.77762	462958	388.062	-0.412091	0.168509	0.0838223	-1.0211
pHluorin2-violacein	24h	batched	2.53848	267766	639.625	-1.1844	-1.22453	0.238875	0.438226
pHluorin2-violacein	24h	batched	5.08799	419874	275.938	0.404606	-0.138971	0.0657192	-1.19149
pHluorin2-violacein	24h	batched	5.25172	586331	843	0.506655	1.049	0.143775	-0.456834
pHluorin2-violacein	24h	batched	3.39181	395587	1161.44	-0.652553	-0.312302	0.293599	0.953286
pHluorin2-violacein	24h	batched	6.58139	323474	655.75	1.33538	-0.826957	0.202721	0.0979544
pHluorin2-violacein	24h	batched	8.48795	450763	432.75	2.52366	0.0814765	0.0960039	-0.906453
pHluorin2-violacein	24h	batched	4.04279	428849	664.438	-0.246824	-0.0749189	0.154935	-0.3518
pHluorin2-violacein	24h	batched	7.71295	256606	817.125	2.04064	-1.30418	0.318436	1.18704
pHluorin2-violacein	24h	batched	5.46093	396494	395.812	0.637046	-0.305829	0.099828	-0.870461
pHluorin2-violacein	24h	batched	5.41423	491495	445.688	0.607938	0.372172	0.0906801	-0.95656
pHluorin2-violacein	24h	batched	7.90382	279672	589.5	2.1596	-1.13956	0.210783	0.173829
pHluorin2-violacein	24h	batched	2.60722	276888	498.438	-1.14156	-1.15943	0.180014	-0.115759
pHluorin2-violacein	24h	batched	5.81434	487478	647.625	0.857309	0.343503	0.132852	-0.559642
pHluorin2-violacein	24h	batched	2.85709	335798	1054.5	-0.985819	-0.739003	0.314028	1.14556
pHluorin2-violacein	24h	batched	2.69304	224966	748.438	-1.08807	-1.52999	0.332689	1.3212
pHluorin2-violacein	24h	batched	5.33877	670705	706	0.560907	1.65115	0.105262	-0.819313
pHluorin2-violacein	24h	batched	5.75474	645023	474.625	0.820166	1.46787	0.0735826	-1.11748
pHluorin2-violacein	24h	batched	2.55289	224570	750.062	-1.17542	-1.53281	0.333999	1.33353
pHluorin2-violacein	24h	batched	2.89413	502241	562.062	-0.962739	0.448864	0.111911	-0.756739
pHluorin2-violacein	24h	batched	5.01556	292722	366.25	0.359467	-1.04643	0.125119	-0.632428
pHluorin2-violacein	24h	batched	5.16988	488734	375.312	0.455648	0.352467	0.0767927	-1.08727
pHluorin2-violacein	24h	batched	2.33659	472678	1358.5	-1.31023	0.237879	0.287405	0.894987
pHluorin2-violacein	24h	batched	3.15713	262243	614.312	-0.798821	-1.26395	0.234253	0.394728
pHluorin2-violacein	24h	batched	8.41132	404735	355.75	2.4759	-0.247015	0.087897	-0.982754
pHluorin2-violacein	24h	batched	5.83783	532028	613.125	0.871951	0.661447	0.115243	-0.725377
pHluorin2-violacein	24h	batched	4.67366	414000	536.312	0.146369	-0.180893	0.129544	-0.590778
pHluorin2-violacein	24h	batched	6.02879	217234	598.812	0.990972	-1.58517	0.275653	0.784379
pHluorin2-violacein	24h	batched	5.3791	437657	716.438	0.586041	-0.0120581	0.163699	-0.269321
pHluorin2-violacein	24h	batched	2.71216	375738	1110.69	-1.07615	-0.45396	0.295602	0.972139
pHluorin2-violacein	24h	batched	5.22904	436912	641.062	0.492516	-0.017375	0.146726	-0.429067
pHluorin2-violacein	24h	batched	4.978	223707	449.688	0.336054	-1.53897	0.201017	0.0819112
pHluorin2-violacein	24h	batched	3.496	631400	2563.06	-0.587616	1.37064	0.405933	2.01056
pHluorin2-violacein	24h	batched	6.86749	631477	739.812	1.51369	1.37119	0.117156	-0.707374
pHluorin2-violacein	24h	batched	4.28984	597579	957.125	-0.0928493	1.12927	0.160167	-0.302558
pHluorin2-violacein	24h	batched	7.0072	561098	843	1.60077	0.868913	0.150241	-0.395979
pHluorin2-violacein	24h	batched	4.92083	530435	379.625	0.300425	0.650078	0.0715686	-1.13643
pHluorin2-violacein	24h	batched	2.5753	379476	1225.75	-1.16145	-0.427283	0.323011	1.23011
pHluorin2-violacein	24h	batched	2.39965	367140	659.938	-1.27092	-0.515322	0.179751	-0.118236
pHluorin2-violacein	24h	batched	2.64699	369876	1391.81	-1.11677	-0.495796	0.376291	1.73157
pHluorin2-violacein	24h	batched	5.45528	358559	660.625	0.633523	-0.576563	0.184244	-0.0759452
pHluorin2-violacein	24h	batched	5.10258	401190	400.812	0.413698	-0.272315	0.0999058	-0.869729
pHluorin2-violacein	24h	batched	4.86528	419855	520.188	0.265802	-0.139107	0.123897	-0.643926
pHluorin2-violacein	24h	batched	2.33189	345235	840.562	-1.31316	-0.671653	0.243475	0.481528
pHluorin2-violacein	24h	batched	3.77686	326712	689.5	-0.412565	-0.803848	0.211042	0.176271
pHluorin2-violacein	24h	batched	2.87604	528939	1416.62	-0.97401	0.639401	0.267823	0.710684
pHluorin2-violacein	24h	batched	3.44606	238858	696.875	-0.618742	-1.43084	0.291753	0.935909
pHluorin2-violacein	24h	batched	2.83456	417233	459.562	-0.999864	-0.15782	0.110145	-0.773357
pHluorin2-violacein	24h	batched	2.87644	417247	1212.81	-0.973761	-0.15772	0.29067	0.925713
pHluorin2-violacein	24h	batched	2.55379	322186	244.188	-1.17486	-0.836149	0.075791	-1.09669
pHluorin2-violacein	24h	batched	3.91489	243866	1178	-0.326539	-1.3951	0.483052	2.73639
pHluorin2-violacein	24h	batched	2.86142	248463	881.688	-0.983122	-1.36229	0.354857	1.52984
pHluorin2-violacein	24h	batched	6.35795	785023	1059.19	1.19612	2.46702	0.134925	-0.540136
pHluorin2-violacein	24h	batched	2.53197	764455	1474.88	-1.18845	2.32023	0.192932	0.00582302
pHluorin2-violacein	24h	batched	2.29819	368203	1068.94	-1.33416	-0.507736	0.290313	0.922354
pHluorin2-violacein	24h	batched	5.34898	451548	417.188	0.567271	0.0870788	0.0923906	-0.94046
pHluorin2-violacein	24h	batched	5.27449	439771	641.125	0.520844	0.003029	0.145786	-0.43791
pHluorin2-violacein	24h	batched	3.30759	295660	1408.44	-0.705046	-1.02546	0.476372	2.67351
pHluorin2-violacein	24h	batched	3.29065	532456	1026.5	-0.7156	0.664501	0.192786	0.00444572
pHluorin2-violacein	24h	batched	5.37971	514842	509.5	0.586424	0.538794	0.0989624	-0.878608
pHluorin2-violacein	24h	batched	2.76317	429328	1355.69	-1.04436	-0.0715004	0.31577	1.16196
pHluorin2-violacein	24h	batched	3.32361	282215	939.625	-0.695059	-1.12141	0.332947	1.32362
pHluorin2-violacein	24h	batched	2.45732	295553	966.125	-1.23498	-1.02622	0.326887	1.26659
pHluorin2-violacein	24h	batched	2.64789	376043	606.75	-1.11621	-0.451784	0.161351	-0.291413
pHluorin2-violacein	24h	batched	6.15494	418405	584.938	1.06959	-0.149455	0.139802	-0.494232
pHluorin2-violacein	24h	batched	4.04739	576376	552	-0.243954	0.977949	0.0957708	-0.908646
pHluorin2-violacein	24h	batched	2.36259	737738	1420	-1.29403	2.12955	0.19248	0.00156922
pHluorin2-violacein	24h	batched	5.37421	460056	723.688	0.582997	0.147799	0.157304	-0.329502
pHluorin2-violacein	24h	batched	2.75758	356091	1306.69	-1.04784	-0.594177	0.366954	1.64369
pHluorin2-violacein	24h	batched	4.32802	287864	448.875	-0.0690534	-1.0811	0.155933	-0.342408
pHluorin2-violacein	24h	batched	5.03502	337014	489.375	0.371595	-0.730325	0.145209	-0.44334
pHluorin2-violacein	24h	batched	6.75867	295031	978.312	1.44588	-1.02995	0.331596	1.31091
pHluorin2-violacein	24h	batched	2.28306	398574	1310.56	-1.34359	-0.290985	0.328812	1.28471
pHluorin2-violacein	24h	batched	2.50579	682769	851.938	-1.20477	1.73725	0.124777	-0.635645
pHluorin2-violacein	24h	batched	2.48764	419173	1321.25	-1.21609	-0.143974	0.315204	1.15663
pHluorin2-violacein	24h	batched	2.72713	399920	709.5	-1.06682	-0.281379	0.17741	-0.140265
pHluorin2-violacein	24h	batched	5.74411	476501	393.688	0.813538	0.265163	0.0826206	-1.03241
pHluorin2-violacein	24h	batched	7.00161	227327	256.375	1.59729	-1.51314	0.112778	-0.748577
pHluorin2-violacein	24h	batched	2.40035	719795	1660.31	-1.27049	2.0015	0.230664	0.360952
pHluorin2-violacein	24h	batched	2.86948	513222	957.125	-0.9781	0.527232	0.186493	-0.0547785
pHluorin2-violacein	24h	batched	3.65224	246507	375.938	-0.490239	-1.37625	0.152506	-0.374663
pHluorin2-violacein	24h	batched	2.25477	362155	915.375	-1.36122	-0.550899	0.252758	0.568893
pHluorin2-violacein	24h	batched	7.43664	695417	1048.56	1.86843	1.82752	0.150781	-0.390894
pHluorin2-violacein	24h	batched	3.23843	430130	935.625	-0.748149	-0.0657767	0.217521	0.237253
pHluorin2-violacein	24h	batched	7.14227	395166	676.938	1.68495	-0.315307	0.171305	-0.197732
pHluorin2-violacein	24h	batched	5.46199	277767	871.938	0.637706	-1.15316	0.31391	1.14445
pHluorin2-violacein	24h	batched	5.51924	455226	556.688	0.673388	0.113328	0.122288	-0.659068
pHluorin2-violacein	24h	batched	2.61901	198049	844.375	-1.13421	-1.72209	0.426347	2.20269
pHluorin2-violacein	24h	batched	2.42647	273901	959	-1.25421	-1.18075	0.350127	1.48531
pHluorin2-violacein	24h	batched	2.52854	408664	651.25	-1.1906	-0.218975	0.159361	-0.310147
pHluorin2-violacein	24h	batched	6.03224	253680	579.25	0.993121	-1.32506	0.228339	0.339065
pHluorin2-violacein	24h	batched	2.53424	546887	928.062	-1.18704	0.767492	0.169699	-0.212844
pHluorin2-violacein	24h	batched	5.11045	423845	908.438	0.418605	-0.110631	0.214333	0.20724
pHluorin2-violacein	24h	batched	4.82702	503971	350.562	0.241953	0.46121	0.06956	-1.15534
pHluorin2-violacein	24h	batched	5.50702	576150	493.188	0.665772	0.976336	0.0856006	-1.00437
pHluorin2-violacein	24h	batched	2.66084	347507	1436.62	-1.10814	-0.655439	0.413407	2.08091
pHluorin2-violacein	24h	batched	5.16179	877898	948.312	0.450601	3.12984	0.108021	-0.793352
pHluorin2-violacein	24h	batched	5.55265	472633	956.062	0.694209	0.237558	0.202284	0.0938428
pHluorin2-violacein	24h	batched	2.50515	435420	1309.44	-1.20517	-0.0280231	0.30073	1.0204
pHluorin2-violacein	24h	batched	7.77832	444854	925.562	2.08138	0.0393052	0.20806	0.148201
pHluorin2-violacein	24h	batched	6.03014	432620	514.375	0.991813	-0.0480061	0.118898	-0.69098
pHluorin2-violacein	24h	batched	2.78139	403978	981.125	-1.033	-0.252418	0.242866	0.475792
pHluorin2-violacein	24h	batched	6.49969	591020	699.438	1.28446	1.08246	0.118344	-0.696189
pHluorin2-violacein	24h	batched	3.65368	295317	705.438	-0.489338	-1.02791	0.238875	0.438228
pHluorin2-violacein	24h	batched	4.59855	466676	818.938	0.099562	0.195044	0.175483	-0.158405
pHluorin2-violacein	24h	batched	2.4836	307264	935.938	-1.2186	-0.942644	0.304604	1.05686
pHluorin2-violacein	24h	batched	6.94857	411338	695.812	1.56423	-0.199891	0.169158	-0.217935
pHluorin2-violacein	24h	batched	2.57095	475237	892.125	-1.16416	0.256142	0.187722	-0.0432136
pHluorin2-violacein	24h	batched	2.8567	452194	1732.19	-0.986066	0.0916892	0.383063	1.79531
pHluorin2-violacein	24h	batched	6.82912	319903	480.875	1.48978	-0.852442	0.150319	-0.395247
pHluorin2-violacein	24h	batched	4.15322	449790	666.188	-0.177994	0.0745324	0.148111	-0.416029
pHluorin2-violacein	24h	batched	5.53494	491688	234.5	0.683172	0.373549	0.0476928	-1.36115
pHluorin2-violacein	24h	batched	5.77796	540213	716.375	0.83464	0.719861	0.13261	-0.561924
pHluorin2-violacein	24h	batched	2.51418	357106	1531.56	-1.19955	-0.586933	0.428881	2.22654
pHluorin2-violacein	24h	batched	6.19342	704845	977.688	1.09358	1.8948	0.13871	-0.504512
pHluorin2-violacein	24h	batched	6.85009	290715	539.188	1.50285	-1.06075	0.18547	-0.0644139
pHluorin2-violacein	24h	batched	7.52324	415663	263.688	1.9224	-0.169024	0.0634379	-1.21296
pHluorin2-violacein	24h	batched	5.00462	327039	212.188	0.352645	-0.801514	0.0648816	-1.19937
pHluorin2-violacein	24h	batched	7.51503	409889	987.875	1.91728	-0.210232	0.24101	0.458328
pHluorin2-violacein	24h	batched	3.59125	392421	472.688	-0.528252	-0.334897	0.120454	-0.676329
pHluorin2-violacein	24h	batched	3.17574	290888	329.812	-0.787218	-1.05952	0.113381	-0.742901
pHluorin2-violacein	24h	batched	2.86586	603827	886.625	-0.980354	1.17386	0.146834	-0.428044
pHluorin2-violacein	24h	batched	3.16386	274108	519.5	-0.794626	-1.17927	0.189524	-0.0262562
pHluorin2-violacein	24h	batched	5.07281	658822	1023.38	0.395144	1.56635	0.155335	-0.348038
pHluorin2-violacein	24h	batched	6.10606	492913	813.812	1.03913	0.382292	0.165103	-0.256106
pHluorin2-violacein	24h	batched	5.39789	461478	345.688	0.597756	0.157947	0.0749089	-1.105
pHluorin2-violacein	24h	batched	2.63378	304901	543.625	-1.125	-0.959508	0.178296	-0.131935
pHluorin2-violacein	24h	batched	4.57249	393289	506.062	0.0833167	-0.328703	0.128674	-0.598963
pHluorin2-violacein	24h	batched	3.32374	539309	1290.44	-0.69498	0.71341	0.239277	0.442009
pHluorin2-violacein	24h	batched	2.55984	284222	428.688	-1.17108	-1.10709	0.150829	-0.390451
pHluorin2-violacein	24h	batched	4.08122	315557	927.438	-0.222874	-0.883459	0.293905	0.956165
pHluorin2-violacein	24h	batched	2.92585	346951	342.562	-0.942964	-0.659407	0.098735	-0.880748
pHluorin2-violacein	24h	batched	6.61102	472960	692.875	1.35385	0.239892	0.146498	-0.431213
pHluorin2-violacein	24h	batched	5.64569	672795	749.188	0.7522	1.66607	0.111355	-0.761974
pHluorin2-violacein	24h	batched	2.67846	561934	1983.56	-1.09715	0.874879	0.352988	1.51225
pHluorin2-violacein	24h	batched	5.62876	682512	744.5	0.741649	1.73542	0.109082	-0.78336
pHluorin2-violacein	24h	batched	5.31894	353053	639.75	0.548547	-0.615858	0.181205	-0.104551
pHluorin2-violacein	24h	batched	2.4743	368523	563.25	-1.2244	-0.505452	0.15284	-0.371521
pHluorin2-violacein	24h	batched	6.18044	394700	500.188	1.08549	-0.318633	0.126726	-0.617299
pHluorin2-violacein	24h	batched	2.32585	223518	699.312	-1.31692	-1.54032	0.312866	1.13462
pHluorin2-violacein	24h	batched	4.89777	384882	527.688	0.286049	-0.388702	0.137104	-0.519626
pHluorin2-violacein	24h	batched	5.51874	525754	514.125	0.673077	0.616671	0.0977881	-0.88966
pHluorin2-violacein	24h	batched	5.30279	632600	574.875	0.538483	1.37921	0.090875	-0.954726
pHluorin2-violacein	24h	batched	3.93793	524363	623.375	-0.31218	0.606743	0.118882	-0.691124
pHluorin2-violacein	24h	batched	2.55251	331604	1289.56	-1.17565	-0.768935	0.388886	1.85011
pHluorin2-violacein	24h	batched	2.47773	427132	1317.94	-1.22226	-0.0871727	0.308556	1.09405
pHluorin2-violacein	24h	batched	4.43168	616054	576.312	-0.00444612	1.26112	0.0935489	-0.929558
pHluorin2-violacein	24h	batched	4.49515	769398	1053	0.0351143	2.3555	0.13686	-0.521919
pHluorin2-violacein	24h	batched	5.89323	506470	443.625	0.906481	0.479045	0.0875916	-0.985628
pHluorin2-violacein	24h	batched	2.39099	423122	734.5	-1.27632	-0.115791	0.173591	-0.176218
pHluorin2-violacein	24h	batched	2.87294	547197	1443.62	-0.975941	0.769705	0.263821	0.673017
pHluorin2-violacein	24h	batched	4.38854	539866	664.5	-0.0313337	0.717385	0.123086	-0.651559
pHluorin2-violacein	24h	batched	6.17944	719932	573.75	1.08487	2.00248	0.079695	-1.05995
pHluorin2-violacein	24h	batched	2.40792	499080	1923.44	-1.26577	0.426304	0.385397	1.81728
pHluorin2-violacein	24h	batched	2.76995	394489	613.062	-1.04013	-0.320139	0.155407	-0.347363
pHluorin2-violacein	24h	batched	4.57271	543792	737.25	0.0834541	0.745404	0.135576	-0.534008
pHluorin2-violacein	24h	batched	6.1884	221943	377.125	1.09045	-1.55156	0.16992	-0.210767
pHluorin2-violacein	24h	batched	5.15767	349776	454.5	0.448033	-0.639245	0.12994	-0.587048
pHluorin2-violacein	24h	batched	5.44068	707762	496.562	0.624424	1.91562	0.0701595	-1.1497
pHluorin2-violacein	24h	batched	2.42105	351222	687.812	-1.25759	-0.628926	0.195834	0.0331339
pHluorin2-violacein	24h	batched	3.14483	315524	779.562	-0.806483	-0.883694	0.247069	0.515351
pHluorin2-violacein	24h	batched	3.0918	336362	389.062	-0.839536	-0.734978	0.115668	-0.72138
pHluorin2-violacein	24h	batched	5.22043	326821	616.438	0.487153	-0.80307	0.188616	-0.0347969
pHluorin2-violacein	24h	batched	5.54071	477060	337.312	0.686768	0.269152	0.0707064	-1.14455
pHluorin2-violacein	24h	batched	5.70803	373281	723.875	0.791053	-0.471495	0.193922	0.0151413
pHluorin2-violacein	24h	batched	4.12835	356647	950.875	-0.193494	-0.590209	0.266615	0.699317
pHluorin2-violacein	24h	batched	4.39429	383841	599.438	-0.0277474	-0.396131	0.156168	-0.340194
pHluorin2-violacein	24h	batched	4.87645	892410	1109.88	0.272762	3.23341	0.124369	-0.639486
pHluorin2-violacein	24h	batched	2.66504	371731	462.625	-1.10552	-0.482557	0.124452	-0.638707
pHluorin2-violacein	24h	batched	2.67457	418996	1272	-1.09958	-0.145238	0.303583	1.04725
pHluorin2-violacein	24h	batched	3.02252	327115	677.875	-0.882713	-0.800972	0.207228	0.140376
pHluorin2-violacein	24h	batched	4.31697	317051	424.75	-0.0759374	-0.872796	0.133969	-0.549131
pHluorin2-violacein	24h	batched	8.45053	322623	592.438	2.50034	-0.83303	0.183632	-0.0817125
pHluorin2-violacein	24h	batched	2.65889	403875	433.312	-1.10935	-0.253153	0.107289	-0.800242
pHluorin2-violacein	24h	batched	3.47479	348906	838.75	-0.600836	-0.645454	0.240394	0.452529
pHluorin2-violacein	24h	batched	6.35905	776412	690.5	1.19681	2.40556	0.0889347	-0.972987
pHluorin2-violacein	24h	batched	4.33666	428699	431.25	-0.0636679	-0.0759894	0.100595	-0.863241
pHluorin2-violacein	24h	batched	5.4	445132	447.5	0.599071	0.0412893	0.100532	-0.863835
pHluorin2-violacein	24h	batched	3.29005	478708	747.25	-0.715977	0.280914	0.156097	-0.340863
pHluorin2-violacein	24h	batched	2.91014	624552	989.938	-0.95276	1.32177	0.158504	-0.318213
pHluorin2-violacein	24h	batched	6.03476	625144	600.25	0.994689	1.32599	0.0960179	-0.906321
pHluorin2-violacein	24h	batched	5.56019	545150	1165.44	0.698913	0.755096	0.213783	0.202071
pHluorin2-violacein	24h	batched	6.06846	569571	964.938	1.01569	0.929383	0.169415	-0.215519
pHluorin2-violacein	24h	batched	5.42243	717956	973.312	0.613051	1.98837	0.135567	-0.53409
pHluorin2-violacein	24h	batched	4.60113	489327	1088.62	0.101168	0.356699	0.222473	0.283856
pHluorin2-violacein	24h	batched	5.47515	471873	644.312	0.645909	0.232134	0.136544	-0.5249
pHluorin2-violacein	24h	batched	5.31788	565746	417.812	0.547889	0.902085	0.0738515	-1.11495
pHluorin2-violacein	24h	batched	2.47283	356587	772.375	-1.22532	-0.590637	0.216602	0.228601
pHluorin2-violacein	24h	batched	2.49489	323941	837.25	-1.21156	-0.823624	0.258458	0.622538
pHluorin2-violacein	24h	batched	3.79528	692012	1532.94	-0.401085	1.80322	0.221519	0.27488
pHluorin2-violacein	24h	batched	4.88621	376298	745.625	0.278844	-0.449964	0.198147	0.0549083
pHluorin2-violacein	24h	batched	5.04491	497354	604.375	0.377756	0.413986	0.121518	-0.666317
pHluorin2-violacein	24h	batched	3.98002	279503	297.188	-0.285946	-1.14077	0.106327	-0.80929
pHluorin2-violacein	24h	batched	5.03516	623670	545.438	0.37168	1.31548	0.0874562	-0.986903
pHluorin2-violacein	24h	batched	5.36913	400602	500.062	0.579827	-0.276511	0.124828	-0.635168
pHluorin2-violacein	24h	batched	5.87743	421660	282.938	0.896636	-0.126225	0.067101	-1.17848
pHluorin2-violacein	24h	batched	2.61076	376082	1072.75	-1.13935	-0.451505	0.285244	0.874645
pHluorin2-violacein	24h	batched	3.71026	441567	1162.56	-0.454076	0.0158467	0.263281	0.667932
pHluorin2-violacein	24h	batched	5.51083	649102	990.812	0.668148	1.49698	0.152643	-0.373369
pHluorin2-violacein	24h	batched	3.06418	599379	1665.12	-0.856751	1.14212	0.277808	0.804658
pHluorin2-violacein	24h	batched	2.64094	347267	555.688	-1.12054	-0.657152	0.160018	-0.303966
pHluorin2-violacein	24h	batched	2.65098	399120	439.938	-1.11428	-0.287088	0.110227	-0.772587
pHluorin2-violacein	24h	batched	5.14897	658556	529.688	0.442611	1.56445	0.0804317	-1.05302
pHluorin2-violacein	24h	batched	3.03934	351749	659.812	-0.872232	-0.625164	0.18758	-0.044548
pHluorin2-violacein	24h	batched	5.85302	547624	460.75	0.881418	0.772752	0.0841362	-1.01815
pHluorin2-violacein	24h	batched	7.46154	373736	520.938	1.88394	-0.468248	0.139387	-0.498141
pHluorin2-violacein	24h	batched	2.42694	690411	1418.81	-1.25392	1.79179	0.205502	0.12413
pHluorin2-violacein	24h	batched	3.01212	239241	621.562	-0.889197	-1.42811	0.259806	0.635228
pHluorin2-violacein	24h	batched	4.5174	431552	454.5	0.0489844	-0.0556282	0.105318	-0.818794
pHluorin2-violacein	24h	batched	2.91849	600968	1327.62	-0.947555	1.15346	0.220914	0.26918
pHluorin2-violacein	24h	batched	2.35322	244981	1121.44	-1.29986	-1.38714	0.457766	2.4984
pHluorin2-violacein	24h	batched	2.49503	484920	939.375	-1.21148	0.325247	0.193718	0.0132142
pHluorin2-violacein	24h	batched	2.36178	495863	1428	-1.29453	0.403345	0.287983	0.900425
pHluorin2-violacein	24h	batched	4.12162	274515	600.625	-0.197694	-1.17637	0.218795	0.24924
pHluorin2-violacein	24h	batched	5.68824	659494	752.812	0.77872	1.57114	0.11415	-0.735665
pHluorin2-violacein	24h	batched	6.40438	553036	421.188	1.22506	0.811376	0.0761592	-1.09323
pHluorin2-violacein	24h	batched	5.31137	575598	706.5	0.543833	0.972396	0.122742	-0.654798
pHluorin2-violacein	24h	batched	4.83783	514282	811.875	0.248694	0.534797	0.157866	-0.324218
pHluorin2-violacein	24h	batched	2.66869	467114	1339.94	-1.10324	0.19817	0.286855	0.889811
pHluorin2-violacein	24h	batched	3.71298	614919	1239.81	-0.452378	1.25302	0.201622	0.087607
pHluorin2-violacein	24h	batched	2.47504	577695	2126.62	-1.22394	0.987362	0.368122	1.65468
pHluorin2-violacein	24h	batched	3.56426	548652	1164.12	-0.54507	0.780089	0.212178	0.186964
pHluorin2-violacein	24h	batched	6.57235	275376	369.812	1.32975	-1.17022	0.134293	-0.546077
pHluorin2-violacein	24h	batched	6.25022	662390	753.5	1.12898	1.59181	0.113755	-0.739384
pHluorin2-violacein	24h	batched	3.05226	354148	560.375	-0.864182	-0.608043	0.158232	-0.320772
pHluorin2-violacein	24h	batched	5.73448	472792	669.25	0.807535	0.238693	0.141553	-0.477754
pHluorin2-violacein	24h	batched	5.40846	484252	638	0.60434	0.32048	0.13175	-0.570019
pHluorin2-violacein	24h	batched	7.3745	488024	424.812	1.82969	0.3474	0.0870474	-0.99075
pHluorin2-violacein	24h	batched	3.9862	307528	477.5	-0.282091	-0.94076	0.15527	-0.348645
pHluorin2-violacein	24h	batched	2.51554	582110	869.75	-1.19869	1.01887	0.149413	-0.403771
pHluorin2-violacein	24h	batched	7.24784	395724	537.75	1.75075	-0.311325	0.13589	-0.531049
pHluorin2-violacein	24h	batched	5.50987	843317	799.688	0.667549	2.88305	0.0948265	-0.917534
pHluorin2-violacein	24h	batched	2.48455	424548	1027.31	-1.21801	-0.105614	0.241977	0.467429
pHluorin2-violacein	24h	batched	5.16975	573630	478.125	0.455567	0.958351	0.0833508	-1.02554
pHluorin2-violacein	24h	batched	5.59155	446122	625	0.718457	0.0483547	0.140096	-0.491462
pHluorin2-violacein	24h	batched	6.80781	320958	461.812	1.4765	-0.844913	0.143885	-0.455798
pHluorin2-violacein	24h	batched	3.3964	325530	851.438	-0.649693	-0.812284	0.261554	0.651685
pHluorin2-violacein	24h	batched	7.76079	441275	362.875	2.07045	0.0137627	0.0822333	-1.03606
pHluorin2-violacein	24h	batched	3.69873	346202	824.812	-0.461263	-0.664752	0.238246	0.432309
pHluorin2-violacein	24h	batched	5.00827	305318	372.375	0.354922	-0.956532	0.121963	-0.662129
pHluorin2-violacein	24h	batched	6.72631	421739	440.688	1.4257	-0.125661	0.104493	-0.826554
pHluorin2-violacein	24h	batched	5.37715	359990	489.188	0.58483	-0.56635	0.135889	-0.531057
pHluorin2-violacein	24h	batched	4.50583	457697	421.25	0.041771	0.130963	0.0920369	-0.94379
pHluorin2-violacein	24h	batched	5.76686	542334	677.125	0.827718	0.734998	0.124854	-0.634921
pHluorin2-violacein	24h	batched	6.7071	316406	329.25	1.41373	-0.8774	0.104059	-0.830636
pHluorin2-violacein	24h	batched	4.21304	242537	320.25	-0.140712	-1.40459	0.132042	-0.56727
pHluorin2-violacein	24h	batched	4.80189	532915	686.812	0.226295	0.667777	0.128878	-0.597043
pHluorin2-violacein	24h	batched	2.33369	506927	676.75	-1.31203	0.482306	0.1335	-0.55354
pHluorin2-violacein	24h	batched	5.2766	567746	575.438	0.522157	0.916358	0.101355	-0.856091
pHluorin2-violacein	24h	batched	2.42221	323378	909.312	-1.25687	-0.827642	0.281192	0.836509
pHluorin2-violacein	24h	batched	2.55451	728505	1257.56	-1.17441	2.06366	0.172622	-0.185334
pHluorin2-violacein	24h	batched	2.45318	270141	687.875	-1.23756	-1.20758	0.254636	0.586566
pHluorin2-violacein	24h	batched	2.25931	379738	744.938	-1.3584	-0.425413	0.196172	0.0363113
pHluorin2-violacein	24h	batched	6.6954	423057	679.75	1.40644	-0.116255	0.160676	-0.29777
pHluorin2-violacein	24h	batched	4.91628	543975	672.688	0.297585	0.74671	0.123662	-0.646143
pHluorin2-violacein	24h	batched	2.69606	368251	989.938	-1.08618	-0.507393	0.268822	0.720083
pHluorin2-violacein	24h	batched	2.42508	446889	1464	-1.25507	0.0538286	0.327598	1.27328
pHluorin2-violacein	24h	batched	8.69815	226702	451.75	2.65467	-1.5176	0.19927	0.0654772
pHluorin2-violacein	24h	batched	2.39968	543029	1480.62	-1.27091	0.739958	0.272659	0.756205
pHluorin2-violacein	24h	batched	3.07315	583792	712.5	-0.851163	1.03087	0.122047	-0.66134
pHluorin2-violacein	24h	batched	5.3976	481092	1161.5	0.597575	0.297928	0.24143	0.462277
pHluorin2-violacein	24h	batched	2.97642	740234	1238.62	-0.91145	2.14737	0.167328	-0.235159
pHluorin2-violacein	24h	batched	2.43094	444478	1101	-1.25143	0.0366218	0.247706	0.521349
pHluorin2-violacein	24h	batched	6.14007	499824	417.25	1.06032	0.431614	0.0834794	-1.02433
pHluorin2-violacein	24h	batched	5.32778	424838	500.875	0.554058	-0.103545	0.117898	-0.70039
pHluorin2-violacein	24h	batched	5.60126	513257	813	0.724508	0.527482	0.1584	-0.319188
pHluorin2-violacein	24h	batched	4.53262	512826	804.75	0.0584698	0.524406	0.156925	-0.333076
pHluorin2-violacein	24h	batched	5.42226	696611	662.625	0.612943	1.83604	0.0951212	-0.91476
pHluorin2-violacein	24h	batched	6.32883	404324	829.688	1.17797	-0.249948	0.205204	0.121321
pHluorin2-violacein	24h	batched	6.16542	260996	337.062	1.07612	-1.27285	0.129145	-0.594538
pHluorin2-violacein	24h	batched	4.73808	353266	330.875	0.186523	-0.614338	0.0936617	-0.928497
pHluorin2-violacein	24h	batched	2.7938	376386	939.25	-1.02527	-0.449336	0.249544	0.538648
pHluorin2-violacein	24h	batched	2.96897	204410	778.188	-0.916093	-1.67669	0.3807	1.77306
pHluorin2-violacein	24h	batched	7.48458	410503	417.062	1.8983	-0.20585	0.101598	-0.853804
pHluorin2-violacein	24h	batched	3.05889	257243	465.438	-0.860047	-1.29963	0.180933	-0.10711
pHluorin2-violacein	24h	batched	2.49905	583747	1052.12	-1.20898	1.03055	0.180236	-0.113676
pHluorin2-violacein	24h	batched	4.71253	659260	1149.81	0.170597	1.56947	0.174409	-0.168513
pHluorin2-violacein	24h	batched	3.30829	416803	1092.94	-0.704609	-0.160889	0.26222	0.657948
pHluorin2-violacein	24h	batched	5.09114	616722	682	0.406567	1.26589	0.110585	-0.769221
pHluorin2-violacein	24h	batched	2.96586	413017	1407.75	-0.918032	-0.187908	0.340846	1.39796
pHluorin2-violacein	24h	batched	5.06785	534651	709	0.392055	0.680167	0.13261	-0.561922
pHluorin2-violacein	24h	batched	5.62964	618592	635.375	0.742196	1.27923	0.102713	-0.843307
pHluorin2-violacein	24h	batched	5.86231	426084	706.062	0.887209	-0.0946521	0.16571	-0.250393
pHluorin2-violacein	24h	batched	8.3786	183546	361.688	2.45551	-1.82559	0.197056	0.0446334
pHluorin2-violacein	24h	batched	5.88276	395143	541.125	0.899957	-0.315471	0.136944	-0.521129
pHluorin2-violacein	24h	batched	2.63475	286837	1182.75	-1.1244	-1.08843	0.412342	2.07088
pHluorin2-violacein	24h	batched	2.58962	382651	1451.38	-1.15253	-0.404624	0.379296	1.75985
pHluorin2-violacein	24h	batched	5.23703	652116	473	0.497498	1.51849	0.0725331	-1.12736
pHluorin2-violacein	24h	batched	6.36952	314168	574.75	1.20333	-0.893372	0.182944	-0.0881892
pHluorin2-violacein	24h	batched	6.60669	312327	697.875	1.35115	-0.906511	0.223444	0.292993
pHluorin2-violacein	24h	batched	2.39062	300671	1456.19	-1.27655	-0.989697	0.484313	2.74826
pHluorin2-violacein	24h	batched	3.54347	285686	931.812	-0.558029	-1.09664	0.326166	1.25981
pHluorin2-violacein	24h	batched	2.54729	615891	693.312	-1.17891	1.25996	0.112571	-0.75053
pHluorin2-violacein	24h	batched	2.27179	250520	1010	-1.35061	-1.34761	0.403161	1.98447
pHluorin2-violacein	24h	batched	5.24335	795965	1138.88	0.501434	2.54511	0.143082	-0.463363
pHluorin2-violacein	24h	batched	3.93923	136734	715.5	-0.31137	-2.15968	0.523279	3.115
pHluorin2-violacein	24h	batched	5.55645	563880	496.625	0.696582	0.888767	0.0880728	-0.981099
pHluorin2-violacein	24h	batched	2.66214	413835	758.938	-1.10733	-0.18207	0.183391	-0.0839734
pHluorin2-violacein	24h	batched	6.83872	341569	385.875	1.49577	-0.697817	0.112971	-0.746758
pHluorin2-violacein	24h	batched	4.90588	488779	517.062	0.291104	0.352788	0.105786	-0.814381
pHluorin2-violacein	24h	batched	7.15496	479818	695.125	1.69287	0.288836	0.144873	-0.446507
pHluorin2-violacein	24h	batched	2.40418	442098	894.938	-1.2681	0.0196363	0.20243	0.0952127
pHluorin2-violacein	24h	batched	6.25606	401281	646.75	1.13262	-0.271666	0.161171	-0.293106
pHluorin2-violacein	24h	batched	3.24749	512862	700.25	-0.742504	0.524663	0.136538	-0.524954
pHluorin2-violacein	24h	batched	7.13555	557693	440.188	1.68077	0.844612	0.0789302	-1.06715
pHluorin2-violacein	24h	batched	8.62911	604917	680.75	2.61164	1.18164	0.112536	-0.750854
pHluorin2-violacein	24h	batched	5.53756	387091	385.812	0.684807	-0.372936	0.0996696	-0.871952
pHluorin2-violacein	24h	batched	4.8445	360933	458.625	0.252848	-0.55962	0.127067	-0.614096
pHluorin2-violacein	24h	batched	2.36955	308460	1380.69	-1.28969	-0.934108	0.447607	2.40279
pHluorin2-violacein	24h	batched	5.02009	279610	472.438	0.362285	-1.14	0.168963	-0.21977
pHluorin2-violacein	24h	batched	5.27225	398279	399.812	0.519451	-0.29309	0.100385	-0.865219
pHluorin2-violacein	24h	batched	3.29911	327804	593.438	-0.710326	-0.796055	0.181034	-0.106158
pHluorin2-violacein	24h	batched	3.0795	290620	439.5	-0.847202	-1.06143	0.151228	-0.386687
pHluorin2-violacein	24h	batched	2.65064	620112	1395.75	-1.11449	1.29008	0.22508	0.308396
pHluorin2-violacein	24h	batched	3.31838	258683	424.812	-0.698316	-1.28936	0.164221	-0.264402
pHluorin2-violacein	24h	batched	8.65019	422348	461.438	2.62478	-0.121315	0.109255	-0.781731
pHluorin2-violacein	24h	batched	4.64622	477798	930.938	0.129271	0.274419	0.194839	0.0237716
pHluorin2-violacein	24h	batched	3.2798	425958	882.938	-0.722365	-0.0955513	0.207283	0.140889
pHluorin2-violacein	24h	batched	2.77836	471202	1041.81	-1.03489	0.227345	0.221096	0.270899
pHluorin2-violacein	24h	batched	2.34731	624570	1243.31	-1.30354	1.3219	0.199067	0.0635586
pHluorin2-violacein	24h	batched	2.3789	328998	718.25	-1.28386	-0.787533	0.218314	0.244717
pHluorin2-violacein	24h	batched	4.80429	709321	737.938	0.227789	1.92675	0.104034	-0.830871
pHluorin2-violacein	24h	batched	5.08349	462498	357.875	0.401799	0.165227	0.0773787	-1.08175
pHluorin2-violacein	24h	batched	4.67378	270052	618.375	0.146445	-1.20822	0.228984	0.345134
pHluorin2-violacein	24h	batched	5.7872	428162	651.062	0.840398	-0.0798219	0.15206	-0.378863
pHluorin2-violacein	24h	batched	2.3781	410231	873.25	-1.28436	-0.207791	0.212868	0.193455
pHluorin2-violacein	24h	batched	4.79861	405112	850.875	0.224247	-0.244325	0.210035	0.166787
pHluorin2-violacein	24h	batched	4.61308	732991	630.125	0.108618	2.09568	0.0859663	-1.00093
pHluorin2-violacein	24h	batched	2.65646	360483	778.125	-1.11087	-0.562832	0.215856	0.221581
pHluorin2-violacein	24h	batched	2.65205	423631	936.875	-1.11361	-0.112159	0.221154	0.271438
pHluorin2-violacein	24h	batched	4.63342	222878	430.938	0.12129	-1.54489	0.193352	0.00976942
pHluorin2-violacein	24h	batched	2.52582	431928	1171.75	-1.19229	-0.0529447	0.271284	0.743256
pHluorin2-violacein	24h	batched	5.5099	577845	726.562	0.667568	0.988432	0.125736	-0.626614
pHluorin2-violacein	24h	batched	7.20879	477112	471.312	1.72642	0.269523	0.0987844	-0.880284
pHluorin2-violacein	24h	batched	4.65103	373669	547.875	0.132269	-0.468726	0.14662	-0.430057
pHluorin2-violacein	24h	batched	5.52819	410582	823.438	0.678964	-0.205286	0.200554	0.0775567
pHluorin2-violacein	24h	batched	2.90108	318284	504	-0.958404	-0.863997	0.158349	-0.319668
pHluorin2-violacein	24h	batched	2.53295	215368	971.75	-1.18785	-1.59849	0.451204	2.43665
pHluorin2-violacein	24h	batched	5.60319	434540	587.5	0.72571	-0.0343035	0.1352	-0.53754
pHluorin2-violacein	24h	batched	4.56129	361202	560.5	0.0763386	-0.557701	0.155176	-0.34953
pHluorin2-violacein	24h	batched	5.27663	401584	470.375	0.522176	-0.269503	0.11713	-0.707618
pHluorin2-violacein	24h	batched	2.51105	490904	941	-1.2015	0.367954	0.191687	-0.00589518
pHluorin2-violacein	24h	batched	2.58935	589472	1446.25	-1.15269	1.07141	0.245347	0.499141
pHluorin2-violacein	24h	batched	8.00876	337355	596.562	2.225	-0.727891	0.176835	-0.145681
pHluorin2-violacein	24h	batched	6.88561	327970	467.375	1.52499	-0.79487	0.142505	-0.468787
pHluorin2-violacein	24h	batched	4.70067	370676	501.938	0.163209	-0.490087	0.135412	-0.535554
pHluorin2-violacein	24h	batched	5.98009	402964	274.938	0.960617	-0.259654	0.0682289	-1.16787
pHluorin2-violacein	24h	batched	7.12213	545742	395.5	1.6724	0.759321	0.0724701	-1.12795
pHluorin2-violacein	24h	batched	4.07969	568792	894.938	-0.223827	0.923823	0.15734	-0.329165
pHluorin2-violacein	24h	batched	2.31487	330020	919.938	-1.32376	-0.78024	0.278752	0.813549
pHluorin2-violacein	24h	batched	5.87183	578163	566.25	0.893142	0.990702	0.0979395	-0.888235
pHluorin2-violacein	24h	batched	6.215	506300	913.5	1.10702	0.477832	0.180427	-0.111878
pHluorin2-violacein	24h	batched	3.28543	589882	925.438	-0.718852	1.07434	0.156885	-0.333446
pHluorin2-violacein	24h	batched	5.47739	482700	377.188	0.647302	0.309404	0.0781413	-1.07457
pHluorin2-violacein	24h	batched	5.86133	502132	397.438	0.886599	0.448086	0.0791501	-1.06508
pHluorin2-violacein	24h	batched	2.98708	544254	1332.75	-0.904807	0.748701	0.244876	0.494715
pHluorin2-violacein	24h	batched	5.35815	356896	698.312	0.572987	-0.588431	0.195663	0.031521
pHluorin2-violacein	24h	batched	4.0846	169668	632	-0.220763	-1.92464	0.372492	1.69582
pHluorin2-violacein	24h	batched	5.08421	379028	560.312	0.402249	-0.43048	0.147829	-0.418685
pHluorin2-violacein	24h	batched	4.62207	558813	606.938	0.114221	0.852605	0.108612	-0.787787
pHluorin2-violacein	24h	batched	5.97656	521297	364.688	0.958418	0.584862	0.0699578	-1.15159
pHluorin2-violacein	24h	batched	5.27359	660498	956.312	0.520283	1.57831	0.144787	-0.447318
pHluorin2-violacein	24h	batched	3.60658	358540	392.375	-0.518695	-0.576699	0.109437	-0.780023
pHluorin2-violacein	24h	batched	5.77552	513468	823.375	0.833117	0.528988	0.160356	-0.300783
pHluorin2-violacein	24h	batched	5.18136	364033	609.188	0.462801	-0.537496	0.167344	-0.235008
pHluorin2-violacein	24h	batched	5.99769	465843	420.25	0.971584	0.189099	0.0902128	-0.960958
pHluorin2-violacein	24h	batched	2.31946	286112	950.438	-1.3209	-1.0936	0.332191	1.31651
pHluorin2-violacein	24h	batched	5.56523	646652	660.812	0.702049	1.47949	0.10219	-0.848232
pHluorin2-violacein	24h	batched	3.20228	312741	611.062	-0.77068	-0.903556	0.195389	0.0289474
pHluorin2-violacein	24h	batched	5.97596	185622	479.75	0.958044	-1.81078	0.258455	0.622518
pHluorin2-violacein	24h	batched	5.76571	474778	442.312	0.827	0.252866	0.0931619	-0.933202
pHluorin2-violacein	24h	batched	3.42158	451186	934.812	-0.633996	0.0844953	0.20719	0.140015
pHluorin2-violacein	24h	batched	5.30301	438930	679.062	0.538619	-0.00297303	0.154708	-0.353933
pHluorin2-violacein	24h	batched	7.83437	392985	633.875	2.11631	-0.330872	0.161298	-0.291918
pHluorin2-violacein	24h	batched	7.3304	525691	552.625	1.80221	0.616221	0.105124	-0.82062
pHluorin2-violacein	24h	batched	5.02651	403624	303.25	0.366287	-0.254944	0.0751318	-1.1029
pHluorin2-violacein	24h	batched	5.90457	462271	710.75	0.913551	0.163607	0.153752	-0.362938
pHluorin2-violacein	24h	batched	2.75818	337864	1100.12	-1.04747	-0.724259	0.32561	1.25457
pHluorin2-violacein	24h	batched	5.18	498037	705.438	0.461956	0.418861	0.141644	-0.476897
pHluorin2-violacein	24h	batched	5.09845	450925	415.625	0.411124	0.0826326	0.0921716	-0.942521
pHluorin2-violacein	24h	batched	6.40087	648327	847.062	1.22287	1.49145	0.130654	-0.580335
pHluorin2-violacein	24h	batched	3.83086	372873	1028.06	-0.378908	-0.474407	0.275713	0.784946
pHluorin2-violacein	24h	batched	2.40297	265910	598.5	-1.26886	-1.23778	0.225076	0.308357
pHluorin2-violacein	24h	batched	2.49549	368305	1133.12	-1.21119	-0.507008	0.307658	1.08561
pHluorin2-violacein	24h	batched	5.02849	915330	768.125	0.367525	3.39699	0.0839178	-1.02021
pHluorin2-violacein	24h	batched	4.80582	355379	347.625	0.228741	-0.599258	0.0978181	-0.889378
pHluorin2-violacein	24h	batched	5.79004	398075	912.125	0.842164	-0.294546	0.229134	0.346549
pHluorin2-violacein	24h	batched	2.90191	219927	759.75	-0.957887	-1.56595	0.345456	1.44135
pHluorin2-violacein	24h	batched	6.08257	305186	766.938	1.02449	-0.957474	0.251302	0.55519
pHluorin2-violacein	24h	batched	6.61147	264081	439.562	1.35413	-1.25083	0.16645	-0.243427
pHluorin2-violacein	24h	batched	3.70963	239912	386.5	-0.454468	-1.42332	0.161101	-0.29377
pHluorin2-violacein	24h	batched	4.9914	533461	443.125	0.344406	0.671674	0.0830661	-1.02822
pHluorin2-violacein	24h	batched	4.53109	367366	468.25	0.0575126	-0.513709	0.127461	-0.610379
pHluorin2-violacein	24h	batched	2.59576	715374	1476.94	-1.1487	1.96995	0.206457	0.133117
pHluorin2-violacein	24h	batched	2.78056	364416	930.625	-1.03352	-0.534763	0.255374	0.59352
pHluorin2-violacein	24h	batched	2.1802	301237	911	-1.4077	-0.985657	0.30242	1.0363
pHluorin2-violacein	24h	batched	4.5517	401679	481.562	0.0703614	-0.268825	0.119887	-0.681666
pHluorin2-violacein	24h	batched	3.02177	359308	1443.88	-0.883182	-0.571218	0.40185	1.97213
pHluorin2-violacein	24h	batched	6.28396	364615	336.938	1.15001	-0.533343	0.0924093	-0.940285
pHluorin2-violacein	24h	batched	3.106	429426	743.812	-0.830687	-0.070801	0.173211	-0.179793
pHluorin2-violacein	24h	batched	2.6551	530894	875.125	-1.11171	0.653354	0.16484	-0.258578
pHluorin2-violacein	24h	batched	4.87374	394222	495.562	0.271076	-0.322044	0.125706	-0.626898
pHluorin2-violacein	24h	batched	6.05934	678904	928.688	1.01001	1.70967	0.136792	-0.522559
pHluorin2-violacein	24h	batched	3.37809	489774	643.812	-0.661104	0.359889	0.131451	-0.572831
pHluorin2-violacein	24h	batched	2.61255	391470	579.875	-1.13823	-0.341685	0.148128	-0.415872
pHluorin2-violacein	24h	batched	3.47911	348708	1051.31	-0.598143	-0.646867	0.301487	1.02753
pHluorin2-violacein	24h	batched	2.38437	305079	820.562	-1.28045	-0.958238	0.268967	0.721452
pHluorin2-violacein	24h	batched	2.6523	371974	1151.44	-1.11346	-0.480823	0.309549	1.1034
pHluorin2-violacein	24h	batched	2.54367	453531	651	-1.18117	0.101231	0.14354	-0.459046
pHluorin2-violacein	24h	batched	5.63446	340569	491.375	0.745199	-0.704954	0.144281	-0.452079
pHluorin2-violacein	24h	batched	4.47586	457185	961.062	0.0230942	0.127309	0.210213	0.168467
pHluorin2-violacein	24h	batched	2.68548	536630	1780.19	-1.09278	0.69429	0.331735	1.31222
pHluorin2-violacein	24h	batched	2.30905	501268	1442.5	-1.32739	0.441919	0.28777	0.898425
pHluorin2-violacein	24h	batched	2.4359	278275	928.438	-1.24833	-1.14953	0.33364	1.33015
pHluorin2-violacein	24h	batched	4.6724	433137	637.938	0.145587	-0.0443164	0.147283	-0.423819
pHluorin2-violacein	24h	batched	3.22296	497872	1229.38	-0.757788	0.417683	0.246927	0.514014
pHluorin2-violacein	24h	batched	4.9857	627890	585.875	0.340853	1.34559	0.0933085	-0.931821
pHluorin2-violacein	24h	batched	5.45177	485882	526.688	0.631339	0.332113	0.108398	-0.789798
pHluorin2-violacein	24h	batched	3.1679	272144	620.5	-0.792109	-1.19329	0.228004	0.335916
pHluorin2-violacein	24h	batched	5.04594	364357	301.812	0.378399	-0.535184	0.0828341	-1.0304
pHluorin2-violacein	24h	batched	2.67519	457471	584.562	-1.0992	0.12935	0.127781	-0.607369
pHluorin2-violacein	24h	batched	4.35449	402414	1073.19	-0.0525511	-0.26358	0.266688	0.700002
pHluorin2-violacein	24h	batched	5.41909	598376	536.375	0.610967	1.13496	0.0896385	-0.966363
pHluorin2-violacein	24h	batched	5.13551	374002	703.25	0.434227	-0.46635	0.188034	-0.0402807
pHluorin2-violacein	24h	batched	4.80468	576618	1183.44	0.228032	0.979676	0.205238	0.121645
pHluorin2-violacein	24h	batched	5.36369	406811	553.125	0.576441	-0.232199	0.135966	-0.530334
pHluorin2-violacein	24h	batched	4.81644	410836	351.25	0.235358	-0.203474	0.0854964	-1.00535
pHluorin2-violacein	24h	batched	5.34761	530157	397.812	0.566419	0.648094	0.0750366	-1.10379
pHluorin2-violacein	24h	batched	7.37066	432047	503.125	1.8273	-0.0520955	0.116451	-0.714003
pHluorin2-violacein	24h	batched	2.4688	405526	1376	-1.22783	-0.24137	0.339312	1.38353
pHluorin2-violacein	24h	batched	4.45091	480755	427.188	0.00754109	0.295523	0.0888577	-0.973711
pHluorin2-violacein	24h	batched	2.4176	369712	860.188	-1.25974	-0.496967	0.232664	0.379776
pHluorin2-violacein	24h	batched	5.10107	436466	443.188	0.412758	-0.020558	0.10154	-0.854347
pHluorin2-violacein	24h	batched	4.89724	570593	890.125	0.285722	0.936677	0.156	-0.341778
pHluorin2-violacein	24h	batched	5.2902	333544	974.25	0.530633	-0.75509	0.29209	0.939086
pHluorin2-violacein	24h	batched	5.45046	440483	308.75	0.63052	0.00811039	0.0700935	-1.15032
pHluorin2-violacein	24h	batched	4.94292	426881	390	0.314193	-0.0889641	0.0913604	-0.950157
pHluorin2-violacein	24h	batched	2.81645	776396	1319.38	-1.01115	2.40545	0.169936	-0.21061
pHluorin2-violacein	24h	batched	5.32441	409756	355.188	0.551958	-0.211181	0.0866828	-0.994182
pHluorin2-violacein	24h	batched	3.19877	573986	1722.88	-0.772869	0.960892	0.300161	1.01504
pHluorin2-violacein	24h	batched	2.64005	334343	645	-1.12109	-0.749387	0.192916	0.00566715
pHluorin2-violacein	24h	batched	2.44667	409087	2071.31	-1.24162	-0.215956	0.506325	2.95543
pHluorin2-violacein	24h	batched	5.10017	493006	546.5	0.412198	0.382955	0.110851	-0.766718
pHluorin2-violacein	24h	batched	2.37507	626531	1173.19	-1.28624	1.33589	0.187252	-0.0476412
pHluorin2-violacein	24h	batched	6.5008	470761	666.562	1.28516	0.224198	0.141592	-0.47738
pHluorin2-violacein	24h	batched	3.44975	394316	983.688	-0.616439	-0.321373	0.249467	0.53792
pHluorin2-violacein	24h	batched	7.20585	523267	628.312	1.72458	0.598921	0.120075	-0.6799
pHluorin2-violacein	24h	batched	6.74731	367687	594.25	1.4388	-0.511419	0.161618	-0.288898
pHluorin2-violacein	24h	batched	2.72283	368469	1143.69	-1.0695	-0.505838	0.31039	1.11132
pHluorin2-violacein	24h	batched	5.22397	491936	311.5	0.489355	0.375319	0.0633212	-1.21406
pHluorin2-violacein	24h	batched	2.42234	857143	1565.75	-1.25678	2.98172	0.182671	-0.090756
pHluorin2-violacein	24h	batched	2.65375	205809	314.312	-1.11256	-1.66671	0.15272	-0.372646
pHluorin2-violacein	24h	batched	7.13194	401955	525.125	1.67852	-0.266855	0.130643	-0.580437
pHluorin2-violacein	24h	batched	5.29185	703887	945.062	0.531665	1.88797	0.134263	-0.546361
pHluorin2-violacein	24h	batched	4.9349	541917	433.625	0.30919	0.732022	0.0800169	-1.05692
pHluorin2-violacein	24h	batched	3.92949	390986	417.312	-0.31744	-0.345139	0.106733	-0.80547
pHluorin2-violacein	24h	batched	5.4264	346812	874.5	0.615527	-0.660399	0.252154	0.563209
pHluorin2-violacein	24h	batched	4.63896	485024	580.188	0.124745	0.32599	0.11962	-0.684177
pHluorin2-violacein	24h	batched	3.44145	309087	1151.19	-0.621614	-0.929634	0.372449	1.69541
pHluorin2-violacein	24h	batched	4.59612	525800	538.312	0.0980454	0.616999	0.10238	-0.846445
pHluorin2-violacein	24h	batched	2.42513	275576	707	-1.25505	-1.16879	0.256554	0.604618
pHluorin2-violacein	24h	batched	3.2837	352897	950.75	-0.719934	-0.616971	0.269413	0.725648
pHluorin2-violacein	24h	batched	6.07994	741822	1085.88	1.02285	2.1587	0.14638	-0.432319
pHluorin2-violacein	24h	batched	2.95826	424095	589.188	-0.922764	-0.108847	0.138928	-0.502454
pHluorin2-violacein	24h	batched	6.15981	462054	693.375	1.07263	0.162058	0.150064	-0.39765
pHluorin2-violacein	24h	batched	2.45625	356125	773.062	-1.23565	-0.593934	0.217076	0.233061
pHluorin2-violacein	24h	batched	6.11522	316225	529.75	1.04484	-0.878691	0.167523	-0.233324
pHluorin2-violacein	24h	batched	6.39315	226817	558.312	1.21806	-1.51678	0.246151	0.506709
pHluorin2-violacein	24h	batched	5.22419	547712	304.438	0.489495	0.77338	0.0555836	-1.28688
pHluorin2-violacein	24h	batched	2.8533	401576	778.625	-0.988185	-0.26956	0.193892	0.0148593
pHluorin2-violacein	24h	batched	5.879	401322	542.188	0.897611	-0.271373	0.1351	-0.538481
pHluorin2-violacein	24h	batched	6.3476	335382	569.375	1.18967	-0.741972	0.169769	-0.212185
pHluorin2-violacein	24h	batched	6.1908	416236	764.5	1.09195	-0.164935	0.18367	-0.0813532
pHluorin2-violacein	24h	batched	4.90855	498486	495.562	0.292768	0.422065	0.0994134	-0.874363
pHluorin2-violacein	24h	batched	7.36187	299220	326.312	1.82182	-1.00005	0.109054	-0.783625
pHluorin2-violacein	24h	batched	2.45694	311108	1388.44	-1.23522	-0.91521	0.446289	2.39038
pHluorin2-violacein	24h	batched	2.86067	501488	1109.88	-0.983592	0.44349	0.221317	0.27298
pHluorin2-violacein	24h	batched	4.72697	352334	520.5	0.179598	-0.620989	0.147729	-0.419622
pHluorin2-violacein	24h	batched	5.20476	255849	252.688	0.477388	-1.30958	0.0987645	-0.88047
pHluorin2-violacein	24h	batched	2.96731	382585	669.188	-0.917124	-0.405095	0.174912	-0.163778
pHluorin2-violacein	24h	batched	2.38355	346732	689.062	-1.28096	-0.66097	0.19873	0.060395
pHluorin2-violacein	24h	batched	2.54526	590876	1318.25	-1.18017	1.08143	0.223101	0.289767
pHluorin2-violacein	24h	batched	4.17189	443532	842.812	-0.166359	0.0298704	0.190023	-0.0215599
pHluorin2-violacein	24h	batched	7.50632	278891	748.625	1.91185	-1.14514	0.268429	0.71639
pHluorin2-violacein	24h	batched	5.33053	371900	530.75	0.555773	-0.481351	0.142713	-0.466832
pHluorin2-violacein	24h	batched	2.87989	379406	1173.06	-0.97161	-0.427783	0.309183	1.09996
pHluorin2-violacein	24h	batched	2.64723	451398	1058.62	-1.11662	0.0860083	0.23452	0.397244
pHluorin2-violacein	24h	batched	6.06936	538268	910.688	1.01625	0.70598	0.169189	-0.217649
pHluorin2-violacein	24h	batched	2.5732	437308	1542.06	-1.16276	-0.0145489	0.352626	1.50883
pHluorin2-violacein	24h	batched	5.70516	713405	733.375	0.789263	1.95589	0.102799	-0.842496
pHluorin2-violacein	24h	batched	5.28475	584070	682.938	0.527237	1.03286	0.116927	-0.709523
pHluorin2-violacein	24h	batched	7.58494	392664	546.5	1.96086	-0.333163	0.139178	-0.500109
pHluorin2-violacein	24h	batched	6.12211	825502	442	1.04913	2.75591	0.0535432	-1.30609
pHluorin2-violacein	24h	batched	2.87228	310896	581.188	-0.976355	-0.916723	0.18694	-0.0505779
pHluorin2-violacein	24h	batched	2.20985	289362	561.75	-1.38922	-1.07041	0.194134	0.0171339
pHluorin2-violacein	24h	batched	6.01771	534698	432.5	0.984064	0.680502	0.0808868	-1.04873
pHluorin2-violacein	24h	batched	3.02214	550043	935.688	-0.882952	0.790016	0.170112	-0.20896
pHluorin2-violacein	24h	batched	2.53205	470380	750.812	-1.18841	0.221479	0.159618	-0.307724
pHluorin2-violacein	24h	batched	2.77508	314634	615.5	-1.03694	-0.890046	0.195624	0.0311588
pHluorin2-violacein	24h	batched	3.08637	575214	1326.62	-0.842924	0.969656	0.230631	0.360636
pHluorin2-violacein	24h	batched	4.99017	468502	491.312	0.34364	0.208076	0.104869	-0.823018
pHluorin2-violacein	24h	batched	2.64444	250504	704	-1.11836	-1.34773	0.281033	0.835019
pHluorin2-violacein	24h	batched	5.84227	555344	584.312	0.874719	0.827848	0.105216	-0.819748
pHluorin2-violacein	24h	batched	5.06684	283113	709.375	0.391425	-1.115	0.250562	0.548231
pHluorin2-violacein	24h	batched	2.99393	224521	830.562	-0.900533	-1.53316	0.369926	1.67167
pHluorin2-violacein	24h	batched	5.00245	422183	559.938	0.351292	-0.122493	0.132629	-0.56174
pHluorin2-violacein	24h	batched	6.06744	346183	600.312	1.01506	-0.664888	0.173409	-0.177928
pHluorin2-violacein	24h	batched	5.62006	460336	428.938	0.736227	0.149797	0.0931793	-0.933037
pHluorin2-violacein	24h	batched	4.97444	726052	675.438	0.333838	2.04615	0.0930289	-0.934453
pHluorin2-violacein	24h	batched	3.42566	240460	704.5	-0.631452	-1.41941	0.29298	0.94746
pHluorin2-violacein	24h	batched	8.12455	297216	368.5	2.29717	-1.01435	0.123984	-0.643109
pHluorin2-violacein	24h	batched	2.70946	184696	361.438	-1.07783	-1.81738	0.195693	0.0318115
pHluorin2-violacein	24h	batched	4.01755	647661	1147.19	-0.262553	1.48669	0.177128	-0.142923
pHluorin2-violacein	24h	batched	5.49396	460650	723.562	0.657634	0.152038	0.157074	-0.331668
pHluorin2-violacein	24h	batched	3.00833	555731	1323.62	-0.891563	0.83061	0.238176	0.431655
pHluorin2-violacein	24h	batched	4.1227	391518	403.5	-0.197021	-0.341342	0.10306	-0.840038
pHluorin2-violacein	24h	batched	5.40493	577175	616	0.602143	0.983651	0.106727	-0.805531
pHluorin2-violacein	24h	batched	2.41242	348063	1021.44	-1.26296	-0.651471	0.293464	0.952015
pHluorin2-violacein	24h	batched	5.71093	419444	933.938	0.79286	-0.14204	0.222661	0.285626
pHluorin2-violacein	24h	batched	7.76829	337169	634.75	2.07513	-0.729219	0.188259	-0.0381634
pHluorin2-violacein	24h	batched	4.98449	395393	615.188	0.3401	-0.313687	0.155589	-0.345646
pHluorin2-violacein	24h	batched	5.25292	492617	553.062	0.5074	0.380179	0.11227	-0.753357
pHluorin2-violacein	24h	batched	2.80811	317506	1434.19	-1.01635	-0.869549	0.451705	2.44135
pHluorin2-violacein	24h	batched	5.28215	457642	399.812	0.52562	0.13057	0.0873635	-0.987775
pHluorin2-violacein	24h	batched	4.1103	223545	1169.88	-0.204746	-1.54013	0.523331	3.11549
pHluorin2-violacein	24h	batched	5.04084	316485	447.188	0.37522	-0.876836	0.141298	-0.480148
pHluorin2-violacein	24h	batched	5.16579	442407	753.875	0.4531	0.0218415	0.170403	-0.206218
pHluorin2-violacein	24h	batched	6.49083	286761	426.375	1.27894	-1.08897	0.148687	-0.410611
pHluorin2-violacein	24h	batched	4.19539	681656	754.625	-0.151714	1.72931	0.110705	-0.768091
pHluorin2-violacein	24h	batched	2.41159	358303	1673.88	-1.26348	-0.57839	0.467169	2.5869
pHluorin2-violacein	24h	batched	2.33662	525756	1559.94	-1.31021	0.616685	0.296704	0.98251
pHluorin2-violacein	24h	batched	6.11632	394697	786.312	1.04552	-0.318654	0.199219	0.0649947
pHluorin2-violacein	24h	batched	6.58186	237974	678.875	1.33568	-1.43715	0.285273	0.874919
pHluorin2-violacein	24h	batched	2.44847	373851	339.125	-1.24049	-0.467427	0.0907113	-0.956266
pHluorin2-violacein	24h	batched	5.14191	973817	1000.19	0.438212	3.8144	0.102708	-0.843353
pHluorin2-violacein	24h	batched	2.33965	326601	863.562	-1.30832	-0.80464	0.264409	0.678551
pHluorin2-violacein	24h	batched	2.80529	699084	2847.38	-1.01811	1.85369	0.407302	2.02344
pHluorin2-violacein	24h	batched	3.90373	211950	740.562	-0.333492	-1.62288	0.349404	1.47851
pHluorin2-violacein	24h	batched	6.02386	252012	358.688	0.987899	-1.33697	0.14233	-0.470441
pHluorin2-violacein	24h	batched	2.93301	413400	1087.31	-0.938506	-0.185175	0.263016	0.665446
pHluorin2-violacein	24h	batched	5.39752	651091	453.812	0.597523	1.51117	0.0697002	-1.15402
pHluorin2-violacein	24h	batched	3.31477	1015620	1773.38	-0.700566	4.11274	0.174611	-0.166618
pHluorin2-violacein	24h	batched	7.33614	413327	686.188	1.80578	-0.185696	0.166016	-0.247511
pHluorin2-violacein	24h	batched	2.28189	294836	1172.69	-1.34432	-1.03134	0.397743	1.93347
pHluorin2-violacein	24h	batched	4.52155	569754	657	0.0515677	0.930689	0.115313	-0.724719
pHluorin2-violacein	24h	batched	7.11802	312080	856.062	1.66984	-0.908273	0.274309	0.771725
pHluorin2-violacein	24h	batched	5.64815	479622	576.375	0.753734	0.287437	0.120173	-0.678979
pHluorin2-violacein	24h	batched	6.10882	518696	540.312	1.04085	0.566299	0.104167	-0.829619
pHluorin2-violacein	24h	batched	2.73818	453110	701.625	-1.05994	0.0982265	0.154847	-0.352634
pHluorin2-violacein	24h	batched	5.15757	374360	799.188	0.447973	-0.463795	0.213481	0.199227
pHluorin2-violacein	24h	batched	6.349	205589	426.125	1.19054	-1.66828	0.20727	0.140771
pHluorin2-violacein	24h	batched	5.24433	1064690	847.438	0.502048	4.46294	0.0795948	-1.06089
pHluorin2-violacein	24h	batched	2.52135	482468	515.75	-1.19508	0.307748	0.106898	-0.803916
pHluorin2-violacein	24h	batched	2.69586	334738	728.188	-1.08631	-0.746568	0.21754	0.237425
pHluorin2-violacein	24h	batched	2.35946	478812	1193.88	-1.29597	0.281656	0.249342	0.536745
pHluorin2-violacein	24h	batched	6.15813	421847	339.062	1.07158	-0.124891	0.0803756	-1.05354
pHluorin2-violacein	24h	batched	3.02088	338586	623.062	-0.883738	-0.719106	0.184019	-0.0780685
pHluorin2-violacein	24h	batched	4.72919	419583	813.438	0.18098	-0.141048	0.193868	0.0146323
pHluorin2-violacein	24h	batched	5.4173	388762	677.562	0.609855	-0.361011	0.174287	-0.169662
pHluorin2-violacein	24h	batched	5.74139	520843	498.625	0.811843	0.581622	0.0957342	-0.908991
pHluorin2-violacein	24h	batched	3.49474	346401	811.75	-0.588403	-0.663332	0.234338	0.395531
pHluorin2-violacein	24h	batched	2.29026	397699	1295.19	-1.3391	-0.29723	0.325671	1.25514
pHluorin2-violacein	24h	batched	4.0505	141661	353.312	-0.24202	-2.12452	0.249407	0.537353
pHluorin2-violacein	24h	batched	5.17321	403516	428.438	0.457721	-0.255715	0.106176	-0.810712
pHluorin2-violacein	24h	batched	5.30436	434986	298.438	0.539463	-0.0311205	0.0686086	-1.16429
pHluorin2-violacein	24h	batched	5.26371	554816	511	0.514125	0.82408	0.0921026	-0.943171
pHluorin2-violacein	24h	batched	2.60325	557188	746.312	-1.14403	0.841008	0.133943	-0.549379
pHluorin2-violacein	24h	batched	5.23763	503203	438.188	0.497872	0.455729	0.0870798	-0.990445
pHluorin2-violacein	24h	batched	6.24211	486983	760.625	1.12392	0.339971	0.156191	-0.339978
pHluorin2-violacein	24h	batched	7.39108	338810	469.438	1.84003	-0.717507	0.138555	-0.505968
pHluorin2-violacein	24h	batched	3.19371	424849	1968.44	-0.776018	-0.103466	0.463327	2.55074
pHluorin2-violacein	24h	batched	2.4541	363517	845.875	-1.23699	-0.541179	0.232692	0.380037
pHluorin2-violacein	24h	batched	2.33236	471585	1823.69	-1.31286	0.230078	0.386715	1.82968
pHluorin2-violacein	24h	batched	3.96843	726510	1368.38	-0.29317	2.04942	0.18835	-0.0373062
pHluorin2-violacein	24h	batched	5.4107	687184	1192.75	0.60574	1.76876	0.173571	-0.176405
pHluorin2-violacein	24h	batched	2.39046	310090	1112.75	-1.27665	-0.922476	0.358847	1.56739
pHluorin2-violacein	24h	batched	3.55644	159121	749.688	-0.549943	-1.99991	0.471143	2.62431
pHluorin2-violacein	24h	batched	5.01423	504051	408	0.358636	0.461781	0.0809442	-1.04819
pHluorin2-violacein	24h	batched	5.15697	468196	554.062	0.447601	0.205892	0.11834	-0.696231
pHluorin2-violacein	24h	batched	2.5316	349272	1048.5	-1.18869	-0.642842	0.300196	1.01537
pHluorin2-violacein	24h	batched	2.4307	500208	846.438	-1.25157	0.434354	0.169217	-0.217379
pHluorin2-violacein	24h	batched	3.78405	514294	599.188	-0.408086	0.534883	0.116507	-0.713481
pHluorin2-violacein	24h	batched	2.46192	378024	1364.56	-1.23211	-0.437646	0.360972	1.58739
pHluorin2-violacein	24h	batched	5.82979	231862	142.688	0.866943	-1.48077	0.0615401	-1.23082
pHluorin2-violacein	24h	batched	3.52318	335327	832.938	-0.570675	-0.742365	0.248396	0.527838
pHluorin2-violacein	24h	batched	6.03846	425104	358.75	0.996995	-0.101646	0.0843911	-1.01575
pHluorin2-violacein	24h	batched	2.30507	233715	837.625	-1.32987	-1.46755	0.358396	1.56314
pHluorin2-violacein	24h	batched	5.02816	361037	426.562	0.367315	-0.558878	0.118149	-0.698025
pHluorin2-violacein	24h	batched	2.56314	289481	724.188	-1.16903	-1.06956	0.250168	0.544515
pHluorin2-violacein	24h	batched	2.61985	339495	823.812	-1.13369	-0.712619	0.242658	0.473836
pHluorin2-violacein	24h	batched	3.43283	279088	494.812	-0.626988	-1.14373	0.177296	-0.141342
pHluorin2-violacein	24h	batched	2.42464	407194	893.438	-1.25535	-0.229466	0.219413	0.25506
pHluorin2-violacein	24h	batched	3.03242	171159	411.875	-0.876543	-1.914	0.240639	0.454831
pHluorin2-violacein	24h	batched	2.70793	385236	922.812	-1.07879	-0.386175	0.239545	0.444532
pHluorin2-violacein	24h	batched	6.67552	370812	688.312	1.39405	-0.489116	0.185623	-0.0629712
pHluorin2-violacein	24h	batched	6.11366	335778	480.5	1.04387	-0.739146	0.143101	-0.463186
pHluorin2-violacein	24h	batched	3.13527	377221	1083.69	-0.812442	-0.443376	0.287283	0.893835
pHluorin2-violacein	24h	batched	3.44808	367584	569.438	-0.617482	-0.512154	0.154914	-0.352002
pHluorin2-violacein	24h	batched	2.64019	282551	691.938	-1.12101	-1.11902	0.24489	0.494839
pHluorin2-violacein	24h	batched	2.44396	535614	1483.88	-1.24331	0.687039	0.277043	0.79746
pHluorin2-violacein	24h	batched	2.36193	431529	1374.06	-1.29443	-0.0557923	0.318417	1.18686
pHluorin2-violacein	24h	batched	7.60363	337117	594.125	1.9725	-0.72959	0.176237	-0.15131
pHluorin2-violacein	24h	batched	2.91593	407679	1077.88	-0.949147	-0.226004	0.264394	0.678414
pHluorin2-violacein	24h	batched	4.86946	473598	640.5	0.268408	0.244445	0.135241	-0.537156
pHluorin2-violacein	24h	batched	2.81281	641912	1125.56	-1.01342	1.44566	0.175345	-0.159706
pHluorin2-violacein	24h	batched	3.25166	321832	1318.25	-0.739904	-0.838675	0.409608	2.04515
pHluorin2-violacein	24h	batched	5.8126	417763	361.625	0.856229	-0.154037	0.0865622	-0.995316
pHluorin2-violacein	24h	batched	2.78388	345923	857.062	-1.03145	-0.666743	0.247761	0.521863
pHluorin2-violacein	24h	batched	5.62053	553959	598.188	0.73652	0.817963	0.107984	-0.793696
pHluorin2-violacein	24h	batched	5.14449	473309	1027.06	0.439818	0.242382	0.216996	0.232305
pHluorin2-violacein	24h	batched	7.78286	668082	810.125	2.08421	1.63243	0.121261	-0.668734
pHluorin2-violacein	24h	batched	3.70501	880679	1694.94	-0.457348	3.14969	0.192458	0.00136274
pHluorin2-violacein	24h	batched	3.92119	699802	606.75	-0.322611	1.85881	0.0867031	-0.993991
pHluorin2-violacein	24h	batched	2.47292	551438	1695.5	-1.22526	0.799972	0.307469	1.08383
pHluorin2-violacein	24h	batched	2.44182	478352	1378.75	-1.24464	0.278373	0.288229	0.902745
pHluorin2-violacein	24h	batched	5.29716	475652	880.75	0.534974	0.259104	0.185167	-0.0672632
pHluorin2-violacein	24h	batched	5.13816	657168	763.938	0.435878	1.55454	0.116247	-0.715928
pHluorin2-violacein	24h	batched	3.53848	280253	1201.69	-0.561139	-1.13542	0.428788	2.22566
pHluorin2-violacein	24h	batched	5.05619	384743	664.125	0.384786	-0.389694	0.172615	-0.185398
pHluorin2-violacein	24h	batched	7.93063	283880	573.625	2.17631	-1.10953	0.202066	0.091789
pHluorin2-violacein	24h	batched	3.16878	298312	848.25	-0.791555	-1.00653	0.28435	0.866234
pHluorin2-violacein	24h	batched	3.51085	284618	678.375	-0.578357	-1.10426	0.238346	0.433249
pHluorin2-violacein	24h	batched	2.41979	632632	1718.31	-1.25837	1.37944	0.271613	0.746354
pHluorin2-violacein	24h	batched	7.42036	255552	513.5	1.85828	-1.3117	0.200938	0.0811683
pHluorin2-violacein	24h	batched	4.70557	525941	524.25	0.166259	0.618005	0.0996785	-0.871868
pHluorin2-violacein	24h	batched	2.58828	284262	441.5	-1.15336	-1.1068	0.155314	-0.34823
pHluorin2-violacein	24h	batched	5.55753	525677	878.75	0.697252	0.616121	0.167165	-0.236691
pHluorin2-violacein	24h	batched	5.59134	529870	498.688	0.718324	0.646046	0.0941152	-0.924229
pHluorin2-violacein	24h	batched	5.04463	578092	631.938	0.377586	0.990195	0.109314	-0.781176
pHluorin2-violacein	24h	batched	2.70105	638970	1032.5	-1.08307	1.42467	0.161588	-0.289183
pHluorin2-violacein	24h	batched	2.3715	616998	1585	-1.28847	1.26786	0.256889	0.607775
pHluorin2-violacein	24h	batched	5.57386	344542	404.938	0.707428	-0.676599	0.117529	-0.703858
pHluorin2-violacein	24h	batched	5.92898	638188	516.5	0.928759	1.41909	0.0809323	-1.0483
pHluorin2-violacein	24h	batched	2.71378	384035	705.688	-1.07514	-0.394746	0.183756	-0.0805407
pHluorin2-violacein	24h	batched	3.35576	228286	486.5	-0.675018	-1.50629	0.21311	0.195732
pHluorin2-violacein	24h	batched	2.46343	286659	745.062	-1.23117	-1.0897	0.259912	0.63623
pHluorin2-violacein	24h	batched	5.27724	403167	741.625	0.522557	-0.258206	0.18395	-0.078718
pHluorin2-violacein	24h	batched	2.34047	374465	1181.88	-1.30781	-0.463045	0.315618	1.16053
pHluorin2-violacein	24h	batched	6.32415	773134	740.562	1.17505	2.38217	0.095787	-0.908494
pHluorin2-violacein	24h	batched	2.3104	274261	444.562	-1.32655	-1.17818	0.162095	-0.284417
pHluorin2-violacein	24h	batched	2.3634	309962	630	-1.29352	-0.923389	0.203251	0.102939
pHluorin2-violacein	24h	batched	4.33615	340632	456.438	-0.063981	-0.704504	0.133997	-0.548863
pHluorin2-violacein	24h	batched	2.77377	240454	516.5	-1.03775	-1.41945	0.214802	0.211658
pHluorin2-violacein	24h	batched	7.07662	402129	295.438	1.64404	-0.265614	0.0734685	-1.11855
pHluorin2-violacein	24h	batched	5.39714	579247	528.375	0.59729	0.998438	0.0912176	-0.951501
pHluorin2-violacein	24h	batched	4.22475	452805	854.562	-0.133416	0.0960498	0.188726	-0.0337628
pHluorin2-violacein	24h	batched	7.95772	389196	484.812	2.19319	-0.357914	0.124568	-0.637615
pHluorin2-violacein	24h	batched	5.83397	546526	847.188	0.869546	0.764916	0.155013	-0.351065
pHluorin2-violacein	24h	batched	5.6445	436842	299.438	0.751457	-0.0178746	0.0685461	-1.16488
pHluorin2-violacein	24h	batched	3.73883	692374	1578.12	-0.436267	1.8058	0.227929	0.335206
pHluorin2-violacein	24h	batched	3.23741	241947	961.812	-0.748782	-1.4088	0.39753	1.93147
pHluorin2-violacein	24h	batched	6.66867	331728	212	1.38978	-0.76805	0.0639078	-1.20854
pHluorin2-violacein	24h	batched	2.49203	397033	872.062	-1.21335	-0.301983	0.219645	0.257237
pHluorin2-violacein	24h	batched	5.79239	530658	289	0.84363	0.651669	0.0544607	-1.29745
pHluorin2-violacein	24h	batched	6.11177	402037	714	1.04268	-0.26627	0.177596	-0.138523
pHluorin2-violacein	24h	batched	3.78371	520683	556.875	-0.408296	0.58048	0.106951	-0.803421
pHluorin2-violacein	24h	batched	5.09492	517880	629.812	0.408925	0.560476	0.121614	-0.665419
pHluorin2-violacein	24h	batched	2.58856	522778	710.312	-1.15318	0.595432	0.135873	-0.531214
pHluorin2-violacein	24h	batched	7.36717	290471	547.938	1.82513	-1.06249	0.188638	-0.0345958
pHluorin2-violacein	24h	batched	4.88311	458444	365.312	0.276911	0.136294	0.0796852	-1.06004
pHluorin2-violacein	24h	batched	5.09213	662281	536.625	0.407186	1.59103	0.0810268	-1.04742
pHluorin2-violacein	24h	batched	4.92284	274555	313.062	0.301673	-1.17608	0.114025	-0.736838
pHluorin2-violacein	24h	batched	2.53684	311239	1427.56	-1.18542	-0.914275	0.45867	2.50691
pHluorin2-violacein	24h	batched	3.89473	303091	738.125	-0.339105	-0.972426	0.243532	0.482065
pHluorin2-violacein	24h	batched	5.33142	499317	336.062	0.556325	0.427996	0.0673043	-1.17657
pHluorin2-violacein	24h	batched	2.56843	410515	567.062	-1.16573	-0.205765	0.138134	-0.509927
pHluorin2-violacein	24h	batched	2.91275	668815	1121.31	-0.951132	1.63767	0.167656	-0.232071
pHluorin2-violacein	24h	batched	2.95068	445863	1401.06	-0.927489	0.0465063	0.314236	1.14751
pHluorin2-violacein	24h	batched	2.37575	398949	724.812	-1.28582	-0.288309	0.18168	-0.100078
pHluorin2-violacein	24h	batched	4.43721	268821	658.062	-0.00100014	-1.217	0.244796	0.493954
pHluorin2-violacein	24h	batched	8.15301	414574	375.312	2.31491	-0.176796	0.0905296	-0.957977
pHluorin2-violacein	24h	batched	6.36639	393772	742.562	1.20138	-0.325256	0.188577	-0.0351711
pHluorin2-violacein	24h	batched	7.32356	340420	617.312	1.79795	-0.706017	0.181338	-0.103297
pHluorin2-violacein	24h	batched	6.75546	456848	317.938	1.44388	0.124904	0.0695938	-1.15502
pHluorin2-violacein	24h	batched	4.99745	562161	894.25	0.348177	0.876499	0.159074	-0.312849
pHluorin2-violacein	24h	batched	5.40484	322462	623.375	0.602085	-0.834179	0.193317	0.00944784
pHluorin2-violacein	24h	batched	5.22076	350288	402.25	0.487357	-0.635591	0.114834	-0.729226
pHluorin2-violacein	24h	batched	4.79253	336063	478.312	0.22046	-0.737112	0.142328	-0.470456
pHluorin2-violacein	24h	batched	7.32806	458874	653.625	1.80075	0.139363	0.142441	-0.469393
pHluorin2-violacein	24h	batched	3.27354	386328	1272.44	-0.726266	-0.378382	0.329368	1.28994
pHluorin2-violacein	24h	batched	2.50045	325662	765.688	-1.2081	-0.811342	0.235117	0.402864
pHluorin2-violacein	24h	batched	3.28172	453131	1182	-0.721168	0.0983764	0.260852	0.645072
pHluorin2-violacein	24h	batched	2.45708	404304	1724	-1.23513	-0.250091	0.426412	2.2033
pHluorin2-violacein	24h	batched	2.53223	369001	797.562	-1.1883	-0.502041	0.216141	0.22426
pHluorin2-violacein	24h	batched	4.95445	476107	322.875	0.32138	0.262351	0.0678156	-1.17176
pHluorin2-violacein	24h	batched	5.0842	531626	422.562	0.402243	0.658578	0.0794848	-1.06193
pHluorin2-violacein	24h	batched	6.68004	320091	517.562	1.39687	-0.851101	0.161692	-0.288204
pHluorin2-violacein	24h	batched	5.47297	349983	236.188	0.644547	-0.637768	0.0674856	-1.17486
pHluorin2-violacein	24h	batched	6.4523	290077	613.438	1.25492	-1.0653	0.211474	0.180337
pHluorin2-violacein	24h	batched	4.42066	220435	638.125	-0.0113115	-1.56232	0.289484	0.914559
pHluorin2-violacein	24h	batched	2.72803	290830	310.75	-1.06626	-1.05993	0.106849	-0.804377
pHluorin2-violacein	24h	batched	5.6235	700953	806.125	0.738367	1.86703	0.115004	-0.727625
pHluorin2-violacein	24h	batched	6.5121	522174	852.5	1.2922	0.591121	0.16326	-0.27345
pHluorin2-violacein	24h	batched	5.65159	640284	707.625	0.755878	1.43405	0.110517	-0.769854
pHluorin2-violacein	24h	batched	2.36303	360364	1072.19	-1.29375	-0.563681	0.29753	0.99028
pHluorin2-violacein	24h	batched	2.55222	380300	839.312	-1.17583	-0.421402	0.220697	0.267144
pHluorin2-violacein	24h	batched	3.372	408136	247.438	-0.664898	-0.222743	0.0606264	-1.23942
pHluorin2-violacein	24h	batched	3.65675	784112	732.188	-0.487425	2.46051	0.093378	-0.931167
pHluorin2-violacein	24h	batched	6.25884	465449	766.812	1.13435	0.186287	0.164747	-0.259455
pHluorin2-violacein	24h	batched	2.3965	425088	1104.06	-1.27289	-0.10176	0.259725	0.634468
pHluorin2-violacein	24h	batched	2.41448	320179	865.875	-1.26168	-0.850473	0.270435	0.735265
pHluorin2-violacein	24h	batched	2.91718	261187	691.312	-0.948371	-1.27149	0.264681	0.681111
pHluorin2-violacein	24h	batched	7.50255	309759	714.562	1.9095	-0.924838	0.230683	0.36113
pHluorin2-violacein	24h	batched	3.05202	350961	853	-0.864333	-0.630788	0.243047	0.477496
pHluorin2-violacein	24h	batched	2.51296	627603	1782.56	-1.2003	1.34354	0.284027	0.863191
pHluorin2-violacein	24h	batched	5.08089	866828	977.562	0.400179	3.05084	0.112775	-0.748609
pHluorin2-violacein	24h	batched	6.04317	408804	606.5	0.999929	-0.217976	0.14836	-0.413688
pHluorin2-violacein	24h	batched	8.13288	359972	416.438	2.30236	-0.566479	0.115686	-0.721206
pHluorin2-violacein	24h	batched	6.50702	372097	700.75	1.28903	-0.479945	0.188325	-0.0375437
pHluorin2-violacein	24h	batched	2.96241	239949	760.688	-0.920178	-1.42306	0.317021	1.17373
pHluorin2-violacein	24h	batched	7.91174	401104	490.75	2.16454	-0.272929	0.12235	-0.658489
pHluorin2-violacein	24h	batched	5.02655	316078	413.5	0.366313	-0.87974	0.130822	-0.578748
pHluorin2-violacein	24h	batched	2.49515	773982	2038.38	-1.2114	2.38822	0.263363	0.668705
pHluorin2-violacein	24h	batched	8.41749	333940	578.188	2.47975	-0.752263	0.173141	-0.180447
pHluorin2-violacein	24h	batched	3.00655	490911	1687	-0.89267	0.368004	0.343647	1.42433
pHluorin2-violacein	24h	batched	2.47947	538644	775.375	-1.22118	0.708664	0.143949	-0.455196
pHluorin2-violacein	24h	batched	2.47756	262898	1173.56	-1.22237	-1.25927	0.446394	2.39137
pHluorin2-violacein	24h	batched	2.45008	376352	678.438	-1.2395	-0.449578	0.180267	-0.113381
pHluorin2-violacein	24h	batched	2.50773	265153	561.062	-1.20356	-1.24318	0.211599	0.181515
pHluorin2-violacein	24h	batched	5.00559	530689	510.688	0.353253	0.651891	0.0962311	-0.904314
pHluorin2-violacein	24h	batched	6.03596	335120	453.875	0.995436	-0.743842	0.135437	-0.535318
pHluorin2-violacein	24h	batched	5.06845	467811	378.562	0.392431	0.203144	0.080922	-1.0484
pHluorin2-violacein	24h	batched	4.86714	395268	695.938	0.266959	-0.314579	0.176067	-0.152907
pHluorin2-violacein	24h	batched	3.62122	318424	1667.12	-0.509571	-0.862998	0.523554	3.11758
pHluorin2-violacein	24h	batched	2.61855	344053	1120.62	-1.13449	-0.680089	0.325711	1.25552
pHluorin2-violacein	24h	batched	2.47678	647194	876.5	-1.22285	1.48336	0.135431	-0.535372
pHluorin2-violacein	24h	batched	2.30173	419306	1596.69	-1.33195	-0.143025	0.380794	1.77395
pHluorin2-violacein	24h	batched	4.60888	523203	465.625	0.105996	0.598465	0.0889951	-0.972419
pHluorin2-violacein	24h	batched	4.73598	496521	472.188	0.185213	0.408041	0.0950993	-0.914967
pHluorin2-violacein	24h	batched	2.57409	411672	1381	-1.16221	-0.197507	0.335461	1.34729
pHluorin2-violacein	24h	batched	5.2747	556832	1088.12	0.520973	0.838467	0.195413	0.0291682
pHluorin2-violacein	24h	batched	4.61576	302223	488.188	0.110286	-0.978621	0.161532	-0.289708
pHluorin2-violacein	24h	batched	6.83237	376479	360.125	1.49181	-0.448672	0.0956561	-0.909727
pHluorin2-violacein	24h	batched	4.85892	552526	357.062	0.261834	0.807736	0.0646236	-1.2018
pHluorin2-violacein	24h	batched	3.59237	408522	1092.62	-0.527549	-0.219988	0.267457	0.707238
pHluorin2-violacein	24h	batched	4.02154	351374	691.562	-0.260069	-0.627841	0.196816	0.0423813
pHluorin2-violacein	24h	batched	2.46633	521809	1191	-1.22937	0.588516	0.228244	0.338177
pHluorin2-violacein	24h	batched	5.15877	375261	356.125	0.448721	-0.457365	0.0949006	-0.916837
pHluorin2-violacein	24h	batched	2.62327	369805	692.938	-1.13155	-0.496303	0.187379	-0.0464403
pHluorin2-violacein	24h	batched	2.58739	469144	1575.12	-1.15391	0.212658	0.335743	1.34994
pHluorin2-violacein	24h	batched	5.58926	506974	278.562	0.71703	0.482642	0.054946	-1.29288
pHluorin2-violacein	24h	batched	3.21289	386564	951.375	-0.764066	-0.376698	0.246111	0.506331
pHluorin2-violacein	24h	batched	5.46121	511798	283.562	0.637217	0.51707	0.0554051	-1.28856
pHluorin2-violacein	24h	batched	6.81278	576124	1006.81	1.4796	0.97615	0.174756	-0.165251
pHluorin2-violacein	24h	batched	6.8231	206639	386.875	1.48603	-1.66078	0.187223	-0.0479147
pHluorin2-violacein	24h	batched	7.39072	319100	348.188	1.83981	-0.858173	0.109116	-0.783047
pHluorin2-violacein	24h	batched	5.49556	249326	691.375	0.658627	-1.35613	0.277298	0.799858
pHluorin2-violacein	24h	batched	3.53525	222260	445.875	-0.56315	-1.5493	0.20061	0.0780819
pHluorin2-violacein	24h	batched	2.36844	492959	1167	-1.29038	0.38262	0.236734	0.418076
pHluorin2-violacein	24h	batched	2.71011	273875	684.875	-1.07743	-1.18093	0.250068	0.543581
pHluorin2-violacein	24h	batched	2.74598	502815	956.188	-1.05507	0.45296	0.190167	-0.0202032
pHluorin2-violacein	24h	batched	7.57729	681981	662.75	1.95608	1.73163	0.0971801	-0.895382
pHluorin2-violacein	24h	batched	2.69022	438660	582.688	-1.08983	-0.00489996	0.132834	-0.559816
pHluorin2-violacein	24h	batched	3.501	785988	2859.81	-0.584497	2.4739	0.363849	1.61447
pHluorin2-violacein	24h	batched	3.93356	789680	1180.06	-0.314903	2.50025	0.149435	-0.403565
pHluorin2-violacein	24h	batched	6.72758	412588	710.938	1.4265	-0.19097	0.172312	-0.188253
pHluorin2-violacein	24h	batched	4.61833	867944	1000.69	0.111887	3.0588	0.115294	-0.724894
pHluorin2-violacein	24h	batched	2.26434	274369	739.562	-1.35526	-1.17741	0.26955	0.72694
pHluorin2-violacein	24h	batched	5.34865	427286	447.188	0.567068	-0.0860737	0.104658	-0.825004
pHluorin2-violacein	24h	batched	7.55172	699789	737.188	1.94015	1.85872	0.105344	-0.818542
pHluorin2-violacein	24h	batched	2.31465	395055	1106.62	-1.32391	-0.316099	0.280118	0.826403
pHluorin2-violacein	24h	batched	2.34073	294343	1470.81	-1.30765	-1.03486	0.499693	2.89301
pHluorin2-violacein	24h	batched	8.02373	386391	649.562	2.23433	-0.377932	0.16811	-0.2278
pHluorin2-violacein	24h	batched	2.4376	366673	1138	-1.24727	-0.518655	0.310358	1.11102
pHluorin2-violacein	24h	batched	2.65912	304182	1326.81	-1.10921	-0.96464	0.43619	2.29533
pHluorin2-violacein	24h	batched	5.53311	441488	491.375	0.682029	0.0152828	0.1113	-0.76249
pHluorin2-violacein	24h	batched	2.7164	423550	1457.44	-1.07351	-0.112737	0.344101	1.4286
pHluorin2-violacein	24h	batched	2.73136	435038	585.438	-1.06419	-0.0307494	0.134572	-0.543458
pHluorin2-violacein	24h	batched	5.18914	845094	918.312	0.46765	2.89573	0.108664	-0.787299
pHluorin2-violacein	24h	batched	2.63559	418898	2102.44	-1.12387	-0.145937	0.501898	2.91376
pHluorin2-violacein	24h	batched	5.11463	654195	384.375	0.421213	1.53333	0.0587554	-1.25703
pHluorin2-violacein	24h	batched	2.33691	372866	941.438	-1.31003	-0.474457	0.252487	0.566344
pHluorin2-violacein	24h	batched	4.4959	425405	579.125	0.0355832	-0.099498	0.136135	-0.528745
pHluorin2-violacein	24h	batched	3.49349	358816	1575.12	-0.589182	-0.574729	0.438977	2.32156
pHluorin2-violacein	24h	batched	6.40935	711968	400.438	1.22816	1.94564	0.0562438	-1.28067
pHluorin2-violacein	24h	batched	5.78046	515012	486.562	0.836194	0.540007	0.0944759	-0.920834
pHluorin2-violacein	24h	batched	5.81395	578536	412.188	0.857067	0.993364	0.0712467	-1.13946
pHluorin2-violacein	24h	batched	3.87257	258830	644.562	-0.352912	-1.28831	0.249029	0.533799
pHluorin2-violacein	24h	batched	2.39444	226634	642.312	-1.27417	-1.51808	0.283414	0.857423
pHluorin2-violacein	24h	batched	2.47576	582418	1385	-1.22349	1.02107	0.237802	0.428128
pHluorin2-violacein	24h	batched	4.20069	444301	418	-0.148409	0.0353586	0.0940804	-0.924557
pHluorin2-violacein	24h	batched	4.91064	425937	440.25	0.294075	-0.0957012	0.10336	-0.837215
pHluorin2-violacein	24h	batched	5.09793	518401	542.188	0.410801	0.564194	0.104589	-0.825655
pHluorin2-violacein	24h	batched	5.76283	317486	423.375	0.825205	-0.869692	0.133352	-0.554934
pHluorin2-violacein	24h	batched	3.64196	198832	607.938	-0.496642	-1.7165	0.305755	1.06769
pHluorin2-violacein	24h	batched	2.85347	588955	2470.12	-0.988078	1.06772	0.419407	2.13737
pHluorin2-violacein	24h	batched	5.52264	841375	532.75	0.675507	2.86919	0.063319	-1.21408
pHluorin2-violacein	24h	batched	2.54346	589086	989.938	-1.18129	1.06866	0.168046	-0.228399
pHluorin2-violacein	24h	batched	5.56393	691928	675.312	0.701243	1.80262	0.0975986	-0.891444
pHluorin2-violacein	24h	batched	5.9582	425232	472.812	0.946975	-0.100733	0.111189	-0.763531
pHluorin2-violacein	24h	batched	7.31646	381945	634.312	1.79352	-0.409662	0.166074	-0.246961
pHluorin2-violacein	24h	batched	6.53571	744319	753.25	1.30691	2.17652	0.1012	-0.857549
pHluorin2-violacein	24h	batched	2.73321	328050	856.812	-1.06303	-0.794299	0.261183	0.648193
pHluorin2-violacein	24h	batched	3.56381	217096	711.562	-0.545352	-1.58615	0.327764	1.27484
pHluorin2-violacein	24h	batched	3.3047	367549	933.75	-0.706847	-0.512403	0.254048	0.581034
pHluorin2-violacein	24h	batched	2.51129	232196	1517.25	-1.20134	-1.47839	0.653435	4.34001
pHluorin2-violacein	24h	batched	5.88589	324987	526.562	0.901908	-0.816159	0.162026	-0.285066
pHluorin2-violacein	24h	batched	3.25573	339311	742.625	-0.737367	-0.713932	0.218863	0.249876
pHluorin2-violacein	24h	batched	2.74267	404933	1082.31	-1.05713	-0.245602	0.267281	0.705586
pHluorin2-violacein	24h	batched	2.69506	391492	917.5	-1.08681	-0.341528	0.23436	0.395734
pHluorin2-violacein	24h	batched	2.55696	159224	1130	-1.17288	-1.99917	0.709692	4.86949
pHluorin2-violacein	24h	batched	3.57426	380459	1189.94	-0.538839	-0.420268	0.312764	1.13367
pHluorin2-violacein	24h	batched	3.2236	513266	1637.81	-0.757393	0.527547	0.319096	1.19326
pHluorin2-violacein	24h	batched	4.84722	562540	406.75	0.254543	0.879204	0.072306	-1.12949
pHluorin2-violacein	24h	batched	4.72809	497998	530.625	0.180298	0.418582	0.106552	-0.807179
pHluorin2-violacein	24h	batched	6.50667	601437	417.625	1.28881	1.1568	0.0694379	-1.15649
pHluorin2-violacein	24h	batched	2.77545	366288	759.812	-1.03671	-0.521403	0.207436	0.142328
pHluorin2-violacein	24h	batched	4.69242	468318	992.938	0.158067	0.206763	0.212022	0.185495
pHluorin2-violacein	24h	batched	2.45336	303424	1627.88	-1.23745	-0.970049	0.536503	3.23947
pHluorin2-violacein	24h	batched	5.33674	510405	406.312	0.55964	0.507128	0.0796058	-1.06079
pHluorin2-violacein	24h	batched	3.01246	280897	1000.19	-0.888983	-1.13082	0.35607	1.54125
pHluorin2-violacein	24h	batched	4.86495	445016	858.938	0.265596	0.0404614	0.193013	0.00658177
pHluorin2-violacein	24h	batched	2.59699	675482	1428.81	-1.14793	1.68525	0.211525	0.180811
pHluorin2-violacein	24h	batched	2.7006	393109	648.875	-1.08335	-0.329987	0.165062	-0.256484
pHluorin2-violacein	24h	batched	5.71947	359466	323.188	0.798185	-0.57009	0.0899078	-0.963828
pHluorin2-violacein	24h	batched	2.46311	523212	914.312	-1.23137	0.598529	0.17475	-0.165307
pHluorin2-violacein	24h	batched	2.41069	474605	773.125	-1.26405	0.251632	0.162899	-0.276849
pHluorin2-violacein	24h	batched	2.5877	355582	947	-1.15372	-0.597809	0.266324	0.696576
pHluorin2-violacein	24h	batched	7.32915	440706	514.125	1.80143	0.00970189	0.116659	-0.712046
pHluorin2-violacein	24h	batched	5.30985	405165	687.375	0.542885	-0.243946	0.169653	-0.213277
pHluorin2-violacein	24h	batched	2.73477	378806	1393.88	-1.06206	-0.432065	0.367967	1.65322
pHluorin2-violacein	24h	batched	7.72383	460917	626.188	2.04742	0.153943	0.135857	-0.531361
pHluorin2-violacein	24h	batched	2.40435	649944	1188.12	-1.268	1.50299	0.182803	-0.0895076
pHluorin2-violacein	24h	batched	2.30943	337713	811.938	-1.32715	-0.725336	0.240422	0.452795
pHluorin2-violacein	24h	batched	2.66644	511761	834.562	-1.10465	0.516806	0.163077	-0.275175
pHluorin2-violacein	24h	batched	5.03673	497863	449.25	0.372661	0.417619	0.0902357	-0.960743
pHluorin2-violacein	24h	batched	5.02393	486088	536.438	0.364679	0.333583	0.110358	-0.771352
pHluorin2-violacein	24h	batched	7.85952	430566	488.188	2.13199	-0.062665	0.113383	-0.742885
pHluorin2-violacein	24h	batched	5.42733	644652	662.562	0.616104	1.46522	0.102778	-0.842694
pHluorin2-violacein	24h	batched	2.40748	570802	1349.25	-1.26605	0.938168	0.236378	0.414728
pHluorin2-violacein	24h	batched	2.909	654024	1999.31	-0.95347	1.53211	0.305694	1.06712
pHluorin2-violacein	24h	batched	6.00896	527452	784.438	0.978611	0.628789	0.148722	-0.410276
pHluorin2-violacein	24h	batched	2.7095	519841	1563.88	-1.07781	0.574471	0.300838	1.02142
pHluorin2-violacein	24h	batched	8.15152	575928	595.25	2.31398	0.974751	0.103355	-0.837266
pHluorin2-violacein	24h	batched	2.81359	235278	646.188	-1.01293	-1.45639	0.274649	0.774927
pHluorin2-violacein	24h	batched	4.96341	492190	494.25	0.326962	0.377132	0.100419	-0.864903
pHluorin2-violacein	24h	batched	2.39773	525876	1233.44	-1.27212	0.617541	0.23455	0.39752
pHluorin2-violacein	24h	batched	4.75491	861191	1255.25	0.197009	3.01061	0.145757	-0.438179
pHluorin2-violacein	24h	batched	6.34871	416571	468.562	1.19036	-0.162544	0.112481	-0.751375
pHluorin2-violacein	24h	batched	6.3932	511534	223.875	1.21809	0.515186	0.0437654	-1.39811
pHluorin2-violacein	24h	batched	3.03318	301526	893.938	-0.876071	-0.983595	0.296471	0.980318
pHluorin2-violacein	24h	batched	5.70135	733768	587.75	0.78689	2.10122	0.0801002	-1.05614
pHluorin2-violacein	24h	batched	5.53927	552100	791.5	0.685872	0.804696	0.143362	-0.460728
pHluorin2-violacein	24h	batched	5.81023	432200	698.125	0.854752	-0.0510035	0.161528	-0.289747
pHluorin2-violacein	24h	batched	2.65313	433981	2225.44	-1.11294	-0.0382929	0.512797	3.01634
pHluorin2-violacein	24h	batched	5.89701	255553	279.312	0.908836	-1.31169	0.109297	-0.781339
pHluorin2-violacein	24h	batched	2.73096	337248	799.125	-1.06443	-0.728655	0.236955	0.420156
pHluorin2-violacein	24h	batched	6.9668	730796	1545.12	1.57559	2.08001	0.21143	0.179919
pHluorin2-violacein	24h	batched	2.21317	375780	1050.56	-1.38715	-0.453661	0.279568	0.821225
pHluorin2-violacein	24h	batched	2.89104	470386	817.5	-0.964664	0.221521	0.173793	-0.174309
pHluorin2-violacein	24h	batched	4.38178	395322	423.5	-0.0355421	-0.314194	0.107128	-0.801756
pHluorin2-violacein	24h	batched	2.88772	540057	1456.81	-0.966732	0.718748	0.269751	0.728832
pHluorin2-violacein	24h	batched	5.00958	418978	559.75	0.355735	-0.145366	0.133599	-0.552614
pHluorin2-violacein	24h	batched	5.0454	445386	551.75	0.378065	0.043102	0.123881	-0.644074
pHluorin2-violacein	24h	batched	4.04877	797074	673.188	-0.243099	2.55302	0.0844574	-1.01513
pHluorin2-violacein	24h	batched	4.03932	208110	822.75	-0.248986	-1.65028	0.395344	1.91089
pHluorin2-violacein	24h	batched	2.45011	373866	1173.75	-1.23947	-0.46732	0.313949	1.14482
pHluorin2-violacein	24h	batched	6.71768	379556	508.25	1.42033	-0.426712	0.133906	-0.549719
pHluorin2-violacein	24h	batched	2.32567	312312	800.438	-1.31704	-0.906618	0.256294	0.602178
pHluorin2-violacein	24h	batched	2.47004	490023	2776.25	-1.22706	0.361666	0.566555	3.52231
pHluorin2-violacein	24h	batched	2.87626	407800	677.25	-0.973876	-0.225141	0.166074	-0.246962
pHluorin2-violacein	24h	batched	2.55283	441200	752.75	-1.17546	0.0132275	0.170614	-0.204231
pHluorin2-violacein	24h	batched	4.46215	356012	628.875	0.0145441	-0.59474	0.176644	-0.147476
pHluorin2-violacein	24h	batched	5.2375	435366	634.875	0.497792	-0.0284085	0.145826	-0.437538
pHluorin2-violacein	24h	batched	2.9766	226552	598.562	-0.911338	-1.51867	0.264205	0.676634
pHluorin2-violacein	24h	batched	3.22814	415466	940.812	-0.75456	-0.17043	0.226447	0.321263
pHluorin2-violacein	24h	batched	2.92546	730278	2966.06	-0.943208	2.07631	0.406155	2.01265
pHluorin2-violacein	24h	batched	3.08673	445427	1878.19	-0.842698	0.0433946	0.421661	2.15858
pHluorin2-violacein	24h	batched	5.47105	593318	487.688	0.643351	1.09886	0.0821967	-1.0364
pHluorin2-violacein	24h	batched	5.27761	412603	626.812	0.52279	-0.190863	0.151916	-0.380211
pHluorin2-violacein	24h	batched	3.56592	549167	3241.12	-0.544036	0.783764	0.590188	3.74474
pHluorin2-violacein	24h	batched	5.93616	587837	435.875	0.933239	1.05974	0.074149	-1.11215
pHluorin2-violacein	24h	batched	5.33236	672529	450.438	0.556912	1.66417	0.0669767	-1.17965
pHluorin2-violacein	24h	batched	2.73819	462724	839.562	-1.05993	0.166839	0.181439	-0.102349
pHluorin2-violacein	24h	batched	5.80704	326404	348.5	0.852761	-0.806046	0.10677	-0.805128
pHluorin2-violacein	24h	batched	3.48691	404466	869.375	-0.593279	-0.248935	0.214944	0.212994
pHluorin2-violacein	24h	batched	6.68988	105451	605.438	1.403	-2.38294	0.574142	3.59371
pHluorin2-violacein	24h	batched	4.34357	434013	1105.62	-0.0593612	-0.0380646	0.254744	0.587582
pHluorin2-violacein	24h	batched	4.15989	289830	506.938	-0.173838	-1.06707	0.174909	-0.163811
pHluorin2-violacein	24h	batched	2.69196	286722	468.062	-1.08874	-1.08925	0.163246	-0.27358
pHluorin2-violacein	24h	batched	5.2004	493213	666.562	0.474666	0.384433	0.135147	-0.538044
pHluorin2-violacein	24h	batched	7.40435	353944	440.375	1.8483	-0.609499	0.124419	-0.63901
pHluorin2-violacein	24h	batched	7.17334	494631	535.25	1.70432	0.394553	0.108212	-0.791552
pHluorin2-violacein	24h	batched	2.67693	250481	695.25	-1.09811	-1.34789	0.277566	0.802384
pHluorin2-violacein	24h	batched	6.31438	346985	801.188	1.16896	-0.659164	0.2309	0.363169
pHluorin2-violacein	24h	batched	5.47527	494684	484.75	0.645984	0.394931	0.0979918	-0.887742
pHluorin2-violacein	24h	batched	3.34792	314960	371.562	-0.679906	-0.887719	0.117971	-0.6997
pHluorin2-violacein	24h	batched	2.77575	343376	832.25	-1.03652	-0.684921	0.242373	0.471151
pHluorin2-violacein	24h	batched	4.31334	244570	410.125	-0.0782032	-1.39008	0.167692	-0.231732
pHluorin2-violacein	24h	batched	6.17573	617593	907.625	1.08255	1.27211	0.146962	-0.426845
pHluorin2-violacein	24h	batched	5.21713	506210	806.5	0.485095	0.477189	0.159321	-0.310519
pHluorin2-violacein	24h	batched	4.73499	356937	536.75	0.184595	-0.588139	0.150377	-0.394704
pHluorin2-violacein	24h	batched	5.78902	302062	525.938	0.841531	-0.97977	0.174116	-0.171273
pHluorin2-violacein	24h	batched	6.63961	503891	780.812	1.37167	0.460639	0.154957	-0.351599
pHluorin2-violacein	24h	batched	5.98858	415619	404.375	0.965905	-0.169338	0.0972946	-0.894304
pHluorin2-violacein	24h	batched	2.55988	657192	2282.12	-1.17106	1.55471	0.347253	1.45827
pHluorin2-violacein	24h	batched	5.02409	638234	748.875	0.364784	1.41942	0.117335	-0.705683
pHluorin2-violacein	24h	batched	5.27672	303393	351.938	0.522234	-0.970271	0.116001	-0.718246
pHluorin2-violacein	24h	batched	5.09742	491642	372.938	0.410486	0.373221	0.0758556	-1.09609
pHluorin2-violacein	24h	batched	5.14193	519195	484.062	0.438224	0.56986	0.0932332	-0.93253
pHluorin2-violacein	24h	batched	5.70546	499711	379.312	0.78945	0.430807	0.0759063	-1.09561
pHluorin2-violacein	24h	batched	3.24366	233470	1312.5	-0.744885	-1.4693	0.562171	3.48104
pHluorin2-violacein	24h	batched	4.77572	300177	456.562	0.209985	-0.993222	0.152098	-0.378507
pHluorin2-violacein	24h	batched	5.75989	459717	1034.69	0.823377	0.145379	0.225071	0.308309
pHluorin2-violacein	24h	batched	2.29451	421376	1139.94	-1.33646	-0.128252	0.270528	0.736143
pHluorin2-violacein	24h	batched	3.89626	346742	462.188	-0.338151	-0.660898	0.133294	-0.555479
pHluorin2-violacein	24h	batched	5.30912	569523	357	0.542425	0.92904	0.062684	-1.22005
pHluorin2-violacein	24h	batched	4.87816	556299	425.125	0.273827	0.834663	0.0764202	-1.09077
pHluorin2-violacein	24h	batched	7.11632	392954	468.812	1.66878	-0.331094	0.119305	-0.68715
pHluorin2-violacein	24h	batched	5.23754	304385	561.875	0.497816	-0.963191	0.184594	-0.0726596
pHluorin2-violacein	24h	batched	4.74428	542588	623.938	0.190385	0.736811	0.114993	-0.72773
pHluorin2-violacein	24h	batched	6.56796	320993	892.812	1.32701	-0.844663	0.278141	0.807793
pHluorin2-violacein	24h	batched	5.55107	492777	780	0.693227	0.381321	0.158287	-0.320257
pHluorin2-violacein	24h	batched	6.13989	722094	497.75	1.06021	2.01791	0.0689315	-1.16125
pHluorin2-violacein	24h	batched	5.83422	347601	372.812	0.869701	-0.654768	0.107253	-0.800579
pHluorin2-violacein	24h	batched	3.50547	815976	1067.5	-0.581711	2.68792	0.130825	-0.578722
pHluorin2-violacein	24h	batched	2.86463	425779	636.625	-0.981123	-0.0968288	0.14952	-0.402766
pHluorin2-violacein	24h	batched	4.43367	268601	765	-0.00320373	-1.21857	0.284809	0.870555
pHluorin2-violacein	24h	batched	2.84705	338904	1366.81	-0.992082	-0.716836	0.403303	1.9858
pHluorin2-violacein	24h	batched	4.72162	423832	549.375	0.176263	-0.110724	0.129621	-0.590054
pHluorin2-violacein	24h	batched	6.27706	379802	481.188	1.1457	-0.424956	0.126694	-0.617598
pHluorin2-violacein	24h	batched	5.13131	590225	524.125	0.431608	1.07679	0.0888009	-0.974247
pHluorin2-violacein	24h	batched	5.32001	635792	681.312	0.549216	1.40199	0.10716	-0.801457
pHluorin2-violacein	24h	batched	6.73821	354306	347.25	1.43312	-0.606916	0.0980085	-0.887586
pHluorin2-violacein	24h	batched	5.37687	225110	289.5	0.584656	-1.52896	0.128604	-0.599627
pHluorin2-violacein	24h	batched	5.68351	374600	322.312	0.77577	-0.462082	0.0860416	-1.00022
pHluorin2-violacein	24h	batched	2.89697	315250	957.688	-0.960966	-0.88565	0.303787	1.04917
pHluorin2-violacein	24h	batched	5.21265	390956	451.688	0.482302	-0.345353	0.115534	-0.722636
pHluorin2-violacein	24h	batched	3.00629	468877	792.688	-0.892829	0.210752	0.169061	-0.21885
pHluorin2-violacein	24h	batched	2.41231	522887	1451	-1.26304	0.596209	0.277498	0.801743
pHluorin2-violacein	24h	batched	2.43139	500645	1140.62	-1.25115	0.437473	0.22783	0.334277
pHluorin2-violacein	24h	batched	5.39537	464487	531.125	0.596187	0.179422	0.114347	-0.733814
pHluorin2-violacein	24h	batched	5.1465	524768	1005.88	0.441077	0.609634	0.191681	-0.00595427
pHluorin2-violacein	24h	batched	6.31055	583242	447.438	1.16658	1.02695	0.0767157	-1.08799
pHluorin2-violacein	24h	batched	4.95085	400174	463.938	0.319134	-0.279566	0.115934	-0.718873
pHluorin2-violacein	24h	batched	2.5301	758951	1946	-1.18962	2.28095	0.256407	0.603234
pHluorin2-violacein	24h	batched	5.42235	353670	597.938	0.612997	-0.611455	0.169067	-0.218796
pHluorin2-violacein	24h	batched	5.26406	536667	667.062	0.514346	0.694554	0.124297	-0.64016
pHluorin2-violacein	24h	batched	4.15176	378810	409.812	-0.178908	-0.432036	0.108184	-0.791815
pHluorin2-violacein	24h	batched	6.63343	396677	335.688	1.36782	-0.304523	0.084625	-1.01355
pHluorin2-violacein	24h	batched	3.032	377930	624.438	-0.876806	-0.438316	0.165226	-0.254946
pHluorin2-violacein	24h	batched	2.38136	423923	1675.31	-1.28232	-0.110075	0.395192	1.90946
pHluorin2-violacein	24h	batched	2.65428	456973	575.438	-1.11222	0.125796	0.125924	-0.62485
pHluorin2-violacein	24h	batched	4.25703	429173	489.875	-0.113293	-0.0726066	0.114144	-0.735721
pHluorin2-violacein	24h	batched	7.0073	357005	474.75	1.60083	-0.587654	0.132981	-0.558426
pHluorin2-violacein	24h	batched	8.16716	516030	362	2.32373	0.547273	0.070151	-1.14978
pHluorin2-violacein	24h	batched	3.56224	255861	806.312	-0.546331	-1.3095	0.315137	1.15599
pHluorin2-violacein	24h	batched	5.91567	653424	688.938	0.920464	1.52782	0.105435	-0.817688
pHluorin2-violacein	24h	batched	3.41445	278361	1113.12	-0.63844	-1.14892	0.399884	1.95362
pHluorin2-violacein	24h	batched	6.83229	284000	443.188	1.49176	-1.10867	0.156052	-0.341287
pHluorin2-violacein	24h	batched	6.63249	210481	588.125	1.36723	-1.63336	0.27942	0.819829
pHluorin2-violacein	24h	batched	2.60063	699775	2966.38	-1.14566	1.85862	0.423905	2.1797
pHluorin2-violacein	24h	batched	3.48214	167532	1834.75	-0.596253	-1.93988	1.09516	8.4975
pHluorin2-violacein	24h	batched	2.75497	642813	1596.94	-1.04947	1.45209	0.24843	0.52816
pHluorin2-violacein	24h	batched	3.52258	386578	854.688	-0.571049	-0.376598	0.221091	0.270847
pHluorin2-violacein	24h	batched	4.74607	351074	407.812	0.191501	-0.629982	0.116161	-0.716734
pHluorin2-violacein	24h	batched	5.42999	278114	430.062	0.617759	-1.15068	0.154635	-0.354624
pHluorin2-violacein	24h	batched	2.48887	303862	999.75	-1.21532	-0.966923	0.329014	1.28661
pHluorin2-violacein	24h	batched	5.90534	478353	817.375	0.91403	0.27838	0.170873	-0.201797
pHluorin2-violacein	24h	batched	5.19843	357521	491.062	0.473442	-0.583971	0.137352	-0.517291
pHluorin2-violacein	24h	batched	2.48633	346863	1667.25	-1.2169	-0.660035	0.480665	2.71393
pHluorin2-violacein	24h	batched	5.65742	343217	683.875	0.759509	-0.686055	0.199254	0.0653266
pHluorin2-violacein	24h	batched	2.45163	324120	1232.69	-1.23853	-0.822347	0.380319	1.76948
pHluorin2-violacein	24h	batched	4.6612	489447	485.438	0.138609	0.357556	0.0991809	-0.876551
pHluorin2-violacein	24h	batched	3.77608	264304	1021.75	-0.41305	-1.24924	0.386581	1.82842
pHluorin2-violacein	24h	batched	5.22734	496182	355.25	0.491457	0.405622	0.0715967	-1.13617
pHluorin2-violacein	24h	batched	4.73901	560487	318.938	0.187103	0.864552	0.0569037	-1.27446
pHluorin2-violacein	24h	batched	4.54948	183764	618.438	0.0689732	-1.82404	0.336539	1.35743
pHluorin2-violacein	24h	batched	3.41778	490485	904.438	-0.636364	0.364964	0.184397	-0.0745124
pHluorin2-violacein	24h	batched	2.26326	487914	1086.75	-1.35593	0.346615	0.222734	0.286312
pHluorin2-violacein	24h	batched	2.74634	437955	888.375	-1.05485	-0.00993139	0.202846	0.0991319
pHluorin2-violacein	24h	batched	2.44716	525977	1634.75	-1.24132	0.618262	0.310803	1.1152
pHluorin2-violacein	24h	batched	5.92711	367116	550.875	0.927596	-0.515494	0.150055	-0.397734
pHluorin2-violacein	24h	batched	2.83109	392703	535.938	-1.00203	-0.332885	0.136474	-0.525553
pHluorin2-violacein	24h	batched	7.9064	486631	893.875	2.16121	0.337458	0.183686	-0.0811973
pHluorin2-violacein	24h	batched	4.76587	334036	590.188	0.203842	-0.751578	0.176684	-0.147103
pHluorin2-violacein	24h	batched	4.94219	440092	554.375	0.313733	0.00531991	0.125968	-0.624435
pHluorin2-violacein	24h	batched	6.63169	504322	299.5	1.36673	0.463715	0.0593867	-1.25109
pHluorin2-violacein	24h	batched	4.36324	217183	469.062	-0.0470997	-1.58553	0.215975	0.222703
pHluorin2-violacein	24h	batched	5.84244	595288	545.562	0.874824	1.11292	0.0916467	-0.947462
pHluorin2-violacein	24h	batched	6.68148	494824	634.562	1.39776	0.39593	0.12824	-0.603052
pHluorin2-violacein	24h	batched	4.09813	412237	465.562	-0.212332	-0.193475	0.112936	-0.747095
pHluorin2-violacein	24h	batched	2.47023	315550	1442.75	-1.22693	-0.883509	0.457218	2.49324
pHluorin2-violacein	24h	batched	5.71471	748334	1219.25	0.795214	2.20517	0.162929	-0.276567
pHluorin2-violacein	24h	batched	3.66095	454369	1352.56	-0.484807	0.107212	0.297679	0.991683
pHluorin2-violacein	24h	batched	2.38777	675208	1866.62	-1.27833	1.68329	0.276451	0.791891
pHluorin2-violacein	24h	batched	5.32046	653527	1213.75	0.549493	1.52856	0.185723	-0.0620291
pHluorin2-violacein	24h	batched	6.22139	268187	446.188	1.11101	-1.22153	0.166372	-0.244158
pHluorin2-violacein	24h	batched	7.80869	400574	540.688	2.10031	-0.276711	0.134978	-0.539631
pHluorin2-violacein	24h	batched	5.25272	247700	579.875	0.507279	-1.36774	0.234104	0.393324
pHluorin2-violacein	24h	batched	8.77292	394270	601.188	2.70128	-0.321702	0.152481	-0.374895
pHluorin2-violacein	24h	batched	6.50686	407034	402.875	1.28893	-0.230608	0.0989782	-0.878459
pHluorin2-violacein	24h	batched	5.17123	411458	488.062	0.45649	-0.199035	0.118618	-0.693615
pHluorin2-violacein	24h	batched	2.45376	334607	825.688	-1.2372	-0.747503	0.246764	0.512476
pHluorin2-violacein	24h	batched	3.10012	360589	1640	-0.834352	-0.562075	0.454811	2.47059
pHluorin2-violacein	24h	batched	2.4611	656933	1501.94	-1.23263	1.55287	0.228629	0.341797
pHluorin2-violacein	24h	batched	2.73296	350899	656.625	-1.06319	-0.631231	0.187126	-0.0488196
pHluorin2-violacein	24h	batched	2.74073	521345	981.125	-1.05834	0.585205	0.188191	-0.0387995
pHluorin2-violacein	24h	batched	5.23769	396621	432.062	0.49791	-0.304923	0.108936	-0.78474
pHluorin2-violacein	24h	batched	5.39341	278794	422.312	0.594961	-1.14583	0.151478	-0.384337
pHluorin2-violacein	24h	batched	2.52634	294019	529.375	-1.19196	-1.03717	0.180048	-0.115442
pHluorin2-violacein	24h	batched	4.94337	459232	428.375	0.314472	0.141918	0.0932807	-0.932083
pHluorin2-violacein	24h	batched	2.89144	376910	987.25	-0.964413	-0.445596	0.261933	0.655245
pHluorin2-violacein	24h	batched	5.48177	462745	859.938	0.650036	0.166989	0.185834	-0.0609835
pHluorin2-violacein	24h	batched	4.15736	311189	472.75	-0.17542	-0.914632	0.151917	-0.380203
pHluorin2-violacein	24h	batched	5.63732	278618	437.75	0.746982	-1.14708	0.157115	-0.331286
pHluorin2-violacein	24h	batched	2.47067	351142	490.938	-1.22666	-0.629497	0.139812	-0.494139
pHluorin2-violacein	24h	batched	4.41169	591369	867.938	-0.0169019	1.08495	0.146768	-0.428672
pHluorin2-violacein	24h	batched	2.73632	401047	556.375	-1.06109	-0.273336	0.138731	-0.504315
pHluorin2-violacein	24h	batched	8.02659	392349	554.25	2.23612	-0.335411	0.141265	-0.480466
pHluorin2-violacein	24h	batched	2.48518	764301	1851.25	-1.21762	2.31913	0.242215	0.469664
pHluorin2-violacein	24h	batched	5.19891	438707	617.188	0.47374	-0.00456453	0.140683	-0.485935
pHluorin2-violacein	24h	batched	2.99947	610855	650.875	-0.897082	1.22402	0.106551	-0.80718
pHluorin2-violacein	24h	batched	5.34358	592778	1262.19	0.563904	1.09501	0.212928	0.19402
pHluorin2-violacein	24h	batched	2.39206	376324	1285.56	-1.27565	-0.449778	0.34161	1.40516
pHluorin2-violacein	24h	batched	3.26534	279914	417.062	-0.731374	-1.13783	0.148996	-0.407694
pHluorin2-violacein	24h	batched	3.02376	225939	660.125	-0.881945	-1.52304	0.29217	0.939831
pHluorin2-violacein	24h	batched	3.94482	333053	450.625	-0.307882	-0.758594	0.135301	-0.536591
pHluorin2-violacein	24h	batched	5.092	803862	962.375	0.407104	2.60147	0.119719	-0.68325
pHluorin2-violacein	24h	batched	5.46115	334372	412.312	0.637184	-0.74918	0.123309	-0.649458
pHluorin2-violacein	24h	batched	3.17547	360766	1570.44	-0.787387	-0.560812	0.435307	2.28702
pHluorin2-violacein	24h	batched	4.80744	415326	569.938	0.229755	-0.17143	0.137227	-0.51847
pHluorin2-violacein	24h	batched	5.12508	485798	652.5	0.427722	0.331513	0.134315	-0.545873
pHluorin2-violacein	24h	batched	3.30195	390615	1282.88	-0.708556	-0.347786	0.328426	1.28107
pHluorin2-violacein	24h	batched	3.67567	253391	523.625	-0.475637	-1.32712	0.206647	0.134905
pHluorin2-violacein	24h	batched	2.96265	901203	2633.69	-0.920033	3.29617	0.292242	0.940509
pHluorin2-violacein	24h	batched	6.21888	369147	178.312	1.10945	-0.500999	0.0483038	-1.3554
pHluorin2-violacein	24h	batched	3.512	435929	3066.81	-0.577641	-0.0243905	0.703511	4.81132
pHluorin2-violacein	24h	batched	5.3541	491222	351.938	0.570461	0.370223	0.0716454	-1.13571
pHluorin2-violacein	24h	batched	2.3601	527411	1080.06	-1.29557	0.628496	0.204785	0.117382
pHluorin2-violacein	24h	batched	4.40346	425480	573	-0.0220337	-0.0989627	0.134671	-0.542519
pHluorin2-violacein	24h	batched	5.51481	481699	581.375	0.670628	0.30226	0.120693	-0.674086
pHluorin2-violacein	24h	batched	3.94737	233091	980.688	-0.306293	-1.472	0.420732	2.14984
pHluorin2-violacein	24h	batched	5.38991	633919	625	0.592782	1.38862	0.098593	-0.882084
pHluorin2-violacein	24h	batched	4.8848	356130	611.875	0.27797	-0.593898	0.171812	-0.192955
pHluorin2-violacein	24h	batched	2.44726	320644	1363.56	-1.24125	-0.847154	0.425257	2.19243
pHluorin2-violacein	24h	batched	5.8418	259066	424.625	0.874424	-1.28662	0.163906	-0.267367
pHluorin2-violacein	24h	batched	5.92884	609931	444.688	0.928677	1.21742	0.0729079	-1.12383
pHluorin2-violacein	24h	batched	5.07439	607256	396.5	0.396129	1.19833	0.0652937	-1.19549
pHluorin2-violacein	24h	batched	5.78475	492251	578	0.838871	0.377567	0.11742	-0.70489
pHluorin2-violacein	24h	batched	2.51858	456428	556.312	-1.1968	0.121906	0.121884	-0.662874
pHluorin2-violacein	24h	batched	5.2916	509448	389.562	0.531511	0.500298	0.0764675	-1.09033
pHluorin2-violacein	24h	batched	2.59709	548036	1352.75	-1.14787	0.775692	0.246836	0.513158
pHluorin2-violacein	24h	batched	3.35684	407974	646.938	-0.674347	-0.223899	0.158573	-0.317558
pHluorin2-violacein	24h	batched	6.72284	449664	545.75	1.42354	0.0736331	0.121368	-0.667726
pHluorin2-violacein	24h	batched	3.21954	357906	901.25	-0.75992	-0.581223	0.251812	0.559991
pHluorin2-violacein	24h	batched	6.05884	749782	599.5	1.0097	2.21551	0.0799566	-1.05749
pHluorin2-violacein	24h	batched	6.94004	399411	300.25	1.55891	-0.285011	0.0751732	-1.10251
pHluorin2-violacein	24h	batched	2.33918	494078	1324.5	-1.30861	0.390606	0.268075	0.713057
pHluorin2-violacein	24h	batched	5.16495	448556	490.438	0.452572	0.0657256	0.109337	-0.780963
pHluorin2-violacein	24h	batched	5.52848	300053	348.438	0.679144	-0.994107	0.116125	-0.717071
pHluorin2-violacein	24h	batched	2.37204	438760	1122.38	-1.28814	-0.00418628	0.255807	0.597594
pHluorin2-violacein	24h	batched	2.66913	419496	1673	-1.10297	-0.141669	0.398812	1.94353
pHluorin2-violacein	24h	batched	5.90903	312973	385.688	0.916331	-0.9019	0.123234	-0.65017
pHluorin2-violacein	24h	batched	2.75416	374277	1193.25	-1.04997	-0.464387	0.318815	1.19061
pHluorin2-violacein	24h	batched	2.48379	429320	1024.75	-1.21848	-0.0715575	0.238691	0.436502
pHluorin2-violacein	24h	batched	4.79782	438548	741.312	0.223755	-0.00569928	0.169038	-0.219068
pHluorin2-violacein	24h	batched	2.89619	228920	168.75	-0.961455	-1.50177	0.0737157	-1.11623
pHluorin2-violacein	24h	batched	5.20038	534944	568.438	0.474656	0.682258	0.106261	-0.809912
pHluorin2-violacein	24h	batched	3.4195	281696	933.938	-0.635294	-1.12512	0.331541	1.31039
pHluorin2-violacein	24h	batched	3.64561	361009	705.688	-0.494372	-0.559078	0.195477	0.0297701
pHluorin2-violacein	24h	batched	5.41926	504188	485.438	0.611072	0.462759	0.0962811	-0.903843
pHluorin2-violacein	24h	batched	5.75313	291381	334.625	0.819164	-1.056	0.114841	-0.72916
pHluorin2-violacein	24h	batched	7.34821	378341	682.188	1.81331	-0.435383	0.18031	-0.112972
pHluorin2-violacein	24h	batched	3.69405	125171	650.125	-0.464176	-2.2422	0.519389	3.07839
pHluorin2-violacein	24h	batched	4.97037	455785	735.75	0.3313	0.117317	0.161425	-0.29072
pHluorin2-violacein	24h	batched	4.86898	519355	628.812	0.268109	0.571002	0.121076	-0.670482
pHluorin2-violacein	24h	batched	2.50921	484310	909.875	-1.20264	0.320894	0.18787	-0.0418184
pHluorin2-violacein	24h	batched	5.80986	540108	336.125	0.854516	0.719112	0.0622329	-1.2243
pHluorin2-violacein	24h	batched	2.92445	767687	2505.75	-0.943841	2.34329	0.326403	1.26203
pHluorin2-violacein	24h	batched	6.02401	481969	847.312	0.987988	0.304187	0.175802	-0.155403
pHluorin2-violacein	24h	batched	5.25925	535446	581.062	0.511344	0.68584	0.108519	-0.78866
pHluorin2-violacein	24h	batched	6.76246	670189	511.25	1.44823	1.64747	0.0762845	-1.09205
pHluorin2-violacein	24h	batched	2.84771	309742	734.188	-0.991667	-0.924959	0.237032	0.420885
pHluorin2-violacein	24h	batched	4.87902	496603	355.938	0.274364	0.408626	0.0716746	-1.13544
pHluorin2-violacein	24h	batched	3.65548	484718	1741.06	-0.48822	0.323806	0.35919	1.57062
pHluorin2-violacein	24h	batched	3.68789	388902	854.625	-0.468018	-0.360012	0.219753	0.258259
pHluorin2-violacein	24h	batched	2.83429	379144	937.625	-1.00003	-0.429652	0.2473	0.51753
pHluorin2-violacein	24h	batched	4.47764	453200	644.5	0.0242021	0.0988688	0.142211	-0.471559
pHluorin2-violacein	24h	batched	2.7665	351046	338.812	-1.04229	-0.630182	0.096515	-0.901642
pHluorin2-violacein	24h	batched	5.45084	512606	1045.5	0.630758	0.522836	0.203958	0.109594
pHluorin2-violacein	24h	batched	7.93955	353921	340	2.18187	-0.609663	0.0960666	-0.905862
pHluorin2-violacein	24h	batched	4.87206	484554	553.188	0.27003	0.322635	0.114164	-0.735529
pHluorin2-violacein	24h	batched	5.27598	497798	503.5	0.521775	0.417155	0.101145	-0.858061
pHluorin2-violacein	24h	batched	6.76454	199711	562.125	1.44953	-1.71023	0.281469	0.839121
pHluorin2-violacein	24h	batched	4.97551	349687	686.438	0.334502	-0.639881	0.196301	0.0375266
pHluorin2-violacein	24h	batched	2.52112	386706	673.75	-1.19522	-0.375684	0.174228	-0.170219
pHluorin2-violacein	24h	batched	2.55699	324981	817.188	-1.17286	-0.816202	0.251457	0.556652
pHluorin2-violacein	24h	batched	2.22897	273315	881.625	-1.3773	-1.18493	0.322567	1.22593
pHluorin2-violacein	24h	batched	2.92362	315537	614	-0.944358	-0.883601	0.194589	0.0214155
pHluorin2-violacein	24h	batched	2.73982	339412	1120.44	-1.05891	-0.713211	0.330112	1.29694
pHluorin2-violacein	24h	batched	5.38934	359327	380.812	0.592426	-0.571082	0.105979	-0.812566
pHluorin2-violacein	24h	batched	2.8396	690059	1479.25	-0.99672	1.78928	0.214366	0.207552
pHluorin2-violacein	24h	batched	2.46019	354258	1426.06	-1.23319	-0.607258	0.402548	1.9787
pHluorin2-violacein	24h	batched	2.96943	392599	767.062	-0.915806	-0.333627	0.195381	0.0288662
pHluorin2-violacein	24h	batched	4.90634	482048	744.188	0.291392	0.304751	0.15438	-0.357021
pHluorin2-violacein	24h	batched	6.28062	562685	507.438	1.14792	0.880239	0.0901815	-0.961252
pHluorin2-violacein	24h	batched	5.12065	526500	690.062	0.424961	0.621995	0.131066	-0.576454
pHluorin2-violacein	24h	batched	4.7175	578929	559.375	0.173698	0.996169	0.0966224	-0.900632
pHluorin2-violacein	24h	batched	4.91137	746690	723.75	0.294528	2.19344	0.0969278	-0.897757
pHluorin2-violacein	24h	batched	2.91338	481589	1469.25	-0.950737	0.301475	0.305084	1.06138
pHluorin2-violacein	24h	batched	5.59958	429022	418.938	0.723457	-0.0736842	0.0976495	-0.890964
pHluorin2-violacein	24h	batched	5.32179	501394	459.062	0.550325	0.442819	0.0915571	-0.948305
pHluorin2-violacein	24h	batched	2.39138	494816	822	-1.27608	0.395873	0.166122	-0.246508
pHluorin2-violacein	24h	batched	2.21032	261221	347.938	-1.38892	-1.27124	0.133197	-0.556398
pHluorin2-violacein	24h	batched	3.7272	214751	627.125	-0.443516	-1.60289	0.292024	0.938463
pHluorin2-violacein	24h	batched	4.87382	467173	668.812	0.271121	0.198591	0.143162	-0.462612
pHluorin2-violacein	24h	batched	2.61482	380038	1057.25	-1.13682	-0.423272	0.278196	0.808313
[truncated: 58,003 more rows]

## Sheet: Figure 4h
F.4h	illustrative Raman spectrums
	.tiff files containing Raman spectrum for single pHLUM negative control and lycopene positive control cells (used as illustrative example) imported into R, where corresponding intensity values were extracted and processed according to Methods.
RAMAN_Shift	Spectrum	Intensity	x_coord	y_coord	time	Population	AdjIntensity
535.908	Baseline_Corrected	9.57757612261951e-05	-3968.5	-23434.5	4480339	pHLUM_control	0.957758
539.261	Baseline_Corrected	9.07420265733516e-05	-3968.5	-23434.5	4480339	pHLUM_control	0.90742
542.613	Baseline_Corrected	8.97484311376314e-05	-3968.5	-23434.5	4480339	pHLUM_control	0.897484
545.964	Baseline_Corrected	8.30549778350472e-05	-3968.5	-23434.5	4480339	pHLUM_control	0.83055
549.313	Baseline_Corrected	8.02175428217186e-05	-3968.5	-23434.5	4480339	pHLUM_control	0.802175
552.661	Baseline_Corrected	7.86472543369407e-05	-3968.5	-23434.5	4480339	pHLUM_control	0.786473
556.008	Baseline_Corrected	7.47294240218974e-05	-3968.5	-23434.5	4480339	pHLUM_control	0.747294
559.353	Baseline_Corrected	7.11528749981474e-05	-3968.5	-23434.5	4480339	pHLUM_control	0.711529
562.698	Baseline_Corrected	6.81083039409747e-05	-3968.5	-23434.5	4480339	pHLUM_control	0.681083
566.04	Baseline_Corrected	6.62407916726454e-05	-3968.5	-23434.5	4480339	pHLUM_control	0.662408
569.382	Baseline_Corrected	6.67339727294216e-05	-3968.5	-23434.5	4480339	pHLUM_control	0.66734
572.723	Baseline_Corrected	6.73829990001399e-05	-3968.5	-23434.5	4480339	pHLUM_control	0.67383
576.062	Baseline_Corrected	6.81819523121211e-05	-3968.5	-23434.5	4480339	pHLUM_control	0.68182
579.399	Baseline_Corrected	6.8255600683265e-05	-3968.5	-23434.5	4480339	pHLUM_control	0.682556
582.736	Baseline_Corrected	6.86889424384874e-05	-3968.5	-23434.5	4480339	pHLUM_control	0.686889
586.071	Baseline_Corrected	6.69812208325517e-05	-3968.5	-23434.5	4480339	pHLUM_control	0.669812
589.405	Baseline_Corrected	6.51242297600996e-05	-3968.5	-23434.5	4480339	pHLUM_control	0.651242
592.738	Baseline_Corrected	6.67865787088101e-05	-3968.5	-23434.5	4480339	pHLUM_control	0.667866
596.069	Baseline_Corrected	6.43423733914222e-05	-3968.5	-23434.5	4480339	pHLUM_control	0.643424
599.399	Baseline_Corrected	6.19238134889838e-05	-3968.5	-23434.5	4480339	pHLUM_control	0.619238
602.728	Baseline_Corrected	5.48325274672664e-05	-3968.5	-23434.5	4480339	pHLUM_control	0.548325
606.056	Baseline_Corrected	4.86664491080625e-05	-3968.5	-23434.5	4480339	pHLUM_control	0.486664
609.382	Baseline_Corrected	4.24037072617291e-05	-3968.5	-23434.5	4480339	pHLUM_control	0.424037
612.707	Baseline_Corrected	3.48172674590084e-05	-3968.5	-23434.5	4480339	pHLUM_control	0.348173
616.031	Baseline_Corrected	3.09704552161425e-05	-3968.5	-23434.5	4480339	pHLUM_control	0.309705
619.353	Baseline_Corrected	2.33859881376463e-05	-3968.5	-23434.5	4480339	pHLUM_control	0.23386
622.674	Baseline_Corrected	1.98107542633812e-05	-3968.5	-23434.5	4480339	pHLUM_control	0.198108
625.994	Baseline_Corrected	1.66747803170171e-05	-3968.5	-23434.5	4480339	pHLUM_control	0.166748
629.313	Baseline_Corrected	1.4713892435271e-05	-3968.5	-23434.5	4480339	pHLUM_control	0.147139
632.63	Baseline_Corrected	1.5536518437974e-05	-3968.5	-23434.5	4480339	pHLUM_control	0.155365
635.946	Baseline_Corrected	1.69568798814952e-05	-3968.5	-23434.5	4480339	pHLUM_control	0.169569
639.261	Baseline_Corrected	1.78229058171962e-05	-3968.5	-23434.5	4480339	pHLUM_control	0.178229
642.574	Baseline_Corrected	2.16848422791354e-05	-3968.5	-23434.5	4480339	pHLUM_control	0.216848
645.886	Baseline_Corrected	2.06366681397971e-05	-3968.5	-23434.5	4480339	pHLUM_control	0.206367
649.197	Baseline_Corrected	1.76282636934547e-05	-3968.5	-23434.5	4480339	pHLUM_control	0.176283
652.507	Baseline_Corrected	1.53971125925918e-05	-3968.5	-23434.5	4480339	pHLUM_control	0.153971
655.815	Baseline_Corrected	1.24853716333782e-05	-3968.5	-23434.5	4480339	pHLUM_control	0.124854
659.122	Baseline_Corrected	6.174626830854e-06	-3968.5	-23434.5	4480339	pHLUM_control	0.0617463
662.428	Baseline_Corrected	6.28509938757106e-06	-3968.5	-23434.5	4480339	pHLUM_control	0.062851
665.733	Baseline_Corrected	6.24038430508192e-07	-3968.5	-23434.5	4480339	pHLUM_control	0.00624038
669.036	Baseline_Corrected	3.29971005721269e-06	-3968.5	-23434.5	4480339	pHLUM_control	0.0329971
672.338	Baseline_Corrected	0	-3968.5	-23434.5	4480339	pHLUM_control	0
675.638	Baseline_Corrected	5.26717368637408e-07	-3968.5	-23434.5	4480339	pHLUM_control	0.00526717
678.938	Baseline_Corrected	2.72959275557719e-06	-3968.5	-23434.5	4480339	pHLUM_control	0.0272959
682.236	Baseline_Corrected	3.3010252066968e-06	-3968.5	-23434.5	4480339	pHLUM_control	0.0330103
685.533	Baseline_Corrected	5.89449999060382e-06	-3968.5	-23434.5	4480339	pHLUM_control	0.058945
688.828	Baseline_Corrected	1.02081903005516e-05	-3968.5	-23434.5	4480339	pHLUM_control	0.102082
692.123	Baseline_Corrected	6.8275985500273e-06	-3968.5	-23434.5	4480339	pHLUM_control	0.068276
695.416	Baseline_Corrected	4.05855130990694e-06	-3968.5	-23434.5	4480339	pHLUM_control	0.0405855
698.707	Baseline_Corrected	4.79898046981501e-06	-3968.5	-23434.5	4480339	pHLUM_control	0.0479898
701.998	Baseline_Corrected	4.7187563512463e-06	-3968.5	-23434.5	4480339	pHLUM_control	0.0471876
705.287	Baseline_Corrected	4.25187828416353e-06	-3968.5	-23434.5	4480339	pHLUM_control	0.0425188
708.575	Baseline_Corrected	6.72041386702137e-06	-3968.5	-23434.5	4480339	pHLUM_control	0.0672041
711.861	Baseline_Corrected	3.52788849281548e-06	-3968.5	-23434.5	4480339	pHLUM_control	0.0352789
715.146	Baseline_Corrected	8.10197840073971e-06	-3968.5	-23434.5	4480339	pHLUM_control	0.0810198
718.431	Baseline_Corrected	6.32060842365931e-06	-3968.5	-23434.5	4480339	pHLUM_control	0.0632061
721.713	Baseline_Corrected	8.41169610439532e-06	-3968.5	-23434.5	4480339	pHLUM_control	0.084117
724.995	Baseline_Corrected	6.79932283610598e-06	-3968.5	-23434.5	4480339	pHLUM_control	0.0679932
728.275	Baseline_Corrected	9.36189160712173e-06	-3968.5	-23434.5	4480339	pHLUM_control	0.0936189
731.554	Baseline_Corrected	1.69207132706658e-05	-3968.5	-23434.5	4480339	pHLUM_control	0.169207
734.831	Baseline_Corrected	2.80054507027956e-05	-3968.5	-23434.5	4480339	pHLUM_control	0.280055
738.108	Baseline_Corrected	3.46857525105344e-05	-3968.5	-23434.5	4480339	pHLUM_control	0.346858
741.383	Baseline_Corrected	3.99693655654771e-05	-3968.5	-23434.5	4480339	pHLUM_control	0.399694
744.656	Baseline_Corrected	4.29942093803804e-05	-3968.5	-23434.5	4480339	pHLUM_control	0.429942
747.929	Baseline_Corrected	4.56698810070823e-05	-3968.5	-23434.5	4480339	pHLUM_control	0.456699
751.2	Baseline_Corrected	4.65339342185572e-05	-3968.5	-23434.5	4480339	pHLUM_control	0.465339
754.47	Baseline_Corrected	5.24054190931796e-05	-3968.5	-23434.5	4480339	pHLUM_control	0.524054
757.739	Baseline_Corrected	5.85892519704267e-05	-3968.5	-23434.5	4480339	pHLUM_control	0.585893
761.006	Baseline_Corrected	6.70239631908078e-05	-3968.5	-23434.5	4480339	pHLUM_control	0.67024
764.272	Baseline_Corrected	7.07103271965354e-05	-3968.5	-23434.5	4480339	pHLUM_control	0.707103
767.537	Baseline_Corrected	7.35582834057386e-05	-3968.5	-23434.5	4480339	pHLUM_control	0.735583
770.8	Baseline_Corrected	7.97348829608196e-05	-3968.5	-23434.5	4480339	pHLUM_control	0.797349
774.063	Baseline_Corrected	8.91927804803289e-05	-3968.5	-23434.5	4480339	pHLUM_control	0.891928
777.324	Baseline_Corrected	9.55199646514122e-05	-3968.5	-23434.5	4480339	pHLUM_control	0.9552
780.583	Baseline_Corrected	0.000104404	-3968.5	-23434.5	4480339	pHLUM_control	1.04404
783.842	Baseline_Corrected	0.000109914	-3968.5	-23434.5	4480339	pHLUM_control	1.09914
787.099	Baseline_Corrected	0.000110514	-3968.5	-23434.5	4480339	pHLUM_control	1.10514
790.355	Baseline_Corrected	0.000107756	-3968.5	-23434.5	4480339	pHLUM_control	1.07756
793.609	Baseline_Corrected	0.00010769	-3968.5	-23434.5	4480339	pHLUM_control	1.0769
796.862	Baseline_Corrected	0.000104798	-3968.5	-23434.5	4480339	pHLUM_control	1.04798
800.114	Baseline_Corrected	0.000104316	-3968.5	-23434.5	4480339	pHLUM_control	1.04316
803.365	Baseline_Corrected	0.000101457	-3968.5	-23434.5	4480339	pHLUM_control	1.01457
806.615	Baseline_Corrected	9.59980214891168e-05	-3968.5	-23434.5	4480339	pHLUM_control	0.95998
809.863	Baseline_Corrected	9.00068580113843e-05	-3968.5	-23434.5	4480339	pHLUM_control	0.900069
813.11	Baseline_Corrected	8.53749015261281e-05	-3968.5	-23434.5	4480339	pHLUM_control	0.853749
816.355	Baseline_Corrected	8.54169863096403e-05	-3968.5	-23434.5	4480339	pHLUM_control	0.85417
819.6	Baseline_Corrected	8.48212235930517e-05	-3968.5	-23434.5	4480339	pHLUM_control	0.848212
822.843	Baseline_Corrected	8.30865414226814e-05	-3968.5	-23434.5	4480339	pHLUM_control	0.830865
826.084	Baseline_Corrected	8.303064756958e-05	-3968.5	-23434.5	4480339	pHLUM_control	0.830306
829.325	Baseline_Corrected	7.77075800300949e-05	-3968.5	-23434.5	4480339	pHLUM_control	0.777076
832.564	Baseline_Corrected	7.06097182609526e-05	-3968.5	-23434.5	4480339	pHLUM_control	0.706097
835.802	Baseline_Corrected	6.27852364014896e-05	-3968.5	-23434.5	4480339	pHLUM_control	0.627852
839.038	Baseline_Corrected	5.61088800422075e-05	-3968.5	-23434.5	4480339	pHLUM_control	0.561089
842.274	Baseline_Corrected	4.74032480279711e-05	-3968.5	-23434.5	4480339	pHLUM_control	0.474032
845.508	Baseline_Corrected	3.86390918616624e-05	-3968.5	-23434.5	4480339	pHLUM_control	0.386391
848.741	Baseline_Corrected	3.4872503737367e-05	-3968.5	-23434.5	4480339	pHLUM_control	0.348725
851.972	Baseline_Corrected	3.12177033192744e-05	-3968.5	-23434.5	4480339	pHLUM_control	0.312177
855.202	Baseline_Corrected	2.52160186456655e-05	-3968.5	-23434.5	4480339	pHLUM_control	0.25216
858.431	Baseline_Corrected	2.18097814801864e-05	-3968.5	-23434.5	4480339	pHLUM_control	0.218098
861.659	Baseline_Corrected	1.98995268536018e-05	-3968.5	-23434.5	4480339	pHLUM_control	0.198995
864.885	Baseline_Corrected	2.1136424943999e-05	-3968.5	-23434.5	4480339	pHLUM_control	0.211364
868.11	Baseline_Corrected	2.11877157739035e-05	-3968.5	-23434.5	4480339	pHLUM_control	0.211877
871.334	Baseline_Corrected	2.03493079773817e-05	-3968.5	-23434.5	4480339	pHLUM_control	0.203493
874.557	Baseline_Corrected	1.81286780723986e-05	-3968.5	-23434.5	4480339	pHLUM_control	0.181287
877.778	Baseline_Corrected	1.76197152218036e-05	-3968.5	-23434.5	4480339	pHLUM_control	0.176197
880.998	Baseline_Corrected	2.04393957170864e-05	-3968.5	-23434.5	4480339	pHLUM_control	0.204394
884.217	Baseline_Corrected	2.09016707609731e-05	-3968.5	-23434.5	4480339	pHLUM_control	0.209017
887.434	Baseline_Corrected	2.14619244414726e-05	-3968.5	-23434.5	4480339	pHLUM_control	0.214619
890.65	Baseline_Corrected	2.14389093254894e-05	-3968.5	-23434.5	4480339	pHLUM_control	0.214389
893.865	Baseline_Corrected	2.32571034881413e-05	-3968.5	-23434.5	4480339	pHLUM_control	0.232571
897.079	Baseline_Corrected	2.16848422791363e-05	-3968.5	-23434.5	4480339	pHLUM_control	0.216848
900.291	Baseline_Corrected	1.96627999463489e-05	-3968.5	-23434.5	4480339	pHLUM_control	0.196628
903.502	Baseline_Corrected	1.93931943019768e-05	-3968.5	-23434.5	4480339	pHLUM_control	0.193932
906.712	Baseline_Corrected	1.97568331345085e-05	-3968.5	-23434.5	4480339	pHLUM_control	0.197568
909.92	Baseline_Corrected	1.97338180185237e-05	-3968.5	-23434.5	4480339	pHLUM_control	0.197338
913.127	Baseline_Corrected	2.15066395239539e-05	-3968.5	-23434.5	4480339	pHLUM_control	0.215066
916.333	Baseline_Corrected	2.19649691193856e-05	-3968.5	-23434.5	4480339	pHLUM_control	0.21965
919.538	Baseline_Corrected	2.45867196172148e-05	-3968.5	-23434.5	4480339	pHLUM_control	0.245867
922.741	Baseline_Corrected	2.78114661537961e-05	-3968.5	-23434.5	4480339	pHLUM_control	0.278115
925.943	Baseline_Corrected	2.9193030687517e-05	-3968.5	-23434.5	4480339	pHLUM_control	0.29193
929.144	Baseline_Corrected	2.63509926509932e-05	-3968.5	-23434.5	4480339	pHLUM_control	0.26351
932.343	Baseline_Corrected	2.54001395735264e-05	-3968.5	-23434.5	4480339	pHLUM_control	0.254001
935.541	Baseline_Corrected	2.41119506532231e-05	-3968.5	-23434.5	4480339	pHLUM_control	0.24112
938.738	Baseline_Corrected	2.22621929029361e-05	-3968.5	-23434.5	4480339	pHLUM_control	0.222622
941.934	Baseline_Corrected	1.90939977941966e-05	-3968.5	-23434.5	4480339	pHLUM_control	0.19094
945.128	Baseline_Corrected	1.79412692708231e-05	-3968.5	-23434.5	4480339	pHLUM_control	0.179413
948.321	Baseline_Corrected	1.71304796134798e-05	-3968.5	-23434.5	4480339	pHLUM_control	0.171305
951.513	Baseline_Corrected	1.85173047451397e-05	-3968.5	-23434.5	4480339	pHLUM_control	0.185173
954.704	Baseline_Corrected	1.62486718839634e-05	-3968.5	-23434.5	4480339	pHLUM_control	0.162487
957.893	Baseline_Corrected	1.72363491470016e-05	-3968.5	-23434.5	4480339	pHLUM_control	0.172363
961.081	Baseline_Corrected	1.63755838092387e-05	-3968.5	-23434.5	4480339	pHLUM_control	0.163756
964.268	Baseline_Corrected	1.60645509560981e-05	-3968.5	-23434.5	4480339	pHLUM_control	0.160646
967.453	Baseline_Corrected	1.26957955509377e-05	-3968.5	-23434.5	4480339	pHLUM_control	0.126958
970.637	Baseline_Corrected	8.73719560186975e-06	-3968.5	-23434.5	4480339	pHLUM_control	0.087372
973.82	Baseline_Corrected	5.28558577916807e-06	-3968.5	-23434.5	4480339	pHLUM_control	0.0528559
977.001	Baseline_Corrected	3.96254539752113e-06	-3968.5	-23434.5	4480339	pHLUM_control	0.0396255
980.182	Baseline_Corrected	2.7427442504252e-06	-3968.5	-23434.5	4480339	pHLUM_control	0.0274274
983.361	Baseline_Corrected	0	-3968.5	-23434.5	4480339	pHLUM_control	0
986.538	Baseline_Corrected	4.87920458837159e-07	-3968.5	-23434.5	4480339	pHLUM_control	0.0048792
989.715	Baseline_Corrected	3.23395258297523e-06	-3968.5	-23434.5	4480339	pHLUM_control	0.0323395
992.89	Baseline_Corrected	4.41429924552973e-06	-3968.5	-23434.5	4480339	pHLUM_control	0.044143
996.064	Baseline_Corrected	6.80261070981798e-06	-3968.5	-23434.5	4480339	pHLUM_control	0.0680261
999.236	Baseline_Corrected	6.20092982055002e-06	-3968.5	-23434.5	4480339	pHLUM_control	0.0620093
1002.41	Baseline_Corrected	7.14520715059275e-06	-3968.5	-23434.5	4480339	pHLUM_control	0.0714521
1005.58	Baseline_Corrected	7.82776973317148e-06	-3968.5	-23434.5	4480339	pHLUM_control	0.0782777
1008.75	Baseline_Corrected	8.53663530544797e-06	-3968.5	-23434.5	4480339	pHLUM_control	0.0853664
1011.91	Baseline_Corrected	1.23012507055173e-05	-3968.5	-23434.5	4480339	pHLUM_control	0.123013
1015.08	Baseline_Corrected	1.57357635849143e-05	-3968.5	-23434.5	4480339	pHLUM_control	0.157358
1018.24	Baseline_Corrected	1.57028848477977e-05	-3968.5	-23434.5	4480339	pHLUM_control	0.157029
1021.41	Baseline_Corrected	1.83404171394431e-05	-3968.5	-23434.5	4480339	pHLUM_control	0.183404
1024.57	Baseline_Corrected	1.99929024670186e-05	-3968.5	-23434.5	4480339	pHLUM_control	0.199929
1027.73	Baseline_Corrected	2.1274515639897e-05	-3968.5	-23434.5	4480339	pHLUM_control	0.212745
1030.89	Baseline_Corrected	2.22095869235467e-05	-3968.5	-23434.5	4480339	pHLUM_control	0.222096
1034.05	Baseline_Corrected	2.26527922999051e-05	-3968.5	-23434.5	4480339	pHLUM_control	0.226528
1037.21	Baseline_Corrected	2.56565937230523e-05	-3968.5	-23434.5	4480339	pHLUM_control	0.256566
1040.36	Baseline_Corrected	2.68343100866368e-05	-3968.5	-23434.5	4480339	pHLUM_control	0.268343
1043.52	Baseline_Corrected	2.82928108652136e-05	-3968.5	-23434.5	4480339	pHLUM_control	0.282928
1046.67	Baseline_Corrected	3.20206020797088e-05	-3968.5	-23434.5	4480339	pHLUM_control	0.320206
1049.82	Baseline_Corrected	3.43181682295503e-05	-3968.5	-23434.5	4480339	pHLUM_control	0.343182
1052.97	Baseline_Corrected	3.74995148331361e-05	-3968.5	-23434.5	4480339	pHLUM_control	0.374995
1056.12	Baseline_Corrected	3.89034369080955e-05	-3968.5	-23434.5	4480339	pHLUM_control	0.389034
1059.27	Baseline_Corrected	3.63566499308968e-05	-3968.5	-23434.5	4480339	pHLUM_control	0.363566
1062.42	Baseline_Corrected	3.29385764200572e-05	-3968.5	-23434.5	4480339	pHLUM_control	0.329386
1065.56	Baseline_Corrected	3.36014117603674e-05	-3968.5	-23434.5	4480339	pHLUM_control	0.336014
1068.71	Baseline_Corrected	2.82697957492304e-05	-3968.5	-23434.5	4480339	pHLUM_control	0.282698
1071.85	Baseline_Corrected	2.27080285782654e-05	-3968.5	-23434.5	4480339	pHLUM_control	0.22708
1074.99	Baseline_Corrected	1.78682784744205e-05	-3968.5	-23434.5	4480339	pHLUM_control	0.178683
1078.13	Baseline_Corrected	1.37860544737883e-05	-3968.5	-23434.5	4480339	pHLUM_control	0.137861
1081.27	Baseline_Corrected	1.55371760127187e-05	-3968.5	-23434.5	4480339	pHLUM_control	0.155372
1084.41	Baseline_Corrected	9.55850645509033e-06	-3968.5	-23434.5	4480339	pHLUM_control	0.0955851
1087.55	Baseline_Corrected	7.59564584911637e-06	-3968.5	-23434.5	4480339	pHLUM_control	0.0759565
1090.68	Baseline_Corrected	8.07633298578834e-06	-3968.5	-23434.5	4480339	pHLUM_control	0.0807633
1093.82	Baseline_Corrected	9.60322153757253e-06	-3968.5	-23434.5	4480339	pHLUM_control	0.0960322
1096.95	Baseline_Corrected	1.00608935582622e-05	-3968.5	-23434.5	4480339	pHLUM_control	0.100609
1100.08	Baseline_Corrected	7.6785002666533e-06	-3968.5	-23434.5	4480339	pHLUM_control	0.076785
1103.21	Baseline_Corrected	5.33621903433309e-06	-3968.5	-23434.5	4480339	pHLUM_control	0.0533622
1106.34	Baseline_Corrected	5.75969716842036e-06	-3968.5	-23434.5	4480339	pHLUM_control	0.057597
1109.47	Baseline_Corrected	6.65071094433072e-06	-3968.5	-23434.5	4480339	pHLUM_control	0.0665071
1112.6	Baseline_Corrected	0	-3968.5	-23434.5	4480339	pHLUM_control	0
1115.72	Baseline_Corrected	2.73814122722909e-06	-3968.5	-23434.5	4480339	pHLUM_control	0.0273814
1118.85	Baseline_Corrected	4.9633741554091e-06	-3968.5	-23434.5	4480339	pHLUM_control	0.0496337
1121.97	Baseline_Corrected	4.22689044395595e-06	-3968.5	-23434.5	4480339	pHLUM_control	0.0422689
1125.09	Baseline_Corrected	5.90896663493681e-06	-3968.5	-23434.5	4480339	pHLUM_control	0.0590897
1128.21	Baseline_Corrected	3.71924274284417e-06	-3968.5	-23434.5	4480339	pHLUM_control	0.0371924
1131.33	Baseline_Corrected	5.34147963227212e-06	-3968.5	-23434.5	4480339	pHLUM_control	0.0534148
1134.45	Baseline_Corrected	5.74128507563419e-06	-3968.5	-23434.5	4480339	pHLUM_control	0.0574129
1137.56	Baseline_Corrected	8.75166224620361e-06	-3968.5	-23434.5	4480339	pHLUM_control	0.0875166
1140.68	Baseline_Corrected	7.4167855191919e-06	-3968.5	-23434.5	4480339	pHLUM_control	0.0741679
1143.79	Baseline_Corrected	6.26076912210553e-06	-3968.5	-23434.5	4480339	pHLUM_control	0.0626077
1146.9	Baseline_Corrected	4.40312047491048e-06	-3968.5	-23434.5	4480339	pHLUM_control	0.0440312
1150.01	Baseline_Corrected	6.08914211434712e-06	-3968.5	-23434.5	4480339	pHLUM_control	0.0608914
1153.12	Baseline_Corrected	7.42796428981288e-06	-3968.5	-23434.5	4480339	pHLUM_control	0.0742796
1156.23	Baseline_Corrected	8.22034185437009e-06	-3968.5	-23434.5	4480339	pHLUM_control	0.0822034
1159.34	Baseline_Corrected	1.5493776079724e-05	-3968.5	-23434.5	4480339	pHLUM_control	0.154938
1162.45	Baseline_Corrected	1.78952390388594e-05	-3968.5	-23434.5	4480339	pHLUM_control	0.178952
1165.55	Baseline_Corrected	1.81970658456061e-05	-3968.5	-23434.5	4480339	pHLUM_control	0.181971
1168.65	Baseline_Corrected	1.67661832062077e-05	-3968.5	-23434.5	4480339	pHLUM_control	0.167662
1171.76	Baseline_Corrected	1.77998907012148e-05	-3968.5	-23434.5	4480339	pHLUM_control	0.177999
1174.86	Baseline_Corrected	1.27313045870259e-05	-3968.5	-23434.5	4480339	pHLUM_control	0.127313
1177.96	Baseline_Corrected	1.4719810607953e-05	-3968.5	-23434.5	4480339	pHLUM_control	0.147198
1181.05	Baseline_Corrected	1.7947187443506e-05	-3968.5	-23434.5	4480339	pHLUM_control	0.179472
1184.15	Baseline_Corrected	2.06905892686723e-05	-3968.5	-23434.5	4480339	pHLUM_control	0.206906
1187.25	Baseline_Corrected	2.22109020730317e-05	-3968.5	-23434.5	4480339	pHLUM_control	0.222109
1190.34	Baseline_Corrected	2.45932953646388e-05	-3968.5	-23434.5	4480339	pHLUM_control	0.245933
1193.43	Baseline_Corrected	2.53080791095955e-05	-3968.5	-23434.5	4480339	pHLUM_control	0.253081
1196.53	Baseline_Corrected	2.5966311426707e-05	-3968.5	-23434.5	4480339	pHLUM_control	0.259663
1199.62	Baseline_Corrected	2.92535275638146e-05	-3968.5	-23434.5	4480339	pHLUM_control	0.292535
1202.71	Baseline_Corrected	3.02622472186107e-05	-3968.5	-23434.5	4480339	pHLUM_control	0.302622
1205.79	Baseline_Corrected	3.22014351338603e-05	-3968.5	-23434.5	4480339	pHLUM_control	0.322014
1208.88	Baseline_Corrected	3.08264463475651e-05	-3968.5	-23434.5	4480339	pHLUM_control	0.308264
1211.97	Baseline_Corrected	2.92147306540152e-05	-3968.5	-23434.5	4480339	pHLUM_control	0.292147
1215.05	Baseline_Corrected	2.94402787906472e-05	-3968.5	-23434.5	4480339	pHLUM_control	0.294403
1218.13	Baseline_Corrected	2.71854549990617e-05	-3968.5	-23434.5	4480339	pHLUM_control	0.271855
1221.22	Baseline_Corrected	3.10986822909054e-05	-3968.5	-23434.5	4480339	pHLUM_control	0.310987
1224.3	Baseline_Corrected	3.13130516569173e-05	-3968.5	-23434.5	4480339	pHLUM_control	0.313131
1227.38	Baseline_Corrected	2.80909354193051e-05	-3968.5	-23434.5	4480339	pHLUM_control	0.280909
1230.45	Baseline_Corrected	2.22306293153037e-05	-3968.5	-23434.5	4480339	pHLUM_control	0.222306
1233.53	Baseline_Corrected	1.94142366937329e-05	-3968.5	-23434.5	4480339	pHLUM_control	0.194142
1236.6	Baseline_Corrected	1.46895621698029e-05	-3968.5	-23434.5	4480339	pHLUM_control	0.146896
1239.68	Baseline_Corrected	1.28956982726174e-05	-3968.5	-23434.5	4480339	pHLUM_control	0.128957
1242.75	Baseline_Corrected	1.07559500609478e-05	-3968.5	-23434.5	4480339	pHLUM_control	0.10756
1245.82	Baseline_Corrected	8.09869052702857e-06	-3968.5	-23434.5	4480339	pHLUM_control	0.0809869
1248.89	Baseline_Corrected	9.07716174367544e-06	-3968.5	-23434.5	4480339	pHLUM_control	0.0907716
1251.96	Baseline_Corrected	9.04428300655888e-06	-3968.5	-23434.5	4480339	pHLUM_control	0.0904428
1255.03	Baseline_Corrected	1.01634752180712e-05	-3968.5	-23434.5	4480339	pHLUM_control	0.101635
1258.1	Baseline_Corrected	1.0369296112432e-05	-3968.5	-23434.5	4480339	pHLUM_control	0.103693
1261.16	Baseline_Corrected	1.34717337469349e-05	-3968.5	-23434.5	4480339	pHLUM_control	0.134717
1264.22	Baseline_Corrected	1.7559875920249e-05	-3968.5	-23434.5	4480339	pHLUM_control	0.175599
1267.29	Baseline_Corrected	1.69226859948936e-05	-3968.5	-23434.5	4480339	pHLUM_control	0.169227
1270.35	Baseline_Corrected	1.71245614408004e-05	-3968.5	-23434.5	4480339	pHLUM_control	0.171246
1273.41	Baseline_Corrected	1.6064550956099e-05	-3968.5	-23434.5	4480339	pHLUM_control	0.160646
1276.47	Baseline_Corrected	2.01198143922957e-05	-3968.5	-23434.5	4480339	pHLUM_control	0.201198
1279.52	Baseline_Corrected	2.0437422992862e-05	-3968.5	-23434.5	4480339	pHLUM_control	0.204374
1282.58	Baseline_Corrected	1.95516698148889e-05	-3968.5	-23434.5	4480339	pHLUM_control	0.195517
1285.63	Baseline_Corrected	1.49506193425257e-05	-3968.5	-23434.5	4480339	pHLUM_control	0.149506
1288.69	Baseline_Corrected	1.26997409993935e-05	-3968.5	-23434.5	4480339	pHLUM_control	0.126997
1291.74	Baseline_Corrected	1.04199293675944e-05	-3968.5	-23434.5	4480339	pHLUM_control	0.104199
1294.79	Baseline_Corrected	9.59204276695155e-06	-3968.5	-23434.5	4480339	pHLUM_control	0.0959204
1297.84	Baseline_Corrected	6.21408131539717e-06	-3968.5	-23434.5	4480339	pHLUM_control	0.0621408
1300.89	Baseline_Corrected	4.60828379452924e-06	-3968.5	-23434.5	4480339	pHLUM_control	0.0460828
1303.94	Baseline_Corrected	2.77233511383149e-06	-3968.5	-23434.5	4480339	pHLUM_control	0.0277234
1306.98	Baseline_Corrected	2.01875445907627e-06	-3968.5	-23434.5	4480339	pHLUM_control	0.0201875
1310.03	Baseline_Corrected	1.977984825049e-06	-3968.5	-23434.5	4480339	pHLUM_control	0.0197798
1313.07	Baseline_Corrected	6.01483616845862e-06	-3968.5	-23434.5	4480339	pHLUM_control	0.0601484
1316.11	Baseline_Corrected	7.36746741351445e-06	-3968.5	-23434.5	4480339	pHLUM_control	0.0736747
1319.15	Baseline_Corrected	1.11728524476084e-05	-3968.5	-23434.5	4480339	pHLUM_control	0.111729
1322.19	Baseline_Corrected	1.13260673625815e-05	-3968.5	-23434.5	4480339	pHLUM_control	0.113261
1325.23	Baseline_Corrected	1.27628681746601e-05	-3968.5	-23434.5	4480339	pHLUM_control	0.127629
1328.27	Baseline_Corrected	1.16522244347972e-05	-3968.5	-23434.5	4480339	pHLUM_control	0.116522
1331.3	Baseline_Corrected	1.10992040764629e-05	-3968.5	-23434.5	4480339	pHLUM_control	0.110992
1334.34	Baseline_Corrected	1.39155966980336e-05	-3968.5	-23434.5	4480339	pHLUM_control	0.139156
1337.37	Baseline_Corrected	1.42272871259189e-05	-3968.5	-23434.5	4480339	pHLUM_control	0.142273
1340.4	Baseline_Corrected	1.17765060611043e-05	-3968.5	-23434.5	4480339	pHLUM_control	0.117765
1343.43	Baseline_Corrected	1.12024433110165e-05	-3968.5	-23434.5	4480339	pHLUM_control	0.112024
1346.46	Baseline_Corrected	1.08749710893159e-05	-3968.5	-23434.5	4480339	pHLUM_control	0.10875
1349.49	Baseline_Corrected	9.9754088417536e-06	-3968.5	-23434.5	4480339	pHLUM_control	0.0997541
1352.51	Baseline_Corrected	1.27937741875505e-05	-3968.5	-23434.5	4480339	pHLUM_control	0.127938
1355.54	Baseline_Corrected	1.27569500019773e-05	-3968.5	-23434.5	4480339	pHLUM_control	0.12757
1358.56	Baseline_Corrected	8.86344995240478e-06	-3968.5	-23434.5	4480339	pHLUM_control	0.0886345
1361.59	Baseline_Corrected	9.6926517025352e-06	-3968.5	-23434.5	4480339	pHLUM_control	0.0969265
1364.61	Baseline_Corrected	1.01325692051799e-05	-3968.5	-23434.5	4480339	pHLUM_control	0.101326
1367.63	Baseline_Corrected	9.89189684947114e-06	-3968.5	-23434.5	4480339	pHLUM_control	0.098919
1370.65	Baseline_Corrected	8.8121591225003e-06	-3968.5	-23434.5	4480339	pHLUM_control	0.0881216
1373.67	Baseline_Corrected	7.277379673808e-06	-3968.5	-23434.5	4480339	pHLUM_control	0.0727738
1376.68	Baseline_Corrected	7.55093076663417e-06	-3968.5	-23434.5	4480339	pHLUM_control	0.0755093
1379.7	Baseline_Corrected	4.14863904961253e-06	-3968.5	-23434.5	4480339	pHLUM_control	0.0414864
1382.71	Baseline_Corrected	3.44897952373087e-06	-3968.5	-23434.5	4480339	pHLUM_control	0.0344898
1385.72	Baseline_Corrected	4.31763575840186e-06	-3968.5	-23434.5	4480339	pHLUM_control	0.0431764
1388.73	Baseline_Corrected	2.59742023236108e-06	-3968.5	-23434.5	4480339	pHLUM_control	0.0259742
1391.74	Baseline_Corrected	1.44271898475882e-06	-3968.5	-23434.5	4480339	pHLUM_control	0.0144272
1394.75	Baseline_Corrected	5.32240996474215e-06	-3968.5	-23434.5	4480339	pHLUM_control	0.0532241
1397.76	Baseline_Corrected	3.12742547471222e-06	-3968.5	-23434.5	4480339	pHLUM_control	0.0312743
1400.77	Baseline_Corrected	0	-3968.5	-23434.5	4480339	pHLUM_control	0
1403.77	Baseline_Corrected	5.33753418381806e-06	-3968.5	-23434.5	4480339	pHLUM_control	0.0533753
1406.77	Baseline_Corrected	8.74968952197571e-06	-3968.5	-23434.5	4480339	pHLUM_control	0.0874969
1409.78	Baseline_Corrected	7.33393110165237e-06	-3968.5	-23434.5	4480339	pHLUM_control	0.0733393
1412.78	Baseline_Corrected	8.81281669724149e-06	-3968.5	-23434.5	4480339	pHLUM_control	0.0881282
1415.78	Baseline_Corrected	1.0011575452583e-05	-3968.5	-23434.5	4480339	pHLUM_control	0.100116
1418.78	Baseline_Corrected	1.10084587620152e-05	-3968.5	-23434.5	4480339	pHLUM_control	0.110085
1421.77	Baseline_Corrected	8.08422388269732e-06	-3968.5	-23434.5	4480339	pHLUM_control	0.0808422
1424.77	Baseline_Corrected	1.025487810726e-05	-3968.5	-23434.5	4480339	pHLUM_control	0.102549
1427.76	Baseline_Corrected	1.26182017313381e-05	-3968.5	-23434.5	4480339	pHLUM_control	0.126182
1430.76	Baseline_Corrected	1.07493743135229e-05	-3968.5	-23434.5	4480339	pHLUM_control	0.107494
1433.75	Baseline_Corrected	1.20704419709428e-05	-3968.5	-23434.5	4480339	pHLUM_control	0.120704
1436.74	Baseline_Corrected	1.47027136646501e-05	-3968.5	-23434.5	4480339	pHLUM_control	0.147027
1439.73	Baseline_Corrected	1.42003265614808e-05	-3968.5	-23434.5	4480339	pHLUM_control	0.142003
1442.72	Baseline_Corrected	1.45646229687537e-05	-3968.5	-23434.5	4480339	pHLUM_control	0.145646
1445.7	Baseline_Corrected	1.49565375152068e-05	-3968.5	-23434.5	4480339	pHLUM_control	0.149565
1448.69	Baseline_Corrected	1.8551498631743e-05	-3968.5	-23434.5	4480339	pHLUM_control	0.185515
1451.67	Baseline_Corrected	1.62144779973601e-05	-3968.5	-23434.5	4480339	pHLUM_control	0.162145
1454.66	Baseline_Corrected	1.73527398764023e-05	-3968.5	-23434.5	4480339	pHLUM_control	0.173527
1457.64	Baseline_Corrected	1.76979666161479e-05	-3968.5	-23434.5	4480339	pHLUM_control	0.17698
1460.62	Baseline_Corrected	1.57633817240944e-05	-3968.5	-23434.5	4480339	pHLUM_control	0.157634
1463.6	Baseline_Corrected	1.36328395588144e-05	-3968.5	-23434.5	4480339	pHLUM_control	0.136328
1466.58	Baseline_Corrected	1.45804047625708e-05	-3968.5	-23434.5	4480339	pHLUM_control	0.145804
1469.55	Baseline_Corrected	1.68089255644628e-05	-3968.5	-23434.5	4480339	pHLUM_control	0.168089
1472.53	Baseline_Corrected	1.7189003765552e-05	-3968.5	-23434.5	4480339	pHLUM_control	0.17189
1475.5	Baseline_Corrected	2.11988945445236e-05	-3968.5	-23434.5	4480339	pHLUM_control	0.211989
1478.47	Baseline_Corrected	2.40442204547595e-05	-3968.5	-23434.5	4480339	pHLUM_control	0.240442
1481.45	Baseline_Corrected	2.4109320354254e-05	-3968.5	-23434.5	4480339	pHLUM_control	0.241093
1484.42	Baseline_Corrected	2.07754164104389e-05	-3968.5	-23434.5	4480339	pHLUM_control	0.207754
1487.38	Baseline_Corrected	1.65209078273037e-05	-3968.5	-23434.5	4480339	pHLUM_control	0.165209
1490.35	Baseline_Corrected	1.84535199951302e-05	-3968.5	-23434.5	4480339	pHLUM_control	0.184535
1493.32	Baseline_Corrected	1.55608487034447e-05	-3968.5	-23434.5	4480339	pHLUM_control	0.155608
1496.28	Baseline_Corrected	1.53800156492924e-05	-3968.5	-23434.5	4480339	pHLUM_control	0.1538
1499.25	Baseline_Corrected	1.38209059351328e-05	-3968.5	-23434.5	4480339	pHLUM_control	0.138209
1502.21	Baseline_Corrected	1.12504462672072e-05	-3968.5	-23434.5	4480339	pHLUM_control	0.112504
1505.17	Baseline_Corrected	1.18462089837949e-05	-3968.5	-23434.5	4480339	pHLUM_control	0.118462
1508.13	Baseline_Corrected	1.01884630582805e-05	-3968.5	-23434.5	4480339	pHLUM_control	0.101885
1511.09	Baseline_Corrected	1.30127465767611e-05	-3968.5	-23434.5	4480339	pHLUM_control	0.130127
1514.05	Baseline_Corrected	1.04731929217268e-05	-3968.5	-23434.5	4480339	pHLUM_control	0.104732
1517	Baseline_Corrected	8.38736583892979e-06	-3968.5	-23434.5	4480339	pHLUM_control	0.0838737
1519.96	Baseline_Corrected	8.81873486992518e-06	-3968.5	-23434.5	4480339	pHLUM_control	0.0881873
1522.91	Baseline_Corrected	7.55619136457407e-06	-3968.5	-23434.5	4480339	pHLUM_control	0.0755619
1525.86	Baseline_Corrected	7.85209999864048e-06	-3968.5	-23434.5	4480339	pHLUM_control	0.078521
1528.82	Baseline_Corrected	8.33278713531158e-06	-3968.5	-23434.5	4480339	pHLUM_control	0.0833279
1531.77	Baseline_Corrected	1.32034432520477e-05	-3968.5	-23434.5	4480339	pHLUM_control	0.132034
1534.71	Baseline_Corrected	1.39031027779303e-05	-3968.5	-23434.5	4480339	pHLUM_control	0.139031
1537.66	Baseline_Corrected	1.62111901236489e-05	-3968.5	-23434.5	4480339	pHLUM_control	0.162112
1540.61	Baseline_Corrected	1.53287248193879e-05	-3968.5	-23434.5	4480339	pHLUM_control	0.153287
1543.55	Baseline_Corrected	1.55917547163351e-05	-3968.5	-23434.5	4480339	pHLUM_control	0.155918
1546.49	Baseline_Corrected	1.82562475724204e-05	-3968.5	-23434.5	4480339	pHLUM_control	0.182562
1549.44	Baseline_Corrected	1.56956515256299e-05	-3968.5	-23434.5	4480339	pHLUM_control	0.156957
1552.38	Baseline_Corrected	1.71291644639974e-05	-3968.5	-23434.5	4480339	pHLUM_control	0.171292
1555.32	Baseline_Corrected	1.6540635069574e-05	-3968.5	-23434.5	4480339	pHLUM_control	0.165406
1558.26	Baseline_Corrected	1.45448957264826e-05	-3968.5	-23434.5	4480339	pHLUM_control	0.145449
1561.19	Baseline_Corrected	1.66905621108359e-05	-3968.5	-23434.5	4480339	pHLUM_control	0.166906
1564.13	Baseline_Corrected	1.52077310667919e-05	-3968.5	-23434.5	4480339	pHLUM_control	0.152077
1567.06	Baseline_Corrected	1.52728309662873e-05	-3968.5	-23434.5	4480339	pHLUM_control	0.152728
1570	Baseline_Corrected	1.22999355560332e-05	-3968.5	-23434.5	4480339	pHLUM_control	0.122999
1572.93	Baseline_Corrected	1.13984005842439e-05	-3968.5	-23434.5	4480339	pHLUM_control	0.113984
1575.86	Baseline_Corrected	9.20670396792334e-06	-3968.5	-23434.5	4480339	pHLUM_control	0.092067
1578.79	Baseline_Corrected	5.89647271483345e-06	-3968.5	-23434.5	4480339	pHLUM_control	0.0589647
1581.71	Baseline_Corrected	6.46132941852992e-06	-3968.5	-23434.5	4480339	pHLUM_control	0.0646133
1584.64	Baseline_Corrected	4.54186874555146e-06	-3968.5	-23434.5	4480339	pHLUM_control	0.0454187
1587.57	Baseline_Corrected	5.53677933075574e-06	-3968.5	-23434.5	4480339	pHLUM_control	0.0553678
1590.49	Baseline_Corrected	4.52279907802149e-06	-3968.5	-23434.5	4480339	pHLUM_control	0.045228
1593.41	Baseline_Corrected	4.13285725579717e-06	-3968.5	-23434.5	4480339	pHLUM_control	0.0413286
1596.34	Baseline_Corrected	3.17674358039054e-06	-3968.5	-23434.5	4480339	pHLUM_control	0.0317674
1599.26	Baseline_Corrected	2.4086962813032e-06	-3968.5	-23434.5	4480339	pHLUM_control	0.024087
1602.17	Baseline_Corrected	1.62355203891292e-06	-3968.5	-23434.5	4480339	pHLUM_control	0.0162355
1605.09	Baseline_Corrected	2.44617804162801e-07	-3968.5	-23434.5	4480339	pHLUM_control	0.00244618
1608.01	Baseline_Corrected	1.08434075016869e-06	-3968.5	-23434.5	4480339	pHLUM_control	0.0108434
1610.92	Baseline_Corrected	2.6960564437177e-06	-3968.5	-23434.5	4480339	pHLUM_control	0.0269606
1613.84	Baseline_Corrected	7.27146150112865e-06	-3968.5	-23434.5	4480339	pHLUM_control	0.0727146
1616.75	Baseline_Corrected	7.59564584911551e-06	-3968.5	-23434.5	4480339	pHLUM_control	0.0759565
1619.66	Baseline_Corrected	9.03967998336017e-06	-3968.5	-23434.5	4480339	pHLUM_control	0.0903968
1622.57	Baseline_Corrected	1.7069325162441e-05	-3968.5	-23434.5	4480339	pHLUM_control	0.170693
1625.48	Baseline_Corrected	1.4346965729029e-05	-3968.5	-23434.5	4480339	pHLUM_control	0.14347
1628.39	Baseline_Corrected	1.58455785668884e-05	-3968.5	-23434.5	4480339	pHLUM_control	0.158456
1631.29	Baseline_Corrected	1.38202483603907e-05	-3968.5	-23434.5	4480339	pHLUM_control	0.138202
1634.2	Baseline_Corrected	1.31810857108066e-05	-3968.5	-23434.5	4480339	pHLUM_control	0.131811
1637.1	Baseline_Corrected	1.11163010197641e-05	-3968.5	-23434.5	4480339	pHLUM_control	0.111163
1640	Baseline_Corrected	8.31240231829924e-06	-3968.5	-23434.5	4480339	pHLUM_control	0.083124
1642.91	Baseline_Corrected	5.98195743133946e-06	-3968.5	-23434.5	4480339	pHLUM_control	0.0598196
1645.81	Baseline_Corrected	4.68127459093103e-06	-3968.5	-23434.5	4480339	pHLUM_control	0.0468127
1648.7	Baseline_Corrected	3.76461540006843e-06	-3968.5	-23434.5	4480339	pHLUM_control	0.0376462
1651.6	Baseline_Corrected	7.69099418675839e-06	-3968.5	-23434.5	4480339	pHLUM_control	0.0769099
1654.5	Baseline_Corrected	8.50572929255583e-06	-3968.5	-23434.5	4480339	pHLUM_control	0.0850573
1657.39	Baseline_Corrected	6.58035044689628e-06	-3968.5	-23434.5	4480339	pHLUM_control	0.0658035
1660.29	Baseline_Corrected	8.262426637878e-06	-3968.5	-23434.5	4480339	pHLUM_control	0.0826243
1663.18	Baseline_Corrected	1.3963599654227e-05	-3968.5	-23434.5	4480339	pHLUM_control	0.139636
1666.07	Baseline_Corrected	1.29003012958153e-05	-3968.5	-23434.5	4480339	pHLUM_control	0.129003
1668.96	Baseline_Corrected	1.38564149712202e-05	-3968.5	-23434.5	4480339	pHLUM_control	0.138564
1671.85	Baseline_Corrected	1.51656462832779e-05	-3968.5	-23434.5	4480339	pHLUM_control	0.151656
1674.73	Baseline_Corrected	1.41575842032247e-05	-3968.5	-23434.5	4480339	pHLUM_control	0.141576
1677.62	Baseline_Corrected	1.4101032775383e-05	-3968.5	-23434.5	4480339	pHLUM_control	0.14101
1680.5	Baseline_Corrected	1.32343492649399e-05	-3968.5	-23434.5	4480339	pHLUM_control	0.132343
1683.39	Baseline_Corrected	1.16561698832486e-05	-3968.5	-23434.5	4480339	pHLUM_control	0.116562
1686.27	Baseline_Corrected	1.08111863393046e-05	-3968.5	-23434.5	4480339	pHLUM_control	0.108112
1689.15	Baseline_Corrected	8.02767245485295e-06	-3968.5	-23434.5	4480339	pHLUM_control	0.0802767
1692.03	Baseline_Corrected	7.2977644908212e-06	-3968.5	-23434.5	4480339	pHLUM_control	0.0729776
1694.91	Baseline_Corrected	7.76858800635976e-06	-3968.5	-23434.5	4480339	pHLUM_control	0.0776859
1697.78	Baseline_Corrected	7.22082824596536e-06	-3968.5	-23434.5	4480339	pHLUM_control	0.0722083
1700.66	Baseline_Corrected	7.06564060676436e-06	-3968.5	-23434.5	4480339	pHLUM_control	0.0706564
1703.53	Baseline_Corrected	9.90767864328737e-06	-3968.5	-23434.5	4480339	pHLUM_control	0.0990768
1706.4	Baseline_Corrected	1.0991361818714e-05	-3968.5	-23434.5	4480339	pHLUM_control	0.109914
1709.28	Baseline_Corrected	1.41279933398202e-05	-3968.5	-23434.5	4480339	pHLUM_control	0.14128
1712.15	Baseline_Corrected	1.2980525414384e-05	-3968.5	-23434.5	4480339	pHLUM_control	0.129805
1715.02	Baseline_Corrected	1.3219225045864e-05	-3968.5	-23434.5	4480339	pHLUM_control	0.132192
1717.88	Baseline_Corrected	1.67852528737359e-05	-3968.5	-23434.5	4480339	pHLUM_control	0.167853
1720.75	Baseline_Corrected	1.81451174409561e-05	-3968.5	-23434.5	4480339	pHLUM_control	0.181451
1723.62	Baseline_Corrected	1.76085364511844e-05	-3968.5	-23434.5	4480339	pHLUM_control	0.176085
1726.48	Baseline_Corrected	1.93044217117553e-05	-3968.5	-23434.5	4480339	pHLUM_control	0.193044
1729.34	Baseline_Corrected	1.59955056081504e-05	-3968.5	-23434.5	4480339	pHLUM_control	0.159955
1732.2	Baseline_Corrected	1.47750468863115e-05	-3968.5	-23434.5	4480339	pHLUM_control	0.14775
1735.06	Baseline_Corrected	1.48184468193088e-05	-3968.5	-23434.5	4480339	pHLUM_control	0.148184
1737.92	Baseline_Corrected	1.26280653524741e-05	-3968.5	-23434.5	4480339	pHLUM_control	0.126281
1740.78	Baseline_Corrected	1.0999910290365e-05	-3968.5	-23434.5	4480339	pHLUM_control	0.109999
1743.64	Baseline_Corrected	7.31025841092803e-06	-3968.5	-23434.5	4480339	pHLUM_control	0.0731026
1746.49	Baseline_Corrected	8.15787225384203e-06	-3968.5	-23434.5	4480339	pHLUM_control	0.0815787
1749.34	Baseline_Corrected	7.79686372028021e-06	-3968.5	-23434.5	4480339	pHLUM_control	0.0779686
1752.2	Baseline_Corrected	7.80343946770422e-06	-3968.5	-23434.5	4480339	pHLUM_control	0.0780344
1755.05	Baseline_Corrected	9.59796093963176e-06	-3968.5	-23434.5	4480339	pHLUM_control	0.0959796
1757.9	Baseline_Corrected	9.49209140610995e-06	-3968.5	-23434.5	4480339	pHLUM_control	0.0949209
1760.75	Baseline_Corrected	1.22966476823185e-05	-3968.5	-23434.5	4480339	pHLUM_control	0.122966
1763.59	Baseline_Corrected	1.1738366726047e-05	-3968.5	-23434.5	4480339	pHLUM_control	0.117384
1766.44	Baseline_Corrected	1.4963770837372e-05	-3968.5	-23434.5	4480339	pHLUM_control	0.149638
1769.28	Baseline_Corrected	1.25346897390565e-05	-3968.5	-23434.5	4480339	pHLUM_control	0.125347
1772.13	Baseline_Corrected	1.4969031435311e-05	-3968.5	-23434.5	4480339	pHLUM_control	0.14969
1774.97	Baseline_Corrected	1.46612864558816e-05	-3968.5	-23434.5	4480339	pHLUM_control	0.146613
1777.81	Baseline_Corrected	1.50867373141942e-05	-3968.5	-23434.5	4480339	pHLUM_control	0.150867
1780.65	Baseline_Corrected	1.35703699582898e-05	-3968.5	-23434.5	4480339	pHLUM_control	0.135704
1783.49	Baseline_Corrected	1.24426292751247e-05	-3968.5	-23434.5	4480339	pHLUM_control	0.124426
1786.33	Baseline_Corrected	1.71765098454469e-05	-3968.5	-23434.5	4480339	pHLUM_control	0.171765
1789.16	Baseline_Corrected	1.94162094179591e-05	-3968.5	-23434.5	4480339	pHLUM_control	0.194162
1792	Baseline_Corrected	1.81253901986858e-05	-3968.5	-23434.5	4480339	pHLUM_control	0.181254
1794.83	Baseline_Corrected	1.50689827961518e-05	-3968.5	-23434.5	4480339	pHLUM_control	0.15069
1797.66	Baseline_Corrected	1.31436039504905e-05	-3968.5	-23434.5	4480339	pHLUM_control	0.131436
1800.49	Baseline_Corrected	1.31955523551396e-05	-3968.5	-23434.5	4480339	pHLUM_control	0.131956
1803.32	Baseline_Corrected	1.07809379011562e-05	-3968.5	-23434.5	4480339	pHLUM_control	0.107809
1806.15	Baseline_Corrected	1.00135481768101e-05	-3968.5	-23434.5	4480339	pHLUM_control	0.100135
1808.98	Baseline_Corrected	7.7080911300596e-06	-3968.5	-23434.5	4480339	pHLUM_control	0.0770809
1811.8	Baseline_Corrected	7.41547036970606e-06	-3968.5	-23434.5	4480339	pHLUM_control	0.0741547
1814.62	Baseline_Corrected	1.24084353885119e-06	-3968.5	-23434.5	4480339	pHLUM_control	0.0124084
1817.45	Baseline_Corrected	0	-3968.5	-23434.5	4480339	pHLUM_control	0
1820.27	Baseline_Corrected	1.6399914074712e-06	-3968.5	-23434.5	4480339	pHLUM_control	0.0163999
1823.09	Baseline_Corrected	5.77547896223659e-06	-3968.5	-23434.5	4480339	pHLUM_control	0.0577548
1825.91	Baseline_Corrected	9.49274898085287e-06	-3968.5	-23434.5	4480339	pHLUM_control	0.0949275
1828.73	Baseline_Corrected	9.99645123350972e-06	-3968.5	-23434.5	4480339	pHLUM_control	0.0999645
1831.54	Baseline_Corrected	9.60387911231372e-06	-3968.5	-23434.5	4480339	pHLUM_control	0.0960388
1834.36	Baseline_Corrected	1.12813522801002e-05	-3968.5	-23434.5	4480339	pHLUM_control	0.112814
1837.17	Baseline_Corrected	1.43515687522251e-05	-3968.5	-23434.5	4480339	pHLUM_control	0.143516
1839.99	Baseline_Corrected	1.39885874944371e-05	-3968.5	-23434.5	4480339	pHLUM_control	0.139886
1842.8	Baseline_Corrected	1.25406079117384e-05	-3968.5	-23434.5	4480339	pHLUM_control	0.125406
1845.61	Baseline_Corrected	1.0504756509361e-05	-3968.5	-23434.5	4480339	pHLUM_control	0.105048
1848.42	Baseline_Corrected	1.24538080457448e-05	-3968.5	-23434.5	4480339	pHLUM_control	0.124538
1851.22	Baseline_Corrected	1.09953072671681e-05	-3968.5	-23434.5	4480339	pHLUM_control	0.109953
1854.03	Baseline_Corrected	5.48351577662337e-06	-3968.5	-23434.5	4480339	pHLUM_control	0.0548352
1856.83	Baseline_Corrected	4.47150824811615e-06	-3968.5	-23434.5	4480339	pHLUM_control	0.0447151
1859.64	Baseline_Corrected	5.79980922770385e-06	-3968.5	-23434.5	4480339	pHLUM_control	0.0579981
1862.44	Baseline_Corrected	5.93461204988904e-06	-3968.5	-23434.5	4480339	pHLUM_control	0.0593461
1865.24	Baseline_Corrected	6.42253250872707e-06	-3968.5	-23434.5	4480339	pHLUM_control	0.0642253
1868.04	Baseline_Corrected	6.82299552683032e-06	-3968.5	-23434.5	4480339	pHLUM_control	0.06823
1870.84	Baseline_Corrected	9.93332405824134e-06	-3968.5	-23434.5	4480339	pHLUM_control	0.0993332
1873.64	Baseline_Corrected	1.10433102233623e-05	-3968.5	-23434.5	4480339	pHLUM_control	0.110433
1876.43	Baseline_Corrected	1.11846887929697e-05	-3968.5	-23434.5	4480339	pHLUM_control	0.111847
1879.23	Baseline_Corrected	1.06448199294852e-05	-3968.5	-23434.5	4480339	pHLUM_control	0.106448
1882.02	Baseline_Corrected	1.19448451951516e-05	-3968.5	-23434.5	4480339	pHLUM_control	0.119448
1884.81	Baseline_Corrected	1.4476507953276e-05	-3968.5	-23434.5	4480339	pHLUM_control	0.144765
1887.6	Baseline_Corrected	1.88441193920974e-05	-3968.5	-23434.5	4480339	pHLUM_control	0.188441
1890.39	Baseline_Corrected	1.79603389383522e-05	-3968.5	-23434.5	4480339	pHLUM_control	0.179603
1893.18	Baseline_Corrected	1.52623097704066e-05	-3968.5	-23434.5	4480339	pHLUM_control	0.152623
1895.97	Baseline_Corrected	1.51123827291464e-05	-3968.5	-23434.5	4480339	pHLUM_control	0.151124
1898.76	Baseline_Corrected	1.8438395776056e-05	-3968.5	-23434.5	4480339	pHLUM_control	0.184384
1901.54	Baseline_Corrected	1.79702025594865e-05	-3968.5	-23434.5	4480339	pHLUM_control	0.179702
1904.32	Baseline_Corrected	1.93984548999149e-05	-3968.5	-23434.5	4480339	pHLUM_control	0.193985
1907.11	Baseline_Corrected	1.97581482839927e-05	-3968.5	-23434.5	4480339	pHLUM_control	0.197581
1909.89	Baseline_Corrected	1.84265594306929e-05	-3968.5	-23434.5	4480339	pHLUM_control	0.184266
1912.67	Baseline_Corrected	1.45541017728765e-05	-3968.5	-23434.5	4480339	pHLUM_control	0.145541
1915.44	Baseline_Corrected	1.18389756616297e-05	-3968.5	-23434.5	4480339	pHLUM_control	0.11839
1918.22	Baseline_Corrected	1.27812802674454e-05	-3968.5	-23434.5	4480339	pHLUM_control	0.127813
1921	Baseline_Corrected	1.27674711978562e-05	-3968.5	-23434.5	4480339	pHLUM_control	0.127675
1923.77	Baseline_Corrected	7.5167368800309e-06	-3968.5	-23434.5	4480339	pHLUM_control	0.0751674
1926.54	Baseline_Corrected	2.40672355707443e-06	-3968.5	-23434.5	4480339	pHLUM_control	0.0240672
1929.31	Baseline_Corrected	5.9247484287487e-07	-3968.5	-23434.5	4480339	pHLUM_control	0.00592475
1932.09	Baseline_Corrected	0	-3968.5	-23434.5	4480339	pHLUM_control	0
1934.85	Baseline_Corrected	2.81639262157164e-06	-3968.5	-23434.5	4480339	pHLUM_control	0.0281639
1937.62	Baseline_Corrected	6.61717463247037e-06	-3968.5	-23434.5	4480339	pHLUM_control	0.0661717
1940.39	Baseline_Corrected	6.31732054994817e-06	-3968.5	-23434.5	4480339	pHLUM_control	0.0631732
1943.15	Baseline_Corrected	7.96783315329657e-06	-3968.5	-23434.5	4480339	pHLUM_control	0.0796783
1945.92	Baseline_Corrected	1.05054140841039e-05	-3968.5	-23434.5	4480339	pHLUM_control	0.105054
1948.68	Baseline_Corrected	1.24169838601725e-05	-3968.5	-23434.5	4480339	pHLUM_control	0.12417
1951.44	Baseline_Corrected	1.42003265614808e-05	-3968.5	-23434.5	4480339	pHLUM_control	0.142003
1954.2	Baseline_Corrected	1.30015678061401e-05	-3968.5	-23434.5	4480339	pHLUM_control	0.130016
1956.96	Baseline_Corrected	1.47987195770367e-05	-3968.5	-23434.5	4480339	pHLUM_control	0.147987
1959.72	Baseline_Corrected	1.83483080363513e-05	-3968.5	-23434.5	4480339	pHLUM_control	0.183483
1962.48	Baseline_Corrected	1.46540531337155e-05	-3968.5	-23434.5	4480339	pHLUM_control	0.146541
1965.23	Baseline_Corrected	1.24301353550214e-05	-3968.5	-23434.5	4480339	pHLUM_control	0.124301
1967.98	Baseline_Corrected	1.3989902643923e-05	-3968.5	-23434.5	4480339	pHLUM_control	0.139899
1970.74	Baseline_Corrected	1.37932877959535e-05	-3968.5	-23434.5	4480339	pHLUM_control	0.137933
1973.49	Baseline_Corrected	1.60283843452687e-05	-3968.5	-23434.5	4480339	pHLUM_control	0.160284
1976.24	Baseline_Corrected	1.64156958685239e-05	-3968.5	-23434.5	4480339	pHLUM_control	0.164157
1978.99	Baseline_Corrected	1.45350321053474e-05	-3968.5	-23434.5	4480339	pHLUM_control	0.14535
1981.73	Baseline_Corrected	1.34559519531161e-05	-3968.5	-23434.5	4480339	pHLUM_control	0.13456
1984.48	Baseline_Corrected	1.4356829350165e-05	-3968.5	-23434.5	4480339	pHLUM_control	0.143568
1987.22	Baseline_Corrected	1.54365670771367e-05	-3968.5	-23434.5	4480339	pHLUM_control	0.154366
1989.97	Baseline_Corrected	1.33441642469158e-05	-3968.5	-23434.5	4480339	pHLUM_control	0.133442
1992.71	Baseline_Corrected	1.03686385376908e-05	-3968.5	-23434.5	4480339	pHLUM_control	0.103686
1995.45	Baseline_Corrected	1.31343979040991e-05	-3968.5	-23434.5	4480339	pHLUM_control	0.131344
1998.19	Baseline_Corrected	1.26346410998981e-05	-3968.5	-23434.5	4480339	pHLUM_control	0.126346
2000.93	Baseline_Corrected	9.45592479528138e-06	-3968.5	-23434.5	4480339	pHLUM_control	0.0945592
2003.67	Baseline_Corrected	8.2006146120972e-06	-3968.5	-23434.5	4480339	pHLUM_control	0.0820061
2006.4	Baseline_Corrected	1.03272113289215e-05	-3968.5	-23434.5	4480339	pHLUM_control	0.103272
2009.14	Baseline_Corrected	9.28035233906804e-06	-3968.5	-23434.5	4480339	pHLUM_control	0.0928035
2011.87	Baseline_Corrected	1.13313279605197e-05	-3968.5	-23434.5	4480339	pHLUM_control	0.113313
2014.6	Baseline_Corrected	1.10373920506812e-05	-3968.5	-23434.5	4480339	pHLUM_control	0.110374
2017.33	Baseline_Corrected	1.0274605349532e-05	-3968.5	-23434.5	4480339	pHLUM_control	0.102746
2020.06	Baseline_Corrected	8.89764383900805e-06	-3968.5	-23434.5	4480339	pHLUM_control	0.0889764
2022.79	Baseline_Corrected	8.60173520494164e-06	-3968.5	-23434.5	4480339	pHLUM_control	0.0860174
2025.52	Baseline_Corrected	7.85407272286751e-06	-3968.5	-23434.5	4480339	pHLUM_control	0.0785407
2028.24	Baseline_Corrected	7.05840728460177e-06	-3968.5	-23434.5	4480339	pHLUM_control	0.0705841
2030.97	Baseline_Corrected	7.25502213256776e-06	-3968.5	-23434.5	4480339	pHLUM_control	0.0725502
2033.69	Baseline_Corrected	9.40529154011809e-06	-3968.5	-23434.5	4480339	pHLUM_control	0.0940529
2036.41	Baseline_Corrected	5.40526438227475e-07	-3968.5	-23434.5	4480339	pHLUM_control	0.00540526
535.908	Baseline_Corrected	3.75889449980979e-05	-3689.5	-25014	6224562	lycopene_control	0.375889
539.261	Baseline_Corrected	3.47160009486827e-05	-3689.5	-25014	6224562	lycopene_control	0.34716
542.613	Baseline_Corrected	3.70346094902795e-05	-3689.5	-25014	6224562	lycopene_control	0.370346
545.964	Baseline_Corrected	3.1639866303875e-05	-3689.5	-25014	6224562	lycopene_control	0.316399
549.313	Baseline_Corrected	2.99295143989711e-05	-3689.5	-25014	6224562	lycopene_control	0.299295
552.661	Baseline_Corrected	3.16267148090278e-05	-3689.5	-25014	6224562	lycopene_control	0.316267
556.008	Baseline_Corrected	3.07527979764187e-05	-3689.5	-25014	6224562	lycopene_control	0.307528
559.353	Baseline_Corrected	2.66429558366046e-05	-3689.5	-25014	6224562	lycopene_control	0.26643
562.698	Baseline_Corrected	2.32998458463973e-05	-3689.5	-25014	6224562	lycopene_control	0.232998
566.04	Baseline_Corrected	2.04992350186428e-05	-3689.5	-25014	6224562	lycopene_control	0.204992
569.382	Baseline_Corrected	2.15750272971613e-05	-3689.5	-25014	6224562	lycopene_control	0.21575
572.723	Baseline_Corrected	1.88572708869463e-05	-3689.5	-25014	6224562	lycopene_control	0.188573
576.062	Baseline_Corrected	1.86475045441305e-05	-3689.5	-25014	6224562	lycopene_control	0.186475
579.399	Baseline_Corrected	1.31528099968862e-05	-3689.5	-25014	6224562	lycopene_control	0.131528
582.736	Baseline_Corrected	1.13497400533076e-05	-3689.5	-25014	6224562	lycopene_control	0.113497
586.071	Baseline_Corrected	1.11130131460547e-05	-3689.5	-25014	6224562	lycopene_control	0.11113
589.405	Baseline_Corrected	1.38807452366892e-05	-3689.5	-25014	6224562	lycopene_control	0.138807
592.738	Baseline_Corrected	1.69818677217054e-05	-3689.5	-25014	6224562	lycopene_control	0.169819
596.069	Baseline_Corrected	2.17900542379161e-05	-3689.5	-25014	6224562	lycopene_control	0.217901
599.399	Baseline_Corrected	2.50036220038781e-05	-3689.5	-25014	6224562	lycopene_control	0.250036
602.728	Baseline_Corrected	2.30460219958423e-05	-3689.5	-25014	6224562	lycopene_control	0.23046
606.056	Baseline_Corrected	2.36628271041862e-05	-3689.5	-25014	6224562	lycopene_control	0.236628
609.382	Baseline_Corrected	2.38896903903031e-05	-3689.5	-25014	6224562	lycopene_control	0.238897
612.707	Baseline_Corrected	2.33123397665016e-05	-3689.5	-25014	6224562	lycopene_control	0.233123
616.031	Baseline_Corrected	2.08089527222993e-05	-3689.5	-25014	6224562	lycopene_control	0.20809
619.353	Baseline_Corrected	1.81641871084852e-05	-3689.5	-25014	6224562	lycopene_control	0.181642
622.674	Baseline_Corrected	1.3718981850065e-05	-3689.5	-25014	6224562	lycopene_control	0.13719
625.994	Baseline_Corrected	6.22854795972756e-06	-3689.5	-25014	6224562	lycopene_control	0.0622855
629.313	Baseline_Corrected	2.63161411896435e-06	-3689.5	-25014	6224562	lycopene_control	0.0263161
632.63	Baseline_Corrected	3.61666108303436e-06	-3689.5	-25014	6224562	lycopene_control	0.0361666
635.946	Baseline_Corrected	8.04608454763826e-06	-3689.5	-25014	6224562	lycopene_control	0.0804608
639.261	Baseline_Corrected	9.0449405812992e-06	-3689.5	-25014	6224562	lycopene_control	0.0904494
642.574	Baseline_Corrected	1.45462108759667e-05	-3689.5	-25014	6224562	lycopene_control	0.145462
645.886	Baseline_Corrected	1.57660120230635e-05	-3689.5	-25014	6224562	lycopene_control	0.15766
649.197	Baseline_Corrected	1.61303084303364e-05	-3689.5	-25014	6224562	lycopene_control	0.161303
652.507	Baseline_Corrected	1.83851322219236e-05	-3689.5	-25014	6224562	lycopene_control	0.183851
655.815	Baseline_Corrected	1.93977973251729e-05	-3689.5	-25014	6224562	lycopene_control	0.193978
659.122	Baseline_Corrected	1.89631404204664e-05	-3689.5	-25014	6224562	lycopene_control	0.189631
662.428	Baseline_Corrected	1.80931690363121e-05	-3689.5	-25014	6224562	lycopene_control	0.180932
665.733	Baseline_Corrected	1.42871264274726e-05	-3689.5	-25014	6224562	lycopene_control	0.142871
669.036	Baseline_Corrected	7.87445753987984e-06	-3689.5	-25014	6224562	lycopene_control	0.0787446
672.338	Baseline_Corrected	3.53117636652574e-06	-3689.5	-25014	6224562	lycopene_control	0.0353118
675.638	Baseline_Corrected	1.89644555699531e-06	-3689.5	-25014	6224562	lycopene_control	0.0189645
678.938	Baseline_Corrected	2.72827760609308e-06	-3689.5	-25014	6224562	lycopene_control	0.0272828
682.236	Baseline_Corrected	3.06232557521682e-06	-3689.5	-25014	6224562	lycopene_control	0.0306233
685.533	Baseline_Corrected	1.40984024764052e-06	-3689.5	-25014	6224562	lycopene_control	0.0140984
688.828	Baseline_Corrected	4.72204422496004e-06	-3689.5	-25014	6224562	lycopene_control	0.0472204
692.123	Baseline_Corrected	3.06758617315585e-06	-3689.5	-25014	6224562	lycopene_control	0.0306759
695.416	Baseline_Corrected	6.63164127680076e-06	-3689.5	-25014	6224562	lycopene_control	0.0663164
698.707	Baseline_Corrected	8.4314233466682e-06	-3689.5	-25014	6224562	lycopene_control	0.0843142
701.998	Baseline_Corrected	1.11518100558532e-05	-3689.5	-25014	6224562	lycopene_control	0.111518
705.287	Baseline_Corrected	1.69588526057222e-05	-3689.5	-25014	6224562	lycopene_control	0.169589
708.575	Baseline_Corrected	2.02920989747961e-05	-3689.5	-25014	6224562	lycopene_control	0.202921
711.861	Baseline_Corrected	1.66649166958828e-05	-3689.5	-25014	6224562	lycopene_control	0.166649
715.146	Baseline_Corrected	1.30804767752239e-05	-3689.5	-25014	6224562	lycopene_control	0.130805
718.431	Baseline_Corrected	1.19415573214396e-05	-3689.5	-25014	6224562	lycopene_control	0.119416
721.713	Baseline_Corrected	9.87808777988194e-06	-3689.5	-25014	6224562	lycopene_control	0.0987809
724.995	Baseline_Corrected	8.64842301165e-06	-3689.5	-25014	6224562	lycopene_control	0.0864842
728.275	Baseline_Corrected	9.57297309942245e-06	-3689.5	-25014	6224562	lycopene_control	0.0957297
731.554	Baseline_Corrected	6.67701393402501e-06	-3689.5	-25014	6224562	lycopene_control	0.0667701
734.831	Baseline_Corrected	6.043769457122e-06	-3689.5	-25014	6224562	lycopene_control	0.0604377
738.108	Baseline_Corrected	2.11147249775008e-06	-3689.5	-25014	6224562	lycopene_control	0.0211147
741.383	Baseline_Corrected	0	-3689.5	-25014	6224562	lycopene_control	0
744.656	Baseline_Corrected	1.85436077348219e-06	-3689.5	-25014	6224562	lycopene_control	0.0185436
747.929	Baseline_Corrected	2.52179913698934e-06	-3689.5	-25014	6224562	lycopene_control	0.025218
751.2	Baseline_Corrected	7.38587950629976e-06	-3689.5	-25014	6224562	lycopene_control	0.0738588
754.47	Baseline_Corrected	7.60682461973649e-06	-3689.5	-25014	6224562	lycopene_control	0.0760682
757.739	Baseline_Corrected	8.18351766879426e-06	-3689.5	-25014	6224562	lycopene_control	0.0818352
761.006	Baseline_Corrected	9.77353339584423e-06	-3689.5	-25014	6224562	lycopene_control	0.0977353
764.272	Baseline_Corrected	1.49400981466468e-05	-3689.5	-25014	6224562	lycopene_control	0.149401
767.537	Baseline_Corrected	1.81247326239455e-05	-3689.5	-25014	6224562	lycopene_control	0.181247
770.8	Baseline_Corrected	2.29204252200493e-05	-3689.5	-25014	6224562	lycopene_control	0.229204
774.063	Baseline_Corrected	2.83973652492478e-05	-3689.5	-25014	6224562	lycopene_control	0.283974
777.324	Baseline_Corrected	3.05496073810252e-05	-3689.5	-25014	6224562	lycopene_control	0.305496
780.583	Baseline_Corrected	3.14583756749814e-05	-3689.5	-25014	6224562	lycopene_control	0.314584
783.842	Baseline_Corrected	2.67705253366246e-05	-3689.5	-25014	6224562	lycopene_control	0.267705
787.099	Baseline_Corrected	2.60366719241397e-05	-3689.5	-25014	6224562	lycopene_control	0.260367
790.355	Baseline_Corrected	2.80527960842469e-05	-3689.5	-25014	6224562	lycopene_control	0.280528
793.609	Baseline_Corrected	2.66850406201169e-05	-3689.5	-25014	6224562	lycopene_control	0.26685
796.862	Baseline_Corrected	2.70052795196523e-05	-3689.5	-25014	6224562	lycopene_control	0.270053
800.114	Baseline_Corrected	2.7466896988796e-05	-3689.5	-25014	6224562	lycopene_control	0.274669
803.365	Baseline_Corrected	3.02970986799586e-05	-3689.5	-25014	6224562	lycopene_control	0.302971
806.615	Baseline_Corrected	3.04831923320474e-05	-3689.5	-25014	6224562	lycopene_control	0.304832
809.863	Baseline_Corrected	3.25486345978329e-05	-3689.5	-25014	6224562	lycopene_control	0.325486
813.11	Baseline_Corrected	3.27735251597228e-05	-3689.5	-25014	6224562	lycopene_control	0.327735
816.355	Baseline_Corrected	3.42951531135663e-05	-3689.5	-25014	6224562	lycopene_control	0.342952
819.6	Baseline_Corrected	3.15103240796297e-05	-3689.5	-25014	6224562	lycopene_control	0.315103
822.843	Baseline_Corrected	2.70315825093483e-05	-3689.5	-25014	6224562	lycopene_control	0.270316
826.084	Baseline_Corrected	2.18301662971996e-05	-3689.5	-25014	6224562	lycopene_control	0.218302
829.325	Baseline_Corrected	1.56660606622236e-05	-3689.5	-25014	6224562	lycopene_control	0.156661
832.564	Baseline_Corrected	1.36834728139785e-05	-3689.5	-25014	6224562	lycopene_control	0.136835
835.802	Baseline_Corrected	1.20198087157812e-05	-3689.5	-25014	6224562	lycopene_control	0.120198
839.038	Baseline_Corrected	1.36815000897498e-05	-3689.5	-25014	6224562	lycopene_control	0.136815
842.274	Baseline_Corrected	1.31870038834886e-05	-3689.5	-25014	6224562	lycopene_control	0.13187
845.508	Baseline_Corrected	1.50446525306845e-05	-3689.5	-25014	6224562	lycopene_control	0.150447
848.741	Baseline_Corrected	1.49644284121141e-05	-3689.5	-25014	6224562	lycopene_control	0.149644
851.972	Baseline_Corrected	1.61342538787914e-05	-3689.5	-25014	6224562	lycopene_control	0.161343
855.202	Baseline_Corrected	2.01540082788989e-05	-3689.5	-25014	6224562	lycopene_control	0.20154
858.431	Baseline_Corrected	2.13396155393925e-05	-3689.5	-25014	6224562	lycopene_control	0.213396
861.659	Baseline_Corrected	1.75223941599346e-05	-3689.5	-25014	6224562	lycopene_control	0.175224
864.885	Baseline_Corrected	1.25465260844213e-05	-3689.5	-25014	6224562	lycopene_control	0.125465
868.11	Baseline_Corrected	1.1887636192566e-05	-3689.5	-25014	6224562	lycopene_control	0.118876
871.334	Baseline_Corrected	8.14669348322191e-06	-3689.5	-25014	6224562	lycopene_control	0.0814669
874.557	Baseline_Corrected	7.57526103210403e-06	-3689.5	-25014	6224562	lycopene_control	0.0757526
877.778	Baseline_Corrected	9.11398592924866e-06	-3689.5	-25014	6224562	lycopene_control	0.0911399
880.998	Baseline_Corrected	9.16330403492611e-06	-3689.5	-25014	6224562	lycopene_control	0.091633
884.217	Baseline_Corrected	1.35907547753047e-05	-3689.5	-25014	6224562	lycopene_control	0.135908
887.434	Baseline_Corrected	1.10840798573895e-05	-3689.5	-25014	6224562	lycopene_control	0.110841
890.65	Baseline_Corrected	1.18251665920405e-05	-3689.5	-25014	6224562	lycopene_control	0.118252
893.865	Baseline_Corrected	9.60650941128367e-06	-3689.5	-25014	6224562	lycopene_control	0.0960651
897.079	Baseline_Corrected	9.56310947828731e-06	-3689.5	-25014	6224562	lycopene_control	0.0956311
900.291	Baseline_Corrected	8.40183248326277e-06	-3689.5	-25014	6224562	lycopene_control	0.0840183
903.502	Baseline_Corrected	5.4026340833126e-06	-3689.5	-25014	6224562	lycopene_control	0.0540263
906.712	Baseline_Corrected	1.73994276831194e-06	-3689.5	-25014	6224562	lycopene_control	0.0173994
909.92	Baseline_Corrected	6.36532350615886e-07	-3689.5	-25014	6224562	lycopene_control	0.00636532
913.127	Baseline_Corrected	2.21799960601309e-06	-3689.5	-25014	6224562	lycopene_control	0.02218
916.333	Baseline_Corrected	0	-3689.5	-25014	6224562	lycopene_control	0
919.538	Baseline_Corrected	1.32041008268045e-06	-3689.5	-25014	6224562	lycopene_control	0.0132041
922.741	Baseline_Corrected	2.01415143588016e-06	-3689.5	-25014	6224562	lycopene_control	0.0201415
925.943	Baseline_Corrected	3.49829762940918e-06	-3689.5	-25014	6224562	lycopene_control	0.034983
929.144	Baseline_Corrected	9.32309469732235e-06	-3689.5	-25014	6224562	lycopene_control	0.0932309
932.343	Baseline_Corrected	1.16699789528421e-05	-3689.5	-25014	6224562	lycopene_control	0.1167
935.541	Baseline_Corrected	1.50558313013046e-05	-3689.5	-25014	6224562	lycopene_control	0.150558
938.738	Baseline_Corrected	1.63729535102722e-05	-3689.5	-25014	6224562	lycopene_control	0.16373
941.934	Baseline_Corrected	1.8064235747647e-05	-3689.5	-25014	6224562	lycopene_control	0.180642
945.128	Baseline_Corrected	2.07425376733197e-05	-3689.5	-25014	6224562	lycopene_control	0.207425
948.321	Baseline_Corrected	2.16138242069607e-05	-3689.5	-25014	6224562	lycopene_control	0.216138
951.513	Baseline_Corrected	2.11936339465871e-05	-3689.5	-25014	6224562	lycopene_control	0.211936
954.704	Baseline_Corrected	1.7582233461491e-05	-3689.5	-25014	6224562	lycopene_control	0.175822
957.893	Baseline_Corrected	1.52031280435949e-05	-3689.5	-25014	6224562	lycopene_control	0.152031
961.081	Baseline_Corrected	1.40543449686737e-05	-3689.5	-25014	6224562	lycopene_control	0.140543
964.268	Baseline_Corrected	7.99084826927973e-06	-3689.5	-25014	6224562	lycopene_control	0.0799085
967.453	Baseline_Corrected	5.71037906274205e-06	-3689.5	-25014	6224562	lycopene_control	0.0571038
970.637	Baseline_Corrected	2.80389870146742e-06	-3689.5	-25014	6224562	lycopene_control	0.028039
973.82	Baseline_Corrected	6.30285390561779e-06	-3689.5	-25014	6224562	lycopene_control	0.0630285
977.001	Baseline_Corrected	1.34408277340445e-05	-3689.5	-25014	6224562	lycopene_control	0.134408
980.182	Baseline_Corrected	1.89585373972711e-05	-3689.5	-25014	6224562	lycopene_control	0.189585
983.361	Baseline_Corrected	2.9187770089578e-05	-3689.5	-25014	6224562	lycopene_control	0.291878
986.538	Baseline_Corrected	3.45128103532901e-05	-3689.5	-25014	6224562	lycopene_control	0.345128
989.715	Baseline_Corrected	4.00469593850768e-05	-3689.5	-25014	6224562	lycopene_control	0.40047
992.89	Baseline_Corrected	4.78181776904065e-05	-3689.5	-25014	6224562	lycopene_control	0.478182
996.064	Baseline_Corrected	5.13598752528112e-05	-3689.5	-25014	6224562	lycopene_control	0.513599
999.236	Baseline_Corrected	4.97290898917339e-05	-3689.5	-25014	6224562	lycopene_control	0.497291
1002.41	Baseline_Corrected	4.39496654810441e-05	-3689.5	-25014	6224562	lycopene_control	0.439497
1005.58	Baseline_Corrected	3.79473232326897e-05	-3689.5	-25014	6224562	lycopene_control	0.379473
1008.75	Baseline_Corrected	2.91779064684429e-05	-3689.5	-25014	6224562	lycopene_control	0.291779
1011.91	Baseline_Corrected	2.26508195756772e-05	-3689.5	-25014	6224562	lycopene_control	0.226508
1015.08	Baseline_Corrected	1.77209817321311e-05	-3689.5	-25014	6224562	lycopene_control	0.17721
1018.24	Baseline_Corrected	1.70134313093396e-05	-3689.5	-25014	6224562	lycopene_control	0.170134
1021.41	Baseline_Corrected	1.5447745847756e-05	-3689.5	-25014	6224562	lycopene_control	0.154477
1024.57	Baseline_Corrected	1.4104320649095e-05	-3689.5	-25014	6224562	lycopene_control	0.141043
1027.73	Baseline_Corrected	1.52373219301982e-05	-3689.5	-25014	6224562	lycopene_control	0.152373
1030.89	Baseline_Corrected	1.08493256743636e-05	-3689.5	-25014	6224562	lycopene_control	0.108493
1034.05	Baseline_Corrected	1.00608935582613e-05	-3689.5	-25014	6224562	lycopene_control	0.100609
1037.21	Baseline_Corrected	1.49973071492341e-05	-3689.5	-25014	6224562	lycopene_control	0.149973
1040.36	Baseline_Corrected	1.45672532677228e-05	-3689.5	-25014	6224562	lycopene_control	0.145673
1043.52	Baseline_Corrected	1.24781383112147e-05	-3689.5	-25014	6224562	lycopene_control	0.124781
1046.67	Baseline_Corrected	9.62755180304066e-06	-3689.5	-25014	6224562	lycopene_control	0.0962755
1049.82	Baseline_Corrected	1.04620141511084e-05	-3689.5	-25014	6224562	lycopene_control	0.10462
1052.97	Baseline_Corrected	1.09137679991152e-05	-3689.5	-25014	6224562	lycopene_control	0.109138
1056.12	Baseline_Corrected	1.02982780402572e-05	-3689.5	-25014	6224562	lycopene_control	0.102983
1059.27	Baseline_Corrected	1.34211004917733e-05	-3689.5	-25014	6224562	lycopene_control	0.134211
1062.42	Baseline_Corrected	1.2881231628287e-05	-3689.5	-25014	6224562	lycopene_control	0.128812
1065.56	Baseline_Corrected	1.15792336383928e-05	-3689.5	-25014	6224562	lycopene_control	0.115792
1068.71	Baseline_Corrected	8.78322583383606e-06	-3689.5	-25014	6224562	lycopene_control	0.0878323
1071.85	Baseline_Corrected	7.78502737491804e-06	-3689.5	-25014	6224562	lycopene_control	0.0778503
1074.99	Baseline_Corrected	3.95859994906708e-06	-3689.5	-25014	6224562	lycopene_control	0.039586
1078.13	Baseline_Corrected	1.13234370636029e-06	-3689.5	-25014	6224562	lycopene_control	0.0113234
1081.27	Baseline_Corrected	3.58443992065811e-06	-3689.5	-25014	6224562	lycopene_control	0.0358444
1084.41	Baseline_Corrected	7.64233365582474e-06	-3689.5	-25014	6224562	lycopene_control	0.0764233
1087.55	Baseline_Corrected	1.24965504040009e-05	-3689.5	-25014	6224562	lycopene_control	0.124966
1090.68	Baseline_Corrected	1.69746343995402e-05	-3689.5	-25014	6224562	lycopene_control	0.169746
1093.82	Baseline_Corrected	2.26100499416508e-05	-3689.5	-25014	6224562	lycopene_control	0.2261
1096.95	Baseline_Corrected	2.16414423461382e-05	-3689.5	-25014	6224562	lycopene_control	0.216414
1100.08	Baseline_Corrected	2.30835037561584e-05	-3689.5	-25014	6224562	lycopene_control	0.230835
1103.21	Baseline_Corrected	2.32084429572085e-05	-3689.5	-25014	6224562	lycopene_control	0.232084
1106.34	Baseline_Corrected	2.17459967301768e-05	-3689.5	-25014	6224562	lycopene_control	0.21746
1109.47	Baseline_Corrected	2.21484324725071e-05	-3689.5	-25014	6224562	lycopene_control	0.221484
1112.6	Baseline_Corrected	1.59974783323783e-05	-3689.5	-25014	6224562	lycopene_control	0.159975
1115.72	Baseline_Corrected	1.7950475317218e-05	-3689.5	-25014	6224562	lycopene_control	0.179505
1118.85	Baseline_Corrected	1.97916845958547e-05	-3689.5	-25014	6224562	lycopene_control	0.197917
1121.97	Baseline_Corrected	2.68487767309689e-05	-3689.5	-25014	6224562	lycopene_control	0.268488
1125.09	Baseline_Corrected	4.09340277125348e-05	-3689.5	-25014	6224562	lycopene_control	0.40934
1128.21	Baseline_Corrected	6.30272239066825e-05	-3689.5	-25014	6224562	lycopene_control	0.630272
1131.33	Baseline_Corrected	9.00108034598375e-05	-3689.5	-25014	6224562	lycopene_control	0.900108
1134.45	Baseline_Corrected	0.000117428	-3689.5	-25014	6224562	lycopene_control	1.17428
1137.56	Baseline_Corrected	0.000144653	-3689.5	-25014	6224562	lycopene_control	1.44653
1140.68	Baseline_Corrected	0.000165421	-3689.5	-25014	6224562	lycopene_control	1.65421
1143.79	Baseline_Corrected	0.000176121	-3689.5	-25014	6224562	lycopene_control	1.76121
1146.9	Baseline_Corrected	0.000179357	-3689.5	-25014	6224562	lycopene_control	1.79357
1150.01	Baseline_Corrected	0.000173426	-3689.5	-25014	6224562	lycopene_control	1.73426
1153.12	Baseline_Corrected	0.000158597	-3689.5	-25014	6224562	lycopene_control	1.58597
1156.23	Baseline_Corrected	0.00013328	-3689.5	-25014	6224562	lycopene_control	1.3328
1159.34	Baseline_Corrected	0.000106602	-3689.5	-25014	6224562	lycopene_control	1.06602
1162.45	Baseline_Corrected	7.67672481485036e-05	-3689.5	-25014	6224562	lycopene_control	0.767672
1165.55	Baseline_Corrected	5.04543948325687e-05	-3689.5	-25014	6224562	lycopene_control	0.504544
1168.65	Baseline_Corrected	2.91516034787486e-05	-3689.5	-25014	6224562	lycopene_control	0.291516
1171.76	Baseline_Corrected	1.90736129771843e-05	-3689.5	-25014	6224562	lycopene_control	0.190736
1174.86	Baseline_Corrected	1.41542963295153e-05	-3689.5	-25014	6224562	lycopene_control	0.141543
1177.96	Baseline_Corrected	1.21033207080637e-05	-3689.5	-25014	6224562	lycopene_control	0.121033
1181.05	Baseline_Corrected	1.43015930718056e-05	-3689.5	-25014	6224562	lycopene_control	0.143016
1184.15	Baseline_Corrected	1.71936067887481e-05	-3689.5	-25014	6224562	lycopene_control	0.171936
1187.25	Baseline_Corrected	1.64821109175043e-05	-3689.5	-25014	6224562	lycopene_control	0.164821
1190.34	Baseline_Corrected	1.80629205981621e-05	-3689.5	-25014	6224562	lycopene_control	0.180629
1193.43	Baseline_Corrected	1.61980386288001e-05	-3689.5	-25014	6224562	lycopene_control	0.16198
1196.53	Baseline_Corrected	1.72975035980438e-05	-3689.5	-25014	6224562	lycopene_control	0.172975
1199.62	Baseline_Corrected	1.26885622287716e-05	-3689.5	-25014	6224562	lycopene_control	0.126886
1202.71	Baseline_Corrected	9.42699150661714e-06	-3689.5	-25014	6224562	lycopene_control	0.0942699
1205.79	Baseline_Corrected	7.22937671761639e-06	-3689.5	-25014	6224562	lycopene_control	0.0722938
1208.88	Baseline_Corrected	3.52788849281548e-06	-3689.5	-25014	6224562	lycopene_control	0.0352789
1211.97	Baseline_Corrected	2.0450574487723e-06	-3689.5	-25014	6224562	lycopene_control	0.0204506
1215.05	Baseline_Corrected	0	-3689.5	-25014	6224562	lycopene_control	0
1218.13	Baseline_Corrected	3.38650992320715e-07	-3689.5	-25014	6224562	lycopene_control	0.00338651
1221.22	Baseline_Corrected	4.2623994800442e-06	-3689.5	-25014	6224562	lycopene_control	0.042624
1224.3	Baseline_Corrected	7.63247003469046e-06	-3689.5	-25014	6224562	lycopene_control	0.0763247
1227.38	Baseline_Corrected	1.31087524891478e-05	-3689.5	-25014	6224562	lycopene_control	0.131088
1230.45	Baseline_Corrected	1.57120908941899e-05	-3689.5	-25014	6224562	lycopene_control	0.157121
1233.53	Baseline_Corrected	1.41937508140568e-05	-3689.5	-25014	6224562	lycopene_control	0.141938
1236.6	Baseline_Corrected	1.32073887005027e-05	-3689.5	-25014	6224562	lycopene_control	0.132074
1239.68	Baseline_Corrected	1.11879766666835e-05	-3689.5	-25014	6224562	lycopene_control	0.11188
1242.75	Baseline_Corrected	1.06125987671098e-05	-3689.5	-25014	6224562	lycopene_control	0.106126
1245.82	Baseline_Corrected	1.08125014887887e-05	-3689.5	-25014	6224562	lycopene_control	0.108125
1248.89	Baseline_Corrected	7.49174903982158e-06	-3689.5	-25014	6224562	lycopene_control	0.0749175
1251.96	Baseline_Corrected	5.82940009110841e-06	-3689.5	-25014	6224562	lycopene_control	0.058294
1255.03	Baseline_Corrected	4.86276521982458e-06	-3689.5	-25014	6224562	lycopene_control	0.0486277
1258.1	Baseline_Corrected	6.0832239416643e-06	-3689.5	-25014	6224562	lycopene_control	0.0608322
1261.16	Baseline_Corrected	7.02092552428302e-06	-3689.5	-25014	6224562	lycopene_control	0.0702093
1264.22	Baseline_Corrected	1.17870272569823e-05	-3689.5	-25014	6224562	lycopene_control	0.11787
1267.29	Baseline_Corrected	1.26990834246488e-05	-3689.5	-25014	6224562	lycopene_control	0.126991
1270.35	Baseline_Corrected	1.44903170228644e-05	-3689.5	-25014	6224562	lycopene_control	0.144903
1273.41	Baseline_Corrected	1.31942372056529e-05	-3689.5	-25014	6224562	lycopene_control	0.131942
1276.47	Baseline_Corrected	1.27530045535233e-05	-3689.5	-25014	6224562	lycopene_control	0.12753
1279.52	Baseline_Corrected	1.15647669940606e-05	-3689.5	-25014	6224562	lycopene_control	0.115648
1282.58	Baseline_Corrected	1.1833715063689e-05	-3689.5	-25014	6224562	lycopene_control	0.118337
1285.63	Baseline_Corrected	1.36295516851024e-05	-3689.5	-25014	6224562	lycopene_control	0.136296
1288.69	Baseline_Corrected	9.35268556072778e-06	-3689.5	-25014	6224562	lycopene_control	0.0935269
1291.74	Baseline_Corrected	1.43167172908781e-05	-3689.5	-25014	6224562	lycopene_control	0.143167
1294.79	Baseline_Corrected	1.63768989587245e-05	-3689.5	-25014	6224562	lycopene_control	0.163769
1297.84	Baseline_Corrected	1.88401739436433e-05	-3689.5	-25014	6224562	lycopene_control	0.188402
1300.89	Baseline_Corrected	1.89157950390177e-05	-3689.5	-25014	6224562	lycopene_control	0.189158
1303.94	Baseline_Corrected	1.59514481004128e-05	-3689.5	-25014	6224562	lycopene_control	0.159514
1306.98	Baseline_Corrected	1.84403685002813e-05	-3689.5	-25014	6224562	lycopene_control	0.184404
1310.03	Baseline_Corrected	1.93287519772252e-05	-3689.5	-25014	6224562	lycopene_control	0.193288
1313.07	Baseline_Corrected	1.86251470028886e-05	-3689.5	-25014	6224562	lycopene_control	0.186251
1316.11	Baseline_Corrected	1.8070153920329e-05	-3689.5	-25014	6224562	lycopene_control	0.180702
1319.15	Baseline_Corrected	2.38896903903031e-05	-3689.5	-25014	6224562	lycopene_control	0.238897
1322.19	Baseline_Corrected	2.13593427816636e-05	-3689.5	-25014	6224562	lycopene_control	0.213593
1325.23	Baseline_Corrected	2.30966552510047e-05	-3689.5	-25014	6224562	lycopene_control	0.230967
1328.27	Baseline_Corrected	2.48195010760146e-05	-3689.5	-25014	6224562	lycopene_control	0.248195
1331.3	Baseline_Corrected	2.2143171874568e-05	-3689.5	-25014	6224562	lycopene_control	0.221432
1334.34	Baseline_Corrected	2.12081005909184e-05	-3689.5	-25014	6224562	lycopene_control	0.212081
1337.37	Baseline_Corrected	2.0164529474777e-05	-3689.5	-25014	6224562	lycopene_control	0.201645
1340.4	Baseline_Corrected	1.94734184205455e-05	-3689.5	-25014	6224562	lycopene_control	0.194734
1343.43	Baseline_Corrected	1.70265828041876e-05	-3689.5	-25014	6224562	lycopene_control	0.170266
1346.46	Baseline_Corrected	1.87139195931083e-05	-3689.5	-25014	6224562	lycopene_control	0.187139
1349.49	Baseline_Corrected	1.63762413839842e-05	-3689.5	-25014	6224562	lycopene_control	0.163762
1352.51	Baseline_Corrected	1.79307480749451e-05	-3689.5	-25014	6224562	lycopene_control	0.179307
1355.54	Baseline_Corrected	1.37913150717274e-05	-3689.5	-25014	6224562	lycopene_control	0.137913
1358.56	Baseline_Corrected	1.28490104659108e-05	-3689.5	-25014	6224562	lycopene_control	0.12849
1361.59	Baseline_Corrected	1.39103361000955e-05	-3689.5	-25014	6224562	lycopene_control	0.139103
1364.61	Baseline_Corrected	1.19238028033972e-05	-3689.5	-25014	6224562	lycopene_control	0.119238
1367.63	Baseline_Corrected	1.28029802339436e-05	-3689.5	-25014	6224562	lycopene_control	0.12803
1370.65	Baseline_Corrected	1.66714924433068e-05	-3689.5	-25014	6224562	lycopene_control	0.166715
1373.67	Baseline_Corrected	1.78748542218445e-05	-3689.5	-25014	6224562	lycopene_control	0.178749
1376.68	Baseline_Corrected	1.93767549334176e-05	-3689.5	-25014	6224562	lycopene_control	0.193768
1379.7	Baseline_Corrected	2.23838442302759e-05	-3689.5	-25014	6224562	lycopene_control	0.223838
1382.71	Baseline_Corrected	2.28342829288004e-05	-3689.5	-25014	6224562	lycopene_control	0.228343
1385.72	Baseline_Corrected	2.53961941250724e-05	-3689.5	-25014	6224562	lycopene_control	0.253962
1388.73	Baseline_Corrected	2.80639748548688e-05	-3689.5	-25014	6224562	lycopene_control	0.28064
1391.74	Baseline_Corrected	2.37345027511047e-05	-3689.5	-25014	6224562	lycopene_control	0.237345
1394.75	Baseline_Corrected	2.24699865215275e-05	-3689.5	-25014	6224562	lycopene_control	0.2247
1397.76	Baseline_Corrected	1.62427537112831e-05	-3689.5	-25014	6224562	lycopene_control	0.162428
1400.77	Baseline_Corrected	1.25629654529795e-05	-3689.5	-25014	6224562	lycopene_control	0.12563
1403.77	Baseline_Corrected	6.08453909115101e-06	-3689.5	-25014	6224562	lycopene_control	0.0608454
1406.77	Baseline_Corrected	3.37927660104022e-06	-3689.5	-25014	6224562	lycopene_control	0.0337928
1409.78	Baseline_Corrected	0	-3689.5	-25014	6224562	lycopene_control	0
1412.78	Baseline_Corrected	4.30842971200964e-06	-3689.5	-25014	6224562	lycopene_control	0.0430843
1415.78	Baseline_Corrected	7.12811020729155e-06	-3689.5	-25014	6224562	lycopene_control	0.0712811
1418.78	Baseline_Corrected	4.43402648780088e-06	-3689.5	-25014	6224562	lycopene_control	0.0443403
1421.77	Baseline_Corrected	6.62572310412141e-06	-3689.5	-25014	6224562	lycopene_control	0.0662572
1424.77	Baseline_Corrected	9.87151203245967e-06	-3689.5	-25014	6224562	lycopene_control	0.0987151
1427.76	Baseline_Corrected	1.54845700333301e-05	-3689.5	-25014	6224562	lycopene_control	0.154846
1430.76	Baseline_Corrected	2.15980424131445e-05	-3689.5	-25014	6224562	lycopene_control	0.21598
1433.75	Baseline_Corrected	2.46741770579513e-05	-3689.5	-25014	6224562	lycopene_control	0.246742
1436.74	Baseline_Corrected	2.76812663548088e-05	-3689.5	-25014	6224562	lycopene_control	0.276813
1439.73	Baseline_Corrected	3.06153648552635e-05	-3689.5	-25014	6224562	lycopene_control	0.306154
1442.72	Baseline_Corrected	3.09717703656301e-05	-3689.5	-25014	6224562	lycopene_control	0.309718
1445.7	Baseline_Corrected	2.87951979683846e-05	-3689.5	-25014	6224562	lycopene_control	0.287952
1448.69	Baseline_Corrected	2.68007737747756e-05	-3689.5	-25014	6224562	lycopene_control	0.268008
1451.67	Baseline_Corrected	2.34912000964286e-05	-3689.5	-25014	6224562	lycopene_control	0.234912
1454.66	Baseline_Corrected	2.39416387949505e-05	-3689.5	-25014	6224562	lycopene_control	0.239416
1457.64	Baseline_Corrected	1.89250010854099e-05	-3689.5	-25014	6224562	lycopene_control	0.18925
1460.62	Baseline_Corrected	1.40102874609362e-05	-3689.5	-25014	6224562	lycopene_control	0.140103
1463.6	Baseline_Corrected	1.06849319887713e-05	-3689.5	-25014	6224562	lycopene_control	0.106849
1466.58	Baseline_Corrected	1.05573624887504e-05	-3689.5	-25014	6224562	lycopene_control	0.105574
1469.55	Baseline_Corrected	1.52392946544243e-05	-3689.5	-25014	6224562	lycopene_control	0.152393
1472.53	Baseline_Corrected	2.03157716655222e-05	-3689.5	-25014	6224562	lycopene_control	0.203158
1475.5	Baseline_Corrected	2.55875483751028e-05	-3689.5	-25014	6224562	lycopene_control	0.255875
1478.47	Baseline_Corrected	3.24381620411133e-05	-3689.5	-25014	6224562	lycopene_control	0.324382
1481.45	Baseline_Corrected	3.49382612116027e-05	-3689.5	-25014	6224562	lycopene_control	0.349383
1484.42	Baseline_Corrected	4.05184404753556e-05	-3689.5	-25014	6224562	lycopene_control	0.405184
1487.38	Baseline_Corrected	5.53059812817731e-05	-3689.5	-25014	6224562	lycopene_control	0.55306
1490.35	Baseline_Corrected	7.04538730470078e-05	-3689.5	-25014	6224562	lycopene_control	0.704539
1493.32	Baseline_Corrected	9.10563473002042e-05	-3689.5	-25014	6224562	lycopene_control	0.910563
1496.28	Baseline_Corrected	0.000114027	-3689.5	-25014	6224562	lycopene_control	1.14027
1499.25	Baseline_Corrected	0.000132421	-3689.5	-25014	6224562	lycopene_control	1.32421
1502.21	Baseline_Corrected	0.000149591	-3689.5	-25014	6224562	lycopene_control	1.49591
1505.17	Baseline_Corrected	0.000158433	-3689.5	-25014	6224562	lycopene_control	1.58433
1508.13	Baseline_Corrected	0.000164847	-3689.5	-25014	6224562	lycopene_control	1.64847
1511.09	Baseline_Corrected	0.000163029	-3689.5	-25014	6224562	lycopene_control	1.63029
[truncated: 185 more rows]

## Sheet: Figure 4i
F.4i	subpopulation quantification of lycopene production using Raman microscopy.
[truncated: 6,935 more rows]

[truncated: 5 more sheets: Supplementary Figure 15a, Supplementary Figure 15b, Supplementary Figure 17a, Supplementary Figure 19a, Supplementary Figure 19b]
