# Supplementary material for: Single cell profiling framework reveals metabolic subpopulations as drivers of bioproduction heterogeneity
Source: Nat Commun. 2025 Dec 21;17:645. doi: 10.1038/s41467-025-67408-x (PMC12816005; doi:10.1038/s41467-025-67408-x)
Supplement: Supplementary file 8 — Source Data [file 41467_2025_67408_MOESM8_ESM.zip › Fig 5.xlsx]

## Sheet: Figure 5ae
F.5ae	pHi dynamics following batch fermentation within deep-well plates.
	.fsc files were processed in FlowJo, exported as .csv, and analysed in R, with relevant fluorescence values extracted and pHluorin2 being calculated according to Methods. Z-score standardation per condition and replicate also calculated. Rows correspond to values of a single cell.
Strain	Condition	Replicate	Signal	Size
pHluorin2-lycopene	2% galactose	1	0.601316	32155
pHluorin2-lycopene	2% galactose	1	0.6666	65431
pHluorin2-lycopene	2% galactose	1	1.1529	101775
pHluorin2-lycopene	2% galactose	1	1.27646	59220
pHluorin2-lycopene	2% galactose	1	1.17985	96775
pHluorin2-lycopene	2% galactose	1	1.01593	79913
pHluorin2-lycopene	2% galactose	1	0.67919	35216
pHluorin2-lycopene	2% galactose	1	1.02169	72349
pHluorin2-lycopene	2% galactose	1	1.09798	99771
pHluorin2-lycopene	2% galactose	1	0.912074	87577
pHluorin2-lycopene	2% galactose	1	1.03514	107107
pHluorin2-lycopene	2% galactose	1	0.654147	54465
pHluorin2-lycopene	2% galactose	1	0.669209	61412
pHluorin2-lycopene	2% galactose	1	0.715398	65192
pHluorin2-lycopene	2% galactose	1	0.584772	52125
pHluorin2-lycopene	2% galactose	1	0.915301	67120
pHluorin2-lycopene	2% galactose	1	0.999396	100838
pHluorin2-lycopene	2% galactose	1	1.05838	86511
pHluorin2-lycopene	2% galactose	1	0.687585	65900
pHluorin2-lycopene	2% galactose	1	1.17076	118207
pHluorin2-lycopene	2% galactose	1	1.17419	74849
pHluorin2-lycopene	2% galactose	1	1.1143	124057
pHluorin2-lycopene	2% galactose	1	0.615335	59817
pHluorin2-lycopene	2% galactose	1	0.603683	46418
pHluorin2-lycopene	2% galactose	1	1.26848	130594
pHluorin2-lycopene	2% galactose	1	0.599224	51661
pHluorin2-lycopene	2% galactose	1	0.612135	62616
pHluorin2-lycopene	2% galactose	1	1.06903	60375
pHluorin2-lycopene	2% galactose	1	0.5967	69993
pHluorin2-lycopene	2% galactose	1	0.6747	42065
pHluorin2-lycopene	2% galactose	1	1.19028	91496
pHluorin2-lycopene	2% galactose	1	1.04438	112592
pHluorin2-lycopene	2% galactose	1	0.655735	72243
pHluorin2-lycopene	2% galactose	1	0.585928	36562
pHluorin2-lycopene	2% galactose	1	0.6572	65099
pHluorin2-lycopene	2% galactose	1	1.10001	76037
pHluorin2-lycopene	2% galactose	1	0.671559	31807
pHluorin2-lycopene	2% galactose	1	1.16653	64875
pHluorin2-lycopene	2% galactose	1	0.605122	69494
pHluorin2-lycopene	2% galactose	1	1.0976	57875
pHluorin2-lycopene	2% galactose	1	1.02848	91431
pHluorin2-lycopene	2% galactose	1	0.599356	74644
pHluorin2-lycopene	2% galactose	1	0.654571	63173
pHluorin2-lycopene	2% galactose	1	1.05244	63010
pHluorin2-lycopene	2% galactose	1	0.583962	51231
pHluorin2-lycopene	2% galactose	1	1.13901	111807
pHluorin2-lycopene	2% galactose	1	0.601787	50482
pHluorin2-lycopene	2% galactose	1	0.718716	61285
pHluorin2-lycopene	2% galactose	1	1.21695	117651
pHluorin2-lycopene	2% galactose	1	1.29495	102146
pHluorin2-lycopene	2% galactose	1	1.04697	59733
pHluorin2-lycopene	2% galactose	1	1.14216	70392
pHluorin2-lycopene	2% galactose	1	1.14643	83896
pHluorin2-lycopene	2% galactose	1	0.65792	67230
pHluorin2-lycopene	2% galactose	1	1.03149	94608
pHluorin2-lycopene	2% galactose	1	1.01126	77556
pHluorin2-lycopene	2% galactose	1	0.635964	52172
pHluorin2-lycopene	2% galactose	1	0.633638	63118
pHluorin2-lycopene	2% galactose	1	1.12165	108295
pHluorin2-lycopene	2% galactose	1	0.592475	54982
pHluorin2-lycopene	2% galactose	1	1.2027	65284
pHluorin2-lycopene	2% galactose	1	1.13913	116952
pHluorin2-lycopene	2% galactose	1	0.983814	92365
pHluorin2-lycopene	2% galactose	1	0.617058	60495
pHluorin2-lycopene	2% galactose	1	1.08219	54883
pHluorin2-lycopene	2% galactose	1	0.693968	65636
pHluorin2-lycopene	2% galactose	1	0.883128	88210
pHluorin2-lycopene	2% galactose	1	0.581431	61310
pHluorin2-lycopene	2% galactose	1	1.00551	114717
pHluorin2-lycopene	2% galactose	1	1.06901	106410
pHluorin2-lycopene	2% galactose	1	0.687723	37278
pHluorin2-lycopene	2% galactose	1	1.10133	102897
pHluorin2-lycopene	2% galactose	1	1.1473	115726
pHluorin2-lycopene	2% galactose	1	0.580205	61769
pHluorin2-lycopene	2% galactose	1	1.18786	134247
pHluorin2-lycopene	2% galactose	1	0.870154	61765
pHluorin2-lycopene	2% galactose	1	0.600178	64425
pHluorin2-lycopene	2% galactose	1	0.615004	66062
pHluorin2-lycopene	2% galactose	1	1.11934	69873
pHluorin2-lycopene	2% galactose	1	0.977769	79992
pHluorin2-lycopene	2% galactose	1	1.08734	70436
pHluorin2-lycopene	2% galactose	1	0.602885	43289
pHluorin2-lycopene	2% galactose	1	0.585175	61809
pHluorin2-lycopene	2% galactose	1	0.667756	41764
pHluorin2-lycopene	2% galactose	1	1.02576	89342
pHluorin2-lycopene	2% galactose	1	1.0117	119343
pHluorin2-lycopene	2% galactose	1	1.17855	131297
pHluorin2-lycopene	2% galactose	1	1.19633	144805
pHluorin2-lycopene	2% galactose	1	1.08798	97723
pHluorin2-lycopene	2% galactose	1	0.647109	60262
pHluorin2-lycopene	2% galactose	1	1.08257	133706
pHluorin2-lycopene	2% galactose	1	0.619519	56092
pHluorin2-lycopene	2% galactose	1	0.635075	70615
pHluorin2-lycopene	2% galactose	1	0.614489	64793
pHluorin2-lycopene	2% galactose	1	0.615671	48903
pHluorin2-lycopene	2% galactose	1	1.0619	67433
pHluorin2-lycopene	2% galactose	1	0.678405	69498
pHluorin2-lycopene	2% galactose	1	0.630959	46926
pHluorin2-lycopene	2% galactose	1	1.04045	110165
pHluorin2-lycopene	2% galactose	1	0.572348	65147
pHluorin2-lycopene	2% galactose	1	0.599883	39661
pHluorin2-lycopene	2% galactose	1	1.09532	106390
pHluorin2-lycopene	2% galactose	1	0.582569	53308
pHluorin2-lycopene	2% galactose	1	0.604258	44246
pHluorin2-lycopene	2% galactose	1	0.586143	66138
pHluorin2-lycopene	2% galactose	1	0.566572	66275
pHluorin2-lycopene	2% galactose	1	1.0406	108189
pHluorin2-lycopene	2% galactose	1	1.16114	64267
pHluorin2-lycopene	2% galactose	1	1.12171	88275
pHluorin2-lycopene	2% galactose	1	1.14737	120146
pHluorin2-lycopene	2% galactose	1	1.03833	78818
pHluorin2-lycopene	2% galactose	1	1.15794	87920
pHluorin2-lycopene	2% galactose	1	1.12054	100690
pHluorin2-lycopene	2% galactose	1	0.564139	71016
pHluorin2-lycopene	2% galactose	1	1.18827	73005
pHluorin2-lycopene	2% galactose	1	0.610374	93804
pHluorin2-lycopene	2% galactose	1	0.59359	78266
pHluorin2-lycopene	2% galactose	1	1.09308	114778
pHluorin2-lycopene	2% galactose	1	0.939994	61348
pHluorin2-lycopene	2% galactose	1	0.696453	119327
pHluorin2-lycopene	2% galactose	1	1.10604	118630
pHluorin2-lycopene	2% galactose	1	1.23704	133044
pHluorin2-lycopene	2% galactose	1	0.608284	54399
pHluorin2-lycopene	2% galactose	1	1.10134	129666
pHluorin2-lycopene	2% galactose	1	0.66772	61939
pHluorin2-lycopene	2% galactose	1	1.03925	97148
pHluorin2-lycopene	2% galactose	1	1.08894	76359
pHluorin2-lycopene	2% galactose	1	0.649149	60952
pHluorin2-lycopene	2% galactose	1	1.01957	48666
pHluorin2-lycopene	2% galactose	1	0.66102	73418
pHluorin2-lycopene	2% galactose	1	1.05827	100518
pHluorin2-lycopene	2% galactose	1	0.63064	94510
pHluorin2-lycopene	2% galactose	1	0.651064	106906
pHluorin2-lycopene	2% galactose	1	1.00158	88344
pHluorin2-lycopene	2% galactose	1	0.598252	47204
pHluorin2-lycopene	2% galactose	1	0.620315	44163
pHluorin2-lycopene	2% galactose	1	1.06389	84425
pHluorin2-lycopene	2% galactose	1	1.1088	86616
pHluorin2-lycopene	2% galactose	1	0.996694	97191
pHluorin2-lycopene	2% galactose	1	1.22449	35827
pHluorin2-lycopene	2% galactose	1	1.084	100836
pHluorin2-lycopene	2% galactose	1	0.891675	63731
pHluorin2-lycopene	2% galactose	1	0.911331	89869
pHluorin2-lycopene	2% galactose	1	1.01891	86859
pHluorin2-lycopene	2% galactose	1	0.65983	64171
pHluorin2-lycopene	2% galactose	1	1.17724	55009
pHluorin2-lycopene	2% galactose	1	1.07252	71949
pHluorin2-lycopene	2% galactose	1	1.0826	69071
pHluorin2-lycopene	2% galactose	1	0.949666	63700
pHluorin2-lycopene	2% galactose	1	1.0146	95619
pHluorin2-lycopene	2% galactose	1	1.12165	104387
pHluorin2-lycopene	2% galactose	1	1.23876	123281
pHluorin2-lycopene	2% galactose	1	1.05001	75670
pHluorin2-lycopene	2% galactose	1	1.25076	129508
pHluorin2-lycopene	2% galactose	1	0.573054	34404
pHluorin2-lycopene	2% galactose	1	1.09019	63317
pHluorin2-lycopene	2% galactose	1	0.641616	66327
pHluorin2-lycopene	2% galactose	1	0.583051	48125
pHluorin2-lycopene	2% galactose	1	0.663974	72402
pHluorin2-lycopene	2% galactose	1	1.01058	51443
pHluorin2-lycopene	2% galactose	1	1.04299	57646
pHluorin2-lycopene	2% galactose	1	0.902203	73318
pHluorin2-lycopene	2% galactose	1	1.12728	81791
pHluorin2-lycopene	2% galactose	1	0.555841	34735
pHluorin2-lycopene	2% galactose	1	1.04332	97298
pHluorin2-lycopene	2% galactose	1	1.05933	117313
pHluorin2-lycopene	2% galactose	1	1.0322	67524
pHluorin2-lycopene	2% galactose	1	0.640411	80911
pHluorin2-lycopene	2% galactose	1	1.04416	107474
pHluorin2-lycopene	2% galactose	1	1.07197	74596
pHluorin2-lycopene	2% galactose	1	0.992723	79849
pHluorin2-lycopene	2% galactose	1	1.17149	91408
pHluorin2-lycopene	2% galactose	1	0.634575	56440
pHluorin2-lycopene	2% galactose	1	0.974676	48508
pHluorin2-lycopene	2% galactose	1	1.2275	123155
pHluorin2-lycopene	2% galactose	1	1.13588	100154
pHluorin2-lycopene	2% galactose	1	0.626695	56924
pHluorin2-lycopene	2% galactose	1	0.549891	44387
pHluorin2-lycopene	2% galactose	1	1.09341	109870
pHluorin2-lycopene	2% galactose	1	1.01947	87363
pHluorin2-lycopene	2% galactose	1	0.693997	92964
pHluorin2-lycopene	2% galactose	1	1.27995	47197
pHluorin2-lycopene	2% galactose	1	1.20049	115701
pHluorin2-lycopene	2% galactose	1	0.639849	40153
pHluorin2-lycopene	2% galactose	1	1.08424	111983
pHluorin2-lycopene	2% galactose	1	1.13331	67666
pHluorin2-lycopene	2% galactose	1	0.705614	45583
pHluorin2-lycopene	2% galactose	1	1.14604	97090
pHluorin2-lycopene	2% galactose	1	0.606117	52706
pHluorin2-lycopene	2% galactose	1	1.15849	107622
pHluorin2-lycopene	2% galactose	1	1.11238	120168
pHluorin2-lycopene	2% galactose	1	1.08252	77549
pHluorin2-lycopene	2% galactose	1	0.666994	38520
pHluorin2-lycopene	2% galactose	1	0.854777	91462
pHluorin2-lycopene	2% galactose	1	0.693217	71044
pHluorin2-lycopene	2% galactose	1	1.07204	60043
pHluorin2-lycopene	2% galactose	1	1.09204	80268
pHluorin2-lycopene	2% galactose	1	1.18705	66118
pHluorin2-lycopene	2% galactose	1	0.725215	62920
pHluorin2-lycopene	2% galactose	1	1.00492	62435
pHluorin2-lycopene	2% galactose	1	1.06032	73600
pHluorin2-lycopene	2% galactose	1	1.07943	101190
pHluorin2-lycopene	2% galactose	1	1.03255	124701
pHluorin2-lycopene	2% galactose	1	0.641711	54577
pHluorin2-lycopene	2% galactose	1	0.580367	129818
pHluorin2-lycopene	2% galactose	1	1.23588	150004
pHluorin2-lycopene	2% galactose	1	0.570216	62689
pHluorin2-lycopene	2% galactose	1	0.949152	91115
pHluorin2-lycopene	2% galactose	1	1.10497	104962
pHluorin2-lycopene	2% galactose	1	1.13297	87821
pHluorin2-lycopene	2% galactose	1	1.11698	103266
pHluorin2-lycopene	2% galactose	1	0.620336	70898
pHluorin2-lycopene	2% galactose	1	0.585275	64865
pHluorin2-lycopene	2% galactose	1	0.649929	33871
pHluorin2-lycopene	2% galactose	1	0.625824	121570
pHluorin2-lycopene	2% galactose	1	1.20312	96680
pHluorin2-lycopene	2% galactose	1	0.634486	43463
pHluorin2-lycopene	2% galactose	1	1.11786	89397
pHluorin2-lycopene	2% galactose	1	0.680433	41924
pHluorin2-lycopene	2% galactose	1	1.08388	66067
pHluorin2-lycopene	2% galactose	1	0.535188	52758
pHluorin2-lycopene	2% galactose	1	0.664214	72218
pHluorin2-lycopene	2% galactose	1	0.661539	54670
pHluorin2-lycopene	2% galactose	1	1.16083	86278
pHluorin2-lycopene	2% galactose	1	1.19468	154985
pHluorin2-lycopene	2% galactose	1	1.12643	114506
pHluorin2-lycopene	2% galactose	1	1.14629	106372
pHluorin2-lycopene	2% galactose	1	1.13553	118863
pHluorin2-lycopene	2% galactose	1	0.648363	43494
pHluorin2-lycopene	2% galactose	1	1.15868	110799
pHluorin2-lycopene	2% galactose	1	1.05844	66914
pHluorin2-lycopene	2% galactose	1	0.978019	69635
pHluorin2-lycopene	2% galactose	1	1.14603	91387
pHluorin2-lycopene	2% galactose	1	0.627362	54875
pHluorin2-lycopene	2% galactose	1	1.1282	117488
pHluorin2-lycopene	2% galactose	1	1.10573	122572
pHluorin2-lycopene	2% galactose	1	1.10261	67096
pHluorin2-lycopene	2% galactose	1	1.10146	78089
pHluorin2-lycopene	2% galactose	1	0.671577	63150
pHluorin2-lycopene	2% galactose	1	1.05027	129531
pHluorin2-lycopene	2% galactose	1	1.09539	83386
pHluorin2-lycopene	2% galactose	1	1.17304	136447
pHluorin2-lycopene	2% galactose	1	1.16628	123322
pHluorin2-lycopene	2% galactose	1	0.936322	81699
pHluorin2-lycopene	2% galactose	1	1.07115	97131
pHluorin2-lycopene	2% galactose	1	1.21846	110482
pHluorin2-lycopene	2% galactose	1	0.974262	64255
pHluorin2-lycopene	2% galactose	1	0.947187	39224
pHluorin2-lycopene	2% galactose	1	1.20806	118525
pHluorin2-lycopene	2% galactose	1	1.0885	122009
pHluorin2-lycopene	2% galactose	1	1.04663	48631
pHluorin2-lycopene	2% galactose	1	1.15723	62749
pHluorin2-lycopene	2% galactose	1	1.13797	63797
pHluorin2-lycopene	2% galactose	1	1.06386	117746
pHluorin2-lycopene	2% galactose	1	1.18039	75026
pHluorin2-lycopene	2% galactose	1	1.22809	161273
pHluorin2-lycopene	2% galactose	1	1.22949	52271
pHluorin2-lycopene	2% galactose	1	0.597696	33565
pHluorin2-lycopene	2% galactose	1	0.994918	92151
pHluorin2-lycopene	2% galactose	1	1.21621	153903
pHluorin2-lycopene	2% galactose	1	1.05971	84723
pHluorin2-lycopene	2% galactose	1	0.640593	55520
pHluorin2-lycopene	2% galactose	1	1.06998	109961
pHluorin2-lycopene	2% galactose	1	1.01653	94320
pHluorin2-lycopene	2% galactose	1	0.717783	36402
pHluorin2-lycopene	2% galactose	1	1.07117	73837
pHluorin2-lycopene	2% galactose	1	1.18444	147111
pHluorin2-lycopene	2% galactose	1	1.12758	110135
pHluorin2-lycopene	2% galactose	1	0.733818	84141
pHluorin2-lycopene	2% galactose	1	0.64806	44791
pHluorin2-lycopene	2% galactose	1	1.04376	89431
pHluorin2-lycopene	2% galactose	1	1.10409	88104
pHluorin2-lycopene	2% galactose	1	0.815347	102922
pHluorin2-lycopene	2% galactose	1	1.18889	95256
pHluorin2-lycopene	2% galactose	1	1.05246	93554
pHluorin2-lycopene	2% galactose	1	1.00967	77017
pHluorin2-lycopene	2% galactose	1	0.615488	57681
pHluorin2-lycopene	2% galactose	1	1.25058	141265
pHluorin2-lycopene	2% galactose	1	1.14377	93084
pHluorin2-lycopene	2% galactose	1	0.699468	76374
pHluorin2-lycopene	2% galactose	1	0.975804	88614
pHluorin2-lycopene	2% galactose	1	1.07336	120306
pHluorin2-lycopene	2% galactose	1	1.00012	77844
pHluorin2-lycopene	2% galactose	1	0.652499	58419
pHluorin2-lycopene	2% galactose	1	1.11215	89704
pHluorin2-lycopene	2% galactose	1	1.00364	100509
pHluorin2-lycopene	2% galactose	1	0.701443	63166
pHluorin2-lycopene	2% galactose	1	0.630272	64485
pHluorin2-lycopene	2% galactose	1	0.998183	61898
pHluorin2-lycopene	2% galactose	1	1.19614	121045
pHluorin2-lycopene	2% galactose	1	1.25741	36428
pHluorin2-lycopene	2% galactose	1	1.24361	118137
pHluorin2-lycopene	2% galactose	1	1.02379	93007
pHluorin2-lycopene	2% galactose	1	0.592575	70242
pHluorin2-lycopene	2% galactose	1	0.939609	63585
pHluorin2-lycopene	2% galactose	1	0.576	51558
pHluorin2-lycopene	2% galactose	1	1.02616	86566
pHluorin2-lycopene	2% galactose	1	1.15575	106919
pHluorin2-lycopene	2% galactose	1	0.660508	79637
pHluorin2-lycopene	2% galactose	1	1.31848	62934
pHluorin2-lycopene	2% galactose	1	0.98845	51319
pHluorin2-lycopene	2% galactose	1	1.02212	62194
pHluorin2-lycopene	2% galactose	1	1.12804	65860
pHluorin2-lycopene	2% galactose	1	0.66249	41711
pHluorin2-lycopene	2% galactose	1	0.671373	80219
pHluorin2-lycopene	2% galactose	1	1.25747	101160
pHluorin2-lycopene	2% galactose	1	1.04834	80292
pHluorin2-lycopene	2% galactose	1	0.97118	75206
pHluorin2-lycopene	2% galactose	1	0.67992	71554
pHluorin2-lycopene	2% galactose	1	1.1485	59072
pHluorin2-lycopene	2% galactose	1	1.22169	103523
pHluorin2-lycopene	2% galactose	1	0.730393	60635
pHluorin2-lycopene	2% galactose	1	1.08112	62159
pHluorin2-lycopene	2% galactose	1	0.651355	82026
pHluorin2-lycopene	2% galactose	1	1.25777	135580
pHluorin2-lycopene	2% galactose	1	1.14585	86327
pHluorin2-lycopene	2% galactose	1	1.09556	55294
pHluorin2-lycopene	2% galactose	1	1.10034	71803
pHluorin2-lycopene	2% galactose	1	1.09481	106781
pHluorin2-lycopene	2% galactose	1	1.22973	105272
pHluorin2-lycopene	2% galactose	1	1.13951	112659
pHluorin2-lycopene	2% galactose	1	0.67473	64716
pHluorin2-lycopene	2% galactose	1	1.21008	141436
pHluorin2-lycopene	2% galactose	1	1.18205	123308
pHluorin2-lycopene	2% galactose	1	1.16218	107539
pHluorin2-lycopene	2% galactose	1	1.0561	61456
pHluorin2-lycopene	2% galactose	1	1.0523	72252
pHluorin2-lycopene	2% galactose	1	0.565766	75537
pHluorin2-lycopene	2% galactose	1	0.629036	51121
pHluorin2-lycopene	2% galactose	1	0.648625	87089
pHluorin2-lycopene	2% galactose	1	1.0967	123245
pHluorin2-lycopene	2% galactose	1	0.597102	70666
pHluorin2-lycopene	2% galactose	1	1.15312	72466
pHluorin2-lycopene	2% galactose	1	0.697969	76090
pHluorin2-lycopene	2% galactose	1	0.578139	71853
pHluorin2-lycopene	2% galactose	1	1.12638	41424
pHluorin2-lycopene	2% galactose	1	1.14477	111820
pHluorin2-lycopene	2% galactose	1	0.653372	78644
pHluorin2-lycopene	2% galactose	1	1.09818	117235
pHluorin2-lycopene	2% galactose	1	0.974855	81534
pHluorin2-lycopene	2% galactose	1	1.10204	102940
pHluorin2-lycopene	2% galactose	1	0.788105	72826
pHluorin2-lycopene	2% galactose	1	1.18565	111662
pHluorin2-lycopene	2% galactose	1	1.03965	103554
pHluorin2-lycopene	2% galactose	1	0.915748	83811
pHluorin2-lycopene	2% galactose	1	1.18161	132546
pHluorin2-lycopene	2% galactose	1	1.02561	90776
pHluorin2-lycopene	2% galactose	1	1.02591	103020
pHluorin2-lycopene	2% galactose	1	0.623818	33438
pHluorin2-lycopene	2% galactose	1	0.694546	44269
pHluorin2-lycopene	2% galactose	1	1.25751	139118
pHluorin2-lycopene	2% galactose	1	0.981628	95116
pHluorin2-lycopene	2% galactose	1	0.637679	79142
pHluorin2-lycopene	2% galactose	1	0.65175	45666
pHluorin2-lycopene	2% galactose	1	0.657208	32989
pHluorin2-lycopene	2% galactose	1	1.04074	58465
pHluorin2-lycopene	2% galactose	1	0.945469	96901
pHluorin2-lycopene	2% galactose	1	0.673375	61988
pHluorin2-lycopene	2% galactose	1	0.550955	39660
pHluorin2-lycopene	2% galactose	1	1.13882	114277
pHluorin2-lycopene	2% galactose	1	0.64858	57227
pHluorin2-lycopene	2% galactose	1	0.614599	29938
pHluorin2-lycopene	2% galactose	1	1.20834	107625
pHluorin2-lycopene	2% galactose	1	0.836718	65499
pHluorin2-lycopene	2% galactose	1	1.21516	100146
pHluorin2-lycopene	2% galactose	1	0.991949	92308
pHluorin2-lycopene	2% galactose	1	1.06177	58312
pHluorin2-lycopene	2% galactose	1	0.670392	78540
pHluorin2-lycopene	2% galactose	1	0.685468	64351
pHluorin2-lycopene	2% galactose	1	0.531061	53296
pHluorin2-lycopene	2% galactose	1	1.08082	119197
pHluorin2-lycopene	2% galactose	1	0.947987	71450
pHluorin2-lycopene	2% galactose	1	1.09644	82493
pHluorin2-lycopene	2% galactose	1	0.844973	68658
pHluorin2-lycopene	2% galactose	1	1.12235	91612
pHluorin2-lycopene	2% galactose	1	0.764403	66863
pHluorin2-lycopene	2% galactose	1	0.692914	87527
pHluorin2-lycopene	2% galactose	1	1.08737	82065
pHluorin2-lycopene	2% galactose	1	1.12317	118943
pHluorin2-lycopene	2% galactose	1	1.14195	125441
pHluorin2-lycopene	2% galactose	1	1.30112	105694
pHluorin2-lycopene	2% galactose	1	0.958229	76611
pHluorin2-lycopene	2% galactose	1	1.07987	113782
pHluorin2-lycopene	2% galactose	1	0.94176	109423
pHluorin2-lycopene	2% galactose	1	1.07816	104367
pHluorin2-lycopene	2% galactose	1	1.01668	56883
pHluorin2-lycopene	2% galactose	1	0.732489	35597
pHluorin2-lycopene	2% galactose	1	1.18094	119942
pHluorin2-lycopene	2% galactose	1	0.58812	49598
pHluorin2-lycopene	2% galactose	1	0.829018	86721
pHluorin2-lycopene	2% galactose	1	1.06863	79983
pHluorin2-lycopene	2% galactose	1	1.04698	100543
pHluorin2-lycopene	2% galactose	1	1.07851	96308
pHluorin2-lycopene	2% galactose	1	0.925234	76496
pHluorin2-lycopene	2% galactose	1	1.17298	104231
pHluorin2-lycopene	2% galactose	1	1.12226	43787
pHluorin2-lycopene	2% galactose	1	1.0581	59958
pHluorin2-lycopene	2% galactose	1	1.108	117793
pHluorin2-lycopene	2% galactose	1	0.99078	77705
pHluorin2-lycopene	2% galactose	1	1.1197	127858
pHluorin2-lycopene	2% galactose	1	0.682639	124399
pHluorin2-lycopene	2% galactose	1	1.01112	101008
pHluorin2-lycopene	2% galactose	1	1.09404	80601
pHluorin2-lycopene	2% galactose	1	0.671086	62134
pHluorin2-lycopene	2% galactose	1	1.06182	76243
pHluorin2-lycopene	2% galactose	1	0.641228	37149
pHluorin2-lycopene	2% galactose	1	0.637417	62881
pHluorin2-lycopene	2% galactose	1	0.848232	50942
pHluorin2-lycopene	2% galactose	1	1.09461	61692
pHluorin2-lycopene	2% galactose	1	1.02573	72271
pHluorin2-lycopene	2% galactose	1	1.0494	66281
pHluorin2-lycopene	2% galactose	1	1.20004	120664
pHluorin2-lycopene	2% galactose	1	1.15108	113518
pHluorin2-lycopene	2% galactose	1	1.14497	94879
pHluorin2-lycopene	2% galactose	1	1.09606	111610
pHluorin2-lycopene	2% galactose	1	1.10296	78178
pHluorin2-lycopene	2% galactose	1	0.633964	74606
pHluorin2-lycopene	2% galactose	1	0.953444	54328
pHluorin2-lycopene	2% galactose	1	0.641173	68998
pHluorin2-lycopene	2% galactose	1	1.04207	95164
pHluorin2-lycopene	2% galactose	1	0.620406	68733
pHluorin2-lycopene	2% galactose	1	1.20611	124659
pHluorin2-lycopene	2% galactose	1	1.01464	109229
pHluorin2-lycopene	2% galactose	1	0.592872	28807
pHluorin2-lycopene	2% galactose	1	0.631169	63663
pHluorin2-lycopene	2% galactose	1	0.665852	46927
pHluorin2-lycopene	2% galactose	1	1.12532	65235
pHluorin2-lycopene	2% galactose	1	1.22163	34143
pHluorin2-lycopene	2% galactose	1	1.13641	110797
pHluorin2-lycopene	2% galactose	1	1.11992	93716
pHluorin2-lycopene	2% galactose	1	0.682423	103998
pHluorin2-lycopene	2% galactose	1	1.12443	91722
pHluorin2-lycopene	2% galactose	1	1.08664	94117
pHluorin2-lycopene	2% galactose	1	0.648728	91862
pHluorin2-lycopene	2% galactose	1	1.10334	102922
pHluorin2-lycopene	2% galactose	1	1.02363	92977
pHluorin2-lycopene	2% galactose	1	0.594867	49583
pHluorin2-lycopene	2% galactose	1	0.626149	71861
pHluorin2-lycopene	2% galactose	1	1.09141	106871
pHluorin2-lycopene	2% galactose	1	0.555248	36308
pHluorin2-lycopene	2% galactose	1	1.02595	64316
pHluorin2-lycopene	2% galactose	1	0.997589	80988
pHluorin2-lycopene	2% galactose	1	1.07447	80923
pHluorin2-lycopene	2% galactose	1	0.57099	30173
pHluorin2-lycopene	2% galactose	1	0.616177	73520
pHluorin2-lycopene	2% galactose	1	0.628583	65288
pHluorin2-lycopene	2% galactose	1	1.14614	115145
pHluorin2-lycopene	2% galactose	1	1.07661	131492
pHluorin2-lycopene	2% galactose	1	1.17769	90080
pHluorin2-lycopene	2% galactose	1	1.13639	45993
pHluorin2-lycopene	2% galactose	1	1.18025	122667
pHluorin2-lycopene	2% galactose	1	1.14313	86225
pHluorin2-lycopene	2% galactose	1	1.1605	92301
pHluorin2-lycopene	2% galactose	1	1.10284	90850
pHluorin2-lycopene	2% galactose	1	0.559043	54380
pHluorin2-lycopene	2% galactose	1	1.0225	68748
pHluorin2-lycopene	2% galactose	1	1.23587	70075
pHluorin2-lycopene	2% galactose	1	1.05957	110467
pHluorin2-lycopene	2% galactose	1	0.567677	32240
pHluorin2-lycopene	2% galactose	1	0.999032	65721
pHluorin2-lycopene	2% galactose	1	0.876596	57516
pHluorin2-lycopene	2% galactose	1	0.605188	60516
pHluorin2-lycopene	2% galactose	1	1.00444	76332
pHluorin2-lycopene	2% galactose	1	1.04842	97461
pHluorin2-lycopene	2% galactose	1	1.12581	97421
pHluorin2-lycopene	2% galactose	1	1.03652	94791
pHluorin2-lycopene	2% galactose	1	0.950912	66764
pHluorin2-lycopene	2% galactose	1	1.21845	144945
pHluorin2-lycopene	2% galactose	1	0.595623	90781
pHluorin2-lycopene	2% galactose	1	1.01018	87585
pHluorin2-lycopene	2% galactose	1	0.680971	74084
pHluorin2-lycopene	2% galactose	1	0.600778	56636
pHluorin2-lycopene	2% galactose	1	0.578551	59495
pHluorin2-lycopene	2% galactose	1	0.654032	100180
pHluorin2-lycopene	2% galactose	1	1.22267	105433
pHluorin2-lycopene	2% galactose	1	1.07401	101132
pHluorin2-lycopene	2% galactose	1	1.01075	90498
pHluorin2-lycopene	2% galactose	1	1.11088	77450
pHluorin2-lycopene	2% galactose	1	1.04091	82087
pHluorin2-lycopene	2% galactose	1	1.09947	91351
pHluorin2-lycopene	2% galactose	1	1.05274	111273
pHluorin2-lycopene	2% galactose	1	1.26878	70321
pHluorin2-lycopene	2% galactose	1	0.621591	57672
pHluorin2-lycopene	2% galactose	1	1.19168	73744
pHluorin2-lycopene	2% galactose	1	1.09332	73551
pHluorin2-lycopene	2% galactose	1	1.05623	63097
pHluorin2-lycopene	2% galactose	1	1.1849	104292
pHluorin2-lycopene	2% galactose	1	0.544203	73107
pHluorin2-lycopene	2% galactose	1	1.06405	101848
pHluorin2-lycopene	2% galactose	1	1.28178	59929
pHluorin2-lycopene	2% galactose	1	1.10318	53248
pHluorin2-lycopene	2% galactose	1	1.10442	85399
pHluorin2-lycopene	2% galactose	1	1.07666	108025
pHluorin2-lycopene	2% galactose	1	0.584864	62007
pHluorin2-lycopene	2% galactose	1	0.65989	40035
pHluorin2-lycopene	2% galactose	1	0.648395	44957
pHluorin2-lycopene	2% galactose	1	1.28396	145927
pHluorin2-lycopene	2% galactose	1	1.19573	113780
pHluorin2-lycopene	2% galactose	1	1.1621	61817
pHluorin2-lycopene	2% galactose	1	0.682905	62601
pHluorin2-lycopene	2% galactose	1	0.664351	64820
pHluorin2-lycopene	2% galactose	1	1.04866	96132
pHluorin2-lycopene	2% galactose	1	1.06641	68680
pHluorin2-lycopene	2% galactose	1	1.10161	99999
pHluorin2-lycopene	2% galactose	1	0.639036	54830
pHluorin2-lycopene	2% galactose	1	0.565456	34309
pHluorin2-lycopene	2% galactose	1	1.09985	104637
pHluorin2-lycopene	2% galactose	1	0.583245	65196
pHluorin2-lycopene	2% galactose	1	0.605315	64167
pHluorin2-lycopene	2% galactose	1	1.12431	125380
pHluorin2-lycopene	2% galactose	1	0.667461	65104
pHluorin2-lycopene	2% galactose	1	1.04723	80105
pHluorin2-lycopene	2% galactose	1	0.658997	55023
pHluorin2-lycopene	2% galactose	1	0.643075	48542
pHluorin2-lycopene	2% galactose	1	0.740589	60941
pHluorin2-lycopene	2% galactose	1	0.659812	38961
pHluorin2-lycopene	2% galactose	1	1.04988	103619
pHluorin2-lycopene	2% galactose	1	1.02686	94875
pHluorin2-lycopene	2% galactose	1	0.97295	95774
pHluorin2-lycopene	2% galactose	1	0.721865	41452
pHluorin2-lycopene	2% galactose	1	1.17754	75287
pHluorin2-lycopene	2% galactose	1	0.755134	36806
pHluorin2-lycopene	2% galactose	1	0.553719	50115
pHluorin2-lycopene	2% galactose	1	1.04912	52628
pHluorin2-lycopene	2% galactose	1	1.18594	123313
pHluorin2-lycopene	2% galactose	1	1.30977	133661
pHluorin2-lycopene	2% galactose	1	0.985324	88302
pHluorin2-lycopene	2% galactose	1	1.07888	94975
pHluorin2-lycopene	2% galactose	1	1.20921	138506
pHluorin2-lycopene	2% galactose	1	1.13732	62178
pHluorin2-lycopene	2% galactose	1	1.20334	137353
pHluorin2-lycopene	2% galactose	1	0.632234	47222
pHluorin2-lycopene	2% galactose	1	1.02866	90384
pHluorin2-lycopene	2% galactose	1	1.16834	55931
pHluorin2-lycopene	2% galactose	1	1.20996	127427
pHluorin2-lycopene	2% galactose	1	1.24233	66541
pHluorin2-lycopene	2% galactose	1	1.12463	114661
pHluorin2-lycopene	2% galactose	1	1.01133	77512
pHluorin2-lycopene	2% galactose	1	0.601961	63078
pHluorin2-lycopene	2% galactose	1	0.675117	64295
pHluorin2-lycopene	2% galactose	1	1.10254	95368
pHluorin2-lycopene	2% galactose	1	0.647283	66180
pHluorin2-lycopene	2% galactose	1	0.666966	46084
pHluorin2-lycopene	2% galactose	1	1.0658	108486
pHluorin2-lycopene	2% galactose	1	0.585962	65463
pHluorin2-lycopene	2% galactose	1	1.03563	109490
pHluorin2-lycopene	2% galactose	1	0.764763	38130
pHluorin2-lycopene	2% galactose	1	1.05451	111731
pHluorin2-lycopene	2% galactose	1	1.06156	100614
pHluorin2-lycopene	2% galactose	1	1.07641	93568
pHluorin2-lycopene	2% galactose	1	1.03177	79929
pHluorin2-lycopene	2% galactose	1	1.06566	72634
pHluorin2-lycopene	2% galactose	1	0.613508	64344
pHluorin2-lycopene	2% galactose	1	0.664025	71540
pHluorin2-lycopene	2% galactose	1	1.24999	163604
pHluorin2-lycopene	2% galactose	1	0.63064	53768
pHluorin2-lycopene	2% galactose	1	1.14715	127401
pHluorin2-lycopene	2% galactose	1	1.20661	132254
pHluorin2-lycopene	2% galactose	1	0.623985	50416
pHluorin2-lycopene	2% galactose	1	1.11707	98357
pHluorin2-lycopene	2% galactose	1	1.01734	119274
pHluorin2-lycopene	2% galactose	1	1.13286	100614
pHluorin2-lycopene	2% galactose	1	1.05858	58190
pHluorin2-lycopene	2% galactose	1	0.550438	42276
pHluorin2-lycopene	2% galactose	1	0.707929	62172
pHluorin2-lycopene	2% galactose	1	1.16085	121608
pHluorin2-lycopene	2% galactose	1	0.994176	82358
pHluorin2-lycopene	2% galactose	1	1.14314	81187
pHluorin2-lycopene	2% galactose	1	0.653761	46506
pHluorin2-lycopene	2% galactose	1	1.08289	71768
pHluorin2-lycopene	2% galactose	1	0.594535	57636
pHluorin2-lycopene	2% galactose	1	0.992896	71573
pHluorin2-lycopene	2% galactose	1	1.15331	82469
pHluorin2-lycopene	2% galactose	1	1.18063	113986
pHluorin2-lycopene	2% galactose	1	1.02677	79107
pHluorin2-lycopene	2% galactose	1	1.0664	69057
pHluorin2-lycopene	2% galactose	1	0.652961	53089
pHluorin2-lycopene	2% galactose	1	0.638614	71880
pHluorin2-lycopene	2% galactose	1	1.17961	66521
pHluorin2-lycopene	2% galactose	1	1.10916	98784
pHluorin2-lycopene	2% galactose	1	0.699031	99856
pHluorin2-lycopene	2% galactose	1	0.690762	62854
pHluorin2-lycopene	2% galactose	1	0.988159	97411
pHluorin2-lycopene	2% galactose	1	0.900329	103625
pHluorin2-lycopene	2% galactose	1	0.601188	55366
pHluorin2-lycopene	2% galactose	1	1.16328	53326
pHluorin2-lycopene	2% galactose	1	0.742851	40834
pHluorin2-lycopene	2% galactose	1	1.05011	90696
pHluorin2-lycopene	2% galactose	1	0.720617	71054
pHluorin2-lycopene	2% galactose	1	0.969547	60825
pHluorin2-lycopene	2% galactose	1	1.0145	109334
pHluorin2-lycopene	2% galactose	1	0.662855	76514
pHluorin2-lycopene	2% galactose	1	0.608148	46283
pHluorin2-lycopene	2% galactose	1	1.26875	143151
pHluorin2-lycopene	2% galactose	1	1.14834	59949
pHluorin2-lycopene	2% galactose	1	1.01729	57190
pHluorin2-lycopene	2% galactose	1	0.624601	73077
pHluorin2-lycopene	2% galactose	1	1.17028	85654
pHluorin2-lycopene	2% galactose	1	0.992823	52282
pHluorin2-lycopene	2% galactose	1	0.669016	46672
pHluorin2-lycopene	2% galactose	1	1.18134	113297
pHluorin2-lycopene	2% galactose	1	1.04658	88093
pHluorin2-lycopene	2% galactose	1	1.17177	62705
pHluorin2-lycopene	2% galactose	1	1.29083	69077
pHluorin2-lycopene	2% galactose	1	1.1528	102002
pHluorin2-lycopene	2% galactose	1	0.707462	61539
pHluorin2-lycopene	2% galactose	1	0.823431	44024
pHluorin2-lycopene	2% galactose	1	1.02646	93181
pHluorin2-lycopene	2% galactose	1	1.17616	135492
pHluorin2-lycopene	2% galactose	1	0.573582	45092
pHluorin2-lycopene	2% galactose	1	0.921429	93360
pHluorin2-lycopene	2% galactose	1	1.06199	140550
pHluorin2-lycopene	2% galactose	1	1.25448	101387
pHluorin2-lycopene	2% galactose	1	1.0617	66094
pHluorin2-lycopene	2% galactose	1	1.25281	145695
pHluorin2-lycopene	2% galactose	1	1.05084	57765
pHluorin2-lycopene	2% galactose	1	1.1018	107399
pHluorin2-lycopene	2% galactose	1	0.57174	65888
pHluorin2-lycopene	2% galactose	1	0.651879	76724
pHluorin2-lycopene	2% galactose	1	0.765546	55940
pHluorin2-lycopene	2% galactose	1	1.15818	114044
pHluorin2-lycopene	2% galactose	1	1.05534	111524
pHluorin2-lycopene	2% galactose	1	1.21582	85746
pHluorin2-lycopene	2% galactose	1	0.837866	80994
pHluorin2-lycopene	2% galactose	1	1.15497	90933
pHluorin2-lycopene	2% galactose	1	0.664642	64579
pHluorin2-lycopene	2% galactose	1	0.996997	89692
pHluorin2-lycopene	2% galactose	1	1.06675	111283
pHluorin2-lycopene	2% galactose	1	1.0736	79683
pHluorin2-lycopene	2% galactose	1	0.567679	42919
pHluorin2-lycopene	2% galactose	1	1.10069	107103
pHluorin2-lycopene	2% galactose	1	0.646862	36047
pHluorin2-lycopene	2% galactose	1	1.00313	63781
pHluorin2-lycopene	2% galactose	1	0.737217	45497
pHluorin2-lycopene	2% galactose	1	1.15634	96156
pHluorin2-lycopene	2% galactose	1	1.08783	50527
pHluorin2-lycopene	2% galactose	1	1.1681	118669
pHluorin2-lycopene	2% galactose	1	1.09342	71986
pHluorin2-lycopene	2% galactose	1	0.658686	97633
pHluorin2-lycopene	2% galactose	1	0.90962	101487
pHluorin2-lycopene	2% galactose	1	1.17046	115068
pHluorin2-lycopene	2% galactose	1	0.62199	103315
pHluorin2-lycopene	2% galactose	1	1.13079	91237
pHluorin2-lycopene	2% galactose	1	1.03607	120366
pHluorin2-lycopene	2% galactose	1	1.1045	81872
pHluorin2-lycopene	2% galactose	1	0.546022	37718
pHluorin2-lycopene	2% galactose	1	1.12161	97478
pHluorin2-lycopene	2% galactose	1	0.622065	51130
pHluorin2-lycopene	2% galactose	1	0.62593	78368
pHluorin2-lycopene	2% galactose	1	1.10768	98352
pHluorin2-lycopene	2% galactose	1	1.03036	87144
pHluorin2-lycopene	2% galactose	1	0.714977	41202
pHluorin2-lycopene	2% galactose	1	1.10811	82361
pHluorin2-lycopene	2% galactose	1	1.07024	107882
pHluorin2-lycopene	2% galactose	1	1.19599	118312
pHluorin2-lycopene	2% galactose	1	0.676366	39411
pHluorin2-lycopene	2% galactose	1	0.665978	57994
pHluorin2-lycopene	2% galactose	1	1.14603	105214
pHluorin2-lycopene	2% galactose	1	1.20071	90589
pHluorin2-lycopene	2% galactose	1	1.10358	93343
pHluorin2-lycopene	2% galactose	1	0.573131	33972
pHluorin2-lycopene	2% galactose	1	1.21656	107704
pHluorin2-lycopene	2% galactose	1	1.10657	65014
pHluorin2-lycopene	2% galactose	1	1.07335	103362
pHluorin2-lycopene	2% galactose	1	1.13196	63729
pHluorin2-lycopene	2% galactose	1	1.16879	128186
pHluorin2-lycopene	2% galactose	1	0.724412	73512
pHluorin2-lycopene	2% galactose	1	0.644456	61376
pHluorin2-lycopene	2% galactose	1	0.568419	46426
pHluorin2-lycopene	2% galactose	1	0.623525	40712
pHluorin2-lycopene	2% galactose	1	0.626226	31732
pHluorin2-lycopene	2% galactose	1	1.1794	107721
pHluorin2-lycopene	2% galactose	1	1.11704	59252
pHluorin2-lycopene	2% galactose	1	1.10464	103682
pHluorin2-lycopene	2% galactose	1	1.01444	67098
pHluorin2-lycopene	2% galactose	1	0.857307	51765
pHluorin2-lycopene	2% galactose	1	1.24376	111786
pHluorin2-lycopene	2% galactose	1	0.59917	38164
pHluorin2-lycopene	2% galactose	1	1.31092	91157
pHluorin2-lycopene	2% galactose	1	1.05842	97415
pHluorin2-lycopene	2% galactose	1	1.17519	107753
pHluorin2-lycopene	2% galactose	1	1.10928	119511
pHluorin2-lycopene	2% galactose	1	0.561896	52760
pHluorin2-lycopene	2% galactose	1	0.55758	43004
pHluorin2-lycopene	2% galactose	1	1.15641	106138
pHluorin2-lycopene	2% galactose	1	1.14465	112214
pHluorin2-lycopene	2% galactose	1	0.661065	82422
pHluorin2-lycopene	2% galactose	1	0.997793	96587
pHluorin2-lycopene	2% galactose	1	0.630026	66788
pHluorin2-lycopene	2% galactose	1	0.69806	59254
pHluorin2-lycopene	2% galactose	1	1.1006	89850
pHluorin2-lycopene	2% galactose	1	0.643284	61725
pHluorin2-lycopene	2% galactose	1	0.6205	76142
pHluorin2-lycopene	2% galactose	1	0.721243	67983
pHluorin2-lycopene	2% galactose	1	1.01508	70211
pHluorin2-lycopene	2% galactose	1	0.674345	65746
pHluorin2-lycopene	2% galactose	1	0.78302	50177
pHluorin2-lycopene	2% galactose	1	1.22468	133475
pHluorin2-lycopene	2% galactose	1	0.663335	74934
pHluorin2-lycopene	2% galactose	1	1.07112	104971
pHluorin2-lycopene	2% galactose	1	1.06034	86066
pHluorin2-lycopene	2% galactose	1	0.935882	103342
pHluorin2-lycopene	2% galactose	1	0.563636	61350
pHluorin2-lycopene	2% galactose	1	0.621545	62370
pHluorin2-lycopene	2% galactose	1	0.65632	50888
pHluorin2-lycopene	2% galactose	1	1.19569	127586
pHluorin2-lycopene	2% galactose	1	1.14539	138196
pHluorin2-lycopene	2% galactose	1	0.965757	89107
pHluorin2-lycopene	2% galactose	1	0.616652	113728
pHluorin2-lycopene	2% galactose	1	1.20641	132512
pHluorin2-lycopene	2% galactose	1	1.15523	86237
pHluorin2-lycopene	2% galactose	1	1.0331	64538
pHluorin2-lycopene	2% galactose	1	0.974056	92478
pHluorin2-lycopene	2% galactose	1	1.08351	86902
pHluorin2-lycopene	2% galactose	1	1.07255	109310
pHluorin2-lycopene	2% galactose	1	0.882928	81696
pHluorin2-lycopene	2% galactose	1	0.659674	82418
pHluorin2-lycopene	2% galactose	1	1.2014	147156
pHluorin2-lycopene	2% galactose	1	0.981702	85653
pHluorin2-lycopene	2% galactose	1	1.18333	89661
pHluorin2-lycopene	2% galactose	1	1.0992	134657
pHluorin2-lycopene	2% galactose	1	1.15509	97074
pHluorin2-lycopene	2% galactose	1	0.723757	78835
pHluorin2-lycopene	2% galactose	1	1.18103	72418
pHluorin2-lycopene	2% galactose	1	1.09712	112088
pHluorin2-lycopene	2% galactose	1	1.02684	93163
pHluorin2-lycopene	2% galactose	1	0.691648	63892
pHluorin2-lycopene	2% galactose	1	0.597792	37570
pHluorin2-lycopene	2% galactose	1	0.649408	135337
pHluorin2-lycopene	2% galactose	1	1.06331	119813
pHluorin2-lycopene	2% galactose	1	1.04667	62759
pHluorin2-lycopene	2% galactose	1	1.06852	39123
pHluorin2-lycopene	2% galactose	1	0.665799	78067
pHluorin2-lycopene	2% galactose	1	0.565338	73860
pHluorin2-lycopene	2% galactose	1	1.18627	104584
pHluorin2-lycopene	2% galactose	1	0.565758	57019
pHluorin2-lycopene	2% galactose	1	1.04044	90944
pHluorin2-lycopene	2% galactose	1	0.664169	79329
pHluorin2-lycopene	2% galactose	1	0.617278	56156
pHluorin2-lycopene	2% galactose	1	1.17014	122990
pHluorin2-lycopene	2% galactose	1	0.90968	84464
pHluorin2-lycopene	2% galactose	1	0.584482	68414
pHluorin2-lycopene	2% galactose	1	1.12704	78851
pHluorin2-lycopene	2% galactose	1	0.986395	93008
pHluorin2-lycopene	2% galactose	1	1.01492	111697
pHluorin2-lycopene	2% galactose	1	1.24095	94791
pHluorin2-lycopene	2% galactose	1	0.603302	54625
pHluorin2-lycopene	2% galactose	1	0.627828	45438
pHluorin2-lycopene	2% galactose	1	1.01492	101222
pHluorin2-lycopene	2% galactose	1	1.05136	71670
pHluorin2-lycopene	2% galactose	1	0.664006	60870
pHluorin2-lycopene	2% galactose	1	1.13355	59913
pHluorin2-lycopene	2% galactose	1	0.576051	52305
pHluorin2-lycopene	2% galactose	1	0.988875	56746
pHluorin2-lycopene	2% galactose	1	0.651842	61020
pHluorin2-lycopene	2% galactose	1	0.541275	45406
pHluorin2-lycopene	2% galactose	1	0.882155	109188
pHluorin2-lycopene	2% galactose	1	1.03788	90702
pHluorin2-lycopene	2% galactose	1	0.675573	45354
pHluorin2-lycopene	2% galactose	1	0.719255	68296
pHluorin2-lycopene	2% galactose	1	1.1428	114137
pHluorin2-lycopene	2% galactose	1	1.06648	43959
pHluorin2-lycopene	2% galactose	1	1.09227	88907
pHluorin2-lycopene	2% galactose	1	1.08518	58448
pHluorin2-lycopene	2% galactose	1	1.08359	85939
pHluorin2-lycopene	2% galactose	1	0.658717	58652
pHluorin2-lycopene	2% galactose	1	0.883276	84722
pHluorin2-lycopene	2% galactose	1	1.20146	114186
pHluorin2-lycopene	2% galactose	1	0.725308	48251
pHluorin2-lycopene	2% galactose	1	1.07209	114777
pHluorin2-lycopene	2% galactose	1	0.593834	57600
pHluorin2-lycopene	2% galactose	1	0.56727	54400
pHluorin2-lycopene	2% galactose	1	1.12428	65445
pHluorin2-lycopene	2% galactose	1	0.658216	56322
pHluorin2-lycopene	2% galactose	1	1.04773	71363
pHluorin2-lycopene	2% galactose	1	0.639627	61970
pHluorin2-lycopene	2% galactose	1	1.02365	92994
pHluorin2-lycopene	2% galactose	1	0.594065	56580
pHluorin2-lycopene	2% galactose	1	0.507709	43749
pHluorin2-lycopene	2% galactose	1	0.671293	67970
pHluorin2-lycopene	2% galactose	1	1.19111	86606
pHluorin2-lycopene	2% galactose	1	0.693351	66291
pHluorin2-lycopene	2% galactose	1	1.02433	88810
pHluorin2-lycopene	2% galactose	1	0.694279	53297
pHluorin2-lycopene	2% galactose	1	0.619808	68687
pHluorin2-lycopene	2% galactose	1	0.962534	92127
pHluorin2-lycopene	2% galactose	1	0.528868	45637
pHluorin2-lycopene	2% galactose	1	0.698351	77035
pHluorin2-lycopene	2% galactose	1	0.989837	107755
pHluorin2-lycopene	2% galactose	1	1.14079	74191
pHluorin2-lycopene	2% galactose	1	1.05605	108150
pHluorin2-lycopene	2% galactose	1	1.04934	92004
pHluorin2-lycopene	2% galactose	1	1.11638	97401
pHluorin2-lycopene	2% galactose	1	1.01465	99185
pHluorin2-lycopene	2% galactose	1	0.95342	50789
pHluorin2-lycopene	2% galactose	1	0.692943	55849
pHluorin2-lycopene	2% galactose	1	0.602938	56347
pHluorin2-lycopene	2% galactose	1	1.16093	114151
pHluorin2-lycopene	2% galactose	1	1.18607	96073
pHluorin2-lycopene	2% galactose	1	1.17082	123356
pHluorin2-lycopene	2% galactose	1	0.945956	61161
pHluorin2-lycopene	2% galactose	1	0.592901	52062
pHluorin2-lycopene	2% galactose	1	1.21158	94364
pHluorin2-lycopene	2% galactose	1	0.609569	72300
pHluorin2-lycopene	2% galactose	1	1.15582	48769
pHluorin2-lycopene	2% galactose	1	0.706025	37381
pHluorin2-lycopene	2% galactose	1	0.740706	38357
pHluorin2-lycopene	2% galactose	1	0.617778	34132
pHluorin2-lycopene	2% galactose	1	0.940105	88750
pHluorin2-lycopene	2% galactose	1	1.00369	97263
pHluorin2-lycopene	2% galactose	1	1.14507	47908
pHluorin2-lycopene	2% galactose	1	1.10055	107543
pHluorin2-lycopene	2% galactose	1	0.98785	46409
pHluorin2-lycopene	2% galactose	1	0.99323	68927
pHluorin2-lycopene	2% galactose	1	1.0546	90140
pHluorin2-lycopene	2% galactose	1	0.65344	63416
pHluorin2-lycopene	2% galactose	1	0.60829	52144
pHluorin2-lycopene	2% galactose	1	0.936838	56359
pHluorin2-lycopene	2% galactose	1	0.695115	47811
pHluorin2-lycopene	2% galactose	1	1.08975	100527
pHluorin2-lycopene	2% galactose	1	1.17828	76096
pHluorin2-lycopene	2% galactose	1	0.600937	80293
pHluorin2-lycopene	2% galactose	1	1.03912	109925
pHluorin2-lycopene	2% galactose	1	0.532115	35514
pHluorin2-lycopene	2% galactose	1	0.687387	52436
pHluorin2-lycopene	2% galactose	1	1.07608	54982
pHluorin2-lycopene	2% galactose	1	1.14923	112137
pHluorin2-lycopene	2% galactose	1	0.641663	71634
pHluorin2-lycopene	2% galactose	1	0.632565	65656
pHluorin2-lycopene	2% galactose	1	0.680685	46425
pHluorin2-lycopene	2% galactose	1	1.1147	39738
pHluorin2-lycopene	2% galactose	1	1.14819	115581
pHluorin2-lycopene	2% galactose	1	0.597214	52027
pHluorin2-lycopene	2% galactose	1	0.634328	52886
pHluorin2-lycopene	2% galactose	1	1.13721	107573
pHluorin2-lycopene	2% galactose	1	1.137	116373
pHluorin2-lycopene	2% galactose	1	0.625659	48013
pHluorin2-lycopene	2% galactose	1	1.09604	104735
pHluorin2-lycopene	2% galactose	1	1.19132	56340
pHluorin2-lycopene	2% galactose	1	0.635404	118115
pHluorin2-lycopene	2% galactose	1	1.05381	101691
pHluorin2-lycopene	2% galactose	1	1.18747	87217
pHluorin2-lycopene	2% galactose	1	0.997459	68222
pHluorin2-lycopene	2% galactose	1	1.15065	79511
pHluorin2-lycopene	2% galactose	1	1.17824	117677
pHluorin2-lycopene	2% galactose	1	1.12541	85481
pHluorin2-lycopene	2% galactose	1	0.594109	70073
pHluorin2-lycopene	2% galactose	1	1.06842	93579
pHluorin2-lycopene	2% galactose	1	1.07123	109113
pHluorin2-lycopene	2% galactose	1	1.20482	119508
pHluorin2-lycopene	2% galactose	1	1.08792	62077
pHluorin2-lycopene	2% galactose	1	0.63038	50784
pHluorin2-lycopene	2% galactose	1	1.14115	90433
pHluorin2-lycopene	2% galactose	1	1.14404	97842
pHluorin2-lycopene	2% galactose	1	1.06522	83773
pHluorin2-lycopene	2% galactose	1	0.638397	73067
pHluorin2-lycopene	2% galactose	1	0.621544	51134
pHluorin2-lycopene	2% galactose	1	0.772853	93599
pHluorin2-lycopene	2% galactose	1	0.823374	74830
pHluorin2-lycopene	2% galactose	1	0.6679	69850
pHluorin2-lycopene	2% galactose	1	0.662367	69644
pHluorin2-lycopene	2% galactose	1	0.613237	59447
pHluorin2-lycopene	2% galactose	1	1.14947	92706
pHluorin2-lycopene	2% galactose	1	1.21228	91345
pHluorin2-lycopene	2% galactose	1	0.597817	49181
pHluorin2-lycopene	2% galactose	1	0.615451	61470
pHluorin2-lycopene	2% galactose	1	1.04323	117266
pHluorin2-lycopene	2% galactose	1	1.16621	148837
pHluorin2-lycopene	2% galactose	1	1.05687	94623
pHluorin2-lycopene	2% galactose	1	1.11909	60945
pHluorin2-lycopene	2% galactose	1	0.689245	62519
pHluorin2-lycopene	2% galactose	1	0.924858	64661
pHluorin2-lycopene	2% galactose	1	1.1105	86488
pHluorin2-lycopene	2% galactose	1	1.06402	101908
pHluorin2-lycopene	2% galactose	1	1.1553	72012
pHluorin2-lycopene	2% galactose	1	0.601674	66993
pHluorin2-lycopene	2% galactose	1	1.01084	97250
pHluorin2-lycopene	2% galactose	1	1.16738	112050
pHluorin2-lycopene	2% galactose	1	0.697543	44103
pHluorin2-lycopene	2% galactose	1	0.71378	54265
pHluorin2-lycopene	2% galactose	1	0.539837	34612
pHluorin2-lycopene	2% galactose	1	0.663091	73098
pHluorin2-lycopene	2% galactose	1	0.694241	73724
pHluorin2-lycopene	2% galactose	1	0.970199	49774
pHluorin2-lycopene	2% galactose	1	1.07161	96356
pHluorin2-lycopene	2% galactose	1	0.670267	80431
pHluorin2-lycopene	2% galactose	1	0.660458	63295
pHluorin2-lycopene	2% galactose	1	1.0463	82886
pHluorin2-lycopene	2% galactose	1	1.21591	131442
pHluorin2-lycopene	2% galactose	1	0.648434	40311
pHluorin2-lycopene	2% galactose	1	1.02093	55565
pHluorin2-lycopene	2% galactose	1	0.644234	50961
pHluorin2-lycopene	2% galactose	1	0.617111	53080
pHluorin2-lycopene	2% galactose	1	1.06853	92104
pHluorin2-lycopene	2% galactose	1	1.17791	102525
pHluorin2-lycopene	2% galactose	1	1.0952	60333
pHluorin2-lycopene	2% galactose	1	0.581477	60952
pHluorin2-lycopene	2% galactose	1	1.13166	67451
pHluorin2-lycopene	2% galactose	1	1.13072	86151
pHluorin2-lycopene	2% galactose	1	0.602568	34723
pHluorin2-lycopene	2% galactose	1	0.684387	120382
pHluorin2-lycopene	2% galactose	1	1.03027	115896
pHluorin2-lycopene	2% galactose	1	1.08396	85189
pHluorin2-lycopene	2% galactose	1	1.17632	119824
pHluorin2-lycopene	2% galactose	1	1.09144	75112
pHluorin2-lycopene	2% galactose	1	0.629903	69988
pHluorin2-lycopene	2% galactose	1	1.01348	79214
pHluorin2-lycopene	2% galactose	1	0.691839	58645
pHluorin2-lycopene	2% galactose	1	1.07835	78825
pHluorin2-lycopene	2% galactose	1	0.670211	73532
pHluorin2-lycopene	2% galactose	1	1.10744	86566
pHluorin2-lycopene	2% galactose	1	1.13028	95118
pHluorin2-lycopene	2% galactose	1	0.605203	64780
pHluorin2-lycopene	2% galactose	1	1.15277	83918
pHluorin2-lycopene	2% galactose	1	1.02303	73051
pHluorin2-lycopene	2% galactose	1	1.15569	142646
pHluorin2-lycopene	2% galactose	1	1.12218	40647
pHluorin2-lycopene	2% galactose	1	1.09496	92024
pHluorin2-lycopene	2% galactose	1	1.13824	126784
pHluorin2-lycopene	2% galactose	1	0.654461	66495
pHluorin2-lycopene	2% galactose	1	1.32566	90685
pHluorin2-lycopene	2% galactose	1	1.15547	107353
pHluorin2-lycopene	2% galactose	1	1.07496	96946
pHluorin2-lycopene	2% galactose	1	1.18937	84461
pHluorin2-lycopene	2% galactose	1	1.07611	73255
pHluorin2-lycopene	2% galactose	1	0.647811	74711
pHluorin2-lycopene	2% galactose	1	0.655631	79587
pHluorin2-lycopene	2% galactose	1	1.05842	61176
pHluorin2-lycopene	2% galactose	1	1.03769	66640
pHluorin2-lycopene	2% galactose	1	0.672082	68282
pHluorin2-lycopene	2% galactose	1	1.02116	121907
pHluorin2-lycopene	2% galactose	1	1.16157	67711
pHluorin2-lycopene	2% galactose	1	1.2419	73011
pHluorin2-lycopene	2% galactose	1	1.10791	98691
pHluorin2-lycopene	2% galactose	1	1.34743	69359
pHluorin2-lycopene	2% galactose	1	0.850197	76448
pHluorin2-lycopene	2% galactose	1	0.637557	67513
pHluorin2-lycopene	2% galactose	1	1.18379	61623
pHluorin2-lycopene	2% galactose	1	0.920113	62704
pHluorin2-lycopene	2% galactose	1	0.647051	40946
pHluorin2-lycopene	2% galactose	1	1.1836	116825
pHluorin2-lycopene	2% galactose	1	1.03854	88852
pHluorin2-lycopene	2% galactose	1	1.12949	81155
pHluorin2-lycopene	2% galactose	1	1.01306	98838
pHluorin2-lycopene	2% galactose	1	1.08348	104040
pHluorin2-lycopene	2% galactose	1	1.13802	123296
pHluorin2-lycopene	2% galactose	1	1.15173	118982
pHluorin2-lycopene	2% galactose	1	1.02963	81740
pHluorin2-lycopene	2% galactose	1	0.649195	70472
pHluorin2-lycopene	2% galactose	1	0.683406	51950
pHluorin2-lycopene	2% galactose	1	0.625876	45206
pHluorin2-lycopene	2% galactose	1	1.00208	93789
pHluorin2-lycopene	2% galactose	1	1.02807	57856
pHluorin2-lycopene	2% galactose	1	0.623565	55917
pHluorin2-lycopene	2% galactose	1	1.02978	91399
pHluorin2-lycopene	2% galactose	1	1.16871	155945
pHluorin2-lycopene	2% galactose	1	1.02348	97750
pHluorin2-lycopene	2% galactose	1	1.03984	95078
pHluorin2-lycopene	2% galactose	1	1.10645	91923
pHluorin2-lycopene	2% galactose	1	0.673705	89279
pHluorin2-lycopene	2% galactose	1	1.03251	55229
pHluorin2-lycopene	2% galactose	1	1.10155	90770
pHluorin2-lycopene	2% galactose	1	0.600324	47968
pHluorin2-lycopene	2% galactose	1	1.10975	76550
pHluorin2-lycopene	2% galactose	1	0.994401	94080
pHluorin2-lycopene	2% galactose	1	1.28251	94145
pHluorin2-lycopene	2% galactose	1	0.697066	51608
pHluorin2-lycopene	2% galactose	1	1.11672	114936
pHluorin2-lycopene	2% galactose	1	0.639725	39828
pHluorin2-lycopene	2% galactose	1	1.05523	99725
pHluorin2-lycopene	2% galactose	1	0.609914	58323
pHluorin2-lycopene	2% galactose	1	1.01723	86490
pHluorin2-lycopene	2% galactose	1	1.16123	68894
pHluorin2-lycopene	2% galactose	1	1.03901	94272
pHluorin2-lycopene	2% galactose	1	1.09022	110881
pHluorin2-lycopene	2% galactose	1	0.673699	74711
pHluorin2-lycopene	2% galactose	1	0.621338	53995
pHluorin2-lycopene	2% galactose	1	0.701994	83277
pHluorin2-lycopene	2% galactose	1	1.19183	112925
pHluorin2-lycopene	2% galactose	1	0.892937	57829
pHluorin2-lycopene	2% galactose	1	1.17362	108641
pHluorin2-lycopene	2% galactose	1	1.10604	85271
pHluorin2-lycopene	2% galactose	1	1.16413	124394
pHluorin2-lycopene	2% galactose	1	0.625653	44517
pHluorin2-lycopene	2% galactose	1	0.976761	138026
pHluorin2-lycopene	2% galactose	1	0.96951	97235
pHluorin2-lycopene	2% galactose	1	0.978264	92372
pHluorin2-lycopene	2% galactose	1	0.663381	88394
pHluorin2-lycopene	2% galactose	1	1.06456	54078
pHluorin2-lycopene	2% galactose	1	1.13518	89026
pHluorin2-lycopene	2% galactose	1	0.712312	66919
pHluorin2-lycopene	2% galactose	1	1.10685	125793
pHluorin2-lycopene	2% galactose	1	0.654713	75227
pHluorin2-lycopene	2% galactose	1	1.03489	95904
pHluorin2-lycopene	2% galactose	1	1.01762	116641
pHluorin2-lycopene	2% galactose	1	0.596905	82392
pHluorin2-lycopene	2% galactose	1	1.18154	124069
pHluorin2-lycopene	2% galactose	1	1.02727	70119
pHluorin2-lycopene	2% galactose	1	1.1347	66806
pHluorin2-lycopene	2% galactose	1	0.662014	65393
pHluorin2-lycopene	2% galactose	1	1.07116	96510
pHluorin2-lycopene	2% galactose	1	0.630391	43242
pHluorin2-lycopene	2% galactose	1	0.646228	72259
pHluorin2-lycopene	2% galactose	1	1.16477	119435
pHluorin2-lycopene	2% galactose	1	1.16986	138813
pHluorin2-lycopene	2% galactose	1	1.21713	124121
pHluorin2-lycopene	2% galactose	1	0.617325	72647
pHluorin2-lycopene	2% galactose	1	1.05119	97211
pHluorin2-lycopene	2% galactose	1	1.08237	92432
pHluorin2-lycopene	2% galactose	1	1.07811	94504
pHluorin2-lycopene	2% galactose	1	1.12145	68291
pHluorin2-lycopene	2% galactose	1	0.658295	83183
pHluorin2-lycopene	2% galactose	1	0.58529	40185
pHluorin2-lycopene	2% galactose	1	0.646201	82671
pHluorin2-lycopene	2% galactose	1	0.658606	59539
pHluorin2-lycopene	2% galactose	1	1.17811	130175
pHluorin2-lycopene	2% galactose	1	0.640667	52676
pHluorin2-lycopene	2% galactose	1	0.646265	49530
pHluorin2-lycopene	2% galactose	1	0.650915	62637
pHluorin2-lycopene	2% galactose	1	0.638666	66934
pHluorin2-lycopene	2% galactose	1	1.26274	46340
pHluorin2-lycopene	2% galactose	1	1.15589	105603
pHluorin2-lycopene	2% galactose	1	1.20777	133175
pHluorin2-lycopene	2% galactose	1	1.01302	48740
pHluorin2-lycopene	2% galactose	1	1.00601	97842
pHluorin2-lycopene	2% galactose	1	1.12773	107311
pHluorin2-lycopene	2% galactose	1	1.11705	53246
pHluorin2-lycopene	2% galactose	1	1.09781	64706
pHluorin2-lycopene	2% galactose	1	1.03758	91662
pHluorin2-lycopene	2% galactose	1	1.07805	123126
pHluorin2-lycopene	2% galactose	1	0.620167	45121
pHluorin2-lycopene	2% galactose	1	0.582072	69592
pHluorin2-lycopene	2% galactose	1	1.1237	58198
pHluorin2-lycopene	2% galactose	1	0.980106	59065
pHluorin2-lycopene	2% galactose	1	0.579522	58863
pHluorin2-lycopene	2% galactose	1	1.0611	92345
pHluorin2-lycopene	2% galactose	1	1.0621	73444
pHluorin2-lycopene	2% galactose	1	1.17734	121090
pHluorin2-lycopene	2% galactose	1	1.13248	95059
pHluorin2-lycopene	2% galactose	1	1.18041	112725
pHluorin2-lycopene	2% galactose	1	1.16485	123405
pHluorin2-lycopene	2% galactose	1	1.07469	112620
pHluorin2-lycopene	2% galactose	1	1.11312	121144
pHluorin2-lycopene	2% galactose	1	1.01209	69046
pHluorin2-lycopene	2% galactose	1	0.620168	45734
pHluorin2-lycopene	2% galactose	1	1.08506	99090
pHluorin2-lycopene	2% galactose	1	1.10666	82386
pHluorin2-lycopene	2% galactose	1	1.24818	119146
pHluorin2-lycopene	2% galactose	1	0.615374	73672
pHluorin2-lycopene	2% galactose	1	0.673174	38973
pHluorin2-lycopene	2% galactose	1	1.11707	120089
pHluorin2-lycopene	2% galactose	1	1.06237	101298
pHluorin2-lycopene	2% galactose	1	1.05523	114790
pHluorin2-lycopene	2% galactose	1	1.16715	112846
pHluorin2-lycopene	2% galactose	1	1.15058	122951
pHluorin2-lycopene	2% galactose	1	1.10942	108086
pHluorin2-lycopene	2% galactose	1	1.11665	87429
pHluorin2-lycopene	2% galactose	1	1.06989	102366
pHluorin2-lycopene	2% galactose	1	1.13232	79279
pHluorin2-lycopene	2% galactose	1	0.656095	61514
pHluorin2-lycopene	2% galactose	1	0.661039	42972
pHluorin2-lycopene	2% galactose	1	0.869624	93085
pHluorin2-lycopene	2% galactose	1	0.720324	77798
pHluorin2-lycopene	2% galactose	1	0.716847	70622
pHluorin2-lycopene	2% galactose	1	1.07089	112276
pHluorin2-lycopene	2% galactose	1	0.710777	85196
pHluorin2-lycopene	2% galactose	1	0.680779	48749
pHluorin2-lycopene	2% galactose	1	0.618356	42605
pHluorin2-lycopene	2% galactose	1	0.638488	55815
pHluorin2-lycopene	2% galactose	1	1.16175	85177
pHluorin2-lycopene	2% galactose	1	0.683804	43136
pHluorin2-lycopene	2% galactose	1	0.911616	111223
pHluorin2-lycopene	2% galactose	1	0.682378	53426
pHluorin2-lycopene	2% galactose	1	1.05689	91583
pHluorin2-lycopene	2% galactose	1	1.21718	124455
pHluorin2-lycopene	2% galactose	1	1.04826	104895
pHluorin2-lycopene	2% galactose	1	0.634299	54293
pHluorin2-lycopene	2% galactose	1	0.579095	59745
pHluorin2-lycopene	2% galactose	1	1.07889	59596
pHluorin2-lycopene	2% galactose	1	1.07169	111540
pHluorin2-lycopene	2% galactose	1	0.980564	95613
pHluorin2-lycopene	2% galactose	1	1.08052	92799
pHluorin2-lycopene	2% galactose	1	1.1291	97516
pHluorin2-lycopene	2% galactose	1	1.12927	115058
pHluorin2-lycopene	2% galactose	1	1.20089	132954
pHluorin2-lycopene	2% galactose	1	0.560491	64373
pHluorin2-lycopene	2% galactose	1	0.630754	75586
pHluorin2-lycopene	2% galactose	1	1.20819	106806
pHluorin2-lycopene	2% galactose	1	1.11818	109432
pHluorin2-lycopene	2% galactose	1	0.633935	42433
pHluorin2-lycopene	2% galactose	1	0.560791	36375
pHluorin2-lycopene	2% galactose	1	0.981137	97385
pHluorin2-lycopene	2% galactose	1	1.07796	86742
pHluorin2-lycopene	2% galactose	1	1.10069	72005
pHluorin2-lycopene	2% galactose	1	1.02885	49120
pHluorin2-lycopene	2% galactose	1	1.09429	119396
pHluorin2-lycopene	2% galactose	1	0.949429	80011
pHluorin2-lycopene	2% galactose	1	1.13907	111370
pHluorin2-lycopene	2% galactose	1	1.15802	100158
pHluorin2-lycopene	2% galactose	1	0.630354	38137
pHluorin2-lycopene	2% galactose	1	1.0214	108327
pHluorin2-lycopene	2% galactose	1	0.710295	35206
pHluorin2-lycopene	2% galactose	1	0.685221	73558
pHluorin2-lycopene	2% galactose	1	1.17483	99683
pHluorin2-lycopene	2% galactose	1	1.05138	117154
pHluorin2-lycopene	2% galactose	1	1.13327	131623
pHluorin2-lycopene	2% galactose	1	1.02393	58785
pHluorin2-lycopene	2% galactose	1	0.631822	82139
pHluorin2-lycopene	2% galactose	1	1.10698	44048
pHluorin2-lycopene	2% galactose	1	1.17652	51030
pHluorin2-lycopene	2% galactose	1	0.643259	58059
pHluorin2-lycopene	2% galactose	1	1.01153	68181
pHluorin2-lycopene	2% galactose	1	1.11217	96538
pHluorin2-lycopene	2% galactose	1	0.667405	49103
pHluorin2-lycopene	2% galactose	1	0.846137	93846
pHluorin2-lycopene	2% galactose	1	1.09611	105502
pHluorin2-lycopene	2% galactose	1	0.632098	45975
pHluorin2-lycopene	2% galactose	1	1.12243	97340
pHluorin2-lycopene	2% galactose	1	1.03649	106821
pHluorin2-lycopene	2% galactose	1	0.602589	40050
pHluorin2-lycopene	2% galactose	1	0.577507	61687
pHluorin2-lycopene	2% galactose	1	1.19909	82542
pHluorin2-lycopene	2% galactose	1	0.614828	52781
pHluorin2-lycopene	2% galactose	1	0.625593	57441
pHluorin2-lycopene	2% galactose	1	0.572414	46058
pHluorin2-lycopene	2% galactose	1	0.967492	85488
pHluorin2-lycopene	2% galactose	1	0.595051	75567
pHluorin2-lycopene	2% galactose	1	1.22025	68407
pHluorin2-lycopene	2% galactose	1	1.16377	146630
pHluorin2-lycopene	2% galactose	1	0.597687	67225
pHluorin2-lycopene	2% galactose	1	1.08347	98165
pHluorin2-lycopene	2% galactose	1	0.627916	50407
pHluorin2-lycopene	2% galactose	1	1.03033	97591
pHluorin2-lycopene	2% galactose	1	1.0507	61528
pHluorin2-lycopene	2% galactose	1	1.07513	138245
pHluorin2-lycopene	2% galactose	1	0.624484	112571
pHluorin2-lycopene	2% galactose	1	0.629396	44755
pHluorin2-lycopene	2% galactose	1	0.662276	60063
pHluorin2-lycopene	2% galactose	1	0.937225	88574
pHluorin2-lycopene	2% galactose	1	1.21383	111179
pHluorin2-lycopene	2% galactose	1	1.20627	139290
pHluorin2-lycopene	2% galactose	1	1.10655	64525
pHluorin2-lycopene	2% galactose	1	1.04446	86260
pHluorin2-lycopene	2% galactose	1	0.928748	74343
pHluorin2-lycopene	2% galactose	1	1.10814	97557
pHluorin2-lycopene	2% galactose	1	1.16361	63499
pHluorin2-lycopene	2% galactose	1	1.09032	140596
pHluorin2-lycopene	2% galactose	1	1.07611	97573
pHluorin2-lycopene	2% galactose	1	1.09571	77789
pHluorin2-lycopene	2% galactose	1	1.14475	54716
pHluorin2-lycopene	2% galactose	1	0.578764	55546
pHluorin2-lycopene	2% galactose	1	0.992567	58042
pHluorin2-lycopene	2% galactose	1	0.599305	42286
pHluorin2-lycopene	2% galactose	1	0.702581	43589
pHluorin2-lycopene	2% galactose	1	1.11897	129529
pHluorin2-lycopene	2% galactose	1	1.19794	118276
pHluorin2-lycopene	2% galactose	1	0.995357	79767
pHluorin2-lycopene	2% galactose	1	0.700043	37420
pHluorin2-lycopene	2% galactose	1	1.17122	117907
pHluorin2-lycopene	2% galactose	1	0.594483	51074
pHluorin2-lycopene	2% galactose	1	0.940362	93955
pHluorin2-lycopene	2% galactose	1	1.18824	88891
pHluorin2-lycopene	2% galactose	1	1.05607	92324
pHluorin2-lycopene	2% galactose	1	1.03839	90983
pHluorin2-lycopene	2% galactose	1	0.628325	55942
pHluorin2-lycopene	2% galactose	1	1.04037	81784
pHluorin2-lycopene	2% galactose	1	1.108	49104
pHluorin2-lycopene	2% galactose	1	1.15165	124790
pHluorin2-lycopene	2% galactose	1	1.06474	110541
pHluorin2-lycopene	2% galactose	1	1.03759	101957
pHluorin2-lycopene	2% galactose	1	0.651328	50530
pHluorin2-lycopene	2% galactose	1	1.1522	126103
pHluorin2-lycopene	2% galactose	1	1.14252	77129
pHluorin2-lycopene	2% galactose	1	0.628788	61604
pHluorin2-lycopene	2% galactose	1	0.675205	82460
pHluorin2-lycopene	2% galactose	1	1.03375	92829
pHluorin2-lycopene	2% galactose	1	1.01775	92279
pHluorin2-lycopene	2% galactose	1	1.17034	49728
pHluorin2-lycopene	2% galactose	1	1.11007	137750
pHluorin2-lycopene	2% galactose	1	1.14	101821
pHluorin2-lycopene	2% galactose	1	0.622449	70485
pHluorin2-lycopene	2% galactose	1	1.01753	103871
pHluorin2-lycopene	2% galactose	1	1.03426	107790
pHluorin2-lycopene	2% galactose	1	1.12553	52087
pHluorin2-lycopene	2% galactose	1	1.03309	102434
pHluorin2-lycopene	2% galactose	1	1.2111	116432
pHluorin2-lycopene	2% galactose	1	0.56739	57030
pHluorin2-lycopene	2% galactose	1	0.592223	32364
pHluorin2-lycopene	2% galactose	1	0.972229	105716
pHluorin2-lycopene	2% galactose	1	1.09109	47141
pHluorin2-lycopene	2% galactose	1	0.614656	43231
pHluorin2-lycopene	2% galactose	1	1.08398	116135
pHluorin2-lycopene	2% galactose	1	1.06505	63918
pHluorin2-lycopene	2% galactose	1	0.718175	32464
pHluorin2-lycopene	2% galactose	1	1.00006	86160
pHluorin2-lycopene	2% galactose	1	0.653112	93662
pHluorin2-lycopene	2% galactose	1	1.04947	87864
pHluorin2-lycopene	2% galactose	1	0.967723	54376
pHluorin2-lycopene	2% galactose	1	0.592035	62757
pHluorin2-lycopene	2% galactose	1	0.662969	70483
pHluorin2-lycopene	2% galactose	1	0.631461	59670
pHluorin2-lycopene	2% galactose	1	1.16522	101479
pHluorin2-lycopene	2% galactose	1	0.565576	51130
pHluorin2-lycopene	2% galactose	1	0.701752	47006
pHluorin2-lycopene	2% galactose	1	1.08979	105055
pHluorin2-lycopene	2% galactose	1	0.982443	61488
pHluorin2-lycopene	2% galactose	1	0.990257	76571
pHluorin2-lycopene	2% galactose	1	0.618798	70007
pHluorin2-lycopene	2% galactose	1	1.03049	61733
pHluorin2-lycopene	2% galactose	1	1.13866	85603
pHluorin2-lycopene	2% galactose	1	0.628166	41426
pHluorin2-lycopene	2% galactose	1	1.0891	104473
pHluorin2-lycopene	2% galactose	1	1.1135	95695
pHluorin2-lycopene	2% galactose	1	1.0124	90832
pHluorin2-lycopene	2% galactose	1	1.14602	99723
pHluorin2-lycopene	2% galactose	1	1.02645	65650
pHluorin2-lycopene	2% galactose	1	1.15787	87826
pHluorin2-lycopene	2% galactose	1	0.98938	75396
pHluorin2-lycopene	2% galactose	1	0.611924	44711
pHluorin2-lycopene	2% galactose	1	1.20749	106515
pHluorin2-lycopene	2% galactose	1	1.18389	122779
pHluorin2-lycopene	2% galactose	1	1.03623	65126
pHluorin2-lycopene	2% galactose	1	1.06613	53524
pHluorin2-lycopene	2% galactose	1	1.02832	111205
pHluorin2-lycopene	2% galactose	1	1.10701	122442
pHluorin2-lycopene	2% galactose	1	0.971714	63926
pHluorin2-lycopene	2% galactose	1	0.98517	119517
pHluorin2-lycopene	2% galactose	1	1.0378	113437
pHluorin2-lycopene	2% galactose	1	0.696926	85351
pHluorin2-lycopene	2% galactose	1	1.16586	113113
pHluorin2-lycopene	2% galactose	1	1.11066	100689
pHluorin2-lycopene	2% galactose	1	0.618407	42872
pHluorin2-lycopene	2% galactose	1	0.564654	52894
pHluorin2-lycopene	2% galactose	1	1.07943	57696
pHluorin2-lycopene	2% galactose	1	0.745794	102276
pHluorin2-lycopene	2% galactose	1	0.654364	65313
pHluorin2-lycopene	2% galactose	1	1.01544	104682
pHluorin2-lycopene	2% galactose	1	0.663719	71591
pHluorin2-lycopene	2% galactose	1	0.578049	49650
pHluorin2-lycopene	2% galactose	1	1.12182	81122
pHluorin2-lycopene	2% galactose	1	0.621579	82108
pHluorin2-lycopene	2% galactose	1	1.00586	94468
pHluorin2-lycopene	2% galactose	1	0.583135	55820
pHluorin2-lycopene	2% galactose	1	1.04216	89029
pHluorin2-lycopene	2% galactose	1	0.97525	56421
pHluorin2-lycopene	2% galactose	1	1.14014	114757
pHluorin2-lycopene	2% galactose	1	0.689686	74328
pHluorin2-lycopene	2% galactose	1	1.05335	110811
pHluorin2-lycopene	2% galactose	1	0.93138	75053
pHluorin2-lycopene	2% galactose	1	1.12252	75664
pHluorin2-lycopene	2% galactose	1	1.26717	67124
pHluorin2-lycopene	2% galactose	1	1.01596	53735
pHluorin2-lycopene	2% galactose	1	1.20777	65380
pHluorin2-lycopene	2% galactose	1	1.11477	79997
pHluorin2-lycopene	2% galactose	1	1.09527	53835
pHluorin2-lycopene	2% galactose	1	1.0336	112022
pHluorin2-lycopene	2% galactose	1	1.0817	83405
pHluorin2-lycopene	2% galactose	1	0.565027	65843
pHluorin2-lycopene	2% galactose	1	1.11389	92983
pHluorin2-lycopene	2% galactose	1	0.567128	50297
pHluorin2-lycopene	2% galactose	1	0.573979	58480
pHluorin2-lycopene	2% galactose	1	1.06085	87907
pHluorin2-lycopene	2% galactose	1	1.10192	107826
pHluorin2-lycopene	2% galactose	1	1.03364	59914
pHluorin2-lycopene	2% galactose	1	0.643068	61529
pHluorin2-lycopene	2% galactose	1	0.862059	60153
pHluorin2-lycopene	2% galactose	1	0.502198	32860
pHluorin2-lycopene	2% galactose	1	0.688732	49749
pHluorin2-lycopene	2% galactose	1	1.13355	81457
pHluorin2-lycopene	2% galactose	1	1.0028	61688
pHluorin2-lycopene	2% galactose	1	0.676882	71279
pHluorin2-lycopene	2% galactose	1	0.625951	46137
pHluorin2-lycopene	2% galactose	1	1.08974	103551
pHluorin2-lycopene	2% galactose	1	0.691973	32266
pHluorin2-lycopene	2% galactose	1	0.719576	94235
pHluorin2-lycopene	2% galactose	1	1.10053	106789
pHluorin2-lycopene	2% galactose	1	1.06866	89169
pHluorin2-lycopene	2% galactose	1	0.625585	40726
pHluorin2-lycopene	2% galactose	1	1.03546	90817
pHluorin2-lycopene	2% galactose	1	1.14551	59388
pHluorin2-lycopene	2% galactose	1	0.607131	47188
pHluorin2-lycopene	2% galactose	1	0.701327	70099
pHluorin2-lycopene	2% galactose	1	1.02742	103662
pHluorin2-lycopene	2% galactose	1	1.13582	60660
pHluorin2-lycopene	2% galactose	1	1.07622	114890
pHluorin2-lycopene	2% galactose	1	1.0751	103224
pHluorin2-lycopene	2% galactose	1	1.08894	93103
pHluorin2-lycopene	2% galactose	1	1.13667	92553
pHluorin2-lycopene	2% galactose	1	1.05885	84272
pHluorin2-lycopene	2% galactose	1	0.631143	62912
pHluorin2-lycopene	2% galactose	1	0.984632	85352
pHluorin2-lycopene	2% galactose	1	0.649329	35183
pHluorin2-lycopene	2% galactose	1	1.18061	117114
pHluorin2-lycopene	2% galactose	1	1.25788	89316
pHluorin2-lycopene	2% galactose	1	1.05565	56462
pHluorin2-lycopene	2% galactose	1	0.977966	102830
pHluorin2-lycopene	2% galactose	1	0.559896	66899
pHluorin2-lycopene	2% galactose	1	0.980586	79009
pHluorin2-lycopene	2% galactose	1	0.574719	32275
pHluorin2-lycopene	2% galactose	1	0.54873	31029
pHluorin2-lycopene	2% galactose	1	0.578936	61722
pHluorin2-lycopene	2% galactose	1	1.01108	79089
pHluorin2-lycopene	2% galactose	1	1.08266	98268
pHluorin2-lycopene	2% galactose	1	1.09329	82934
pHluorin2-lycopene	2% galactose	1	1.10904	101353
pHluorin2-lycopene	2% galactose	1	1.04106	82397
pHluorin2-lycopene	2% galactose	1	0.617441	77526
pHluorin2-lycopene	2% galactose	1	1.19972	45000
pHluorin2-lycopene	2% galactose	1	0.614062	61713
pHluorin2-lycopene	2% galactose	1	0.719789	57955
pHluorin2-lycopene	2% galactose	1	1.13459	106739
pHluorin2-lycopene	2% galactose	1	1.05501	66046
pHluorin2-lycopene	2% galactose	1	1.24001	118362
pHluorin2-lycopene	2% galactose	1	0.635806	64767
pHluorin2-lycopene	2% galactose	1	0.635042	87741
pHluorin2-lycopene	2% galactose	1	0.68472	69468
pHluorin2-lycopene	2% galactose	1	1.09452	78538
pHluorin2-lycopene	2% galactose	1	1.03556	70013
pHluorin2-lycopene	2% galactose	1	1.1708	127732
pHluorin2-lycopene	2% galactose	1	1.17402	123982
pHluorin2-lycopene	2% galactose	1	1.03104	71171
pHluorin2-lycopene	2% galactose	1	1.22319	67968
pHluorin2-lycopene	2% galactose	1	0.681149	57042
pHluorin2-lycopene	2% galactose	1	0.686074	91267
pHluorin2-lycopene	2% galactose	1	0.684886	50505
pHluorin2-lycopene	2% galactose	1	1.06175	75825
pHluorin2-lycopene	2% galactose	1	1.09894	117963
pHluorin2-lycopene	2% galactose	1	1.00229	99677
pHluorin2-lycopene	2% galactose	1	1.02802	65655
pHluorin2-lycopene	2% galactose	1	1.05805	90520
pHluorin2-lycopene	2% galactose	1	1.15081	50816
pHluorin2-lycopene	2% galactose	1	1.03361	84751
pHluorin2-lycopene	2% galactose	1	0.993771	86728
pHluorin2-lycopene	2% galactose	1	0.695307	63866
pHluorin2-lycopene	2% galactose	1	1.03485	77064
pHluorin2-lycopene	2% galactose	1	0.645443	69604
pHluorin2-lycopene	2% galactose	1	1.11822	117040
pHluorin2-lycopene	2% galactose	1	1.04812	92545
pHluorin2-lycopene	2% galactose	1	1.10032	97097
pHluorin2-lycopene	2% galactose	1	1.17962	115985
pHluorin2-lycopene	2% galactose	1	1.10367	55620
pHluorin2-lycopene	2% galactose	1	0.674625	44431
pHluorin2-lycopene	2% galactose	1	0.581735	57600
pHluorin2-lycopene	2% galactose	1	1.11039	77944
pHluorin2-lycopene	2% galactose	1	0.707315	61263
pHluorin2-lycopene	2% galactose	1	1.01851	102120
pHluorin2-lycopene	2% galactose	1	1.25355	101406
pHluorin2-lycopene	2% galactose	1	0.88966	52026
pHluorin2-lycopene	2% galactose	1	0.939667	73854
pHluorin2-lycopene	2% galactose	1	0.574308	43727
pHluorin2-lycopene	2% galactose	1	0.939258	80957
pHluorin2-lycopene	2% galactose	1	1.08722	134851
pHluorin2-lycopene	2% galactose	1	0.682209	77938
pHluorin2-lycopene	2% galactose	1	0.962211	107878
pHluorin2-lycopene	2% galactose	1	0.997549	87769
pHluorin2-lycopene	2% galactose	1	1.01465	91148
pHluorin2-lycopene	2% galactose	1	0.929011	35721
pHluorin2-lycopene	2% galactose	1	1.03943	100255
pHluorin2-lycopene	2% galactose	1	1.04018	85899
pHluorin2-lycopene	2% galactose	1	0.976968	77261
pHluorin2-lycopene	2% galactose	1	0.69382	72730
pHluorin2-lycopene	2% galactose	1	1.17948	132739
pHluorin2-lycopene	2% galactose	1	0.982429	93563
pHluorin2-lycopene	2% galactose	1	1.02906	78371
pHluorin2-lycopene	2% galactose	1	1.08226	88961
pHluorin2-lycopene	2% galactose	1	1.0743	83657
pHluorin2-lycopene	2% galactose	1	1.3022	148715
pHluorin2-lycopene	2% galactose	1	0.656839	41797
pHluorin2-lycopene	2% galactose	1	0.946727	63881
pHluorin2-lycopene	2% galactose	1	0.98028	104356
pHluorin2-lycopene	2% galactose	1	1.05121	51640
pHluorin2-lycopene	2% galactose	1	1.2035	134578
pHluorin2-lycopene	2% galactose	1	0.792254	46875
pHluorin2-lycopene	2% galactose	1	0.673286	106935
pHluorin2-lycopene	2% galactose	1	0.592331	47577
pHluorin2-lycopene	2% galactose	1	1.15362	105269
pHluorin2-lycopene	2% galactose	1	1.09042	93449
pHluorin2-lycopene	2% galactose	1	1.18476	55326
pHluorin2-lycopene	2% galactose	1	0.624159	67694
pHluorin2-lycopene	2% galactose	1	1.01171	110728
pHluorin2-lycopene	2% galactose	1	0.993169	116667
pHluorin2-lycopene	2% galactose	1	1.20124	68460
pHluorin2-lycopene	2% galactose	1	1.03281	130330
pHluorin2-lycopene	2% galactose	1	0.648364	51937
pHluorin2-lycopene	2% galactose	1	1.03866	85380
pHluorin2-lycopene	2% galactose	1	1.21636	136544
pHluorin2-lycopene	2% galactose	1	1.26214	57797
pHluorin2-lycopene	2% galactose	1	0.71134	77948
pHluorin2-lycopene	2% galactose	1	0.941534	79638
pHluorin2-lycopene	2% galactose	1	1.05565	99572
pHluorin2-lycopene	2% galactose	1	0.723502	67351
pHluorin2-lycopene	2% galactose	1	1.09041	108991
pHluorin2-lycopene	2% galactose	1	1.23218	124511
pHluorin2-lycopene	2% galactose	1	0.986437	71078
pHluorin2-lycopene	2% galactose	1	1.17971	78011
pHluorin2-lycopene	2% galactose	1	0.629582	62141
pHluorin2-lycopene	2% galactose	1	1.03703	77625
pHluorin2-lycopene	2% galactose	1	1.13647	59104
pHluorin2-lycopene	2% galactose	1	0.962048	86887
pHluorin2-lycopene	2% galactose	1	0.639026	48784
pHluorin2-lycopene	2% galactose	1	0.645159	57690
pHluorin2-lycopene	2% galactose	1	0.610117	34824
pHluorin2-lycopene	2% galactose	1	0.665803	54736
pHluorin2-lycopene	2% galactose	1	1.02457	60291
pHluorin2-lycopene	2% galactose	1	1.04118	109779
pHluorin2-lycopene	2% galactose	1	0.679984	71048
pHluorin2-lycopene	2% galactose	1	1.19539	117182
pHluorin2-lycopene	2% galactose	1	0.645896	66346
pHluorin2-lycopene	2% galactose	1	1.10834	107829
pHluorin2-lycopene	2% galactose	1	1.27551	50898
pHluorin2-lycopene	2% galactose	1	1.13614	64523
pHluorin2-lycopene	2% galactose	1	0.705125	59837
pHluorin2-lycopene	2% galactose	1	0.759751	91057
pHluorin2-lycopene	2% galactose	1	0.67589	75294
pHluorin2-lycopene	2% galactose	1	0.620549	72489
pHluorin2-lycopene	2% galactose	1	1.20343	125147
pHluorin2-lycopene	2% galactose	1	0.660556	77044
pHluorin2-lycopene	2% galactose	1	1.03644	61209
pHluorin2-lycopene	2% galactose	1	1.09514	86865
pHluorin2-lycopene	2% galactose	1	1.10725	115599
pHluorin2-lycopene	2% galactose	1	1.05679	60197
pHluorin2-lycopene	2% galactose	1	1.2262	77161
pHluorin2-lycopene	2% galactose	1	1.08434	116601
pHluorin2-lycopene	2% galactose	1	0.628179	73960
pHluorin2-lycopene	2% galactose	1	1.03703	97311
pHluorin2-lycopene	2% galactose	1	1.10602	119705
pHluorin2-lycopene	2% galactose	1	1.17283	129003
pHluorin2-lycopene	2% galactose	1	1.04409	63640
pHluorin2-lycopene	2% galactose	1	1.03305	99083
pHluorin2-lycopene	2% galactose	1	0.646393	63187
pHluorin2-lycopene	2% galactose	1	1.01992	48800
pHluorin2-lycopene	2% galactose	1	1.32822	69664
pHluorin2-lycopene	2% galactose	1	0.576059	63987
pHluorin2-lycopene	2% galactose	1	1.13856	70773
pHluorin2-lycopene	2% galactose	1	0.546531	63425
pHluorin2-lycopene	2% galactose	1	1.0081	65485
pHluorin2-lycopene	2% galactose	1	1.08139	117335
pHluorin2-lycopene	2% galactose	1	1.25948	81851
pHluorin2-lycopene	2% galactose	1	1.04	95071
pHluorin2-lycopene	2% galactose	1	0.55231	37288
pHluorin2-lycopene	2% galactose	1	0.659435	68004
pHluorin2-lycopene	2% galactose	1	0.734475	47663
pHluorin2-lycopene	2% galactose	1	1.14875	77038
pHluorin2-lycopene	2% galactose	1	1.03158	91071
pHluorin2-lycopene	2% galactose	1	1.06289	85580
pHluorin2-lycopene	2% galactose	1	1.22056	102818
pHluorin2-lycopene	2% galactose	1	1.25998	117773
pHluorin2-lycopene	2% galactose	1	1.06681	145539
pHluorin2-lycopene	2% galactose	1	0.977301	86718
pHluorin2-lycopene	2% galactose	1	0.635983	76000
pHluorin2-lycopene	2% galactose	1	1.1628	56707
pHluorin2-lycopene	2% galactose	1	0.625516	40438
pHluorin2-lycopene	2% galactose	1	0.560727	41796
pHluorin2-lycopene	2% galactose	1	1.10532	87817
pHluorin2-lycopene	2% galactose	1	1.05411	89115
pHluorin2-lycopene	2% galactose	1	1.10513	91275
pHluorin2-lycopene	2% galactose	1	0.590288	56181
pHluorin2-lycopene	2% galactose	1	1.10586	88552
pHluorin2-lycopene	2% galactose	1	1.03468	93779
pHluorin2-lycopene	2% galactose	1	1.13792	75196
pHluorin2-lycopene	2% galactose	1	1.07538	109542
pHluorin2-lycopene	2% galactose	1	0.783245	87000
pHluorin2-lycopene	2% galactose	1	1.0474	90591
pHluorin2-lycopene	2% galactose	1	0.640785	48922
pHluorin2-lycopene	2% galactose	1	0.791797	66832
pHluorin2-lycopene	2% galactose	1	0.970986	66573
pHluorin2-lycopene	2% galactose	1	0.62291	69323
pHluorin2-lycopene	2% galactose	1	1.08949	84008
pHluorin2-lycopene	2% galactose	1	1.04378	39832
pHluorin2-lycopene	2% galactose	1	0.628323	43196
pHluorin2-lycopene	2% galactose	1	1.03123	107700
pHluorin2-lycopene	2% galactose	1	0.655274	69858
pHluorin2-lycopene	2% galactose	1	1.14366	52293
pHluorin2-lycopene	2% galactose	1	1.07579	73257
pHluorin2-lycopene	2% galactose	1	1.0351	73822
pHluorin2-lycopene	2% galactose	1	1.09784	77691
pHluorin2-lycopene	2% galactose	1	0.62972	43747
pHluorin2-lycopene	2% galactose	1	0.603057	48569
pHluorin2-lycopene	2% galactose	1	0.975635	104890
pHluorin2-lycopene	2% galactose	1	0.641018	72938
pHluorin2-lycopene	2% galactose	1	0.989705	112353
pHluorin2-lycopene	2% galactose	1	0.685241	36314
pHluorin2-lycopene	2% galactose	1	0.674654	53817
pHluorin2-lycopene	2% galactose	1	0.626409	61469
pHluorin2-lycopene	2% galactose	1	0.860023	60086
pHluorin2-lycopene	2% galactose	1	0.549011	45380
pHluorin2-lycopene	2% galactose	1	0.646387	83169
pHluorin2-lycopene	2% galactose	1	1.10279	92758
pHluorin2-lycopene	2% galactose	1	0.998779	87147
pHluorin2-lycopene	2% galactose	1	1.1092	123510
pHluorin2-lycopene	2% galactose	1	0.984601	36282
pHluorin2-lycopene	2% galactose	1	1.23076	120123
pHluorin2-lycopene	2% galactose	1	0.682792	47262
pHluorin2-lycopene	2% galactose	1	1.14801	56167
pHluorin2-lycopene	2% galactose	1	1.00223	92072
pHluorin2-lycopene	2% galactose	1	1.04085	92636
pHluorin2-lycopene	2% galactose	1	1.10735	74875
pHluorin2-lycopene	2% galactose	1	0.606019	52914
pHluorin2-lycopene	2% galactose	1	0.628045	68562
pHluorin2-lycopene	2% galactose	1	0.659784	90601
pHluorin2-lycopene	2% galactose	1	1.21807	104548
pHluorin2-lycopene	2% galactose	1	0.673088	56037
pHluorin2-lycopene	2% galactose	1	1.12604	56463
pHluorin2-lycopene	2% galactose	1	0.68043	37825
pHluorin2-lycopene	2% galactose	1	0.575118	56397
pHluorin2-lycopene	2% galactose	1	1.04929	87716
pHluorin2-lycopene	2% galactose	1	1.01018	87536
pHluorin2-lycopene	2% galactose	1	1.03743	86059
pHluorin2-lycopene	2% galactose	1	0.883606	70427
pHluorin2-lycopene	2% galactose	1	0.562397	45421
pHluorin2-lycopene	2% galactose	1	1.01778	123955
pHluorin2-lycopene	2% galactose	1	0.669849	58600
pHluorin2-lycopene	2% galactose	1	1.0824	98122
pHluorin2-lycopene	2% galactose	1	0.586354	69283
pHluorin2-lycopene	2% galactose	1	1.08026	93337
pHluorin2-lycopene	2% galactose	1	0.693112	40098
pHluorin2-lycopene	2% galactose	1	1.11119	62353
pHluorin2-lycopene	2% galactose	1	1.02423	47526
pHluorin2-lycopene	2% galactose	1	1.1314	116739
pHluorin2-lycopene	2% galactose	1	1.20695	98047
pHluorin2-lycopene	2% galactose	1	1.14149	91414
pHluorin2-lycopene	2% galactose	1	0.687113	57113
pHluorin2-lycopene	2% galactose	1	1.14343	53994
pHluorin2-lycopene	2% galactose	1	1.42406	88149
pHluorin2-lycopene	2% galactose	1	0.659249	56676
pHluorin2-lycopene	2% galactose	1	1.19178	64160
pHluorin2-lycopene	2% galactose	1	0.604545	67594
pHluorin2-lycopene	2% galactose	1	1.14959	109872
pHluorin2-lycopene	2% galactose	1	0.835564	74624
pHluorin2-lycopene	2% galactose	1	1.12726	106557
pHluorin2-lycopene	2% galactose	1	0.633342	46438
pHluorin2-lycopene	2% galactose	1	1.175	116458
pHluorin2-lycopene	2% galactose	1	1.12231	75640
pHluorin2-lycopene	2% galactose	1	1.18044	105499
pHluorin2-lycopene	2% galactose	1	1.03861	86269
pHluorin2-lycopene	2% galactose	1	0.674956	58331
pHluorin2-lycopene	2% galactose	1	0.93893	110071
pHluorin2-lycopene	2% galactose	1	0.639415	37880
pHluorin2-lycopene	2% galactose	1	1.05696	83822
pHluorin2-lycopene	2% galactose	1	1.14062	93248
pHluorin2-lycopene	2% galactose	1	1.102	88233
pHluorin2-lycopene	2% galactose	1	1.15051	126080
pHluorin2-lycopene	2% galactose	1	0.915603	84746
pHluorin2-lycopene	2% galactose	1	1.17778	60460
pHluorin2-lycopene	2% galactose	1	0.63497	63149
pHluorin2-lycopene	2% galactose	1	0.601001	32814
pHluorin2-lycopene	2% galactose	1	1.0712	77168
pHluorin2-lycopene	2% galactose	1	1.19889	87366
pHluorin2-lycopene	2% galactose	1	0.577536	47969
pHluorin2-lycopene	2% galactose	1	0.676263	83217
pHluorin2-lycopene	2% galactose	1	1.02787	63631
pHluorin2-lycopene	2% galactose	1	0.933404	63302
pHluorin2-lycopene	2% galactose	1	0.542594	73385
pHluorin2-lycopene	2% galactose	1	1.21513	65180
pHluorin2-lycopene	2% galactose	1	1.17435	116318
pHluorin2-lycopene	2% galactose	1	1.05365	89567
pHluorin2-lycopene	2% galactose	1	0.625479	60458
pHluorin2-lycopene	2% galactose	1	1.16204	119654
pHluorin2-lycopene	2% galactose	1	0.610352	48085
pHluorin2-lycopene	2% galactose	1	1.11677	66095
pHluorin2-lycopene	2% galactose	1	1.0165	114549
pHluorin2-lycopene	2% galactose	1	1.06407	91936
pHluorin2-lycopene	2% galactose	1	0.923485	76811
pHluorin2-lycopene	2% galactose	1	1.1696	67233
pHluorin2-lycopene	2% galactose	1	1.00791	88441
pHluorin2-lycopene	2% galactose	1	0.680288	40869
pHluorin2-lycopene	2% galactose	1	1.06656	76778
pHluorin2-lycopene	2% galactose	1	1.00082	77860
pHluorin2-lycopene	2% galactose	1	1.19405	100131
pHluorin2-lycopene	2% galactose	1	1.20696	111282
pHluorin2-lycopene	2% galactose	1	1.07383	92384
pHluorin2-lycopene	2% galactose	1	0.626022	55216
pHluorin2-lycopene	2% galactose	1	1.1	75395
pHluorin2-lycopene	2% galactose	1	1.15902	113333
pHluorin2-lycopene	2% galactose	1	1.21555	95460
pHluorin2-lycopene	2% galactose	1	1.19051	61444
pHluorin2-lycopene	2% galactose	1	1.06882	92069
pHluorin2-lycopene	2% galactose	1	1.10513	119729
pHluorin2-lycopene	2% galactose	1	0.637024	66409
pHluorin2-lycopene	2% galactose	1	1.10468	61819
pHluorin2-lycopene	2% galactose	1	1.05792	65327
pHluorin2-lycopene	2% galactose	1	1.1979	119846
pHluorin2-lycopene	2% galactose	1	1.16557	122671
pHluorin2-lycopene	2% galactose	1	1.139	76046
pHluorin2-lycopene	2% galactose	1	1.03856	70008
pHluorin2-lycopene	2% galactose	1	1.13857	63373
pHluorin2-lycopene	2% galactose	1	1.10407	91677
pHluorin2-lycopene	2% galactose	1	1.15599	62185
pHluorin2-lycopene	2% galactose	1	1.17315	53813
pHluorin2-lycopene	2% galactose	1	0.638745	68063
pHluorin2-lycopene	2% galactose	1	1.02949	81330
pHluorin2-lycopene	2% galactose	1	0.621074	67126
pHluorin2-lycopene	2% galactose	1	1.1832	78494
pHluorin2-lycopene	2% galactose	1	0.989966	84507
pHluorin2-lycopene	2% galactose	1	0.669174	76130
pHluorin2-lycopene	2% galactose	1	0.691848	49939
pHluorin2-lycopene	2% galactose	1	1.09374	61235
pHluorin2-lycopene	2% galactose	1	1.16423	55837
pHluorin2-lycopene	2% galactose	1	0.990998	117500
pHluorin2-lycopene	2% galactose	1	1.20165	128974
pHluorin2-lycopene	2% galactose	1	1.16012	94036
pHluorin2-lycopene	2% galactose	1	0.61842	69996
pHluorin2-lycopene	2% galactose	1	1.17956	113574
pHluorin2-lycopene	2% galactose	1	0.980779	95768
pHluorin2-lycopene	2% galactose	1	1.10203	120433
pHluorin2-lycopene	2% galactose	1	1.05773	102284
pHluorin2-lycopene	2% galactose	1	1.04014	117059
pHluorin2-lycopene	2% galactose	1	1.1531	102242
pHluorin2-lycopene	2% galactose	1	0.974586	80721
pHluorin2-lycopene	2% galactose	1	0.688663	89887
pHluorin2-lycopene	2% galactose	1	1.05556	75281
pHluorin2-lycopene	2% galactose	1	0.603965	60822
pHluorin2-lycopene	2% galactose	1	1.12003	105150
pHluorin2-lycopene	2% galactose	1	1.11052	87184
pHluorin2-lycopene	2% galactose	1	1.09225	88341
pHluorin2-lycopene	2% galactose	1	0.692264	51722
pHluorin2-lycopene	2% galactose	1	0.914836	97127
pHluorin2-lycopene	2% galactose	1	0.658479	73334
pHluorin2-lycopene	2% galactose	1	1.17713	106458
pHluorin2-lycopene	2% galactose	1	1.01283	105193
pHluorin2-lycopene	2% galactose	1	0.677447	68578
pHluorin2-lycopene	2% galactose	1	1.02766	71482
pHluorin2-lycopene	2% galactose	1	0.698871	75273
pHluorin2-lycopene	2% galactose	1	1.04527	100233
pHluorin2-lycopene	2% galactose	1	1.07215	92135
pHluorin2-lycopene	2% galactose	1	1.17434	130979
pHluorin2-lycopene	2% galactose	1	1.16611	88100
pHluorin2-lycopene	2% galactose	1	1.11391	106748
pHluorin2-lycopene	2% galactose	1	1.26793	118576
pHluorin2-lycopene	2% galactose	1	0.55	50436
pHluorin2-lycopene	2% galactose	1	0.696482	52894
pHluorin2-lycopene	2% galactose	1	1.1379	118335
pHluorin2-lycopene	2% galactose	1	0.59578	67627
pHluorin2-lycopene	2% galactose	1	0.636161	43732
pHluorin2-lycopene	2% galactose	1	1.02217	81148
pHluorin2-lycopene	2% galactose	1	0.621002	42545
pHluorin2-lycopene	2% galactose	1	1.0789	78331
pHluorin2-lycopene	2% galactose	1	1.07915	72433
pHluorin2-lycopene	2% galactose	1	1.06274	103196
pHluorin2-lycopene	2% galactose	1	1.25607	65189
pHluorin2-lycopene	2% galactose	1	1.13512	69316
pHluorin2-lycopene	2% galactose	1	1.11769	63211
pHluorin2-lycopene	2% galactose	1	1.06623	83850
pHluorin2-lycopene	2% galactose	1	1.26806	104159
pHluorin2-lycopene	2% galactose	1	1.06957	97754
pHluorin2-lycopene	2% galactose	1	1.21244	141836
pHluorin2-lycopene	2% galactose	1	0.65653	50895
pHluorin2-lycopene	2% galactose	1	1.12309	125047
pHluorin2-lycopene	2% galactose	1	1.2871	157306
pHluorin2-lycopene	2% galactose	1	1.0188	72653
pHluorin2-lycopene	2% galactose	1	1.12608	134141
pHluorin2-lycopene	2% galactose	1	0.646553	50762
pHluorin2-lycopene	2% galactose	1	1.14381	106877
pHluorin2-lycopene	2% galactose	1	1.12306	117238
pHluorin2-lycopene	2% galactose	1	1.03559	77074
pHluorin2-lycopene	2% galactose	1	0.613765	78495
pHluorin2-lycopene	2% galactose	1	0.809017	80627
pHluorin2-lycopene	2% galactose	1	0.586288	83208
pHluorin2-lycopene	2% galactose	1	1.14135	86778
pHluorin2-lycopene	2% galactose	1	1.07564	105220
pHluorin2-lycopene	2% galactose	1	1.0249	95338
pHluorin2-lycopene	2% galactose	1	1.15762	74601
pHluorin2-lycopene	2% galactose	1	0.991549	93539
pHluorin2-lycopene	2% galactose	1	0.709639	59471
pHluorin2-lycopene	2% galactose	1	1.27201	106799
pHluorin2-lycopene	2% galactose	1	0.970468	32540
pHluorin2-lycopene	2% galactose	1	1.20017	63429
pHluorin2-lycopene	2% galactose	1	0.646098	52363
pHluorin2-lycopene	2% galactose	1	1.13662	102919
pHluorin2-lycopene	2% galactose	1	0.645044	55117
pHluorin2-lycopene	2% galactose	1	1.12687	109987
pHluorin2-lycopene	2% galactose	1	1.02061	71266
pHluorin2-lycopene	2% galactose	1	1.04071	89999
pHluorin2-lycopene	2% galactose	1	1.03411	84694
pHluorin2-lycopene	2% galactose	1	0.649124	56945
pHluorin2-lycopene	2% galactose	1	0.943919	77899
pHluorin2-lycopene	2% galactose	1	1.07403	109476
pHluorin2-lycopene	2% galactose	1	1.03738	107048
pHluorin2-lycopene	2% galactose	1	1.10303	112609
pHluorin2-lycopene	2% galactose	1	1.10929	121287
pHluorin2-lycopene	2% galactose	1	1.1843	113870
pHluorin2-lycopene	2% galactose	1	1.15684	100488
pHluorin2-lycopene	2% galactose	1	0.646194	66065
pHluorin2-lycopene	2% galactose	1	1.08706	92411
pHluorin2-lycopene	2% galactose	1	0.624651	66426
pHluorin2-lycopene	2% galactose	1	0.577907	38246
pHluorin2-lycopene	2% galactose	1	1.05751	102432
pHluorin2-lycopene	2% galactose	1	0.628479	90240
pHluorin2-lycopene	2% galactose	1	1.08428	90189
pHluorin2-lycopene	2% galactose	1	0.664562	85234
pHluorin2-lycopene	2% galactose	1	0.489123	48203
pHluorin2-lycopene	2% galactose	1	0.592557	67132
pHluorin2-lycopene	2% galactose	1	1.00988	106946
pHluorin2-lycopene	2% galactose	1	0.572226	49109
pHluorin2-lycopene	2% galactose	1	1.05479	91241
pHluorin2-lycopene	2% galactose	1	0.672442	35771
pHluorin2-lycopene	2% galactose	1	0.941857	96673
pHluorin2-lycopene	2% galactose	1	0.651074	63192
pHluorin2-lycopene	2% galactose	1	1.11016	86772
pHluorin2-lycopene	2% galactose	1	0.999737	115705
pHluorin2-lycopene	2% galactose	1	1.01897	80462
pHluorin2-lycopene	2% galactose	1	1.06957	97034
pHluorin2-lycopene	2% galactose	1	0.655731	77889
pHluorin2-lycopene	2% galactose	1	1.1167	87841
pHluorin2-lycopene	2% galactose	1	0.554171	64753
pHluorin2-lycopene	2% galactose	1	1.11202	117634
pHluorin2-lycopene	2% galactose	1	1.11141	136045
pHluorin2-lycopene	2% galactose	1	0.650815	60524
pHluorin2-lycopene	2% galactose	1	1.04294	77410
pHluorin2-lycopene	2% galactose	1	0.9957	92568
pHluorin2-lycopene	2% galactose	1	0.629838	45926
pHluorin2-lycopene	2% galactose	1	0.618647	79734
pHluorin2-lycopene	2% galactose	1	0.594662	55507
pHluorin2-lycopene	2% galactose	1	1.15446	121856
pHluorin2-lycopene	2% galactose	1	1.0764	60421
pHluorin2-lycopene	2% galactose	1	1.103	86179
pHluorin2-lycopene	2% galactose	1	0.717937	54186
pHluorin2-lycopene	2% galactose	1	0.571669	50735
pHluorin2-lycopene	2% galactose	1	1.05281	110745
pHluorin2-lycopene	2% galactose	1	1.02868	117732
pHluorin2-lycopene	2% galactose	1	0.593694	61016
pHluorin2-lycopene	2% galactose	1	1.13688	41739
pHluorin2-lycopene	2% galactose	1	0.710946	79603
pHluorin2-lycopene	2% galactose	1	1.17396	108944
pHluorin2-lycopene	2% galactose	1	1.1732	113210
pHluorin2-lycopene	2% galactose	1	1.13778	84124
pHluorin2-lycopene	2% galactose	1	1.1261	92562
pHluorin2-lycopene	2% galactose	1	0.635936	53891
pHluorin2-lycopene	2% galactose	1	0.656761	87536
pHluorin2-lycopene	2% galactose	1	0.575434	57695
pHluorin2-lycopene	2% galactose	1	1.05719	87581
pHluorin2-lycopene	2% galactose	1	0.698921	60206
pHluorin2-lycopene	2% galactose	1	1.22743	91693
pHluorin2-lycopene	2% galactose	1	1.02242	94405
pHluorin2-lycopene	2% galactose	1	0.638799	72320
pHluorin2-lycopene	2% galactose	1	1.03404	94705
pHluorin2-lycopene	2% galactose	1	1.11103	133591
pHluorin2-lycopene	2% galactose	1	1.00962	92011
pHluorin2-lycopene	2% galactose	1	1.15151	104821
pHluorin2-lycopene	2% galactose	1	0.693711	70157
pHluorin2-lycopene	2% galactose	1	1.13974	81553
pHluorin2-lycopene	2% galactose	1	1.08774	100421
pHluorin2-lycopene	2% galactose	1	1.07526	87225
pHluorin2-lycopene	2% galactose	1	0.628584	67478
pHluorin2-lycopene	2% galactose	1	1.02669	100437
pHluorin2-lycopene	2% galactose	1	1.03726	61272
pHluorin2-lycopene	2% galactose	1	1.00183	78373
pHluorin2-lycopene	2% galactose	1	1.1089	58285
pHluorin2-lycopene	2% galactose	1	0.585453	77673
pHluorin2-lycopene	2% galactose	1	0.650049	54628
pHluorin2-lycopene	2% galactose	1	1.10264	89489
pHluorin2-lycopene	2% galactose	1	0.843644	93729
pHluorin2-lycopene	2% galactose	1	1.15601	147355
pHluorin2-lycopene	2% galactose	1	1.14205	74184
pHluorin2-lycopene	2% galactose	1	0.926864	100150
pHluorin2-lycopene	2% galactose	1	1.03183	117156
pHluorin2-lycopene	2% galactose	1	1.086	94174
pHluorin2-lycopene	2% galactose	1	0.714444	60859
pHluorin2-lycopene	2% galactose	1	1.1019	124638
pHluorin2-lycopene	2% galactose	1	0.58847	56983
pHluorin2-lycopene	2% galactose	1	1.06548	78514
pHluorin2-lycopene	2% galactose	1	0.638462	62695
pHluorin2-lycopene	2% galactose	1	1.13305	96853
pHluorin2-lycopene	2% galactose	1	1.08166	90836
pHluorin2-lycopene	2% galactose	1	1.05967	61477
pHluorin2-lycopene	2% galactose	1	0.666637	67161
pHluorin2-lycopene	2% galactose	1	1.05088	98896
pHluorin2-lycopene	2% galactose	1	0.986336	106697
pHluorin2-lycopene	2% galactose	1	0.591029	51895
pHluorin2-lycopene	2% galactose	1	0.597399	31399
pHluorin2-lycopene	2% galactose	1	0.665179	57538
pHluorin2-lycopene	2% galactose	1	1.04644	60936
pHluorin2-lycopene	2% galactose	1	0.607592	49841
pHluorin2-lycopene	2% galactose	1	0.56439	62286
pHluorin2-lycopene	2% galactose	1	0.556208	40564
pHluorin2-lycopene	2% galactose	1	0.625511	57616
pHluorin2-lycopene	2% galactose	1	0.696986	63218
pHluorin2-lycopene	2% galactose	1	1.01797	93705
pHluorin2-lycopene	2% galactose	1	1.0751	70301
pHluorin2-lycopene	2% galactose	1	0.579671	38872
pHluorin2-lycopene	2% galactose	1	0.653566	86907
pHluorin2-lycopene	2% galactose	1	1.05393	66895
pHluorin2-lycopene	2% galactose	1	1.13164	122239
pHluorin2-lycopene	2% galactose	1	1.13198	107524
pHluorin2-lycopene	2% galactose	1	0.601924	70405
pHluorin2-lycopene	2% galactose	1	1.06161	105479
pHluorin2-lycopene	2% galactose	1	1.05162	87013
pHluorin2-lycopene	2% galactose	1	0.686966	50593
pHluorin2-lycopene	2% galactose	1	0.596534	37218
pHluorin2-lycopene	2% galactose	1	0.607458	73910
pHluorin2-lycopene	2% galactose	1	0.541925	38088
pHluorin2-lycopene	2% galactose	1	0.718902	46720
pHluorin2-lycopene	2% galactose	1	1.08919	95039
pHluorin2-lycopene	2% galactose	1	1.21944	60440
pHluorin2-lycopene	2% galactose	1	0.708882	60414
pHluorin2-lycopene	2% galactose	1	1.23115	59175
pHluorin2-lycopene	2% galactose	1	1.11996	87270
pHluorin2-lycopene	2% galactose	1	0.695762	41704
pHluorin2-lycopene	2% galactose	1	1.16592	98494
pHluorin2-lycopene	2% galactose	1	0.956613	123901
pHluorin2-lycopene	2% galactose	1	1.13132	82003
pHluorin2-lycopene	2% galactose	1	0.980221	68342
pHluorin2-lycopene	2% galactose	1	1.13516	68199
pHluorin2-lycopene	2% galactose	1	1.14326	90165
pHluorin2-lycopene	2% galactose	1	0.973151	108358
pHluorin2-lycopene	2% galactose	1	1.08831	88911
pHluorin2-lycopene	2% galactose	1	1.14377	113411
pHluorin2-lycopene	2% galactose	1	0.511475	41668
pHluorin2-lycopene	2% galactose	1	0.984731	105477
pHluorin2-lycopene	2% galactose	1	1.07671	91489
pHluorin2-lycopene	2% galactose	1	0.857024	59415
pHluorin2-lycopene	2% galactose	1	1.15329	62710
pHluorin2-lycopene	2% galactose	1	1.17466	116608
pHluorin2-lycopene	2% galactose	1	0.579351	49918
pHluorin2-lycopene	2% galactose	1	1.23627	146150
pHluorin2-lycopene	2% galactose	1	1.20976	131279
pHluorin2-lycopene	2% galactose	1	1.18699	109643
pHluorin2-lycopene	2% galactose	1	1.08095	114092
pHluorin2-lycopene	2% galactose	1	0.644313	75678
pHluorin2-lycopene	2% galactose	1	0.649625	68559
pHluorin2-lycopene	2% galactose	1	1.08028	69399
pHluorin2-lycopene	2% galactose	1	1.14982	75459
pHluorin2-lycopene	2% galactose	1	1.13924	64585
pHluorin2-lycopene	2% galactose	1	1.13486	65803
pHluorin2-lycopene	2% galactose	1	1.04013	87157
pHluorin2-lycopene	2% galactose	1	1.27435	54664
pHluorin2-lycopene	2% galactose	1	1.0414	82287
pHluorin2-lycopene	2% galactose	1	1.27663	110390
pHluorin2-lycopene	2% galactose	1	1.03703	103528
pHluorin2-lycopene	2% galactose	1	0.720657	54729
pHluorin2-lycopene	2% galactose	1	1.10594	111233
pHluorin2-lycopene	2% galactose	1	0.690758	94045
pHluorin2-lycopene	2% galactose	1	1.10003	97239
pHluorin2-lycopene	2% galactose	1	1.0189	88954
pHluorin2-lycopene	2% galactose	1	1.11793	92227
pHluorin2-lycopene	2% galactose	1	1.03222	108279
pHluorin2-lycopene	2% galactose	1	0.650658	89632
pHluorin2-lycopene	2% galactose	1	1.14339	128967
pHluorin2-lycopene	2% galactose	1	1.01434	98119
pHluorin2-lycopene	2% galactose	1	1.16921	106146
pHluorin2-lycopene	2% galactose	1	0.547082	59349
pHluorin2-lycopene	2% galactose	1	1.05434	52411
pHluorin2-lycopene	2% galactose	1	1.14332	120808
pHluorin2-lycopene	2% galactose	1	0.599066	67078
pHluorin2-lycopene	2% galactose	1	1.23269	81219
pHluorin2-lycopene	2% galactose	1	1.2294	115283
pHluorin2-lycopene	2% galactose	1	0.879535	76011
pHluorin2-lycopene	2% galactose	1	0.917594	55594
pHluorin2-lycopene	2% galactose	1	0.626381	49162
pHluorin2-lycopene	2% galactose	1	0.643979	67085
pHluorin2-lycopene	2% galactose	1	0.969915	63657
pHluorin2-lycopene	2% galactose	1	0.526434	32502
pHluorin2-lycopene	2% galactose	1	0.63928	45311
pHluorin2-lycopene	2% galactose	1	1.11145	119688
pHluorin2-lycopene	2% galactose	1	1.06562	92196
pHluorin2-lycopene	2% galactose	1	1.1702	123815
pHluorin2-lycopene	2% galactose	1	0.634969	68151
pHluorin2-lycopene	2% galactose	1	0.618906	58099
pHluorin2-lycopene	2% galactose	1	1.07458	62938
pHluorin2-lycopene	2% galactose	1	1.08736	82449
pHluorin2-lycopene	2% galactose	1	1.33705	58296
pHluorin2-lycopene	2% galactose	1	1.04693	70584
pHluorin2-lycopene	2% galactose	1	1.13668	49555
pHluorin2-lycopene	2% galactose	1	0.677212	66263
pHluorin2-lycopene	2% galactose	1	1.02743	103882
pHluorin2-lycopene	2% galactose	1	1.00733	64945
pHluorin2-lycopene	2% galactose	1	1.0304	80157
pHluorin2-lycopene	2% galactose	1	0.897774	81358
pHluorin2-lycopene	2% galactose	1	1.13744	125769
pHluorin2-lycopene	2% galactose	1	0.613785	39865
pHluorin2-lycopene	2% galactose	1	1.11307	115184
pHluorin2-lycopene	2% galactose	1	1.06073	109246
pHluorin2-lycopene	2% galactose	1	0.606305	86099
pHluorin2-lycopene	2% galactose	1	1.17707	101801
pHluorin2-lycopene	2% galactose	1	0.626935	35087
pHluorin2-lycopene	2% galactose	1	0.615323	41207
pHluorin2-lycopene	2% galactose	1	1.01604	65514
pHluorin2-lycopene	2% galactose	1	1.10933	61818
pHluorin2-lycopene	2% galactose	1	1.29553	70528
pHluorin2-lycopene	2% galactose	1	1.02111	50190
pHluorin2-lycopene	2% galactose	1	0.568118	74740
pHluorin2-lycopene	2% galactose	1	1.1239	61945
pHluorin2-lycopene	2% galactose	1	0.545865	43529
pHluorin2-lycopene	2% galactose	1	1.05337	73710
pHluorin2-lycopene	2% galactose	1	1.28023	124766
pHluorin2-lycopene	2% galactose	1	1.01074	112923
pHluorin2-lycopene	2% galactose	1	1.2174	108057
pHluorin2-lycopene	2% galactose	1	1.02938	95827
pHluorin2-lycopene	2% galactose	1	1.11622	107660
pHluorin2-lycopene	2% galactose	1	0.630078	51002
pHluorin2-lycopene	2% galactose	1	0.613663	65328
pHluorin2-lycopene	2% galactose	1	0.56253	33536
pHluorin2-lycopene	2% galactose	1	1.19804	57952
pHluorin2-lycopene	2% galactose	1	1.08487	62159
pHluorin2-lycopene	2% galactose	1	1.08165	75407
pHluorin2-lycopene	2% galactose	1	0.637563	49398
pHluorin2-lycopene	2% galactose	1	0.955672	69444
pHluorin2-lycopene	2% galactose	1	1.0673	108087
pHluorin2-lycopene	2% galactose	1	1.14249	108183
pHluorin2-lycopene	2% galactose	1	0.57266	43289
pHluorin2-lycopene	2% galactose	1	1.06958	114069
pHluorin2-lycopene	2% galactose	1	1.22529	143806
pHluorin2-lycopene	2% galactose	1	1.00945	101035
pHluorin2-lycopene	2% galactose	1	0.617192	49898
pHluorin2-lycopene	2% galactose	1	0.65716	75912
pHluorin2-lycopene	2% galactose	1	1.21827	98371
pHluorin2-lycopene	2% galactose	1	0.671709	54269
pHluorin2-lycopene	2% galactose	1	0.674472	48148
pHluorin2-lycopene	2% galactose	1	1.18114	128878
pHluorin2-lycopene	2% galactose	1	0.617151	62824
pHluorin2-lycopene	2% galactose	1	1.18702	110606
pHluorin2-lycopene	2% galactose	1	1.07534	120167
pHluorin2-lycopene	2% galactose	1	1.16536	127629
pHluorin2-lycopene	2% galactose	1	0.687912	94596
pHluorin2-lycopene	2% galactose	1	1.08725	87326
pHluorin2-lycopene	2% galactose	1	0.57729	36098
pHluorin2-lycopene	2% galactose	1	0.609412	52978
pHluorin2-lycopene	2% galactose	1	0.633499	67009
pHluorin2-lycopene	2% galactose	1	1.02615	69190
pHluorin2-lycopene	2% galactose	1	1.13809	110301
pHluorin2-lycopene	2% galactose	1	0.679237	64492
pHluorin2-lycopene	2% galactose	1	1.29913	41473
pHluorin2-lycopene	2% galactose	1	0.613488	66225
pHluorin2-lycopene	2% galactose	1	1.21606	94880
pHluorin2-lycopene	2% galactose	1	0.909316	107222
pHluorin2-lycopene	2% galactose	1	1.1109	85490
pHluorin2-lycopene	2% galactose	1	0.606794	104642
pHluorin2-lycopene	2% galactose	1	1.10879	105930
pHluorin2-lycopene	2% galactose	1	1.26676	127530
pHluorin2-lycopene	2% galactose	1	0.598212	50442
pHluorin2-lycopene	2% galactose	1	1.05512	86558
pHluorin2-lycopene	2% galactose	1	0.617814	36500
pHluorin2-lycopene	2% galactose	1	0.679291	79625
pHluorin2-lycopene	2% galactose	1	1.17897	128616
pHluorin2-lycopene	2% galactose	1	0.671667	61473
pHluorin2-lycopene	2% galactose	1	1.06448	93616
pHluorin2-lycopene	2% galactose	1	1.10646	86331
pHluorin2-lycopene	2% galactose	1	0.796343	56445
pHluorin2-lycopene	2% galactose	1	0.589066	38334
pHluorin2-lycopene	2% galactose	1	1.10499	76415
pHluorin2-lycopene	2% galactose	1	0.950678	73406
pHluorin2-lycopene	2% galactose	1	1.05142	78478
pHluorin2-lycopene	2% galactose	1	1.15213	71588
pHluorin2-lycopene	2% galactose	1	0.609901	52636
pHluorin2-lycopene	2% galactose	1	1.0837	89689
pHluorin2-lycopene	2% galactose	1	0.605404	53606
pHluorin2-lycopene	2% galactose	1	0.647698	52246
pHluorin2-lycopene	2% galactose	1	1.1668	57350
pHluorin2-lycopene	2% galactose	1	1.19132	112588
pHluorin2-lycopene	2% galactose	1	1.14252	76855
pHluorin2-lycopene	2% galactose	1	1.15879	81434
pHluorin2-lycopene	2% galactose	1	0.827422	43906
pHluorin2-lycopene	2% galactose	1	0.607863	35828
pHluorin2-lycopene	2% galactose	1	1.0249	95377
pHluorin2-lycopene	2% galactose	1	1.08536	82152
pHluorin2-lycopene	2% galactose	1	0.623299	74092
pHluorin2-lycopene	2% galactose	1	1.05763	95833
pHluorin2-lycopene	2% galactose	1	1.08451	100982
pHluorin2-lycopene	2% galactose	1	1.08755	98664
pHluorin2-lycopene	2% galactose	1	0.951737	91110
pHluorin2-lycopene	2% galactose	1	1.0395	105155
pHluorin2-lycopene	2% galactose	1	1.05889	106144
pHluorin2-lycopene	2% galactose	1	0.692625	95453
pHluorin2-lycopene	2% galactose	1	1.07338	103096
pHluorin2-lycopene	2% galactose	1	1.11094	91296
pHluorin2-lycopene	2% galactose	1	0.654191	87440
pHluorin2-lycopene	2% galactose	1	1.07904	87262
pHluorin2-lycopene	2% galactose	1	0.616283	68561
pHluorin2-lycopene	2% galactose	1	0.609487	64869
pHluorin2-lycopene	2% galactose	1	1.15926	103943
pHluorin2-lycopene	2% galactose	1	1.09434	63616
pHluorin2-lycopene	2% galactose	1	1.16083	78722
pHluorin2-lycopene	2% galactose	1	1.10057	72201
pHluorin2-lycopene	2% galactose	1	1.19536	111178
pHluorin2-lycopene	2% galactose	1	1.2517	81039
pHluorin2-lycopene	2% galactose	1	0.637618	80608
pHluorin2-lycopene	2% galactose	1	0.622646	61036
pHluorin2-lycopene	2% galactose	1	1.12208	106594
pHluorin2-lycopene	2% galactose	1	0.909055	53803
pHluorin2-lycopene	2% galactose	1	1.09855	62462
pHluorin2-lycopene	2% galactose	1	1.14104	110623
pHluorin2-lycopene	2% galactose	1	1.19085	115508
pHluorin2-lycopene	2% galactose	1	0.911724	40849
pHluorin2-lycopene	2% galactose	1	0.601021	63563
pHluorin2-lycopene	2% galactose	1	1.04711	97956
pHluorin2-lycopene	2% galactose	1	1.08043	96966
pHluorin2-lycopene	2% galactose	1	1.22626	125695
pHluorin2-lycopene	2% galactose	1	1.17935	54153
pHluorin2-lycopene	2% galactose	1	0.828862	128468
pHluorin2-lycopene	2% galactose	1	1.19114	64944
pHluorin2-lycopene	2% galactose	1	1.05838	96765
pHluorin2-lycopene	2% galactose	1	1.2488	87352
pHluorin2-lycopene	2% galactose	1	0.56662	52878
pHluorin2-lycopene	2% galactose	1	0.585819	64097
pHluorin2-lycopene	2% galactose	1	0.644412	30652
pHluorin2-lycopene	2% galactose	1	1.18705	121976
pHluorin2-lycopene	2% galactose	1	0.819653	34758
[truncated: 34,395 more rows]

## Sheet: Figure 5b
F.5b	single-cell lycopene production dynamics following deep-well plate fermentation.
	.txt file containing Raman spectrum and corresponding intensities imported in R and processed according to Methods. Area under lycopene-specific peaks calculated from spectrum intensity values and compiled into dataframe. Rows correspond to values of a single peak and cell.
Strain	Condition	Peak	AUC
pHluorin2-lycopene	2% glucose	1002	44165
pHluorin2-lycopene	2% glucose	1154	92915.7
pHluorin2-lycopene	2% glucose	1513	77305
pHluorin2-lycopene	2% glucose	1002	49252.6
pHluorin2-lycopene	2% glucose	1154	107229
pHluorin2-lycopene	2% glucose	1513	106170
pHluorin2-lycopene	2% glucose	1002	43173.3
pHluorin2-lycopene	2% glucose	1154	93457.2
pHluorin2-lycopene	2% glucose	1513	71597.7
pHluorin2-lycopene	2% glucose	1002	55150.2
pHluorin2-lycopene	2% glucose	1154	123581
pHluorin2-lycopene	2% glucose	1513	104366
pHluorin2-lycopene	2% glucose	1002	46668.3
pHluorin2-lycopene	2% glucose	1154	98923.2
pHluorin2-lycopene	2% glucose	1513	79287.9
pHluorin2-lycopene	2% glucose	1002	55753.8
pHluorin2-lycopene	2% glucose	1154	133795
pHluorin2-lycopene	2% glucose	1513	132298
pHluorin2-lycopene	2% glucose	1002	44315.2
pHluorin2-lycopene	2% glucose	1154	96097.5
pHluorin2-lycopene	2% glucose	1513	88284.8
pHluorin2-lycopene	2% glucose	1002	47995.1
pHluorin2-lycopene	2% glucose	1154	92183.4
pHluorin2-lycopene	2% glucose	1513	60141.9
pHluorin2-lycopene	2% glucose	1002	54763.4
pHluorin2-lycopene	2% glucose	1154	140521
pHluorin2-lycopene	2% glucose	1513	119885
pHluorin2-lycopene	2% glucose	1002	49706.2
pHluorin2-lycopene	2% glucose	1154	111718
pHluorin2-lycopene	2% glucose	1513	95617.8
pHluorin2-lycopene	2% glucose	1002	46778.4
pHluorin2-lycopene	2% glucose	1154	109733
pHluorin2-lycopene	2% glucose	1513	116812
pHluorin2-lycopene	2% glucose	1002	71028.5
pHluorin2-lycopene	2% glucose	1154	190261
pHluorin2-lycopene	2% glucose	1513	187581
pHluorin2-lycopene	2% glucose	1002	68563.1
pHluorin2-lycopene	2% glucose	1154	196545
pHluorin2-lycopene	2% glucose	1513	182902
pHluorin2-lycopene	2% glucose	1002	48813.9
pHluorin2-lycopene	2% glucose	1154	123079
pHluorin2-lycopene	2% glucose	1513	110293
pHluorin2-lycopene	2% glucose	1002	52780.1
pHluorin2-lycopene	2% glucose	1154	168312
pHluorin2-lycopene	2% glucose	1513	152876
pHluorin2-lycopene	2% glucose	1002	58222.9
pHluorin2-lycopene	2% glucose	1154	162850
pHluorin2-lycopene	2% glucose	1513	163393
pHluorin2-lycopene	2% glucose	1002	11476.2
pHluorin2-lycopene	2% glucose	1154	34747.9
pHluorin2-lycopene	2% glucose	1513	38615.6
pHluorin2-lycopene	2% glucose	1002	57960.2
pHluorin2-lycopene	2% glucose	1154	145357
pHluorin2-lycopene	2% glucose	1513	132504
pHluorin2-lycopene	2% glucose	1002	90022.9
pHluorin2-lycopene	2% glucose	1154	281233
pHluorin2-lycopene	2% glucose	1513	286063
pHluorin2-lycopene	2% glucose	1002	68976.1
pHluorin2-lycopene	2% glucose	1154	186106
pHluorin2-lycopene	2% glucose	1513	176032
pHluorin2-lycopene	2% glucose	1002	90555
pHluorin2-lycopene	2% glucose	1154	262349
pHluorin2-lycopene	2% glucose	1513	273958
pHluorin2-lycopene	2% glucose	1002	29219
pHluorin2-lycopene	2% glucose	1154	74637.1
pHluorin2-lycopene	2% glucose	1513	81491.3
pHluorin2-lycopene	2% glucose	1002	49808.3
pHluorin2-lycopene	2% glucose	1154	133222
pHluorin2-lycopene	2% glucose	1513	163772
pHluorin2-lycopene	2% glucose	1002	26329.3
pHluorin2-lycopene	2% glucose	1154	80532.1
pHluorin2-lycopene	2% glucose	1513	93071.8
pHluorin2-lycopene	2% glucose	1002	26635
pHluorin2-lycopene	2% glucose	1154	87643
pHluorin2-lycopene	2% glucose	1513	98657.1
pHluorin2-lycopene	2% glucose	1002	33156.4
pHluorin2-lycopene	2% glucose	1154	101978
pHluorin2-lycopene	2% glucose	1513	118748
pHluorin2-lycopene	2% glucose	1002	41282.7
pHluorin2-lycopene	2% glucose	1154	125262
pHluorin2-lycopene	2% glucose	1513	147561
pHluorin2-lycopene	2% glucose	1002	30689.3
pHluorin2-lycopene	2% glucose	1154	95912
pHluorin2-lycopene	2% glucose	1513	112501
pHluorin2-lycopene	2% glucose	1002	33328.6
pHluorin2-lycopene	2% glucose	1154	103814
pHluorin2-lycopene	2% glucose	1513	122150
pHluorin2-lycopene	2% glucose	1002	47892.9
pHluorin2-lycopene	2% glucose	1154	147844
pHluorin2-lycopene	2% glucose	1513	170674
pHluorin2-lycopene	2% glucose	1002	53442.5
pHluorin2-lycopene	2% glucose	1154	166031
pHluorin2-lycopene	2% glucose	1513	194927
pHluorin2-lycopene	2% glucose	1002	52749.7
pHluorin2-lycopene	2% glucose	1154	167021
pHluorin2-lycopene	2% glucose	1513	193692
pHluorin2-lycopene	2% glucose	1002	40483.2
pHluorin2-lycopene	2% glucose	1154	123573
pHluorin2-lycopene	2% glucose	1513	144298
pHluorin2-lycopene	2% glucose	1002	35843.4
pHluorin2-lycopene	2% glucose	1154	118353
pHluorin2-lycopene	2% glucose	1513	135282
pHluorin2-lycopene	2% glucose	1002	40153.5
pHluorin2-lycopene	2% glucose	1154	126601
pHluorin2-lycopene	2% glucose	1513	148399
pHluorin2-lycopene	2% glucose	1002	39390.4
pHluorin2-lycopene	2% glucose	1154	126132
pHluorin2-lycopene	2% glucose	1513	147289
pHluorin2-lycopene	2% glucose	1002	38840
pHluorin2-lycopene	2% glucose	1154	123659
pHluorin2-lycopene	2% glucose	1513	142607
pHluorin2-lycopene	2% glucose	1002	46493.5
pHluorin2-lycopene	2% glucose	1154	148183
pHluorin2-lycopene	2% glucose	1513	169884
pHluorin2-lycopene	2% glucose	1002	35632.8
pHluorin2-lycopene	2% glucose	1154	107177
pHluorin2-lycopene	2% glucose	1513	124020
pHluorin2-lycopene	2% glucose	1002	48962.3
pHluorin2-lycopene	2% glucose	1154	150879
pHluorin2-lycopene	2% glucose	1513	177601
pHluorin2-lycopene	2% glucose	1002	33484.7
pHluorin2-lycopene	2% glucose	1154	106590
pHluorin2-lycopene	2% glucose	1513	123886
pHluorin2-lycopene	2% glucose	1002	45878.8
pHluorin2-lycopene	2% glucose	1154	140236
pHluorin2-lycopene	2% glucose	1513	162534
pHluorin2-lycopene	2% glucose	1002	43597.3
pHluorin2-lycopene	2% glucose	1154	134658
pHluorin2-lycopene	2% glucose	1513	157503
pHluorin2-lycopene	2% glucose	1002	45191.7
pHluorin2-lycopene	2% glucose	1154	142086
pHluorin2-lycopene	2% glucose	1513	164770
pHluorin2-lycopene	2% glucose	1002	81847.4
pHluorin2-lycopene	2% glucose	1154	251708
pHluorin2-lycopene	2% glucose	1513	294353
pHluorin2-lycopene	2% glucose	1002	53987.6
pHluorin2-lycopene	2% glucose	1154	169374
pHluorin2-lycopene	2% glucose	1513	197270
pHluorin2-lycopene	2% glucose	1002	30219.5
pHluorin2-lycopene	2% glucose	1154	100028
pHluorin2-lycopene	2% glucose	1513	115395
pHluorin2-lycopene	2% glucose	1002	37888.4
pHluorin2-lycopene	2% glucose	1154	119318
pHluorin2-lycopene	2% glucose	1513	138839
pHluorin2-lycopene	2% glucose	1002	42941.4
pHluorin2-lycopene	2% glucose	1154	136624
pHluorin2-lycopene	2% glucose	1513	159293
pHluorin2-lycopene	2% glucose	1002	52156.6
pHluorin2-lycopene	2% glucose	1154	163131
pHluorin2-lycopene	2% glucose	1513	190988
pHluorin2-lycopene	2% glucose	1002	44446.3
pHluorin2-lycopene	2% glucose	1154	146376
pHluorin2-lycopene	2% glucose	1513	170627
pHluorin2-lycopene	2% glucose	1002	43267.2
pHluorin2-lycopene	2% glucose	1154	136746
pHluorin2-lycopene	2% glucose	1513	160127
pHluorin2-lycopene	2% glucose	1002	32571.1
pHluorin2-lycopene	2% glucose	1154	101116
pHluorin2-lycopene	2% glucose	1513	120530
pHluorin2-lycopene	2% glucose	1002	31473.3
pHluorin2-lycopene	2% glucose	1154	99337
pHluorin2-lycopene	2% glucose	1513	115542
pHluorin2-lycopene	2% glucose	1002	49102.5
pHluorin2-lycopene	2% glucose	1154	152195
pHluorin2-lycopene	2% glucose	1513	177849
pHluorin2-lycopene	2% glucose	1002	58449
pHluorin2-lycopene	2% glucose	1154	184187
pHluorin2-lycopene	2% glucose	1513	211449
pHluorin2-lycopene	2% glucose	1002	60533.4
pHluorin2-lycopene	2% glucose	1154	189466
pHluorin2-lycopene	2% glucose	1513	223112
pHluorin2-lycopene	2% glucose	1002	40238.4
pHluorin2-lycopene	2% glucose	1154	125908
pHluorin2-lycopene	2% glucose	1513	146337
pHluorin2-lycopene	2% glucose	1002	32901.7
pHluorin2-lycopene	2% glucose	1154	103834
pHluorin2-lycopene	2% glucose	1513	119573
pHluorin2-lycopene	2% glucose	1002	42911.8
pHluorin2-lycopene	2% glucose	1154	139502
pHluorin2-lycopene	2% glucose	1513	162468
pHluorin2-lycopene	2% glucose	1002	54228.1
pHluorin2-lycopene	2% glucose	1154	166110
pHluorin2-lycopene	2% glucose	1513	194020
pHluorin2-lycopene	2% glucose	1002	48940.1
pHluorin2-lycopene	2% glucose	1154	156843
pHluorin2-lycopene	2% glucose	1513	181469
pHluorin2-lycopene	2% glucose	1002	49335.8
pHluorin2-lycopene	2% glucose	1154	157519
pHluorin2-lycopene	2% glucose	1513	183701
pHluorin2-lycopene	2% glucose	1002	40546.3
pHluorin2-lycopene	2% glucose	1154	125257
pHluorin2-lycopene	2% glucose	1513	142334
pHluorin2-lycopene	2% glucose	1002	34062.9
pHluorin2-lycopene	2% glucose	1154	110385
pHluorin2-lycopene	2% glucose	1513	128502
pHluorin2-lycopene	2% glucose	1002	41612.9
pHluorin2-lycopene	2% glucose	1154	131002
pHluorin2-lycopene	2% glucose	1513	151752
pHluorin2-lycopene	2% glucose	1002	31204.1
pHluorin2-lycopene	2% glucose	1154	98801.8
pHluorin2-lycopene	2% glucose	1513	116638
pHluorin2-lycopene	2% glucose	1002	54673.6
pHluorin2-lycopene	2% glucose	1154	173193
pHluorin2-lycopene	2% glucose	1513	200312
pHluorin2-lycopene	2% glucose	1002	42983.9
pHluorin2-lycopene	2% glucose	1154	136313
pHluorin2-lycopene	2% glucose	1513	158389
pHluorin2-lycopene	2% glucose	1002	34598
pHluorin2-lycopene	2% glucose	1154	112137
pHluorin2-lycopene	2% glucose	1513	130445
pHluorin2-lycopene	2% glucose	1002	42548.1
pHluorin2-lycopene	2% glucose	1154	130849
pHluorin2-lycopene	2% glucose	1513	152238
pHluorin2-lycopene	2% glucose	1002	33012.9
pHluorin2-lycopene	2% glucose	1154	105025
pHluorin2-lycopene	2% glucose	1513	122667
pHluorin2-lycopene	2% glucose	1002	51641.2
pHluorin2-lycopene	2% glucose	1154	153088
pHluorin2-lycopene	2% glucose	1513	181386
pHluorin2-lycopene	2% glucose	1002	47486.1
pHluorin2-lycopene	2% glucose	1154	147940
pHluorin2-lycopene	2% glucose	1513	173250
pHluorin2-lycopene	2% glucose	1002	40206.7
pHluorin2-lycopene	2% glucose	1154	130620
pHluorin2-lycopene	2% glucose	1513	151458
pHluorin2-lycopene	2% glucose	1002	39680.7
pHluorin2-lycopene	2% glucose	1154	127020
pHluorin2-lycopene	2% glucose	1513	149154
pHluorin2-lycopene	2% glucose	1002	50054.7
pHluorin2-lycopene	2% glucose	1154	156252
pHluorin2-lycopene	2% glucose	1513	183848
pHluorin2-lycopene	2% glucose	1002	42183.1
pHluorin2-lycopene	2% glucose	1154	140446
pHluorin2-lycopene	2% glucose	1513	160950
pHluorin2-lycopene	2% glucose	1002	33708.4
pHluorin2-lycopene	2% glucose	1154	104227
pHluorin2-lycopene	2% glucose	1513	119733
pHluorin2-lycopene	2% glucose	1002	39428.6
pHluorin2-lycopene	2% glucose	1154	117952
pHluorin2-lycopene	2% glucose	1513	139505
pHluorin2-lycopene	2% glucose	1002	48566.4
pHluorin2-lycopene	2% glucose	1154	148943
pHluorin2-lycopene	2% glucose	1513	175516
pHluorin2-lycopene	2% glucose	1002	47494.8
pHluorin2-lycopene	2% glucose	1154	143155
pHluorin2-lycopene	2% glucose	1513	167687
pHluorin2-lycopene	2% glucose	1002	44388.6
pHluorin2-lycopene	2% glucose	1154	139875
pHluorin2-lycopene	2% glucose	1513	161840
pHluorin2-lycopene	2% glucose	1002	33693.5
pHluorin2-lycopene	2% glucose	1154	109690
pHluorin2-lycopene	2% glucose	1513	129112
pHluorin2-lycopene	2% glucose	1002	33243.9
pHluorin2-lycopene	2% glucose	1154	106468
pHluorin2-lycopene	2% glucose	1513	122523
pHluorin2-lycopene	2% glucose	1002	51014
pHluorin2-lycopene	2% glucose	1154	161306
pHluorin2-lycopene	2% glucose	1513	185170
pHluorin2-lycopene	2% glucose	1002	26982
pHluorin2-lycopene	2% glucose	1154	89646.2
pHluorin2-lycopene	2% glucose	1513	101761
pHluorin2-lycopene	2% glucose	1002	43297.5
pHluorin2-lycopene	2% glucose	1154	139979
pHluorin2-lycopene	2% glucose	1513	160998
pHluorin2-lycopene	2% glucose	1002	43375.3
pHluorin2-lycopene	2% glucose	1154	133404
pHluorin2-lycopene	2% glucose	1513	155349
pHluorin2-lycopene	2% glucose	1002	26172.9
pHluorin2-lycopene	2% glucose	1154	84664.5
pHluorin2-lycopene	2% glucose	1513	96487.9
pHluorin2-lycopene	2% glucose	1002	42872.6
pHluorin2-lycopene	2% glucose	1154	138778
pHluorin2-lycopene	2% glucose	1513	161191
pHluorin2-lycopene	2% glucose	1002	49070.9
pHluorin2-lycopene	2% glucose	1154	158102
pHluorin2-lycopene	2% glucose	1513	187032
pHluorin2-lycopene	2% glucose	1002	35990.6
pHluorin2-lycopene	2% glucose	1154	114222
pHluorin2-lycopene	2% glucose	1513	133152
pHluorin2-lycopene	2% glucose	1002	41731.5
pHluorin2-lycopene	2% glucose	1154	126517
pHluorin2-lycopene	2% glucose	1513	143255
pHluorin2-lycopene	2% glucose	1002	30462.3
pHluorin2-lycopene	2% glucose	1154	98720
pHluorin2-lycopene	2% glucose	1513	113752
pHluorin2-lycopene	2% glucose	1002	37585.2
pHluorin2-lycopene	2% glucose	1154	117775
pHluorin2-lycopene	2% glucose	1513	136663
pHluorin2-lycopene	2% glucose	1002	45623
pHluorin2-lycopene	2% glucose	1154	139880
pHluorin2-lycopene	2% glucose	1513	162662
pHluorin2-lycopene	2% glucose	1002	31170.3
pHluorin2-lycopene	2% glucose	1154	104386
pHluorin2-lycopene	2% glucose	1513	120767
pHluorin2-lycopene	2% glucose	1002	33699.3
pHluorin2-lycopene	2% glucose	1154	109228
pHluorin2-lycopene	2% glucose	1513	126488
pHluorin2-lycopene	2% glucose	1002	28264.9
pHluorin2-lycopene	2% glucose	1154	91036.3
pHluorin2-lycopene	2% glucose	1513	105236
pHluorin2-lycopene	2% glucose	1002	53419.5
pHluorin2-lycopene	2% glucose	1154	166404
pHluorin2-lycopene	2% glucose	1513	193552
pHluorin2-lycopene	2% glucose	1002	43265.7
pHluorin2-lycopene	2% glucose	1154	130625
pHluorin2-lycopene	2% glucose	1513	151797
pHluorin2-lycopene	2% glucose	1002	30989.4
pHluorin2-lycopene	2% glucose	1154	97608
pHluorin2-lycopene	2% glucose	1513	113065
pHluorin2-lycopene	2% glucose	1002	32745.9
pHluorin2-lycopene	2% glucose	1154	105549
pHluorin2-lycopene	2% glucose	1513	121580
pHluorin2-lycopene	2% glucose	1002	37668.1
pHluorin2-lycopene	2% glucose	1154	118906
pHluorin2-lycopene	2% glucose	1513	136459
pHluorin2-lycopene	2% glucose	1002	39613.3
pHluorin2-lycopene	2% glucose	1154	125144
pHluorin2-lycopene	2% glucose	1513	147739
pHluorin2-lycopene	2% glucose	1002	45486
pHluorin2-lycopene	2% glucose	1154	142285
pHluorin2-lycopene	2% glucose	1513	164516
pHluorin2-lycopene	2% glucose	1002	38429.5
pHluorin2-lycopene	2% glucose	1154	124828
pHluorin2-lycopene	2% glucose	1513	146254
pHluorin2-lycopene	2% glucose	1002	60646.7
pHluorin2-lycopene	2% glucose	1154	190344
pHluorin2-lycopene	2% glucose	1513	220486
pHluorin2-lycopene	2% glucose	1002	35716.7
pHluorin2-lycopene	2% glucose	1154	115568
pHluorin2-lycopene	2% glucose	1513	133246
pHluorin2-lycopene	2% glucose	1002	48895.3
pHluorin2-lycopene	2% glucose	1154	152547
pHluorin2-lycopene	2% glucose	1513	176170
pHluorin2-lycopene	2% glucose	1002	30429.4
pHluorin2-lycopene	2% glucose	1154	101967
pHluorin2-lycopene	2% glucose	1513	119757
pHluorin2-lycopene	2% glucose	1002	23897.8
pHluorin2-lycopene	2% glucose	1154	79343.8
pHluorin2-lycopene	2% glucose	1513	90009.9
pHluorin2-lycopene	2% glucose	1002	26395.8
pHluorin2-lycopene	2% glucose	1154	84446.4
pHluorin2-lycopene	2% glucose	1513	98166.7
pHluorin2-lycopene	2% glucose	1002	33153.2
pHluorin2-lycopene	2% glucose	1154	102595
pHluorin2-lycopene	2% glucose	1513	120183
pHluorin2-lycopene	2% glucose	1002	28663.4
pHluorin2-lycopene	2% glucose	1154	98389.3
pHluorin2-lycopene	2% glucose	1513	113039
pHluorin2-lycopene	2% glucose	1002	31918.4
pHluorin2-lycopene	2% glucose	1154	98805.9
pHluorin2-lycopene	2% glucose	1513	116882
pHluorin2-lycopene	2% glucose	1002	39534.1
pHluorin2-lycopene	2% glucose	1154	124188
pHluorin2-lycopene	2% glucose	1513	142210
pHluorin2-lycopene	2% glucose	1002	27798.8
pHluorin2-lycopene	2% glucose	1154	88311.4
pHluorin2-lycopene	2% glucose	1513	102288
pHluorin2-lycopene	2% glucose	1002	36837.4
pHluorin2-lycopene	2% glucose	1154	119597
pHluorin2-lycopene	2% glucose	1513	136075
pHluorin2-lycopene	2% glucose	1002	32842.1
pHluorin2-lycopene	2% glucose	1154	102884
pHluorin2-lycopene	2% glucose	1513	118151
pHluorin2-lycopene	2% glucose	1002	25797
pHluorin2-lycopene	2% glucose	1154	83492.6
pHluorin2-lycopene	2% glucose	1513	94997.7
pHluorin2-lycopene	2% glucose	1002	27367.8
pHluorin2-lycopene	2% glucose	1154	87456.2
pHluorin2-lycopene	2% glucose	1513	102576
pHluorin2-lycopene	2% glucose	1002	28804.4
pHluorin2-lycopene	2% glucose	1154	88832.6
pHluorin2-lycopene	2% glucose	1513	102576
pHluorin2-lycopene	2% glucose	1002	40033.9
pHluorin2-lycopene	2% glucose	1154	122477
pHluorin2-lycopene	2% glucose	1513	143220
pHluorin2-lycopene	2% glucose	1002	32975.8
pHluorin2-lycopene	2% glucose	1154	105407
pHluorin2-lycopene	2% glucose	1513	119861
pHluorin2-lycopene	2% glucose	1002	38904.2
pHluorin2-lycopene	2% glucose	1154	123295
pHluorin2-lycopene	2% glucose	1513	143483
pHluorin2-lycopene	2% glucose	1002	37543.4
pHluorin2-lycopene	2% glucose	1154	116955
pHluorin2-lycopene	2% glucose	1513	137518
pHluorin2-lycopene	2% glucose	1002	29543.3
pHluorin2-lycopene	2% glucose	1154	95127.6
pHluorin2-lycopene	2% glucose	1513	107684
pHluorin2-lycopene	2% glucose	1002	39078.2
pHluorin2-lycopene	2% glucose	1154	124573
pHluorin2-lycopene	2% glucose	1513	141015
pHluorin2-lycopene	2% glucose	1002	36586.2
pHluorin2-lycopene	2% glucose	1154	114225
pHluorin2-lycopene	2% glucose	1513	132046
pHluorin2-lycopene	2% glucose	1002	35010.4
pHluorin2-lycopene	2% glucose	1154	109719
pHluorin2-lycopene	2% glucose	1513	128724
pHluorin2-lycopene	2% glucose	1002	31230.8
pHluorin2-lycopene	2% glucose	1154	99645.7
pHluorin2-lycopene	2% glucose	1513	116881
pHluorin2-lycopene	2% glucose	1002	30301.9
pHluorin2-lycopene	2% glucose	1154	96893
pHluorin2-lycopene	2% glucose	1513	112974
pHluorin2-lycopene	2% glucose	1002	28769.1
pHluorin2-lycopene	2% glucose	1154	90023.8
pHluorin2-lycopene	2% glucose	1513	102485
pHluorin2-lycopene	2% glucose	1002	38469.3
pHluorin2-lycopene	2% glucose	1154	121063
pHluorin2-lycopene	2% glucose	1513	140343
pHluorin2-lycopene	2% glucose	1002	35521.1
pHluorin2-lycopene	2% glucose	1154	112839
pHluorin2-lycopene	2% glucose	1513	132241
pHluorin2-lycopene	2% glucose	1002	34328.8
pHluorin2-lycopene	2% glucose	1154	109207
pHluorin2-lycopene	2% glucose	1513	128350
pHluorin2-lycopene	2% glucose	1002	34080.9
pHluorin2-lycopene	2% glucose	1154	111357
pHluorin2-lycopene	2% glucose	1513	128105
pHluorin2-lycopene	2% glucose	1002	37314.1
pHluorin2-lycopene	2% glucose	1154	121054
pHluorin2-lycopene	2% glucose	1513	141584
pHluorin2-lycopene	2% glucose	1002	33116.3
pHluorin2-lycopene	2% glucose	1154	103831
pHluorin2-lycopene	2% glucose	1513	120660
pHluorin2-lycopene	2% glucose	1002	33944.3
pHluorin2-lycopene	2% glucose	1154	106799
pHluorin2-lycopene	2% glucose	1513	124585
pHluorin2-lycopene	2% glucose	1002	15263.8
pHluorin2-lycopene	2% glucose	1154	50215.6
pHluorin2-lycopene	2% glucose	1513	56182.9
pHluorin2-lycopene	2% glucose	1002	31773.6
pHluorin2-lycopene	2% glucose	1154	100822
pHluorin2-lycopene	2% glucose	1513	119488
pHluorin2-lycopene	2% glucose	1002	21795.5
pHluorin2-lycopene	2% glucose	1154	73557.3
pHluorin2-lycopene	2% glucose	1513	83380.1
pHluorin2-lycopene	2% glucose	1002	23915.7
pHluorin2-lycopene	2% glucose	1154	75693.2
pHluorin2-lycopene	2% glucose	1513	85417.5
pHluorin2-lycopene	2% glucose	1002	31706.1
pHluorin2-lycopene	2% glucose	1154	103317
pHluorin2-lycopene	2% glucose	1513	121996
pHluorin2-lycopene	2% glucose	1002	33224.8
pHluorin2-lycopene	2% glucose	1154	101057
pHluorin2-lycopene	2% glucose	1513	116416
pHluorin2-lycopene	2% glucose	1002	40325.6
pHluorin2-lycopene	2% glucose	1154	126690
pHluorin2-lycopene	2% glucose	1513	147522
pHluorin2-lycopene	2% glucose	1002	41374.9
pHluorin2-lycopene	2% glucose	1154	126402
pHluorin2-lycopene	2% glucose	1513	147447
pHluorin2-lycopene	2% glucose	1002	29313.9
pHluorin2-lycopene	2% glucose	1154	94784.5
pHluorin2-lycopene	2% glucose	1513	108308
pHluorin2-lycopene	2% glucose	1002	30586.9
pHluorin2-lycopene	2% glucose	1154	99446.7
pHluorin2-lycopene	2% glucose	1513	114871
pHluorin2-lycopene	2% glucose	1002	18710
pHluorin2-lycopene	2% glucose	1154	58818
pHluorin2-lycopene	2% glucose	1513	68029.2
pHluorin2-lycopene	2% glucose	1002	37749.4
pHluorin2-lycopene	2% glucose	1154	115168
pHluorin2-lycopene	2% glucose	1513	132838
pHluorin2-lycopene	2% glucose	1002	28034.3
pHluorin2-lycopene	2% glucose	1154	88836.7
pHluorin2-lycopene	2% glucose	1513	102489
pHluorin2-lycopene	2% glucose	1002	22909.9
pHluorin2-lycopene	2% glucose	1154	77134.3
pHluorin2-lycopene	2% glucose	1513	87006.3
pHluorin2-lycopene	2% glucose	1002	33307.7
pHluorin2-lycopene	2% glucose	1154	109276
pHluorin2-lycopene	2% glucose	1513	129503
pHluorin2-lycopene	2% glucose	1002	34617.2
pHluorin2-lycopene	2% glucose	1154	111828
pHluorin2-lycopene	2% glucose	1513	128587
pHluorin2-lycopene	2% glucose	1002	13861.1
pHluorin2-lycopene	2% glucose	1154	42703.8
pHluorin2-lycopene	2% glucose	1513	50029.4
pHluorin2-lycopene	2% glucose	1002	12379.7
pHluorin2-lycopene	2% glucose	1154	38176.1
pHluorin2-lycopene	2% glucose	1513	41751.2
pHluorin2-lycopene	2% glucose	1002	17813.3
pHluorin2-lycopene	2% glucose	1154	56737.6
pHluorin2-lycopene	2% glucose	1513	62943.5
pHluorin2-lycopene	2% glucose	1002	11494.9
pHluorin2-lycopene	2% glucose	1154	35658.6
pHluorin2-lycopene	2% glucose	1513	38716.7
pHluorin2-lycopene	2% glucose	1002	12794
pHluorin2-lycopene	2% glucose	1154	41857.6
pHluorin2-lycopene	2% glucose	1513	48016.6
pHluorin2-lycopene	2% glucose	1002	11596.5
pHluorin2-lycopene	2% glucose	1154	41339.1
pHluorin2-lycopene	2% glucose	1513	48794.2
pHluorin2-lycopene	2% glucose	1002	10691.6
pHluorin2-lycopene	2% glucose	1154	36099.2
pHluorin2-lycopene	2% glucose	1513	39961.8
pHluorin2-lycopene	2% glucose	1002	15947.4
pHluorin2-lycopene	2% glucose	1154	50414.1
pHluorin2-lycopene	2% glucose	1513	55357.5
pHluorin2-lycopene	2% glucose	1002	14312.5
pHluorin2-lycopene	2% glucose	1154	46369.5
pHluorin2-lycopene	2% glucose	1513	50694.1
pHluorin2-lycopene	2% glucose	1002	9695.9
pHluorin2-lycopene	2% glucose	1154	32328.8
pHluorin2-lycopene	2% glucose	1513	36782.9
pHluorin2-lycopene	2% glucose	1002	19222.4
pHluorin2-lycopene	2% glucose	1154	60033.2
pHluorin2-lycopene	2% glucose	1513	67568.7
pHluorin2-lycopene	2% glucose	1002	13073.1
pHluorin2-lycopene	2% glucose	1154	43131.6
pHluorin2-lycopene	2% glucose	1513	48968.6
pHluorin2-lycopene	2% glucose	1002	6941.19
pHluorin2-lycopene	2% glucose	1154	29897.4
pHluorin2-lycopene	2% glucose	1513	31150.5
pHluorin2-lycopene	2% glucose	1002	14474.3
pHluorin2-lycopene	2% glucose	1154	46929.7
pHluorin2-lycopene	2% glucose	1513	53774.2
pHluorin2-lycopene	2% glucose	1002	17705.6
pHluorin2-lycopene	2% glucose	1154	57114
pHluorin2-lycopene	2% glucose	1513	63750.9
pHluorin2-lycopene	2% glucose	1002	11010.3
pHluorin2-lycopene	2% glucose	1154	36405.1
pHluorin2-lycopene	2% glucose	1513	41148.1
pHluorin2-lycopene	2% glucose	1002	8463.76
pHluorin2-lycopene	2% glucose	1154	28153
pHluorin2-lycopene	2% glucose	1513	30366.2
pHluorin2-lycopene	2% glucose	1002	12669.2
pHluorin2-lycopene	2% glucose	1154	39570.9
pHluorin2-lycopene	2% glucose	1513	43462.5
pHluorin2-lycopene	2% glucose	1002	14742.5
pHluorin2-lycopene	2% glucose	1154	46290.3
pHluorin2-lycopene	2% glucose	1513	52020.1
pHluorin2-lycopene	2% glucose	1002	19798.7
pHluorin2-lycopene	2% glucose	1154	63833.2
pHluorin2-lycopene	2% glucose	1513	71668.3
pHluorin2-lycopene	2% glucose	1002	10874.9
pHluorin2-lycopene	2% glucose	1154	37683.3
pHluorin2-lycopene	2% glucose	1513	41566.3
pHluorin2-lycopene	2% glucose	1002	13657
pHluorin2-lycopene	2% glucose	1154	44152.9
pHluorin2-lycopene	2% glucose	1513	49387.6
pHluorin2-lycopene	2% glucose	1002	17752.4
pHluorin2-lycopene	2% glucose	1154	61216.3
pHluorin2-lycopene	2% glucose	1513	69983.3
pHluorin2-lycopene	2% glucose	1002	14785.4
pHluorin2-lycopene	2% glucose	1154	51284.1
pHluorin2-lycopene	2% glucose	1513	59342.5
pHluorin2-lycopene	2% glucose	1002	12205.6
pHluorin2-lycopene	2% glucose	1154	40905.9
pHluorin2-lycopene	2% glucose	1513	46621.3
pHluorin2-lycopene	2% glucose	1002	17658.5
pHluorin2-lycopene	2% glucose	1154	54034.9
pHluorin2-lycopene	2% glucose	1513	61585.9
pHluorin2-lycopene	2% glucose	1002	11411.5
pHluorin2-lycopene	2% glucose	1154	41162.3
pHluorin2-lycopene	2% glucose	1513	46463.5
pHluorin2-lycopene	2% glucose	1002	20515.8
pHluorin2-lycopene	2% glucose	1154	66200
pHluorin2-lycopene	2% glucose	1513	73935
pHluorin2-lycopene	2% glucose	1002	10157
pHluorin2-lycopene	2% glucose	1154	37914.5
pHluorin2-lycopene	2% glucose	1513	39566.4
pHluorin2-lycopene	2% glucose	1002	21043.6
pHluorin2-lycopene	2% glucose	1154	63962.3
pHluorin2-lycopene	2% glucose	1513	71852.9
pHluorin2-lycopene	2% glucose	1002	13057.6
pHluorin2-lycopene	2% glucose	1154	45650.1
pHluorin2-lycopene	2% glucose	1513	52403.1
pHluorin2-lycopene	2% glucose	1002	21205.6
pHluorin2-lycopene	2% glucose	1154	71086.9
pHluorin2-lycopene	2% glucose	1513	81721
pHluorin2-lycopene	2% glucose	1002	18976.6
pHluorin2-lycopene	2% glucose	1154	63203.4
pHluorin2-lycopene	2% glucose	1513	70852.7
pHluorin2-lycopene	2% glucose	1002	19200
pHluorin2-lycopene	2% glucose	1154	64357.8
pHluorin2-lycopene	2% glucose	1513	72468.4
pHluorin2-lycopene	2% glucose	1002	36139.6
pHluorin2-lycopene	2% glucose	1154	113297
pHluorin2-lycopene	2% glucose	1513	128637
pHluorin2-lycopene	2% glucose	1002	16259.4
pHluorin2-lycopene	2% glucose	1154	53741.1
pHluorin2-lycopene	2% glucose	1513	62083.7
pHluorin2-lycopene	2% glucose	1002	41248.3
pHluorin2-lycopene	2% glucose	1154	134573
pHluorin2-lycopene	2% glucose	1513	155147
pHluorin2-lycopene	2% glucose	1002	32075.2
pHluorin2-lycopene	2% glucose	1154	96137.2
pHluorin2-lycopene	2% glucose	1513	109994
pHluorin2-lycopene	2% glucose	1002	15195.7
pHluorin2-lycopene	2% glucose	1154	53842.2
pHluorin2-lycopene	2% glucose	1513	58280
pHluorin2-lycopene	2% glucose	1002	44208.5
pHluorin2-lycopene	2% glucose	1154	131977
pHluorin2-lycopene	2% glucose	1513	153731
pHluorin2-lycopene	2% glucose	1002	41091.9
pHluorin2-lycopene	2% glucose	1154	130748
pHluorin2-lycopene	2% glucose	1513	150341
pHluorin2-lycopene	2% glucose	1002	48270.4
pHluorin2-lycopene	2% glucose	1154	148466
pHluorin2-lycopene	2% glucose	1513	170829
pHluorin2-lycopene	2% glucose	1002	41880.5
pHluorin2-lycopene	2% glucose	1154	129414
pHluorin2-lycopene	2% glucose	1513	149516
pHluorin2-lycopene	2% glucose	1002	46758.9
pHluorin2-lycopene	2% glucose	1154	148667
pHluorin2-lycopene	2% glucose	1513	167287
pHluorin2-lycopene	2% glucose	1002	29934.2
pHluorin2-lycopene	2% glucose	1154	92728.4
pHluorin2-lycopene	2% glucose	1513	106173
pHluorin2-lycopene	2% glucose	1002	48902.9
pHluorin2-lycopene	2% glucose	1154	153355
pHluorin2-lycopene	2% glucose	1513	175026
pHluorin2-lycopene	2% glucose	1002	42362.9
pHluorin2-lycopene	2% glucose	1154	131784
pHluorin2-lycopene	2% glucose	1513	150431
pHluorin2-lycopene	2% glucose	1002	43572.6
pHluorin2-lycopene	2% glucose	1154	144294
pHluorin2-lycopene	2% glucose	1513	162916
pHluorin2-lycopene	2% glucose	1002	37541.8
pHluorin2-lycopene	2% glucose	1154	118806
pHluorin2-lycopene	2% glucose	1513	133846
pHluorin2-lycopene	2% glucose	1002	28241.2
pHluorin2-lycopene	2% glucose	1154	89638.5
pHluorin2-lycopene	2% glucose	1513	103427
pHluorin2-lycopene	2% glucose	1002	34818
pHluorin2-lycopene	2% glucose	1154	104500
pHluorin2-lycopene	2% glucose	1513	118901
pHluorin2-lycopene	2% glucose	1002	29430.8
pHluorin2-lycopene	2% glucose	1154	94690.9
pHluorin2-lycopene	2% glucose	1513	107534
pHluorin2-lycopene	2% glucose	1002	46430
pHluorin2-lycopene	2% glucose	1154	143376
pHluorin2-lycopene	2% glucose	1513	164562
pHluorin2-lycopene	2% glucose	1002	38327.8
pHluorin2-lycopene	2% glucose	1154	115640
pHluorin2-lycopene	2% glucose	1513	133046
pHluorin2-lycopene	2% glucose	1002	30368.6
pHluorin2-lycopene	2% glucose	1154	99232.3
pHluorin2-lycopene	2% glucose	1513	113511
pHluorin2-lycopene	2% glucose	1002	33453.9
pHluorin2-lycopene	2% glucose	1154	107267
pHluorin2-lycopene	2% glucose	1513	123202
pHluorin2-lycopene	2% glucose	1002	46549.9
pHluorin2-lycopene	2% glucose	1154	146370
pHluorin2-lycopene	2% glucose	1513	169069
pHluorin2-lycopene	2% glucose	1002	48260.7
pHluorin2-lycopene	2% glucose	1154	148181
pHluorin2-lycopene	2% glucose	1513	171187
pHluorin2-lycopene	2% glucose	1002	27076.9
pHluorin2-lycopene	2% glucose	1154	90450.4
pHluorin2-lycopene	2% glucose	1513	103080
pHluorin2-lycopene	2% glucose	1002	39211.4
pHluorin2-lycopene	2% glucose	1154	122417
pHluorin2-lycopene	2% glucose	1513	139763
pHluorin2-lycopene	2% glucose	1002	29955.4
pHluorin2-lycopene	2% glucose	1154	96364.1
pHluorin2-lycopene	2% glucose	1513	109732
pHluorin2-lycopene	2% glucose	1002	32766.3
pHluorin2-lycopene	2% glucose	1154	101551
pHluorin2-lycopene	2% glucose	1513	114569
pHluorin2-lycopene	2% glucose	1002	37502.1
pHluorin2-lycopene	2% glucose	1154	113893
pHluorin2-lycopene	2% glucose	1513	129131
pHluorin2-lycopene	2% glucose	1002	54153.5
pHluorin2-lycopene	2% glucose	1154	168481
pHluorin2-lycopene	2% glucose	1513	188995
pHluorin2-lycopene	2% glucose	1002	37948.4
pHluorin2-lycopene	2% glucose	1154	120868
pHluorin2-lycopene	2% glucose	1513	140371
pHluorin2-lycopene	2% glucose	1002	41218.5
pHluorin2-lycopene	2% glucose	1154	128103
pHluorin2-lycopene	2% glucose	1513	144070
pHluorin2-lycopene	2% glucose	1002	56432.9
pHluorin2-lycopene	2% glucose	1154	176025
pHluorin2-lycopene	2% glucose	1513	201083
pHluorin2-lycopene	2% glucose	1002	39832.5
pHluorin2-lycopene	2% glucose	1154	127614
pHluorin2-lycopene	2% glucose	1513	147406
pHluorin2-lycopene	2% glucose	1002	32502.6
pHluorin2-lycopene	2% glucose	1154	105363
pHluorin2-lycopene	2% glucose	1513	122111
pHluorin2-lycopene	2% glucose	1002	63831.4
pHluorin2-lycopene	2% glucose	1154	201442
pHluorin2-lycopene	2% glucose	1513	228521
pHluorin2-lycopene	2% glucose	1002	39912.2
pHluorin2-lycopene	2% glucose	1154	124124
pHluorin2-lycopene	2% glucose	1513	142579
pHluorin2-lycopene	2% glucose	1002	38602.2
pHluorin2-lycopene	2% glucose	1154	118993
pHluorin2-lycopene	2% glucose	1513	137611
pHluorin2-lycopene	2% glucose	1002	47575.8
pHluorin2-lycopene	2% glucose	1154	146424
pHluorin2-lycopene	2% glucose	1513	170201
pHluorin2-lycopene	2% glucose	1002	49451.1
pHluorin2-lycopene	2% glucose	1154	151358
pHluorin2-lycopene	2% glucose	1513	175546
pHluorin2-lycopene	2% glucose	1002	54382.2
pHluorin2-lycopene	2% glucose	1154	168796
pHluorin2-lycopene	2% glucose	1513	196103
pHluorin2-lycopene	2% glucose	1002	30711.3
pHluorin2-lycopene	2% glucose	1154	98616.8
pHluorin2-lycopene	2% glucose	1513	107747
pHluorin2-lycopene	2% glucose	1002	44926.2
pHluorin2-lycopene	2% glucose	1154	139806
pHluorin2-lycopene	2% glucose	1513	161343
pHluorin2-lycopene	2% glucose	1002	39301.2
pHluorin2-lycopene	2% glucose	1154	128275
pHluorin2-lycopene	2% glucose	1513	146399
pHluorin2-lycopene	2% glucose	1002	40517.3
pHluorin2-lycopene	2% glucose	1154	129987
pHluorin2-lycopene	2% glucose	1513	150910
pHluorin2-lycopene	2% glucose	1002	34580.2
pHluorin2-lycopene	2% glucose	1154	108879
pHluorin2-lycopene	2% glucose	1513	125097
pHluorin2-lycopene	2% glucose	1002	48812
pHluorin2-lycopene	2% glucose	1154	151462
pHluorin2-lycopene	2% glucose	1513	173363
pHluorin2-lycopene	2% glucose	1002	31220.7
pHluorin2-lycopene	2% glucose	1154	91934
pHluorin2-lycopene	2% glucose	1513	104860
pHluorin2-lycopene	2% glucose	1002	44510.9
pHluorin2-lycopene	2% glucose	1154	140622
pHluorin2-lycopene	2% glucose	1513	163244
pHluorin2-lycopene	2% glucose	1002	49934.3
pHluorin2-lycopene	2% glucose	1154	156756
pHluorin2-lycopene	2% glucose	1513	179855
pHluorin2-lycopene	2% glucose	1002	50868.3
pHluorin2-lycopene	2% glucose	1154	153462
pHluorin2-lycopene	2% glucose	1513	178818
pHluorin2-lycopene	2% glucose	1002	57536.9
pHluorin2-lycopene	2% glucose	1154	178139
pHluorin2-lycopene	2% glucose	1513	204323
pHluorin2-lycopene	2% glucose	1002	42141.5
pHluorin2-lycopene	2% glucose	1154	131146
pHluorin2-lycopene	2% glucose	1513	153479
pHluorin2-lycopene	2% glucose	1002	50794.7
pHluorin2-lycopene	2% glucose	1154	159172
pHluorin2-lycopene	2% glucose	1513	182183
pHluorin2-lycopene	2% glucose	1002	44441.5
pHluorin2-lycopene	2% glucose	1154	141507
pHluorin2-lycopene	2% glucose	1513	161600
pHluorin2-lycopene	2% glucose	1002	52661.8
pHluorin2-lycopene	2% glucose	1154	160372
pHluorin2-lycopene	2% glucose	1513	185316
pHluorin2-lycopene	2% glucose	1002	23769.7
pHluorin2-lycopene	2% glucose	1154	79188.7
pHluorin2-lycopene	2% glucose	1513	90233.4
pHluorin2-lycopene	2% glucose	1002	56830.8
pHluorin2-lycopene	2% glucose	1154	175965
pHluorin2-lycopene	2% glucose	1513	200540
pHluorin2-lycopene	2% glucose	1002	44000.1
pHluorin2-lycopene	2% glucose	1154	135833
pHluorin2-lycopene	2% glucose	1513	156091
pHluorin2-lycopene	2% glucose	1002	39101
pHluorin2-lycopene	2% glucose	1154	120534
pHluorin2-lycopene	2% glucose	1513	138127
pHluorin2-lycopene	2% glucose	1002	40364.5
pHluorin2-lycopene	2% glucose	1154	128465
pHluorin2-lycopene	2% glucose	1513	149543
pHluorin2-lycopene	2% glucose	1002	25203.3
pHluorin2-lycopene	2% glucose	1154	83803.1
pHluorin2-lycopene	2% glucose	1513	95506.8
pHluorin2-lycopene	2% glucose	1002	53816.4
pHluorin2-lycopene	2% glucose	1154	164924
pHluorin2-lycopene	2% glucose	1513	190841
pHluorin2-lycopene	2% glucose	1002	55862.1
pHluorin2-lycopene	2% glucose	1154	172233
pHluorin2-lycopene	2% glucose	1513	199290
pHluorin2-lycopene	2% glucose	1002	65708.7
pHluorin2-lycopene	2% glucose	1154	198254
pHluorin2-lycopene	2% glucose	1513	231745
pHluorin2-lycopene	2% glucose	1002	27918.7
pHluorin2-lycopene	2% glucose	1154	90367.7
pHluorin2-lycopene	2% glucose	1513	101746
pHluorin2-lycopene	2% glucose	1002	47585.7
pHluorin2-lycopene	2% glucose	1154	153079
pHluorin2-lycopene	2% glucose	1513	174635
pHluorin2-lycopene	2% glucose	1002	48721.3
pHluorin2-lycopene	2% glucose	1154	150472
pHluorin2-lycopene	2% glucose	1513	172716
pHluorin2-lycopene	2% glucose	1002	47631.6
pHluorin2-lycopene	2% glucose	1154	156469
pHluorin2-lycopene	2% glucose	1513	180752
pHluorin2-lycopene	2% glucose	1002	35537.8
pHluorin2-lycopene	2% glucose	1154	114946
pHluorin2-lycopene	2% glucose	1513	133333
pHluorin2-lycopene	2% glucose	1002	34761.3
pHluorin2-lycopene	2% glucose	1154	106343
pHluorin2-lycopene	2% glucose	1513	121153
pHluorin2-lycopene	2% glucose	1002	50166.8
pHluorin2-lycopene	2% glucose	1154	156407
pHluorin2-lycopene	2% glucose	1513	181902
pHluorin2-lycopene	2% glucose	1002	41849.7
pHluorin2-lycopene	2% glucose	1154	134505
pHluorin2-lycopene	2% glucose	1513	154612
pHluorin2-lycopene	2% glucose	1002	41112.6
pHluorin2-lycopene	2% glucose	1154	127999
pHluorin2-lycopene	2% glucose	1513	149072
pHluorin2-lycopene	2% glucose	1002	35594.2
pHluorin2-lycopene	2% glucose	1154	116810
pHluorin2-lycopene	2% glucose	1513	135218
pHluorin2-lycopene	2% glucose	1002	76581.9
pHluorin2-lycopene	2% glucose	1154	239725
pHluorin2-lycopene	2% glucose	1513	279140
pHluorin2-lycopene	2% glucose	1002	52048.2
pHluorin2-lycopene	2% glucose	1154	160352
pHluorin2-lycopene	2% glucose	1513	187521
pHluorin2-lycopene	2% galactose	1002	12999
pHluorin2-lycopene	2% galactose	1154	45751.1
pHluorin2-lycopene	2% galactose	1513	50594.4
pHluorin2-lycopene	2% galactose	1002	11045.3
pHluorin2-lycopene	2% galactose	1154	32559.4
pHluorin2-lycopene	2% galactose	1513	34616.3
pHluorin2-lycopene	2% galactose	1002	56380.7
pHluorin2-lycopene	2% galactose	1154	165938
pHluorin2-lycopene	2% galactose	1513	187800
pHluorin2-lycopene	2% galactose	1002	5027.11
pHluorin2-lycopene	2% galactose	1154	16959.2
pHluorin2-lycopene	2% galactose	1513	18430.2
pHluorin2-lycopene	2% galactose	1002	21009.9
pHluorin2-lycopene	2% galactose	1154	74101.2
pHluorin2-lycopene	2% galactose	1513	80648.7
pHluorin2-lycopene	2% galactose	1002	7181.78
pHluorin2-lycopene	2% galactose	1154	22019.6
pHluorin2-lycopene	2% galactose	1513	20332.2
pHluorin2-lycopene	2% galactose	1002	6732.37
pHluorin2-lycopene	2% galactose	1154	25838.9
pHluorin2-lycopene	2% galactose	1513	26237.3
pHluorin2-lycopene	2% galactose	1002	23152.3
pHluorin2-lycopene	2% galactose	1154	66717.3
pHluorin2-lycopene	2% galactose	1513	70722.5
pHluorin2-lycopene	2% galactose	1002	11221.1
pHluorin2-lycopene	2% galactose	1154	40365.4
pHluorin2-lycopene	2% galactose	1513	44378.5
pHluorin2-lycopene	2% galactose	1002	5997.64
pHluorin2-lycopene	2% galactose	1154	17788
pHluorin2-lycopene	2% galactose	1513	20728.5
pHluorin2-lycopene	2% galactose	1002	13539.6
pHluorin2-lycopene	2% galactose	1154	37881.3
pHluorin2-lycopene	2% galactose	1513	42100.9
pHluorin2-lycopene	2% galactose	1002	25587.6
pHluorin2-lycopene	2% galactose	1154	77478.8
pHluorin2-lycopene	2% galactose	1513	85325.6
pHluorin2-lycopene	2% galactose	1002	50592.9
pHluorin2-lycopene	2% galactose	1154	159307
pHluorin2-lycopene	2% galactose	1513	175584
pHluorin2-lycopene	2% galactose	1002	29964.3
pHluorin2-lycopene	2% galactose	1154	94587.9
pHluorin2-lycopene	2% galactose	1513	111248
pHluorin2-lycopene	2% galactose	1002	42859.7
pHluorin2-lycopene	2% galactose	1154	131176
pHluorin2-lycopene	2% galactose	1513	151746
pHluorin2-lycopene	2% galactose	1002	37066.9
pHluorin2-lycopene	2% galactose	1154	119803
pHluorin2-lycopene	2% galactose	1513	132454
pHluorin2-lycopene	2% galactose	1002	38769.4
pHluorin2-lycopene	2% galactose	1154	113618
pHluorin2-lycopene	2% galactose	1513	128298
pHluorin2-lycopene	2% galactose	1002	52367.4
pHluorin2-lycopene	2% galactose	1154	160526
pHluorin2-lycopene	2% galactose	1513	183959
pHluorin2-lycopene	2% galactose	1002	43677.6
pHluorin2-lycopene	2% galactose	1154	134588
pHluorin2-lycopene	2% galactose	1513	153302
pHluorin2-lycopene	2% galactose	1002	63264.6
pHluorin2-lycopene	2% galactose	1154	194869
pHluorin2-lycopene	2% galactose	1513	226480
pHluorin2-lycopene	2% galactose	1002	23479.7
pHluorin2-lycopene	2% galactose	1154	72542.8
pHluorin2-lycopene	2% galactose	1513	85956.3
pHluorin2-lycopene	2% galactose	1002	27426.3
pHluorin2-lycopene	2% galactose	1154	90190.4
pHluorin2-lycopene	2% galactose	1513	104112
pHluorin2-lycopene	2% galactose	1002	29554.1
pHluorin2-lycopene	2% galactose	1154	94884.1
pHluorin2-lycopene	2% galactose	1513	105322
pHluorin2-lycopene	2% galactose	1002	54517.9
pHluorin2-lycopene	2% galactose	1154	169463
pHluorin2-lycopene	2% galactose	1513	195663
pHluorin2-lycopene	2% galactose	1002	12271.7
pHluorin2-lycopene	2% galactose	1154	39940.9
pHluorin2-lycopene	2% galactose	1513	43904.9
pHluorin2-lycopene	2% galactose	1002	65044.2
pHluorin2-lycopene	2% galactose	1154	200750
pHluorin2-lycopene	2% galactose	1513	231767
pHluorin2-lycopene	2% galactose	1002	25765.9
pHluorin2-lycopene	2% galactose	1154	75502.3
pHluorin2-lycopene	2% galactose	1513	85110.3
pHluorin2-lycopene	2% galactose	1002	31902.9
pHluorin2-lycopene	2% galactose	1154	102166
pHluorin2-lycopene	2% galactose	1513	112742
pHluorin2-lycopene	2% galactose	1002	40467.2
pHluorin2-lycopene	2% galactose	1154	128284
pHluorin2-lycopene	2% galactose	1513	147569
pHluorin2-lycopene	2% galactose	1002	78095.1
pHluorin2-lycopene	2% galactose	1154	230947
pHluorin2-lycopene	2% galactose	1513	254827
pHluorin2-lycopene	2% galactose	1002	31236
pHluorin2-lycopene	2% galactose	1154	99369.4
pHluorin2-lycopene	2% galactose	1513	110991
pHluorin2-lycopene	2% galactose	1002	35449.4
pHluorin2-lycopene	2% galactose	1154	116316
pHluorin2-lycopene	2% galactose	1513	133554
pHluorin2-lycopene	2% galactose	1002	21404
pHluorin2-lycopene	2% galactose	1154	69190.9
pHluorin2-lycopene	2% galactose	1513	76669.7
pHluorin2-lycopene	2% galactose	1002	63548.8
pHluorin2-lycopene	2% galactose	1154	186539
pHluorin2-lycopene	2% galactose	1513	210781
pHluorin2-lycopene	2% galactose	1002	51246
pHluorin2-lycopene	2% galactose	1154	157770
pHluorin2-lycopene	2% galactose	1513	180671
pHluorin2-lycopene	2% galactose	1002	20815.4
pHluorin2-lycopene	2% galactose	1154	69029.5
pHluorin2-lycopene	2% galactose	1513	76845.3
pHluorin2-lycopene	2% galactose	1002	29030
pHluorin2-lycopene	2% galactose	1154	94370.2
pHluorin2-lycopene	2% galactose	1513	101510
pHluorin2-lycopene	2% galactose	1002	34969.2
pHluorin2-lycopene	2% galactose	1154	119821
pHluorin2-lycopene	2% galactose	1513	139582
pHluorin2-lycopene	2% galactose	1002	52417.8
pHluorin2-lycopene	2% galactose	1154	168634
pHluorin2-lycopene	2% galactose	1513	192539
pHluorin2-lycopene	2% galactose	1002	52752.4
pHluorin2-lycopene	2% galactose	1154	160788
pHluorin2-lycopene	2% galactose	1513	189529
pHluorin2-lycopene	2% galactose	1002	48925.3
pHluorin2-lycopene	2% galactose	1154	152427
pHluorin2-lycopene	2% galactose	1513	174147
pHluorin2-lycopene	2% galactose	1002	55816
pHluorin2-lycopene	2% galactose	1154	176500
pHluorin2-lycopene	2% galactose	1513	201700
pHluorin2-lycopene	2% galactose	1002	57334.5
pHluorin2-lycopene	2% galactose	1154	174405
pHluorin2-lycopene	2% galactose	1513	198330
pHluorin2-lycopene	2% galactose	1002	59433
pHluorin2-lycopene	2% galactose	1154	187596
pHluorin2-lycopene	2% galactose	1513	215392
pHluorin2-lycopene	2% galactose	1002	58726.2
pHluorin2-lycopene	2% galactose	1154	182478
pHluorin2-lycopene	2% galactose	1513	200419
pHluorin2-lycopene	2% galactose	1002	62290.3
pHluorin2-lycopene	2% galactose	1154	189230
pHluorin2-lycopene	2% galactose	1513	218593
pHluorin2-lycopene	2% galactose	1002	56829.9
pHluorin2-lycopene	2% galactose	1154	179938
pHluorin2-lycopene	2% galactose	1513	205638
pHluorin2-lycopene	2% galactose	1002	64727.3
pHluorin2-lycopene	2% galactose	1154	192875
pHluorin2-lycopene	2% galactose	1513	226797
pHluorin2-lycopene	2% galactose	1002	33741.7
pHluorin2-lycopene	2% galactose	1154	105737
pHluorin2-lycopene	2% galactose	1513	117904
pHluorin2-lycopene	2% galactose	1002	49752.2
pHluorin2-lycopene	2% galactose	1154	151201
pHluorin2-lycopene	2% galactose	1513	169637
pHluorin2-lycopene	2% galactose	1002	34443.1
pHluorin2-lycopene	2% galactose	1154	106609
pHluorin2-lycopene	2% galactose	1513	125858
pHluorin2-lycopene	2% galactose	1002	59331.7
pHluorin2-lycopene	2% galactose	1154	180144
pHluorin2-lycopene	2% galactose	1513	202363
pHluorin2-lycopene	2% galactose	1002	36912.4
pHluorin2-lycopene	2% galactose	1154	116568
pHluorin2-lycopene	2% galactose	1513	136243
pHluorin2-lycopene	2% galactose	1002	33320.1
pHluorin2-lycopene	2% galactose	1154	108071
pHluorin2-lycopene	2% galactose	1513	123260
pHluorin2-lycopene	2% galactose	1002	48780.4
pHluorin2-lycopene	2% galactose	1154	150618
pHluorin2-lycopene	2% galactose	1513	167235
pHluorin2-lycopene	2% galactose	1002	34487.7
pHluorin2-lycopene	2% galactose	1154	107603
pHluorin2-lycopene	2% galactose	1513	123844
pHluorin2-lycopene	2% galactose	1002	56734.4
pHluorin2-lycopene	2% galactose	1154	170311
pHluorin2-lycopene	2% galactose	1513	187568
pHluorin2-lycopene	2% galactose	1002	51909.6
pHluorin2-lycopene	2% galactose	1154	154737
pHluorin2-lycopene	2% galactose	1513	179572
pHluorin2-lycopene	2% galactose	1002	54053
pHluorin2-lycopene	2% galactose	1154	168653
pHluorin2-lycopene	2% galactose	1513	192653
pHluorin2-lycopene	2% galactose	1002	46808.2
pHluorin2-lycopene	2% galactose	1154	142561
pHluorin2-lycopene	2% galactose	1513	165712
pHluorin2-lycopene	2% galactose	1002	59550.7
pHluorin2-lycopene	2% galactose	1154	181916
pHluorin2-lycopene	2% galactose	1513	211118
pHluorin2-lycopene	2% galactose	1002	72405.5
pHluorin2-lycopene	2% galactose	1154	217087
pHluorin2-lycopene	2% galactose	1513	251407
pHluorin2-lycopene	2% galactose	1002	57950.6
pHluorin2-lycopene	2% galactose	1154	181324
pHluorin2-lycopene	2% galactose	1513	207393
pHluorin2-lycopene	2% galactose	1002	73761.8
pHluorin2-lycopene	2% galactose	1154	226777
pHluorin2-lycopene	2% galactose	1513	260338
pHluorin2-lycopene	2% galactose	1002	59052.4
pHluorin2-lycopene	2% galactose	1154	184479
pHluorin2-lycopene	2% galactose	1513	210656
pHluorin2-lycopene	2% galactose	1002	68472.2
pHluorin2-lycopene	2% galactose	1154	203770
pHluorin2-lycopene	2% galactose	1513	233076
pHluorin2-lycopene	2% galactose	1002	44243.5
pHluorin2-lycopene	2% galactose	1154	140232
pHluorin2-lycopene	2% galactose	1513	157236
pHluorin2-lycopene	2% galactose	1002	39111.6
pHluorin2-lycopene	2% galactose	1154	122062
pHluorin2-lycopene	2% galactose	1513	144252
pHluorin2-lycopene	2% galactose	1002	99460.1
pHluorin2-lycopene	2% galactose	1154	296357
pHluorin2-lycopene	2% galactose	1513	348430
pHluorin2-lycopene	2% galactose	1002	67004.3
pHluorin2-lycopene	2% galactose	1154	204706
pHluorin2-lycopene	2% galactose	1513	238719
pHluorin2-lycopene	2% galactose	1002	55381.7
pHluorin2-lycopene	2% galactose	1154	173603
pHluorin2-lycopene	2% galactose	1513	199268
pHluorin2-lycopene	2% galactose	1002	38697.7
pHluorin2-lycopene	2% galactose	1154	125067
pHluorin2-lycopene	2% galactose	1513	140047
pHluorin2-lycopene	2% galactose	1002	64996.6
pHluorin2-lycopene	2% galactose	1154	205339
pHluorin2-lycopene	2% galactose	1513	235572
pHluorin2-lycopene	2% galactose	1002	53148.2
pHluorin2-lycopene	2% galactose	1154	163432
pHluorin2-lycopene	2% galactose	1513	184595
pHluorin2-lycopene	2% galactose	1002	63260.6
pHluorin2-lycopene	2% galactose	1154	195192
pHluorin2-lycopene	2% galactose	1513	220811
pHluorin2-lycopene	2% galactose	1002	35768.3
pHluorin2-lycopene	2% galactose	1154	116001
pHluorin2-lycopene	2% galactose	1513	129688
pHluorin2-lycopene	2% galactose	1002	54357.8
pHluorin2-lycopene	2% galactose	1154	173728
pHluorin2-lycopene	2% galactose	1513	198875
pHluorin2-lycopene	2% galactose	1002	61094.4
pHluorin2-lycopene	2% galactose	1154	188992
pHluorin2-lycopene	2% galactose	1513	208384
pHluorin2-lycopene	2% galactose	1002	67883.4
pHluorin2-lycopene	2% galactose	1154	205825
pHluorin2-lycopene	2% galactose	1513	238618
pHluorin2-lycopene	2% galactose	1002	70140.2
pHluorin2-lycopene	2% galactose	1154	217902
pHluorin2-lycopene	2% galactose	1513	245876
pHluorin2-lycopene	2% galactose	1002	66263.2
pHluorin2-lycopene	2% galactose	1154	207243
pHluorin2-lycopene	2% galactose	1513	232454
pHluorin2-lycopene	2% galactose	1002	60948.7
pHluorin2-lycopene	2% galactose	1154	190561
pHluorin2-lycopene	2% galactose	1513	214820
pHluorin2-lycopene	2% galactose	1002	50482.2
pHluorin2-lycopene	2% galactose	1154	158746
pHluorin2-lycopene	2% galactose	1513	174321
pHluorin2-lycopene	2% galactose	1002	57226.1
pHluorin2-lycopene	2% galactose	1154	177110
pHluorin2-lycopene	2% galactose	1513	204786
pHluorin2-lycopene	2% galactose	1002	64703.4
pHluorin2-lycopene	2% galactose	1154	190535
pHluorin2-lycopene	2% galactose	1513	217172
pHluorin2-lycopene	2% galactose	1002	40379.1
pHluorin2-lycopene	2% galactose	1154	129287
pHluorin2-lycopene	2% galactose	1513	144780
pHluorin2-lycopene	2% galactose	1002	48297.3
pHluorin2-lycopene	2% galactose	1154	151633
pHluorin2-lycopene	2% galactose	1513	172263
pHluorin2-lycopene	2% galactose	1002	72931.1
pHluorin2-lycopene	2% galactose	1154	229947
pHluorin2-lycopene	2% galactose	1513	263032
pHluorin2-lycopene	2% galactose	1002	68274.2
pHluorin2-lycopene	2% galactose	1154	198097
pHluorin2-lycopene	2% galactose	1513	231829
pHluorin2-lycopene	2% galactose	1002	61219
pHluorin2-lycopene	2% galactose	1154	188475
pHluorin2-lycopene	2% galactose	1513	217120
pHluorin2-lycopene	2% galactose	1002	58642
pHluorin2-lycopene	2% galactose	1154	180927
pHluorin2-lycopene	2% galactose	1513	208687
pHluorin2-lycopene	2% galactose	1002	48752.9
pHluorin2-lycopene	2% galactose	1154	152476
pHluorin2-lycopene	2% galactose	1513	173963
pHluorin2-lycopene	2% galactose	1002	42310.4
pHluorin2-lycopene	2% galactose	1154	135652
pHluorin2-lycopene	2% galactose	1513	152906
pHluorin2-lycopene	2% galactose	1002	47687.3
pHluorin2-lycopene	2% galactose	1154	149343
pHluorin2-lycopene	2% galactose	1513	169982
pHluorin2-lycopene	2% galactose	1002	68668
pHluorin2-lycopene	2% galactose	1154	203829
pHluorin2-lycopene	2% galactose	1513	240614
pHluorin2-lycopene	2% galactose	1002	56098.9
pHluorin2-lycopene	2% galactose	1154	180035
pHluorin2-lycopene	2% galactose	1513	208376
pHluorin2-lycopene	2% galactose	1002	51355.7
pHluorin2-lycopene	2% galactose	1154	151349
pHluorin2-lycopene	2% galactose	1513	171292
pHluorin2-lycopene	2% galactose	1002	72320
pHluorin2-lycopene	2% galactose	1154	227080
pHluorin2-lycopene	2% galactose	1513	258343
pHluorin2-lycopene	2% galactose	1002	36747.8
pHluorin2-lycopene	2% galactose	1154	115275
pHluorin2-lycopene	2% galactose	1513	129842
pHluorin2-lycopene	2% galactose	1002	70262.8
pHluorin2-lycopene	2% galactose	1154	216320
pHluorin2-lycopene	2% galactose	1513	251811
pHluorin2-lycopene	2% galactose	1002	59551.3
pHluorin2-lycopene	2% galactose	1154	185069
pHluorin2-lycopene	2% galactose	1513	212606
pHluorin2-lycopene	2% galactose	1002	62568.3
pHluorin2-lycopene	2% galactose	1154	189998
pHluorin2-lycopene	2% galactose	1513	216429
pHluorin2-lycopene	2% galactose	1002	41995.1
pHluorin2-lycopene	2% galactose	1154	133703
pHluorin2-lycopene	2% galactose	1513	149523
pHluorin2-lycopene	2% galactose	1002	52209.2
pHluorin2-lycopene	2% galactose	1154	161739
pHluorin2-lycopene	2% galactose	1513	185042
pHluorin2-lycopene	2% galactose	1002	61552.4
pHluorin2-lycopene	2% galactose	1154	189735
pHluorin2-lycopene	2% galactose	1513	212404
pHluorin2-lycopene	2% galactose	1002	57698.2
pHluorin2-lycopene	2% galactose	1154	179922
pHluorin2-lycopene	2% galactose	1513	208015
pHluorin2-lycopene	2% galactose	1002	52748.9
pHluorin2-lycopene	2% galactose	1154	166737
pHluorin2-lycopene	2% galactose	1513	191447
pHluorin2-lycopene	2% galactose	1002	48722.4
pHluorin2-lycopene	2% galactose	1154	157250
pHluorin2-lycopene	2% galactose	1513	181167
pHluorin2-lycopene	2% galactose	1002	43940.2
pHluorin2-lycopene	2% galactose	1154	137642
pHluorin2-lycopene	2% galactose	1513	155444
pHluorin2-lycopene	2% galactose	1002	55275.3
pHluorin2-lycopene	2% galactose	1154	171081
pHluorin2-lycopene	2% galactose	1513	204342
pHluorin2-lycopene	2% galactose	1002	50370.4
pHluorin2-lycopene	2% galactose	1154	158242
pHluorin2-lycopene	2% galactose	1513	180491
pHluorin2-lycopene	2% galactose	1002	57210.3
pHluorin2-lycopene	2% galactose	1154	175140
pHluorin2-lycopene	2% galactose	1513	201480
pHluorin2-lycopene	2% galactose	1002	54300.5
pHluorin2-lycopene	2% galactose	1154	170012
pHluorin2-lycopene	2% galactose	1513	194605
pHluorin2-lycopene	2% galactose	1002	59211.4
pHluorin2-lycopene	2% galactose	1154	181643
pHluorin2-lycopene	2% galactose	1513	206083
pHluorin2-lycopene	2% galactose	1002	67596.2
pHluorin2-lycopene	2% galactose	1154	207618
pHluorin2-lycopene	2% galactose	1513	239590
pHluorin2-lycopene	2% galactose	1002	64441.6
pHluorin2-lycopene	2% galactose	1154	199475
pHluorin2-lycopene	2% galactose	1513	228286
pHluorin2-lycopene	2% galactose	1002	69978.6
pHluorin2-lycopene	2% galactose	1154	219185
pHluorin2-lycopene	2% galactose	1513	255487
pHluorin2-lycopene	2% galactose	1002	60370.7
pHluorin2-lycopene	2% galactose	1154	180956
pHluorin2-lycopene	2% galactose	1513	208697
pHluorin2-lycopene	2% galactose	1002	72436.4
pHluorin2-lycopene	2% galactose	1154	222534
pHluorin2-lycopene	2% galactose	1513	255325
pHluorin2-lycopene	2% galactose	1002	57392.2
pHluorin2-lycopene	2% galactose	1154	176595
pHluorin2-lycopene	2% galactose	1513	198744
pHluorin2-lycopene	2% galactose	1002	60042.5
pHluorin2-lycopene	2% galactose	1154	188702
pHluorin2-lycopene	2% galactose	1513	218514
pHluorin2-lycopene	2% galactose	1002	55115.4
pHluorin2-lycopene	2% galactose	1154	171795
pHluorin2-lycopene	2% galactose	1513	199855
pHluorin2-lycopene	2% galactose	1002	55895.7
pHluorin2-lycopene	2% galactose	1154	177124
pHluorin2-lycopene	2% galactose	1513	200365
pHluorin2-lycopene	2% galactose	1002	60409.7
pHluorin2-lycopene	2% galactose	1154	185859
pHluorin2-lycopene	2% galactose	1513	215483
pHluorin2-lycopene	2% galactose	1002	80571.4
pHluorin2-lycopene	2% galactose	1154	257507
pHluorin2-lycopene	2% galactose	1513	292483
pHluorin2-lycopene	2% galactose	1002	49960.8
pHluorin2-lycopene	2% galactose	1154	161112
pHluorin2-lycopene	2% galactose	1513	181396
pHluorin2-lycopene	2% galactose	1002	82941.7
pHluorin2-lycopene	2% galactose	1154	257377
pHluorin2-lycopene	2% galactose	1513	295793
pHluorin2-lycopene	2% galactose	1002	58893.5
pHluorin2-lycopene	2% galactose	1154	176240
pHluorin2-lycopene	2% galactose	1513	202714
pHluorin2-lycopene	2% galactose	1002	49104.4
pHluorin2-lycopene	2% galactose	1154	155475
pHluorin2-lycopene	2% galactose	1513	179227
pHluorin2-lycopene	2% galactose	1002	27117.2
pHluorin2-lycopene	2% galactose	1154	88551.1
pHluorin2-lycopene	2% galactose	1513	96048.9
pHluorin2-lycopene	2% galactose	1002	27220.4
pHluorin2-lycopene	2% galactose	1154	89743.9
pHluorin2-lycopene	2% galactose	1513	96902.6
pHluorin2-lycopene	2% galactose	1002	34352.1
pHluorin2-lycopene	2% galactose	1154	105838
pHluorin2-lycopene	2% galactose	1513	118192
pHluorin2-lycopene	2% galactose	1002	58790.7
pHluorin2-lycopene	2% galactose	1154	174565
pHluorin2-lycopene	2% galactose	1513	201119
pHluorin2-lycopene	2% galactose	1002	54230.5
pHluorin2-lycopene	2% galactose	1154	163513
pHluorin2-lycopene	2% galactose	1513	187912
pHluorin2-lycopene	2% galactose	1002	61111.2
pHluorin2-lycopene	2% galactose	1154	191802
pHluorin2-lycopene	2% galactose	1513	222233
pHluorin2-lycopene	2% galactose	1002	61477.6
pHluorin2-lycopene	2% galactose	1154	193488
pHluorin2-lycopene	2% galactose	1513	221997
pHluorin2-lycopene	2% galactose	1002	70827.1
pHluorin2-lycopene	2% galactose	1154	221701
pHluorin2-lycopene	2% galactose	1513	256669
pHluorin2-lycopene	2% galactose	1002	57704.5
pHluorin2-lycopene	2% galactose	1154	173979
pHluorin2-lycopene	2% galactose	1513	199139
pHluorin2-lycopene	2% galactose	1002	53034.3
pHluorin2-lycopene	2% galactose	1154	162355
pHluorin2-lycopene	2% galactose	1513	186287
pHluorin2-lycopene	2% galactose	1002	64408.7
pHluorin2-lycopene	2% galactose	1154	195482
pHluorin2-lycopene	2% galactose	1513	228727
pHluorin2-lycopene	2% galactose	1002	57340.9
pHluorin2-lycopene	2% galactose	1154	181942
pHluorin2-lycopene	2% galactose	1513	207475
pHluorin2-lycopene	2% galactose	1002	49336.6
pHluorin2-lycopene	2% galactose	1154	152369
pHluorin2-lycopene	2% galactose	1513	176519
pHluorin2-lycopene	2% galactose	1002	54859.5
pHluorin2-lycopene	2% galactose	1154	176008
pHluorin2-lycopene	2% galactose	1513	199611
pHluorin2-lycopene	2% galactose	1002	76000.2
pHluorin2-lycopene	2% galactose	1154	234690
pHluorin2-lycopene	2% galactose	1513	276024
pHluorin2-lycopene	2% galactose	1002	55598.4
pHluorin2-lycopene	2% galactose	1154	172252
pHluorin2-lycopene	2% galactose	1513	197389
pHluorin2-lycopene	2% galactose	1002	56018
pHluorin2-lycopene	2% galactose	1154	174059
pHluorin2-lycopene	2% galactose	1513	201400
pHluorin2-lycopene	2% galactose	1002	53753.3
pHluorin2-lycopene	2% galactose	1154	163893
pHluorin2-lycopene	2% galactose	1513	187872
pHluorin2-lycopene	2% galactose	1002	49622.3
pHluorin2-lycopene	2% galactose	1154	156102
pHluorin2-lycopene	2% galactose	1513	180892
pHluorin2-lycopene	2% galactose	1002	55331.7
pHluorin2-lycopene	2% galactose	1154	172607
pHluorin2-lycopene	2% galactose	1513	196891
pHluorin2-lycopene	2% galactose	1002	72874.9
pHluorin2-lycopene	2% galactose	1154	222838
pHluorin2-lycopene	2% galactose	1513	257569
pHluorin2-lycopene	2% galactose	1002	58256.5
pHluorin2-lycopene	2% galactose	1154	175958
pHluorin2-lycopene	2% galactose	1513	205355
pHluorin2-lycopene	2% galactose	1002	45213.7
pHluorin2-lycopene	2% galactose	1154	144482
pHluorin2-lycopene	2% galactose	1513	163787
pHluorin2-lycopene	2% galactose	1002	43225.8
pHluorin2-lycopene	2% galactose	1154	135632
pHluorin2-lycopene	2% galactose	1513	152907
pHluorin2-lycopene	2% galactose	1002	63504.6
pHluorin2-lycopene	2% galactose	1154	202140
pHluorin2-lycopene	2% galactose	1513	232873
pHluorin2-lycopene	2% galactose	1002	64057.2
pHluorin2-lycopene	2% galactose	1154	192384
pHluorin2-lycopene	2% galactose	1513	222008
pHluorin2-lycopene	2% galactose	1002	49567.7
pHluorin2-lycopene	2% galactose	1154	156055
pHluorin2-lycopene	2% galactose	1513	182050
pHluorin2-lycopene	2% galactose	1002	51397.5
pHluorin2-lycopene	2% galactose	1154	156364
pHluorin2-lycopene	2% galactose	1513	175321
pHluorin2-lycopene	2% galactose	1002	44049.9
pHluorin2-lycopene	2% galactose	1154	138720
pHluorin2-lycopene	2% galactose	1513	155404
pHluorin2-lycopene	2% galactose	1002	59733.2
pHluorin2-lycopene	2% galactose	1154	189178
pHluorin2-lycopene	2% galactose	1513	221270
pHluorin2-lycopene	2% galactose	1002	37341.1
pHluorin2-lycopene	2% galactose	1154	120222
pHluorin2-lycopene	2% galactose	1513	135344
pHluorin2-lycopene	2% galactose	1002	67107.8
pHluorin2-lycopene	2% galactose	1154	207187
pHluorin2-lycopene	2% galactose	1513	241250
pHluorin2-lycopene	2% galactose	1002	60186.3
pHluorin2-lycopene	2% galactose	1154	192179
pHluorin2-lycopene	2% galactose	1513	217734
pHluorin2-lycopene	2% galactose	1002	71968.1
pHluorin2-lycopene	2% galactose	1154	217465
pHluorin2-lycopene	2% galactose	1513	250728
pHluorin2-lycopene	2% galactose	1002	45211
pHluorin2-lycopene	2% galactose	1154	141910
pHluorin2-lycopene	2% galactose	1513	160800
pHluorin2-lycopene	2% galactose	1002	66106.3
pHluorin2-lycopene	2% galactose	1154	205145
pHluorin2-lycopene	2% galactose	1513	235939
pHluorin2-lycopene	2% galactose	1002	51641.5
pHluorin2-lycopene	2% galactose	1154	159218
pHluorin2-lycopene	2% galactose	1513	185042
pHluorin2-lycopene	2% galactose	1002	43567.8
pHluorin2-lycopene	2% galactose	1154	143152
pHluorin2-lycopene	2% galactose	1513	159825
pHluorin2-lycopene	2% galactose	1002	54099.8
pHluorin2-lycopene	2% galactose	1154	159163
pHluorin2-lycopene	2% galactose	1513	177271
pHluorin2-lycopene	2% galactose	1002	53459.1
pHluorin2-lycopene	2% galactose	1154	165260
pHluorin2-lycopene	2% galactose	1513	190235
pHluorin2-lycopene	2% galactose	1002	47050.3
pHluorin2-lycopene	2% galactose	1154	151157
pHluorin2-lycopene	2% galactose	1513	170060
pHluorin2-lycopene	2% galactose	1002	68008
pHluorin2-lycopene	2% galactose	1154	206416
pHluorin2-lycopene	2% galactose	1513	243154
pHluorin2-lycopene	2% galactose	1002	72259.2
pHluorin2-lycopene	2% galactose	1154	216790
pHluorin2-lycopene	2% galactose	1513	259027
pHluorin2-lycopene	2% galactose	1002	40115.5
pHluorin2-lycopene	2% galactose	1154	124076
pHluorin2-lycopene	2% galactose	1513	139187
pHluorin2-lycopene	2% galactose	1002	82554.1
pHluorin2-lycopene	2% galactose	1154	254748
pHluorin2-lycopene	2% galactose	1513	295732
pHluorin2-lycopene	2% galactose	1002	74300.3
pHluorin2-lycopene	2% galactose	1154	223398
pHluorin2-lycopene	2% galactose	1513	257296
pHluorin2-lycopene	2% galactose	1002	64056.1
pHluorin2-lycopene	2% galactose	1154	189127
pHluorin2-lycopene	2% galactose	1513	222337
pHluorin2-lycopene	2% galactose	1002	56551.6
pHluorin2-lycopene	2% galactose	1154	178411
pHluorin2-lycopene	2% galactose	1513	205344
pHluorin2-lycopene	2% galactose	1002	60424.7
pHluorin2-lycopene	2% galactose	1154	183670
pHluorin2-lycopene	2% galactose	1513	209606
pHluorin2-lycopene	2% galactose	1002	50157.7
pHluorin2-lycopene	2% galactose	1154	149640
pHluorin2-lycopene	2% galactose	1513	171468
pHluorin2-lycopene	2% galactose	1002	37831.7
pHluorin2-lycopene	2% galactose	1154	123697
pHluorin2-lycopene	2% galactose	1513	142547
pHluorin2-lycopene	2% galactose	1002	47958.8
pHluorin2-lycopene	2% galactose	1154	148918
pHluorin2-lycopene	2% galactose	1513	168872
pHluorin2-lycopene	2% galactose	1002	54895.2
pHluorin2-lycopene	2% galactose	1154	170095
pHluorin2-lycopene	2% galactose	1513	192409
pHluorin2-lycopene	2% galactose	1002	68990.6
pHluorin2-lycopene	2% galactose	1154	215166
pHluorin2-lycopene	2% galactose	1513	248615
pHluorin2-lycopene	2% galactose	1002	71719.9
pHluorin2-lycopene	2% galactose	1154	225320
pHluorin2-lycopene	2% galactose	1513	264491
pHluorin2-lycopene	2% galactose	1002	70872.8
pHluorin2-lycopene	2% galactose	1154	220408
pHluorin2-lycopene	2% galactose	1513	253881
pHluorin2-lycopene	2% galactose	1002	56292.9
pHluorin2-lycopene	2% galactose	1154	174405
pHluorin2-lycopene	2% galactose	1513	199838
pHluorin2-lycopene	2% galactose	1002	55593.5
pHluorin2-lycopene	2% galactose	1154	175388
pHluorin2-lycopene	2% galactose	1513	202395
pHluorin2-lycopene	2% galactose	1002	47917.2
pHluorin2-lycopene	2% galactose	1154	148159
pHluorin2-lycopene	2% galactose	1513	174520
pHluorin2-lycopene	2% galactose	1002	59867.7
pHluorin2-lycopene	2% galactose	1154	186760
pHluorin2-lycopene	2% galactose	1513	213967
pHluorin2-lycopene	2% galactose	1002	58724.7
pHluorin2-lycopene	2% galactose	1154	182572
pHluorin2-lycopene	2% galactose	1513	219080
pHluorin2-lycopene	2% galactose	1002	61842.6
pHluorin2-lycopene	2% galactose	1154	188778
pHluorin2-lycopene	2% galactose	1513	217430
pHluorin2-lycopene	2% galactose	1002	58489.5
pHluorin2-lycopene	2% galactose	1154	179200
pHluorin2-lycopene	2% galactose	1513	209923
pHluorin2-lycopene	2% galactose	1002	56132.5
pHluorin2-lycopene	2% galactose	1154	168198
pHluorin2-lycopene	2% galactose	1513	187194
pHluorin2-lycopene	2% galactose	1002	47640.2
pHluorin2-lycopene	2% galactose	1154	153085
pHluorin2-lycopene	2% galactose	1513	174326
pHluorin2-lycopene	2% galactose	1002	79357
pHluorin2-lycopene	2% galactose	1154	247058
pHluorin2-lycopene	2% galactose	1513	290546
pHluorin2-lycopene	2% galactose	1002	51327.8
pHluorin2-lycopene	2% galactose	1154	152875
pHluorin2-lycopene	2% galactose	1513	177971
pHluorin2-lycopene	2% galactose	1002	44962.5
pHluorin2-lycopene	2% galactose	1154	145109
pHluorin2-lycopene	2% galactose	1513	167118
pHluorin2-lycopene	2% galactose	1002	48971.8
pHluorin2-lycopene	2% galactose	1154	152128
pHluorin2-lycopene	2% galactose	1513	176737
pHluorin2-lycopene	2% galactose	1002	65884.8
pHluorin2-lycopene	2% galactose	1154	201726
pHluorin2-lycopene	2% galactose	1513	231552
pHluorin2-lycopene	2% galactose	1002	45668.3
pHluorin2-lycopene	2% galactose	1154	145209
pHluorin2-lycopene	2% galactose	1513	166462
pHluorin2-lycopene	2% galactose	1002	59637.2
pHluorin2-lycopene	2% galactose	1154	183774
pHluorin2-lycopene	2% galactose	1513	212491
pHluorin2-lycopene	2% galactose	1002	58904.6
pHluorin2-lycopene	2% galactose	1154	180272
pHluorin2-lycopene	2% galactose	1513	207651
pHluorin2-lycopene	2% galactose	1002	50467.9
pHluorin2-lycopene	2% galactose	1154	156380
pHluorin2-lycopene	2% galactose	1513	178593
pHluorin2-lycopene	2% galactose	1002	37280.7
pHluorin2-lycopene	2% galactose	1154	127100
pHluorin2-lycopene	2% galactose	1513	146004
pHluorin2-lycopene	2% galactose	1002	48050.4
pHluorin2-lycopene	2% galactose	1154	152829
pHluorin2-lycopene	2% galactose	1513	171949
pHluorin2-lycopene	2% galactose	1002	61198.3
pHluorin2-lycopene	2% galactose	1154	185343
pHluorin2-lycopene	2% galactose	1513	213422
pHluorin2-lycopene	2% galactose	1002	58062.7
pHluorin2-lycopene	2% galactose	1154	179945
pHluorin2-lycopene	2% galactose	1513	207292
pHluorin2-lycopene	2% galactose	1002	57856.6
pHluorin2-lycopene	2% galactose	1154	174441
pHluorin2-lycopene	2% galactose	1513	205101
pHluorin2-lycopene	2% galactose	1002	42724.7
pHluorin2-lycopene	2% galactose	1154	136975
pHluorin2-lycopene	2% galactose	1513	151290
pHluorin2-lycopene	2% galactose	1002	45652.1
pHluorin2-lycopene	2% galactose	1154	141589
pHluorin2-lycopene	2% galactose	1513	162610
pHluorin2-lycopene	2% galactose	1002	40015.5
pHluorin2-lycopene	2% galactose	1154	123563
pHluorin2-lycopene	2% galactose	1513	140864
pHluorin2-lycopene	2% galactose	1002	54735.4
pHluorin2-lycopene	2% galactose	1154	167705
pHluorin2-lycopene	2% galactose	1513	187927
pHluorin2-lycopene	2% galactose	1002	49635
pHluorin2-lycopene	2% galactose	1154	149483
pHluorin2-lycopene	2% galactose	1513	172729
pHluorin2-lycopene	2% galactose	1002	32577
pHluorin2-lycopene	2% galactose	1154	100885
pHluorin2-lycopene	2% galactose	1513	119026
pHluorin2-lycopene	2% galactose	1002	51273.7
pHluorin2-lycopene	2% galactose	1154	162329
pHluorin2-lycopene	2% galactose	1513	187045
pHluorin2-lycopene	2% galactose	1002	30739.9
pHluorin2-lycopene	2% galactose	1154	104203
pHluorin2-lycopene	2% galactose	1513	117053
pHluorin2-lycopene	2% galactose	1002	39651.2
pHluorin2-lycopene	2% galactose	1154	134274
pHluorin2-lycopene	2% galactose	1513	152576
pHluorin2-lycopene	2% galactose	1002	62267.1
pHluorin2-lycopene	2% galactose	1154	196204
pHluorin2-lycopene	2% galactose	1513	225571
pHluorin2-lycopene	2% galactose	1002	57446.4
pHluorin2-lycopene	2% galactose	1154	179659
pHluorin2-lycopene	2% galactose	1513	206086
pHluorin2-lycopene	2% galactose	1002	47518.8
pHluorin2-lycopene	2% galactose	1154	144415
pHluorin2-lycopene	2% galactose	1513	168173
pHluorin2-lycopene	2% galactose	1002	45136.8
pHluorin2-lycopene	2% galactose	1154	142575
pHluorin2-lycopene	2% galactose	1513	165819
pHluorin2-lycopene	2% galactose	1002	48120.7
pHluorin2-lycopene	2% galactose	1154	150971
pHluorin2-lycopene	2% galactose	1513	172563
pHluorin2-lycopene	2% galactose	1002	34653.8
pHluorin2-lycopene	2% galactose	1154	108933
pHluorin2-lycopene	2% galactose	1513	123572
pHluorin2-lycopene	2% galactose	1002	55158.7
pHluorin2-lycopene	2% galactose	1154	174064
pHluorin2-lycopene	2% galactose	1513	197328
pHluorin2-lycopene	2% galactose	1002	45917.4
pHluorin2-lycopene	2% galactose	1154	145618
pHluorin2-lycopene	2% galactose	1513	166675
pHluorin2-lycopene	2% galactose	1002	48912.1
pHluorin2-lycopene	2% galactose	1154	157312
pHluorin2-lycopene	2% galactose	1513	181126
pHluorin2-lycopene	2% galactose	1002	47563.2
pHluorin2-lycopene	2% galactose	1154	148872
pHluorin2-lycopene	2% galactose	1513	169839
pHluorin2-lycopene	2% galactose	1002	52324.1
pHluorin2-lycopene	2% galactose	1154	163558
pHluorin2-lycopene	2% galactose	1513	190717
pHluorin2-lycopene	2% galactose	1002	43812.7
pHluorin2-lycopene	2% galactose	1154	143924
pHluorin2-lycopene	2% galactose	1513	167237
pHluorin2-lycopene	2% galactose	1002	57848
pHluorin2-lycopene	2% galactose	1154	179453
pHluorin2-lycopene	2% galactose	1513	206906
pHluorin2-lycopene	2% galactose	1002	45864.6
pHluorin2-lycopene	2% galactose	1154	144025
pHluorin2-lycopene	2% galactose	1513	163118
pHluorin2-lycopene	2% galactose	1002	42185.8
pHluorin2-lycopene	2% galactose	1154	141474
pHluorin2-lycopene	2% galactose	1513	161941
pHluorin2-lycopene	2% galactose	1002	45562.9
pHluorin2-lycopene	2% galactose	1154	142339
pHluorin2-lycopene	2% galactose	1513	161071
pHluorin2-lycopene	2% galactose	1002	55622.9
pHluorin2-lycopene	2% galactose	1154	170281
pHluorin2-lycopene	2% galactose	1513	195115
pHluorin2-lycopene	2% galactose	1002	44288.7
pHluorin2-lycopene	2% galactose	1154	136060
pHluorin2-lycopene	2% galactose	1513	159378
pHluorin2-lycopene	2% galactose	1002	57059.3
pHluorin2-lycopene	2% galactose	1154	180963
pHluorin2-lycopene	2% galactose	1513	208506
pHluorin2-lycopene	2% galactose	1002	38174.5
pHluorin2-lycopene	2% galactose	1154	125305
pHluorin2-lycopene	2% galactose	1513	141576
pHluorin2-lycopene	2% galactose	1002	45275.2
pHluorin2-lycopene	2% galactose	1154	140987
pHluorin2-lycopene	2% galactose	1513	161163
pHluorin2-lycopene	2% galactose	1002	38615.8
pHluorin2-lycopene	2% galactose	1154	120100
pHluorin2-lycopene	2% galactose	1513	134402
pHluorin2-lycopene	2% galactose	1002	43707.5
pHluorin2-lycopene	2% galactose	1154	136215
pHluorin2-lycopene	2% galactose	1513	158318
pHluorin2-lycopene	2% galactose	1002	28451.2
pHluorin2-lycopene	2% galactose	1154	88782.2
pHluorin2-lycopene	2% galactose	1513	98658
pHluorin2-lycopene	2% galactose	1002	46271.4
pHluorin2-lycopene	2% galactose	1154	149996
pHluorin2-lycopene	2% galactose	1513	170856
pHluorin2-lycopene	2% galactose	1002	69838.5
pHluorin2-lycopene	2% galactose	1154	217000
pHluorin2-lycopene	2% galactose	1513	251880
pHluorin2-lycopene	2% galactose	1002	47234.1
pHluorin2-lycopene	2% galactose	1154	143988
pHluorin2-lycopene	2% galactose	1513	167191
pHluorin2-lycopene	2% galactose	1002	38423.3
pHluorin2-lycopene	2% galactose	1154	122709
pHluorin2-lycopene	2% galactose	1513	141835
pHluorin2-lycopene	2% galactose	1002	46316
pHluorin2-lycopene	2% galactose	1154	146516
pHluorin2-lycopene	2% galactose	1513	169900
pHluorin2-lycopene	2% galactose	1002	51139.7
pHluorin2-lycopene	2% galactose	1154	152961
pHluorin2-lycopene	2% galactose	1513	180637
pHluorin2-lycopene	2% galactose	1002	44807.9
pHluorin2-lycopene	2% galactose	1154	149278
pHluorin2-lycopene	2% galactose	1513	169122
pHluorin2-lycopene	2% galactose	1002	57266.1
pHluorin2-lycopene	2% galactose	1154	177652
pHluorin2-lycopene	2% galactose	1513	206868
pHluorin2-lycopene	2% galactose	1002	40830.4
pHluorin2-lycopene	2% galactose	1154	130645
pHluorin2-lycopene	2% galactose	1513	150972
pHluorin2-lycopene	2% galactose	1002	66491.8
pHluorin2-lycopene	2% galactose	1154	196446
pHluorin2-lycopene	2% galactose	1513	237314
pHluorin2-lycopene	2% galactose	1002	52715.4
pHluorin2-lycopene	2% galactose	1154	161553
pHluorin2-lycopene	2% galactose	1513	190325
pHluorin2-lycopene	2% galactose	1002	51764.8
pHluorin2-lycopene	2% galactose	1154	161180
pHluorin2-lycopene	2% galactose	1513	186920
pHluorin2-lycopene	2% galactose	1002	41153.9
pHluorin2-lycopene	2% galactose	1154	129430
pHluorin2-lycopene	2% galactose	1513	150995
pHluorin2-lycopene	2% galactose	1002	58951.4
pHluorin2-lycopene	2% galactose	1154	181431
pHluorin2-lycopene	2% galactose	1513	213436

## Sheet: Figure 5c
F.5c	lycopene production following batch fermentation.
	Lycopene production (as measure by HPLC), DCW, and lycopene production normalised to DCW (Lycopene_biomass) of strains under glucose vs galactose conditions.
Strain	Condition	Instrument	Replicate	Lycopene..mg.L	DCW..g.L	Production_Biomass	Yield
pHluorin2-lycopene	2% glucose	deep-well plate	1	1.13245	56	0.0202223	0.0101112
pHluorin2-lycopene	2% glucose	deep-well plate	2	1.0941	52	0.0210404	0.0105202
pHluorin2-lycopene	2% glucose	deep-well plate	3	1.0302	48	0.0214625	0.0107312
pHluorin2-lycopene	2% galactose	deep-well plate	1	1.743	56	0.031125	0.0155625
pHluorin2-lycopene	2% galactose	deep-well plate	2	2.30085	68	0.033836	0.016918
pHluorin2-lycopene	2% galactose	deep-well plate	3	2.30725	60	0.0384542	0.0192271
pHluorin2-lycopene	2% glucose	biolector	1	4.52984	7.4	0.61214	0.30607
pHluorin2-lycopene	2% glucose	biolector	2	1.44012	6.9	0.208714	0.104357
pHluorin2-lycopene	2% glucose	biolector	3	0.796398	7.3	0.109096	0.0545478
pHluorin2-lycopene	2% galactose	biolector	1	4.28747	7.2	0.595482	0.297741
pHluorin2-lycopene	2% galactose	biolector	2	2.17625	8.8	0.247301	0.12365
pHluorin2-lycopene	2% galactose	biolector	3	0.439571	8.2	0.0536062	0.0268031
pHluorin2-lycopene	2% glucose	biolector MF	1	1.37625	6	0.229375	0.114687
pHluorin2-lycopene	2% glucose	biolector MF	2	0.24205	6.1	0.0396803	0.0198402
pHluorin2-lycopene	2% glucose	biolector MF	3	0.64955	7	0.0927929	0.0463964
pHluorin2-lycopene	2% galactose	biolector MF	1	2.40175	5.8	0.414095	0.207047
pHluorin2-lycopene	2% galactose	biolector MF	2	0.75205	5.8	0.129664	0.0648319
pHluorin2-lycopene	2% galactose	biolector MF	3	0.6171	5.8	0.106397	0.0531983

## Sheet: Figure 5e - bioLector
F.5e	pHi dynamics following batch fermentation within bioLector.
	.fsc files were processed in FlowJo, exported as .csv, and analysed in R, with relevant fluorescence values extracted and pHluorin2 being calculated according to Methods. Z-score standardation per condition and replicate also calculated. Rows correspond to values of a single cell. Of note, flow cytometry measurements for these samples were processed on Cytoflex rather than Attune.
Strain	Condition	Replicate	Signal	Size
pHluorin2-lycopene	2% glucose	1	0.484497	249632
pHluorin2-lycopene	2% glucose	1	0.42009	360339
pHluorin2-lycopene	2% glucose	1	0.492623	240258
pHluorin2-lycopene	2% glucose	1	0.521244	189587
pHluorin2-lycopene	2% glucose	1	0.446117	234761
pHluorin2-lycopene	2% glucose	1	0.745098	489250
pHluorin2-lycopene	2% glucose	1	0.454788	280258
pHluorin2-lycopene	2% glucose	1	0.474044	277319
pHluorin2-lycopene	2% glucose	1	0.722515	478221
pHluorin2-lycopene	2% glucose	1	0.542442	274505
pHluorin2-lycopene	2% glucose	1	0.496341	136929
pHluorin2-lycopene	2% glucose	1	0.564787	291640
pHluorin2-lycopene	2% glucose	1	0.503058	302679
pHluorin2-lycopene	2% glucose	1	0.73689	424032
pHluorin2-lycopene	2% glucose	1	0.466168	200210
pHluorin2-lycopene	2% glucose	1	0.897977	312308
pHluorin2-lycopene	2% glucose	1	0.800884	394935
pHluorin2-lycopene	2% glucose	1	0.450202	390480
pHluorin2-lycopene	2% glucose	1	0.48869	226734
pHluorin2-lycopene	2% glucose	1	0.486512	303367
pHluorin2-lycopene	2% glucose	1	0.648775	372559
pHluorin2-lycopene	2% glucose	1	0.400077	243593
pHluorin2-lycopene	2% glucose	1	0.764632	394449
pHluorin2-lycopene	2% glucose	1	0.893893	414195
pHluorin2-lycopene	2% glucose	1	0.493474	255358
pHluorin2-lycopene	2% glucose	1	0.499553	265424
pHluorin2-lycopene	2% glucose	1	0.932502	292569
pHluorin2-lycopene	2% glucose	1	0.497491	214227
pHluorin2-lycopene	2% glucose	1	0.375749	327361
pHluorin2-lycopene	2% glucose	1	0.502513	198174
pHluorin2-lycopene	2% glucose	1	0.552907	251626
pHluorin2-lycopene	2% glucose	1	0.65548	287204
pHluorin2-lycopene	2% glucose	1	0.787594	392856
pHluorin2-lycopene	2% glucose	1	0.315355	144663
pHluorin2-lycopene	2% glucose	1	0.373242	245686
pHluorin2-lycopene	2% glucose	1	0.686725	378953
pHluorin2-lycopene	2% glucose	1	0.467877	239961
pHluorin2-lycopene	2% glucose	1	0.418184	188394
pHluorin2-lycopene	2% glucose	1	0.513003	242049
pHluorin2-lycopene	2% glucose	1	0.380099	129552
pHluorin2-lycopene	2% glucose	1	0.561696	404939
pHluorin2-lycopene	2% glucose	1	0.474972	236465
pHluorin2-lycopene	2% glucose	1	0.708976	490406
pHluorin2-lycopene	2% glucose	1	0.734618	474496
pHluorin2-lycopene	2% glucose	1	0.54179	257688
pHluorin2-lycopene	2% glucose	1	0.808988	293361
pHluorin2-lycopene	2% glucose	1	0.727409	372926
pHluorin2-lycopene	2% glucose	1	0.464516	227007
pHluorin2-lycopene	2% glucose	1	0.456732	171496
pHluorin2-lycopene	2% glucose	1	0.545974	467483
pHluorin2-lycopene	2% glucose	1	0.716866	455924
pHluorin2-lycopene	2% glucose	1	0.778957	377382
pHluorin2-lycopene	2% glucose	1	0.898297	285147
pHluorin2-lycopene	2% glucose	1	0.468234	330121
pHluorin2-lycopene	2% glucose	1	0.445962	371754
pHluorin2-lycopene	2% glucose	1	0.363936	300159
pHluorin2-lycopene	2% glucose	1	0.504541	319963
pHluorin2-lycopene	2% glucose	1	0.481253	201308
pHluorin2-lycopene	2% glucose	1	0.540233	168577
pHluorin2-lycopene	2% glucose	1	0.760941	328178
pHluorin2-lycopene	2% glucose	1	0.478984	309375
pHluorin2-lycopene	2% glucose	1	0.50624	216491
pHluorin2-lycopene	2% glucose	1	0.39787	274148
pHluorin2-lycopene	2% glucose	1	0.6999	372410
pHluorin2-lycopene	2% glucose	1	0.421489	246451
pHluorin2-lycopene	2% glucose	1	0.365976	265426
pHluorin2-lycopene	2% glucose	1	0.51109	208599
pHluorin2-lycopene	2% glucose	1	0.453769	343808
pHluorin2-lycopene	2% glucose	1	0.444925	213840
pHluorin2-lycopene	2% glucose	1	0.485205	202417
pHluorin2-lycopene	2% glucose	1	0.761315	374058
pHluorin2-lycopene	2% glucose	1	0.757126	397283
pHluorin2-lycopene	2% glucose	1	0.741959	356474
pHluorin2-lycopene	2% glucose	1	0.687976	257630
pHluorin2-lycopene	2% glucose	1	0.519951	244706
pHluorin2-lycopene	2% glucose	1	0.51426	220239
pHluorin2-lycopene	2% glucose	1	0.424709	362415
pHluorin2-lycopene	2% glucose	1	0.753814	370821
pHluorin2-lycopene	2% glucose	1	0.456467	161897
pHluorin2-lycopene	2% glucose	1	0.693361	435005
pHluorin2-lycopene	2% glucose	1	0.580781	454159
pHluorin2-lycopene	2% glucose	1	0.471105	186541
pHluorin2-lycopene	2% glucose	1	0.724651	378676
pHluorin2-lycopene	2% glucose	1	0.42341	218270
pHluorin2-lycopene	2% glucose	1	0.762155	420721
pHluorin2-lycopene	2% glucose	1	0.426623	251029
pHluorin2-lycopene	2% glucose	1	0.50519	276423
pHluorin2-lycopene	2% glucose	1	0.446606	289529
pHluorin2-lycopene	2% glucose	1	0.435596	250649
pHluorin2-lycopene	2% glucose	1	0.409525	378122
pHluorin2-lycopene	2% glucose	1	0.385864	380874
pHluorin2-lycopene	2% glucose	1	0.617222	469725
pHluorin2-lycopene	2% glucose	1	0.469145	178727
pHluorin2-lycopene	2% glucose	1	0.477981	239465
pHluorin2-lycopene	2% glucose	1	0.482324	234206
pHluorin2-lycopene	2% glucose	1	0.468619	251628
pHluorin2-lycopene	2% glucose	1	0.836403	329944
pHluorin2-lycopene	2% glucose	1	0.729199	281264
pHluorin2-lycopene	2% glucose	1	0.928104	237342
pHluorin2-lycopene	2% glucose	1	0.723967	542983
pHluorin2-lycopene	2% glucose	1	0.471099	206170
pHluorin2-lycopene	2% glucose	1	0.742806	304662
pHluorin2-lycopene	2% glucose	1	0.526275	272354
pHluorin2-lycopene	2% glucose	1	0.319529	179590
pHluorin2-lycopene	2% glucose	1	0.407093	396674
pHluorin2-lycopene	2% glucose	1	0.4887	296578
pHluorin2-lycopene	2% glucose	1	0.547077	196568
pHluorin2-lycopene	2% glucose	1	0.7628	408308
pHluorin2-lycopene	2% glucose	1	0.464453	295659
pHluorin2-lycopene	2% glucose	1	0.384246	249376
pHluorin2-lycopene	2% glucose	1	0.523117	177153
pHluorin2-lycopene	2% glucose	1	0.377325	332531
pHluorin2-lycopene	2% glucose	1	0.862309	333635
pHluorin2-lycopene	2% glucose	1	0.531583	166864
pHluorin2-lycopene	2% glucose	1	0.718963	357251
pHluorin2-lycopene	2% glucose	1	0.753221	391320
pHluorin2-lycopene	2% glucose	1	0.355567	171085
pHluorin2-lycopene	2% glucose	1	0.450947	353680
pHluorin2-lycopene	2% glucose	1	0.471366	136651
pHluorin2-lycopene	2% glucose	1	0.473853	238600
pHluorin2-lycopene	2% glucose	1	0.751813	466294
pHluorin2-lycopene	2% glucose	1	0.482621	352312
pHluorin2-lycopene	2% glucose	1	0.57463	186978
pHluorin2-lycopene	2% glucose	1	0.312617	267077
pHluorin2-lycopene	2% glucose	1	0.380255	199876
pHluorin2-lycopene	2% glucose	1	0.399794	391180
pHluorin2-lycopene	2% glucose	1	0.555343	153163
pHluorin2-lycopene	2% glucose	1	0.51463	161995
pHluorin2-lycopene	2% glucose	1	0.691841	361643
pHluorin2-lycopene	2% glucose	1	0.732387	365601
pHluorin2-lycopene	2% glucose	1	0.81971	238256
pHluorin2-lycopene	2% glucose	1	0.473916	245772
pHluorin2-lycopene	2% glucose	1	0.464163	162146
pHluorin2-lycopene	2% glucose	1	0.430665	330567
pHluorin2-lycopene	2% glucose	1	0.583732	433697
pHluorin2-lycopene	2% glucose	1	0.823062	475170
pHluorin2-lycopene	2% glucose	1	0.601708	246826
pHluorin2-lycopene	2% glucose	1	0.724145	409391
pHluorin2-lycopene	2% glucose	1	0.772972	444377
pHluorin2-lycopene	2% glucose	1	0.690563	355076
pHluorin2-lycopene	2% glucose	1	0.821901	369536
pHluorin2-lycopene	2% glucose	1	0.503163	187750
pHluorin2-lycopene	2% glucose	1	0.477448	272186
pHluorin2-lycopene	2% glucose	1	0.774	352526
pHluorin2-lycopene	2% glucose	1	0.726831	351060
pHluorin2-lycopene	2% glucose	1	0.595601	374428
pHluorin2-lycopene	2% glucose	1	0.426005	166419
pHluorin2-lycopene	2% glucose	1	0.47221	405018
pHluorin2-lycopene	2% glucose	1	0.796461	397686
pHluorin2-lycopene	2% glucose	1	0.572238	301111
pHluorin2-lycopene	2% glucose	1	0.739815	564152
pHluorin2-lycopene	2% glucose	1	0.726975	402795
pHluorin2-lycopene	2% glucose	1	0.737933	377152
pHluorin2-lycopene	2% glucose	1	0.691747	493077
pHluorin2-lycopene	2% glucose	1	0.719355	264962
pHluorin2-lycopene	2% glucose	1	0.767656	292958
pHluorin2-lycopene	2% glucose	1	0.463003	269884
pHluorin2-lycopene	2% glucose	1	0.382183	312811
pHluorin2-lycopene	2% glucose	1	0.480751	268563
pHluorin2-lycopene	2% glucose	1	0.815623	390050
pHluorin2-lycopene	2% glucose	1	0.761826	365768
pHluorin2-lycopene	2% glucose	1	0.48789	308162
pHluorin2-lycopene	2% glucose	1	0.430523	190389
pHluorin2-lycopene	2% glucose	1	0.410832	228468
pHluorin2-lycopene	2% glucose	1	0.902252	329740
pHluorin2-lycopene	2% glucose	1	0.460085	253620
pHluorin2-lycopene	2% glucose	1	0.762516	374693
pHluorin2-lycopene	2% glucose	1	0.802007	299060
pHluorin2-lycopene	2% glucose	1	0.465145	232389
pHluorin2-lycopene	2% glucose	1	0.729401	387691
pHluorin2-lycopene	2% glucose	1	0.440267	348684
pHluorin2-lycopene	2% glucose	1	0.799373	454331
pHluorin2-lycopene	2% glucose	1	0.519352	321557
pHluorin2-lycopene	2% glucose	1	0.514155	309548
pHluorin2-lycopene	2% glucose	1	0.589321	186693
pHluorin2-lycopene	2% glucose	1	0.721123	368685
pHluorin2-lycopene	2% glucose	1	0.798208	449334
pHluorin2-lycopene	2% glucose	1	1.25373	147213
pHluorin2-lycopene	2% glucose	1	0.733937	376896
pHluorin2-lycopene	2% glucose	1	0.642929	360491
pHluorin2-lycopene	2% glucose	1	0.540829	389330
pHluorin2-lycopene	2% glucose	1	0.717604	375359
pHluorin2-lycopene	2% glucose	1	0.77154	381733
pHluorin2-lycopene	2% glucose	1	0.474537	340600
pHluorin2-lycopene	2% glucose	1	0.485652	129467
pHluorin2-lycopene	2% glucose	1	0.451507	318066
pHluorin2-lycopene	2% glucose	1	0.449329	266350
pHluorin2-lycopene	2% glucose	1	0.566773	173161
pHluorin2-lycopene	2% glucose	1	0.362954	363331
pHluorin2-lycopene	2% glucose	1	0.722134	188841
pHluorin2-lycopene	2% glucose	1	0.502221	234694
pHluorin2-lycopene	2% glucose	1	0.640203	413938
pHluorin2-lycopene	2% glucose	1	0.535462	289107
pHluorin2-lycopene	2% glucose	1	0.355927	140964
pHluorin2-lycopene	2% glucose	1	0.726929	402215
pHluorin2-lycopene	2% glucose	1	0.346592	132090
pHluorin2-lycopene	2% glucose	1	0.466779	319282
pHluorin2-lycopene	2% glucose	1	0.460742	224771
pHluorin2-lycopene	2% glucose	1	0.472582	174314
pHluorin2-lycopene	2% glucose	1	0.563488	424894
pHluorin2-lycopene	2% glucose	1	0.414062	175007
pHluorin2-lycopene	2% glucose	1	0.716302	517365
pHluorin2-lycopene	2% glucose	1	0.536319	210979
pHluorin2-lycopene	2% glucose	1	0.482057	219667
pHluorin2-lycopene	2% glucose	1	0.73992	417441
pHluorin2-lycopene	2% glucose	1	0.466526	210266
pHluorin2-lycopene	2% glucose	1	0.479221	365048
pHluorin2-lycopene	2% glucose	1	0.756491	363264
pHluorin2-lycopene	2% glucose	1	0.548097	136429
pHluorin2-lycopene	2% glucose	1	0.846357	369000
pHluorin2-lycopene	2% glucose	1	0.573308	399386
pHluorin2-lycopene	2% glucose	1	0.509488	414760
pHluorin2-lycopene	2% glucose	1	0.812588	256216
pHluorin2-lycopene	2% glucose	1	0.700455	372400
pHluorin2-lycopene	2% glucose	1	0.512713	226198
pHluorin2-lycopene	2% glucose	1	0.435397	192823
pHluorin2-lycopene	2% glucose	1	0.567662	377431
pHluorin2-lycopene	2% glucose	1	0.367433	334451
pHluorin2-lycopene	2% glucose	1	0.806437	193319
pHluorin2-lycopene	2% glucose	1	0.477061	274486
pHluorin2-lycopene	2% glucose	1	0.647766	360246
pHluorin2-lycopene	2% glucose	1	0.327192	167615
pHluorin2-lycopene	2% glucose	1	0.800043	391195
pHluorin2-lycopene	2% glucose	1	0.745503	318506
pHluorin2-lycopene	2% glucose	1	0.477602	323115
pHluorin2-lycopene	2% glucose	1	0.480141	320213
pHluorin2-lycopene	2% glucose	1	0.512237	372795
pHluorin2-lycopene	2% glucose	1	0.720502	398501
pHluorin2-lycopene	2% glucose	1	0.594853	431244
pHluorin2-lycopene	2% glucose	1	0.473746	251993
pHluorin2-lycopene	2% glucose	1	0.476375	315239
pHluorin2-lycopene	2% glucose	1	0.661041	441722
pHluorin2-lycopene	2% glucose	1	0.699704	420081
pHluorin2-lycopene	2% glucose	1	0.50945	232791
pHluorin2-lycopene	2% glucose	1	0.793904	431400
pHluorin2-lycopene	2% glucose	1	0.45526	278421
pHluorin2-lycopene	2% glucose	1	0.856743	352802
pHluorin2-lycopene	2% glucose	1	0.483368	231583
pHluorin2-lycopene	2% glucose	1	0.770956	709544
pHluorin2-lycopene	2% glucose	1	0.401195	289784
pHluorin2-lycopene	2% glucose	1	0.486505	401878
pHluorin2-lycopene	2% glucose	1	0.430278	266078
pHluorin2-lycopene	2% glucose	1	0.465013	357931
pHluorin2-lycopene	2% glucose	1	0.391769	105983
pHluorin2-lycopene	2% glucose	1	0.556079	335332
pHluorin2-lycopene	2% glucose	1	0.464509	203510
pHluorin2-lycopene	2% glucose	1	0.582579	226513
pHluorin2-lycopene	2% glucose	1	0.48103	189199
pHluorin2-lycopene	2% glucose	1	0.749504	281333
pHluorin2-lycopene	2% glucose	1	0.803697	451488
pHluorin2-lycopene	2% glucose	1	0.506292	295800
pHluorin2-lycopene	2% glucose	1	0.458144	329340
pHluorin2-lycopene	2% glucose	1	0.778803	326790
pHluorin2-lycopene	2% glucose	1	0.325085	357417
pHluorin2-lycopene	2% glucose	1	0.375761	131821
pHluorin2-lycopene	2% glucose	1	0.461851	382360
pHluorin2-lycopene	2% glucose	1	0.533553	157983
pHluorin2-lycopene	2% glucose	1	0.510387	234838
pHluorin2-lycopene	2% glucose	1	0.816855	375419
pHluorin2-lycopene	2% glucose	1	0.325743	250106
pHluorin2-lycopene	2% glucose	1	0.459074	356913
pHluorin2-lycopene	2% glucose	1	0.642935	344155
pHluorin2-lycopene	2% glucose	1	0.515962	333716
pHluorin2-lycopene	2% glucose	1	0.528684	315630
pHluorin2-lycopene	2% glucose	1	0.503176	447695
pHluorin2-lycopene	2% glucose	1	0.819398	319885
pHluorin2-lycopene	2% glucose	1	0.491322	215489
pHluorin2-lycopene	2% glucose	1	0.542068	161099
pHluorin2-lycopene	2% glucose	1	0.378063	325828
pHluorin2-lycopene	2% glucose	1	0.44791	253215
pHluorin2-lycopene	2% glucose	1	0.763031	473777
pHluorin2-lycopene	2% glucose	1	0.51835	350064
pHluorin2-lycopene	2% glucose	1	0.476951	286318
pHluorin2-lycopene	2% glucose	1	0.76722	411423
pHluorin2-lycopene	2% glucose	1	0.322724	240474
pHluorin2-lycopene	2% glucose	1	0.638369	255182
pHluorin2-lycopene	2% glucose	1	0.71371	392715
pHluorin2-lycopene	2% glucose	1	0.332117	323092
pHluorin2-lycopene	2% glucose	1	0.762163	332520
pHluorin2-lycopene	2% glucose	1	0.679685	360928
pHluorin2-lycopene	2% glucose	1	0.462413	296373
pHluorin2-lycopene	2% glucose	1	0.518899	240829
pHluorin2-lycopene	2% glucose	1	0.490057	215108
pHluorin2-lycopene	2% glucose	1	0.789021	380261
pHluorin2-lycopene	2% glucose	1	0.529573	257202
pHluorin2-lycopene	2% glucose	1	0.41425	192028
pHluorin2-lycopene	2% glucose	1	0.511204	269725
pHluorin2-lycopene	2% glucose	1	0.643874	396280
pHluorin2-lycopene	2% glucose	1	0.510282	242557
pHluorin2-lycopene	2% glucose	1	0.343433	211081
pHluorin2-lycopene	2% glucose	1	0.704951	414492
pHluorin2-lycopene	2% glucose	1	0.356389	164244
pHluorin2-lycopene	2% glucose	1	0.518648	180920
pHluorin2-lycopene	2% glucose	1	0.767007	359450
pHluorin2-lycopene	2% glucose	1	0.549045	431022
pHluorin2-lycopene	2% glucose	1	0.736396	351138
pHluorin2-lycopene	2% glucose	1	0.682556	338405
pHluorin2-lycopene	2% glucose	1	0.579078	481091
pHluorin2-lycopene	2% glucose	1	0.811708	481590
pHluorin2-lycopene	2% glucose	1	0.482911	254362
pHluorin2-lycopene	2% glucose	1	0.777441	407342
pHluorin2-lycopene	2% glucose	1	0.457892	426110
pHluorin2-lycopene	2% glucose	1	0.513743	225612
pHluorin2-lycopene	2% glucose	1	0.753721	315899
pHluorin2-lycopene	2% glucose	1	0.756842	409542
pHluorin2-lycopene	2% glucose	1	0.706548	328360
pHluorin2-lycopene	2% glucose	1	0.776438	401953
pHluorin2-lycopene	2% glucose	1	0.832241	457625
pHluorin2-lycopene	2% glucose	1	0.543582	177106
pHluorin2-lycopene	2% glucose	1	0.545856	261672
pHluorin2-lycopene	2% glucose	1	0.49618	361890
pHluorin2-lycopene	2% glucose	1	0.512834	270705
pHluorin2-lycopene	2% glucose	1	0.369028	287575
pHluorin2-lycopene	2% glucose	1	0.77324	402448
pHluorin2-lycopene	2% glucose	1	0.435069	318579
pHluorin2-lycopene	2% glucose	1	0.493399	154027
pHluorin2-lycopene	2% glucose	1	0.618242	504023
pHluorin2-lycopene	2% glucose	1	0.474571	377873
pHluorin2-lycopene	2% glucose	1	0.321158	216087
pHluorin2-lycopene	2% glucose	1	0.519194	294699
pHluorin2-lycopene	2% glucose	1	0.478182	295371
pHluorin2-lycopene	2% glucose	1	0.511145	210576
pHluorin2-lycopene	2% glucose	1	0.822476	376801
pHluorin2-lycopene	2% glucose	1	0.729366	433814
pHluorin2-lycopene	2% glucose	1	0.437074	177357
pHluorin2-lycopene	2% glucose	1	0.568655	280328
pHluorin2-lycopene	2% glucose	1	0.347063	229748
pHluorin2-lycopene	2% glucose	1	0.586255	372935
pHluorin2-lycopene	2% glucose	1	0.628138	433766
pHluorin2-lycopene	2% glucose	1	0.519737	248920
pHluorin2-lycopene	2% glucose	1	0.741022	321059
pHluorin2-lycopene	2% glucose	1	0.823422	331332
pHluorin2-lycopene	2% glucose	1	0.491969	369872
pHluorin2-lycopene	2% glucose	1	0.522039	251134
pHluorin2-lycopene	2% glucose	1	0.718637	415592
pHluorin2-lycopene	2% glucose	1	0.483701	222690
pHluorin2-lycopene	2% glucose	1	0.486201	259640
pHluorin2-lycopene	2% glucose	1	0.761817	348485
pHluorin2-lycopene	2% glucose	1	0.471557	177612
pHluorin2-lycopene	2% glucose	1	0.789497	336972
pHluorin2-lycopene	2% glucose	1	0.336068	284925
pHluorin2-lycopene	2% glucose	1	0.73125	409343
pHluorin2-lycopene	2% glucose	1	0.38952	230467
pHluorin2-lycopene	2% glucose	1	0.450854	180806
pHluorin2-lycopene	2% glucose	1	0.430317	333072
pHluorin2-lycopene	2% glucose	1	0.473549	266064
pHluorin2-lycopene	2% glucose	1	0.422121	133416
pHluorin2-lycopene	2% glucose	1	0.432299	218290
pHluorin2-lycopene	2% glucose	1	0.498954	306414
pHluorin2-lycopene	2% glucose	1	0.705469	443034
pHluorin2-lycopene	2% glucose	1	0.601668	244564
pHluorin2-lycopene	2% glucose	1	1.09161	249061
pHluorin2-lycopene	2% glucose	1	0.480573	329849
pHluorin2-lycopene	2% glucose	1	0.629411	446736
pHluorin2-lycopene	2% glucose	1	0.516893	302122
pHluorin2-lycopene	2% glucose	1	0.369572	218489
pHluorin2-lycopene	2% glucose	1	0.497014	235640
pHluorin2-lycopene	2% glucose	1	0.502655	225790
pHluorin2-lycopene	2% glucose	1	0.541463	407675
pHluorin2-lycopene	2% glucose	1	0.39098	307348
pHluorin2-lycopene	2% glucose	1	0.5275	222752
pHluorin2-lycopene	2% glucose	1	0.4476	263035
pHluorin2-lycopene	2% glucose	1	0.470167	193436
pHluorin2-lycopene	2% glucose	1	0.520842	194777
pHluorin2-lycopene	2% glucose	1	0.351322	182618
pHluorin2-lycopene	2% glucose	1	0.477857	352828
pHluorin2-lycopene	2% glucose	1	0.514482	190636
pHluorin2-lycopene	2% glucose	1	0.512902	137900
pHluorin2-lycopene	2% glucose	1	0.863888	441636
pHluorin2-lycopene	2% glucose	1	0.914026	411124
pHluorin2-lycopene	2% glucose	1	0.496453	326445
pHluorin2-lycopene	2% glucose	1	0.575411	292883
pHluorin2-lycopene	2% glucose	1	0.556288	382077
pHluorin2-lycopene	2% glucose	1	0.671349	388330
pHluorin2-lycopene	2% glucose	1	0.473268	238715
pHluorin2-lycopene	2% glucose	1	0.815991	487943
pHluorin2-lycopene	2% glucose	1	0.473972	227100
pHluorin2-lycopene	2% glucose	1	0.455406	166209
pHluorin2-lycopene	2% glucose	1	0.731559	383651
pHluorin2-lycopene	2% glucose	1	0.46997	252611
pHluorin2-lycopene	2% glucose	1	0.563446	268651
pHluorin2-lycopene	2% glucose	1	0.789561	486317
pHluorin2-lycopene	2% glucose	1	0.77546	389083
pHluorin2-lycopene	2% glucose	1	0.828111	465151
pHluorin2-lycopene	2% glucose	1	0.481271	796569
pHluorin2-lycopene	2% glucose	1	0.343331	202968
pHluorin2-lycopene	2% glucose	1	0.693446	291008
pHluorin2-lycopene	2% glucose	1	0.374039	400236
pHluorin2-lycopene	2% glucose	1	0.372991	320960
pHluorin2-lycopene	2% glucose	1	1.00274	356287
pHluorin2-lycopene	2% glucose	1	0.920657	497701
pHluorin2-lycopene	2% glucose	1	0.60845	230764
pHluorin2-lycopene	2% glucose	1	0.916524	355902
pHluorin2-lycopene	2% glucose	1	0.529921	399886
pHluorin2-lycopene	2% glucose	1	0.712573	367014
pHluorin2-lycopene	2% glucose	1	0.566754	433795
pHluorin2-lycopene	2% glucose	1	0.52646	194088
pHluorin2-lycopene	2% glucose	1	0.690673	363247
pHluorin2-lycopene	2% glucose	1	0.899417	337999
pHluorin2-lycopene	2% glucose	1	0.42024	154836
pHluorin2-lycopene	2% glucose	1	0.913161	330481
pHluorin2-lycopene	2% glucose	1	0.483868	330357
pHluorin2-lycopene	2% glucose	1	0.69072	473177
pHluorin2-lycopene	2% glucose	1	0.464088	197788
pHluorin2-lycopene	2% glucose	1	0.694332	560860
pHluorin2-lycopene	2% glucose	1	0.775886	410064
pHluorin2-lycopene	2% glucose	1	0.824498	165166
pHluorin2-lycopene	2% glucose	1	0.497685	174576
pHluorin2-lycopene	2% glucose	1	0.672624	332126
pHluorin2-lycopene	2% glucose	1	0.441499	137233
pHluorin2-lycopene	2% glucose	1	0.533254	335130
pHluorin2-lycopene	2% glucose	1	0.572763	181528
pHluorin2-lycopene	2% glucose	1	0.653021	457775
pHluorin2-lycopene	2% glucose	1	0.733238	520521
pHluorin2-lycopene	2% glucose	1	0.536876	387952
pHluorin2-lycopene	2% glucose	1	0.79604	489696
pHluorin2-lycopene	2% glucose	1	0.507723	395849
pHluorin2-lycopene	2% glucose	1	0.509936	164322
pHluorin2-lycopene	2% glucose	1	0.42003	279533
pHluorin2-lycopene	2% glucose	1	0.838348	353426
pHluorin2-lycopene	2% glucose	1	0.363689	295175
pHluorin2-lycopene	2% glucose	1	0.737833	290895
pHluorin2-lycopene	2% glucose	1	0.413907	448806
pHluorin2-lycopene	2% glucose	1	0.464054	179650
pHluorin2-lycopene	2% glucose	1	0.788035	360244
pHluorin2-lycopene	2% glucose	1	0.478357	252614
pHluorin2-lycopene	2% glucose	1	0.536735	129251
pHluorin2-lycopene	2% glucose	1	0.710525	276391
pHluorin2-lycopene	2% glucose	1	0.491906	137432
pHluorin2-lycopene	2% glucose	1	0.775493	368638
pHluorin2-lycopene	2% glucose	1	0.512504	342358
pHluorin2-lycopene	2% glucose	1	0.77728	452852
pHluorin2-lycopene	2% glucose	1	0.458663	258206
pHluorin2-lycopene	2% glucose	1	0.711257	451053
pHluorin2-lycopene	2% glucose	1	0.782872	374158
pHluorin2-lycopene	2% glucose	1	0.766532	276183
pHluorin2-lycopene	2% glucose	1	0.777131	389116
pHluorin2-lycopene	2% glucose	1	0.474184	352608
pHluorin2-lycopene	2% glucose	1	0.377363	168136
pHluorin2-lycopene	2% glucose	1	0.443865	165218
pHluorin2-lycopene	2% glucose	1	0.510306	467726
pHluorin2-lycopene	2% glucose	1	0.524248	253225
pHluorin2-lycopene	2% glucose	1	0.6883	274460
pHluorin2-lycopene	2% glucose	1	0.45532	218029
pHluorin2-lycopene	2% glucose	1	0.473025	348483
pHluorin2-lycopene	2% glucose	1	0.31011	197964
pHluorin2-lycopene	2% glucose	1	0.447846	297154
pHluorin2-lycopene	2% glucose	1	0.472938	432578
pHluorin2-lycopene	2% glucose	1	0.564286	347232
pHluorin2-lycopene	2% glucose	1	0.395733	297535
pHluorin2-lycopene	2% glucose	1	0.522758	237649
pHluorin2-lycopene	2% glucose	1	0.528667	237486
pHluorin2-lycopene	2% glucose	1	0.866089	539964
pHluorin2-lycopene	2% glucose	1	0.477767	291288
pHluorin2-lycopene	2% glucose	1	0.477221	330829
pHluorin2-lycopene	2% glucose	1	0.862599	512727
pHluorin2-lycopene	2% glucose	1	0.737082	337948
pHluorin2-lycopene	2% glucose	1	0.827615	461987
pHluorin2-lycopene	2% glucose	1	0.467884	179167
pHluorin2-lycopene	2% glucose	1	0.735358	410570
pHluorin2-lycopene	2% glucose	1	0.485589	233798
pHluorin2-lycopene	2% glucose	1	0.536902	196605
pHluorin2-lycopene	2% glucose	1	0.546791	187547
pHluorin2-lycopene	2% glucose	1	0.481158	301800
pHluorin2-lycopene	2% glucose	1	0.665204	234079
pHluorin2-lycopene	2% glucose	1	0.491785	140324
pHluorin2-lycopene	2% glucose	1	0.630821	457723
pHluorin2-lycopene	2% glucose	1	0.459038	324456
pHluorin2-lycopene	2% glucose	1	0.804476	313684
pHluorin2-lycopene	2% glucose	1	0.625976	363580
pHluorin2-lycopene	2% glucose	1	0.460915	210418
pHluorin2-lycopene	2% glucose	1	0.533735	421347
pHluorin2-lycopene	2% glucose	1	0.710521	262799
pHluorin2-lycopene	2% glucose	1	0.47991	464090
pHluorin2-lycopene	2% glucose	1	0.315099	255670
pHluorin2-lycopene	2% glucose	1	0.540203	236176
pHluorin2-lycopene	2% glucose	1	0.543953	254020
pHluorin2-lycopene	2% glucose	1	0.466866	267598
pHluorin2-lycopene	2% glucose	1	0.476872	366233
pHluorin2-lycopene	2% glucose	1	0.508459	368501
pHluorin2-lycopene	2% glucose	1	0.371131	277041
pHluorin2-lycopene	2% glucose	1	0.806538	347735
pHluorin2-lycopene	2% glucose	1	0.716353	357388
pHluorin2-lycopene	2% glucose	1	0.346681	336819
pHluorin2-lycopene	2% glucose	1	0.75724	458435
pHluorin2-lycopene	2% glucose	1	0.360459	146108
pHluorin2-lycopene	2% glucose	1	0.579436	230137
pHluorin2-lycopene	2% glucose	1	0.879818	429671
pHluorin2-lycopene	2% glucose	1	0.317099	200049
pHluorin2-lycopene	2% glucose	1	0.515166	376770
pHluorin2-lycopene	2% glucose	1	0.757427	358157
pHluorin2-lycopene	2% glucose	1	0.453557	311276
pHluorin2-lycopene	2% glucose	1	0.323582	153936
pHluorin2-lycopene	2% glucose	1	0.727771	490566
pHluorin2-lycopene	2% glucose	1	0.389667	152936
pHluorin2-lycopene	2% glucose	1	0.692596	454086
pHluorin2-lycopene	2% glucose	1	0.790296	309107
pHluorin2-lycopene	2% glucose	1	0.496057	236272
pHluorin2-lycopene	2% glucose	1	0.754041	340558
pHluorin2-lycopene	2% glucose	1	0.358185	202934
pHluorin2-lycopene	2% glucose	1	0.723516	454550
pHluorin2-lycopene	2% glucose	1	0.686085	332494
pHluorin2-lycopene	2% glucose	1	0.47285	305769
pHluorin2-lycopene	2% glucose	1	0.475794	210486
pHluorin2-lycopene	2% glucose	1	0.496593	129153
pHluorin2-lycopene	2% glucose	1	1.03123	279940
pHluorin2-lycopene	2% glucose	1	0.676511	469814
pHluorin2-lycopene	2% glucose	1	0.448664	224171
pHluorin2-lycopene	2% glucose	1	0.795284	524596
pHluorin2-lycopene	2% glucose	1	0.479123	231026
pHluorin2-lycopene	2% glucose	1	0.478529	271483
pHluorin2-lycopene	2% glucose	1	0.514891	394890
pHluorin2-lycopene	2% glucose	1	0.739355	542917
pHluorin2-lycopene	2% glucose	1	0.730642	420307
pHluorin2-lycopene	2% glucose	1	0.444153	225800
pHluorin2-lycopene	2% glucose	1	0.531168	312686
pHluorin2-lycopene	2% glucose	1	0.684419	476683
pHluorin2-lycopene	2% glucose	1	0.556803	454508
pHluorin2-lycopene	2% glucose	1	0.58094	254090
pHluorin2-lycopene	2% glucose	1	0.913887	420736
pHluorin2-lycopene	2% glucose	1	0.501994	298247
pHluorin2-lycopene	2% glucose	1	0.446296	192109
pHluorin2-lycopene	2% glucose	1	0.532498	277014
pHluorin2-lycopene	2% glucose	1	0.88219	430712
pHluorin2-lycopene	2% glucose	1	0.359381	203206
pHluorin2-lycopene	2% glucose	1	0.818013	253448
pHluorin2-lycopene	2% glucose	1	0.723185	360031
pHluorin2-lycopene	2% glucose	1	0.822874	225371
pHluorin2-lycopene	2% glucose	1	0.586446	359579
pHluorin2-lycopene	2% glucose	1	0.644459	175035
pHluorin2-lycopene	2% glucose	1	0.839283	349241
pHluorin2-lycopene	2% glucose	1	0.587764	496551
pHluorin2-lycopene	2% glucose	1	0.80627	492491
pHluorin2-lycopene	2% glucose	1	0.609914	368652
pHluorin2-lycopene	2% glucose	1	0.358521	217740
pHluorin2-lycopene	2% glucose	1	0.542383	181464
pHluorin2-lycopene	2% glucose	1	0.468695	243803
pHluorin2-lycopene	2% glucose	1	0.354363	198522
pHluorin2-lycopene	2% glucose	1	0.533602	310134
pHluorin2-lycopene	2% glucose	1	0.627013	375595
pHluorin2-lycopene	2% glucose	1	0.752818	482786
pHluorin2-lycopene	2% glucose	1	0.745857	421251
pHluorin2-lycopene	2% glucose	1	0.485931	337723
pHluorin2-lycopene	2% glucose	1	0.475968	335764
pHluorin2-lycopene	2% glucose	1	0.66513	329511
pHluorin2-lycopene	2% glucose	1	0.791491	458226
pHluorin2-lycopene	2% glucose	1	0.736563	466234
pHluorin2-lycopene	2% glucose	1	0.489027	550766
pHluorin2-lycopene	2% glucose	1	0.468246	302523
pHluorin2-lycopene	2% glucose	1	0.473819	437744
pHluorin2-lycopene	2% glucose	1	0.798018	375792
pHluorin2-lycopene	2% glucose	1	0.820134	436148
pHluorin2-lycopene	2% glucose	1	0.496597	241639
pHluorin2-lycopene	2% glucose	1	0.51487	218739
pHluorin2-lycopene	2% glucose	1	0.450369	377354
pHluorin2-lycopene	2% glucose	1	0.428335	178778
pHluorin2-lycopene	2% glucose	1	0.720981	378111
pHluorin2-lycopene	2% glucose	1	0.474448	235911
pHluorin2-lycopene	2% glucose	1	0.417513	227862
pHluorin2-lycopene	2% glucose	1	0.460677	254454
pHluorin2-lycopene	2% glucose	1	0.666377	421792
pHluorin2-lycopene	2% glucose	1	0.523506	310804
pHluorin2-lycopene	2% glucose	1	1.20833	226859
pHluorin2-lycopene	2% glucose	1	0.468248	306496
pHluorin2-lycopene	2% glucose	1	0.462431	202782
pHluorin2-lycopene	2% glucose	1	0.441963	297362
pHluorin2-lycopene	2% glucose	1	0.485853	201969
pHluorin2-lycopene	2% glucose	1	0.341696	332307
pHluorin2-lycopene	2% glucose	1	0.486035	497360
pHluorin2-lycopene	2% glucose	1	0.492824	273959
pHluorin2-lycopene	2% glucose	1	0.63372	223377
pHluorin2-lycopene	2% glucose	1	0.739901	354937
pHluorin2-lycopene	2% glucose	1	0.527002	239195
pHluorin2-lycopene	2% glucose	1	0.542302	373012
pHluorin2-lycopene	2% glucose	1	0.551994	417986
pHluorin2-lycopene	2% glucose	1	0.747498	407456
pHluorin2-lycopene	2% glucose	1	0.773246	409436
pHluorin2-lycopene	2% glucose	1	0.759564	443733
pHluorin2-lycopene	2% glucose	1	0.478005	146904
pHluorin2-lycopene	2% glucose	1	0.488924	334913
pHluorin2-lycopene	2% glucose	1	0.604098	358558
pHluorin2-lycopene	2% glucose	1	0.363637	301093
pHluorin2-lycopene	2% glucose	1	0.737973	328879
pHluorin2-lycopene	2% glucose	1	0.736583	378885
pHluorin2-lycopene	2% glucose	1	0.574498	244618
pHluorin2-lycopene	2% glucose	1	0.603123	322809
pHluorin2-lycopene	2% glucose	1	0.763636	356050
pHluorin2-lycopene	2% glucose	1	0.712115	217031
pHluorin2-lycopene	2% glucose	1	0.721291	403607
pHluorin2-lycopene	2% glucose	1	0.555786	120937
pHluorin2-lycopene	2% glucose	1	0.388988	333216
pHluorin2-lycopene	2% glucose	1	0.565357	420123
pHluorin2-lycopene	2% glucose	1	0.480751	224717
pHluorin2-lycopene	2% glucose	1	0.511492	206721
pHluorin2-lycopene	2% glucose	1	0.617601	319886
pHluorin2-lycopene	2% glucose	1	0.497541	266778
pHluorin2-lycopene	2% glucose	1	0.745698	402497
pHluorin2-lycopene	2% glucose	1	0.491798	439290
pHluorin2-lycopene	2% glucose	1	0.342943	189578
pHluorin2-lycopene	2% glucose	1	0.698869	455459
pHluorin2-lycopene	2% glucose	1	0.559314	254565
pHluorin2-lycopene	2% glucose	1	0.485128	248324
pHluorin2-lycopene	2% glucose	1	0.806822	445375
pHluorin2-lycopene	2% glucose	1	0.504418	262643
pHluorin2-lycopene	2% glucose	1	0.694063	400121
pHluorin2-lycopene	2% glucose	1	0.780206	446248
pHluorin2-lycopene	2% glucose	1	0.873615	276010
pHluorin2-lycopene	2% glucose	1	0.51816	316870
pHluorin2-lycopene	2% glucose	1	0.36884	224932
pHluorin2-lycopene	2% glucose	1	0.578742	298907
pHluorin2-lycopene	2% glucose	1	0.511329	300313
pHluorin2-lycopene	2% glucose	1	0.480828	328936
pHluorin2-lycopene	2% glucose	1	0.753558	590005
pHluorin2-lycopene	2% glucose	1	0.447941	292855
pHluorin2-lycopene	2% glucose	1	0.357281	272200
pHluorin2-lycopene	2% glucose	1	0.769305	374224
pHluorin2-lycopene	2% glucose	1	0.415405	271251
pHluorin2-lycopene	2% glucose	1	0.446771	332876
pHluorin2-lycopene	2% glucose	1	0.715519	393135
pHluorin2-lycopene	2% glucose	1	0.77159	397031
pHluorin2-lycopene	2% glucose	1	0.423746	299474
pHluorin2-lycopene	2% glucose	1	0.635318	346537
pHluorin2-lycopene	2% glucose	1	0.728869	348636
pHluorin2-lycopene	2% glucose	1	0.772933	465360
pHluorin2-lycopene	2% glucose	1	0.780653	380721
pHluorin2-lycopene	2% glucose	1	0.752151	300159
pHluorin2-lycopene	2% glucose	1	0.4859	220805
pHluorin2-lycopene	2% glucose	1	0.57878	403193
pHluorin2-lycopene	2% glucose	1	0.381293	231410
pHluorin2-lycopene	2% glucose	1	0.433944	345898
pHluorin2-lycopene	2% glucose	1	0.344413	316046
pHluorin2-lycopene	2% glucose	1	0.650742	333750
pHluorin2-lycopene	2% glucose	1	0.517356	307583
pHluorin2-lycopene	2% glucose	1	0.761439	483095
pHluorin2-lycopene	2% glucose	1	0.449828	380420
pHluorin2-lycopene	2% glucose	1	0.791977	452447
pHluorin2-lycopene	2% glucose	1	0.515776	320960
pHluorin2-lycopene	2% glucose	1	0.678429	445064
pHluorin2-lycopene	2% glucose	1	0.377799	282761
pHluorin2-lycopene	2% glucose	1	0.509462	253626
pHluorin2-lycopene	2% glucose	1	0.54176	655063
pHluorin2-lycopene	2% glucose	1	0.618199	665528
pHluorin2-lycopene	2% glucose	1	0.465395	245283
pHluorin2-lycopene	2% glucose	1	0.476777	206446
pHluorin2-lycopene	2% glucose	1	0.383514	287510
pHluorin2-lycopene	2% glucose	1	0.578559	369370
pHluorin2-lycopene	2% glucose	1	0.358688	112799
pHluorin2-lycopene	2% glucose	1	0.361618	373647
pHluorin2-lycopene	2% glucose	1	0.729825	477802
pHluorin2-lycopene	2% glucose	1	0.595947	334586
pHluorin2-lycopene	2% glucose	1	0.486194	300628
pHluorin2-lycopene	2% glucose	1	0.503405	195238
pHluorin2-lycopene	2% glucose	1	0.78208	348321
pHluorin2-lycopene	2% glucose	1	0.492825	303951
pHluorin2-lycopene	2% glucose	1	0.431089	264072
pHluorin2-lycopene	2% glucose	1	0.450184	248648
pHluorin2-lycopene	2% glucose	1	0.773818	473932
pHluorin2-lycopene	2% glucose	1	0.337678	271152
pHluorin2-lycopene	2% glucose	1	0.797442	446398
pHluorin2-lycopene	2% glucose	1	0.359506	250603
pHluorin2-lycopene	2% glucose	1	0.718295	394959
pHluorin2-lycopene	2% glucose	1	0.447499	416922
pHluorin2-lycopene	2% glucose	1	0.474605	160499
pHluorin2-lycopene	2% glucose	1	0.484208	217643
pHluorin2-lycopene	2% glucose	1	0.710541	363704
pHluorin2-lycopene	2% glucose	1	0.833363	333691
pHluorin2-lycopene	2% glucose	1	0.463559	158259
pHluorin2-lycopene	2% glucose	1	0.621805	518371
pHluorin2-lycopene	2% glucose	1	0.519448	343336
pHluorin2-lycopene	2% glucose	1	0.681707	333519
pHluorin2-lycopene	2% glucose	1	0.555541	401190
pHluorin2-lycopene	2% glucose	1	0.801032	388205
pHluorin2-lycopene	2% glucose	1	0.566878	393342
pHluorin2-lycopene	2% glucose	1	0.90705	299219
pHluorin2-lycopene	2% glucose	1	0.744522	389941
pHluorin2-lycopene	2% glucose	1	0.675043	410249
pHluorin2-lycopene	2% glucose	1	0.464921	291153
pHluorin2-lycopene	2% glucose	1	0.709945	438878
pHluorin2-lycopene	2% glucose	1	0.783922	373363
pHluorin2-lycopene	2% glucose	1	0.815026	397193
pHluorin2-lycopene	2% glucose	1	0.504965	255420
pHluorin2-lycopene	2% glucose	1	0.34825	190848
pHluorin2-lycopene	2% glucose	1	0.552232	257914
pHluorin2-lycopene	2% glucose	1	0.550236	376284
pHluorin2-lycopene	2% glucose	1	0.530686	252697
pHluorin2-lycopene	2% glucose	1	0.777471	332966
pHluorin2-lycopene	2% glucose	1	0.554609	338200
pHluorin2-lycopene	2% glucose	1	0.859437	330486
pHluorin2-lycopene	2% glucose	1	0.419439	182423
pHluorin2-lycopene	2% glucose	1	0.622137	288949
pHluorin2-lycopene	2% glucose	1	0.742547	351974
pHluorin2-lycopene	2% glucose	1	0.473994	334874
pHluorin2-lycopene	2% glucose	1	0.553935	495610
pHluorin2-lycopene	2% glucose	1	0.649382	452208
pHluorin2-lycopene	2% glucose	1	0.655719	496464
pHluorin2-lycopene	2% glucose	1	0.56587	435124
pHluorin2-lycopene	2% glucose	1	0.422813	263602
pHluorin2-lycopene	2% glucose	1	0.512347	233670
pHluorin2-lycopene	2% glucose	1	0.776884	455757
pHluorin2-lycopene	2% glucose	1	0.766631	282939
pHluorin2-lycopene	2% glucose	1	0.482057	248771
pHluorin2-lycopene	2% glucose	1	0.874606	403229
pHluorin2-lycopene	2% glucose	1	0.404114	301096
pHluorin2-lycopene	2% glucose	1	0.727758	509353
pHluorin2-lycopene	2% glucose	1	0.35801	173672
pHluorin2-lycopene	2% glucose	1	0.594942	456957
pHluorin2-lycopene	2% glucose	1	0.446648	238225
pHluorin2-lycopene	2% glucose	1	0.750734	383705
pHluorin2-lycopene	2% glucose	1	0.497958	675687
pHluorin2-lycopene	2% glucose	1	0.841057	448307
pHluorin2-lycopene	2% glucose	1	0.408017	170518
pHluorin2-lycopene	2% glucose	1	0.76328	422609
pHluorin2-lycopene	2% glucose	1	0.609679	366476
pHluorin2-lycopene	2% glucose	1	0.60025	198163
pHluorin2-lycopene	2% glucose	1	0.545218	262814
pHluorin2-lycopene	2% glucose	1	0.373171	272979
pHluorin2-lycopene	2% glucose	1	0.477264	295334
pHluorin2-lycopene	2% glucose	1	0.463048	266887
pHluorin2-lycopene	2% glucose	1	0.759906	314438
pHluorin2-lycopene	2% glucose	1	0.807476	394926
pHluorin2-lycopene	2% glucose	1	0.503444	292309
pHluorin2-lycopene	2% glucose	1	0.753517	446055
pHluorin2-lycopene	2% glucose	1	0.557292	357059
pHluorin2-lycopene	2% glucose	1	1.01403	216452
pHluorin2-lycopene	2% glucose	1	0.471204	250366
pHluorin2-lycopene	2% glucose	1	0.388017	409834
pHluorin2-lycopene	2% glucose	1	0.514873	298480
pHluorin2-lycopene	2% glucose	1	0.459631	246961
pHluorin2-lycopene	2% glucose	1	0.565645	450465
pHluorin2-lycopene	2% glucose	1	0.491748	226874
pHluorin2-lycopene	2% glucose	1	0.784156	428011
pHluorin2-lycopene	2% glucose	1	0.449331	473182
pHluorin2-lycopene	2% glucose	1	0.727004	339984
pHluorin2-lycopene	2% glucose	1	0.550668	178981
pHluorin2-lycopene	2% glucose	1	0.51583	339092
pHluorin2-lycopene	2% glucose	1	0.65464	404059
pHluorin2-lycopene	2% glucose	1	0.584613	388315
pHluorin2-lycopene	2% glucose	1	0.500694	320065
pHluorin2-lycopene	2% glucose	1	0.777832	420034
pHluorin2-lycopene	2% glucose	1	0.795178	409146
pHluorin2-lycopene	2% glucose	1	0.791221	394662
pHluorin2-lycopene	2% glucose	1	0.775736	251424
pHluorin2-lycopene	2% glucose	1	0.716378	313319
pHluorin2-lycopene	2% glucose	1	0.490569	390966
pHluorin2-lycopene	2% glucose	1	0.7342	370527
pHluorin2-lycopene	2% glucose	1	0.46914	337430
pHluorin2-lycopene	2% glucose	1	0.780666	472877
pHluorin2-lycopene	2% glucose	1	0.743798	380694
pHluorin2-lycopene	2% glucose	1	0.515469	182518
pHluorin2-lycopene	2% glucose	1	0.379646	283018
pHluorin2-lycopene	2% glucose	1	0.503194	217382
pHluorin2-lycopene	2% glucose	1	0.469361	432349
pHluorin2-lycopene	2% glucose	1	0.38572	193349
pHluorin2-lycopene	2% glucose	1	0.468529	332868
pHluorin2-lycopene	2% glucose	1	0.753812	473202
pHluorin2-lycopene	2% glucose	1	0.746202	317280
pHluorin2-lycopene	2% glucose	1	0.33033	261223
pHluorin2-lycopene	2% glucose	1	0.798855	405918
pHluorin2-lycopene	2% glucose	1	0.323389	244533
pHluorin2-lycopene	2% glucose	1	0.48452	287682
pHluorin2-lycopene	2% glucose	1	0.309044	166497
pHluorin2-lycopene	2% glucose	1	0.53319	258446
pHluorin2-lycopene	2% glucose	1	0.513831	284411
pHluorin2-lycopene	2% glucose	1	0.479374	196948
pHluorin2-lycopene	2% glucose	1	0.775501	351367
pHluorin2-lycopene	2% glucose	1	0.855521	429499
pHluorin2-lycopene	2% glucose	1	0.497456	189884
pHluorin2-lycopene	2% glucose	1	0.7945	414439
pHluorin2-lycopene	2% glucose	1	0.466893	144042
pHluorin2-lycopene	2% glucose	1	0.790059	304874
pHluorin2-lycopene	2% glucose	1	0.53329	157137
pHluorin2-lycopene	2% glucose	1	0.371572	280299
pHluorin2-lycopene	2% glucose	1	0.472334	295718
pHluorin2-lycopene	2% glucose	1	0.609594	368396
pHluorin2-lycopene	2% glucose	1	0.354916	168894
pHluorin2-lycopene	2% glucose	1	0.724036	350956
pHluorin2-lycopene	2% glucose	1	0.4422	230077
pHluorin2-lycopene	2% glucose	1	0.432885	208684
pHluorin2-lycopene	2% glucose	1	0.582702	194377
pHluorin2-lycopene	2% glucose	1	0.520999	349906
pHluorin2-lycopene	2% glucose	1	0.737993	315203
pHluorin2-lycopene	2% glucose	1	0.451439	207161
pHluorin2-lycopene	2% glucose	1	0.502109	315099
pHluorin2-lycopene	2% glucose	1	0.567564	586524
pHluorin2-lycopene	2% glucose	1	0.495422	338175
pHluorin2-lycopene	2% glucose	1	0.477657	199238
pHluorin2-lycopene	2% glucose	1	0.447924	172026
pHluorin2-lycopene	2% glucose	1	0.651879	311431
pHluorin2-lycopene	2% glucose	1	0.762033	272237
pHluorin2-lycopene	2% glucose	1	0.45172	241025
pHluorin2-lycopene	2% glucose	1	0.798425	358280
pHluorin2-lycopene	2% glucose	1	0.467858	270086
pHluorin2-lycopene	2% glucose	1	0.497582	236115
pHluorin2-lycopene	2% glucose	1	0.461025	256146
pHluorin2-lycopene	2% glucose	1	0.479866	239664
pHluorin2-lycopene	2% glucose	1	0.326955	165744
pHluorin2-lycopene	2% glucose	1	0.464561	286700
pHluorin2-lycopene	2% glucose	1	0.426146	292806
pHluorin2-lycopene	2% glucose	1	0.387018	203156
pHluorin2-lycopene	2% glucose	1	0.692963	473695
pHluorin2-lycopene	2% glucose	1	0.495093	146732
pHluorin2-lycopene	2% glucose	1	0.79453	309426
pHluorin2-lycopene	2% glucose	1	0.696504	412987
pHluorin2-lycopene	2% glucose	1	0.594704	264394
pHluorin2-lycopene	2% glucose	1	0.341886	323998
pHluorin2-lycopene	2% glucose	1	0.376619	338037
pHluorin2-lycopene	2% glucose	1	0.453055	150212
pHluorin2-lycopene	2% glucose	1	0.46935	505030
pHluorin2-lycopene	2% glucose	1	0.455425	258153
pHluorin2-lycopene	2% glucose	1	0.528403	359779
pHluorin2-lycopene	2% glucose	1	0.731351	353198
pHluorin2-lycopene	2% glucose	1	0.326579	147138
pHluorin2-lycopene	2% glucose	1	0.548933	199070
pHluorin2-lycopene	2% glucose	1	0.498312	258519
pHluorin2-lycopene	2% glucose	1	0.491521	179139
pHluorin2-lycopene	2% glucose	1	0.500862	235777
pHluorin2-lycopene	2% glucose	1	0.46816	366160
pHluorin2-lycopene	2% glucose	1	0.558461	219508
pHluorin2-lycopene	2% glucose	1	0.515705	238221
pHluorin2-lycopene	2% glucose	1	0.518051	405533
pHluorin2-lycopene	2% glucose	1	0.494288	153498
pHluorin2-lycopene	2% glucose	1	0.743148	370990
pHluorin2-lycopene	2% glucose	1	0.464814	182545
pHluorin2-lycopene	2% glucose	1	0.394533	290463
pHluorin2-lycopene	2% glucose	1	0.647889	288967
pHluorin2-lycopene	2% glucose	1	0.818935	393255
pHluorin2-lycopene	2% glucose	1	0.808157	428121
pHluorin2-lycopene	2% glucose	1	0.755389	415101
pHluorin2-lycopene	2% glucose	1	0.620064	381104
pHluorin2-lycopene	2% glucose	1	0.711245	399378
pHluorin2-lycopene	2% glucose	1	0.521271	347591
pHluorin2-lycopene	2% glucose	1	0.721886	447029
pHluorin2-lycopene	2% glucose	1	0.788526	421031
pHluorin2-lycopene	2% glucose	1	0.663382	283398
pHluorin2-lycopene	2% glucose	1	0.514715	294107
pHluorin2-lycopene	2% glucose	1	0.815414	355574
pHluorin2-lycopene	2% glucose	1	0.744749	410297
pHluorin2-lycopene	2% glucose	1	0.614823	305386
pHluorin2-lycopene	2% glucose	1	0.455701	309490
pHluorin2-lycopene	2% glucose	1	0.361275	317075
pHluorin2-lycopene	2% glucose	1	0.517835	288891
pHluorin2-lycopene	2% glucose	1	0.520048	217794
pHluorin2-lycopene	2% glucose	1	0.495451	247826
pHluorin2-lycopene	2% glucose	1	0.478044	159618
pHluorin2-lycopene	2% glucose	1	0.62329	388967
pHluorin2-lycopene	2% glucose	1	0.77846	436309
pHluorin2-lycopene	2% glucose	1	0.524129	311784
pHluorin2-lycopene	2% glucose	1	0.317728	180582
pHluorin2-lycopene	2% glucose	1	0.680792	386608
pHluorin2-lycopene	2% glucose	1	0.488685	253697
pHluorin2-lycopene	2% glucose	1	0.486884	252704
pHluorin2-lycopene	2% glucose	1	0.360209	300138
pHluorin2-lycopene	2% glucose	1	0.478278	277155
pHluorin2-lycopene	2% glucose	1	0.581259	403422
pHluorin2-lycopene	2% glucose	1	0.454507	281862
pHluorin2-lycopene	2% glucose	1	0.688001	402570
pHluorin2-lycopene	2% glucose	1	0.524292	278473
pHluorin2-lycopene	2% glucose	1	0.697618	329803
pHluorin2-lycopene	2% glucose	1	0.457593	150667
pHluorin2-lycopene	2% glucose	1	0.388619	258526
pHluorin2-lycopene	2% glucose	1	0.47725	264244
pHluorin2-lycopene	2% glucose	1	0.465586	416862
pHluorin2-lycopene	2% glucose	1	0.469654	160952
pHluorin2-lycopene	2% glucose	1	0.331706	234692
pHluorin2-lycopene	2% glucose	1	0.430611	780198
pHluorin2-lycopene	2% glucose	1	0.625825	369117
pHluorin2-lycopene	2% glucose	1	0.498923	297565
pHluorin2-lycopene	2% glucose	1	0.496471	329721
pHluorin2-lycopene	2% glucose	1	0.430743	519727
pHluorin2-lycopene	2% glucose	1	0.487821	274772
pHluorin2-lycopene	2% glucose	1	0.498201	345646
pHluorin2-lycopene	2% glucose	1	0.51346	391886
pHluorin2-lycopene	2% glucose	1	0.522034	198675
pHluorin2-lycopene	2% glucose	1	0.72949	401142
pHluorin2-lycopene	2% glucose	1	0.468064	327516
pHluorin2-lycopene	2% glucose	1	0.672314	363219
pHluorin2-lycopene	2% glucose	1	0.538805	431771
pHluorin2-lycopene	2% glucose	1	0.385369	136590
pHluorin2-lycopene	2% glucose	1	0.522623	280965
pHluorin2-lycopene	2% glucose	1	0.886899	428406
pHluorin2-lycopene	2% glucose	1	0.513463	255586
pHluorin2-lycopene	2% glucose	1	0.533032	260802
pHluorin2-lycopene	2% glucose	1	0.484144	104570
pHluorin2-lycopene	2% glucose	1	0.594633	176291
pHluorin2-lycopene	2% glucose	1	0.336062	238443
pHluorin2-lycopene	2% glucose	1	0.769077	290516
pHluorin2-lycopene	2% glucose	1	0.651717	270707
pHluorin2-lycopene	2% glucose	1	0.434445	340887
pHluorin2-lycopene	2% glucose	1	0.466622	401433
pHluorin2-lycopene	2% glucose	1	0.504615	346462
pHluorin2-lycopene	2% glucose	1	0.378882	304800
pHluorin2-lycopene	2% glucose	1	0.51924	281788
pHluorin2-lycopene	2% glucose	1	0.401368	286234
pHluorin2-lycopene	2% glucose	1	0.760228	245344
pHluorin2-lycopene	2% glucose	1	0.496575	242944
pHluorin2-lycopene	2% glucose	1	0.503372	131876
pHluorin2-lycopene	2% glucose	1	0.598089	452959
pHluorin2-lycopene	2% glucose	1	0.502814	322458
pHluorin2-lycopene	2% glucose	1	0.783618	454978
pHluorin2-lycopene	2% glucose	1	0.501801	127798
pHluorin2-lycopene	2% glucose	1	0.73822	472920
pHluorin2-lycopene	2% glucose	1	0.396698	308122
pHluorin2-lycopene	2% glucose	1	0.732595	367418
pHluorin2-lycopene	2% glucose	1	0.556032	208473
pHluorin2-lycopene	2% glucose	1	0.516887	205628
pHluorin2-lycopene	2% glucose	1	0.595217	326818
pHluorin2-lycopene	2% glucose	1	0.335132	314630
pHluorin2-lycopene	2% glucose	1	0.517949	325509
pHluorin2-lycopene	2% glucose	1	0.34907	222591
pHluorin2-lycopene	2% glucose	1	0.525997	173980
pHluorin2-lycopene	2% glucose	1	0.495708	219175
pHluorin2-lycopene	2% glucose	1	0.710856	375992
pHluorin2-lycopene	2% glucose	1	0.527754	195602
pHluorin2-lycopene	2% glucose	1	0.488812	220713
pHluorin2-lycopene	2% glucose	1	0.70037	308734
pHluorin2-lycopene	2% glucose	1	0.504422	282340
pHluorin2-lycopene	2% glucose	1	0.772219	446172
pHluorin2-lycopene	2% glucose	1	0.734011	328388
pHluorin2-lycopene	2% glucose	1	0.721901	320972
pHluorin2-lycopene	2% glucose	1	0.364745	222743
pHluorin2-lycopene	2% glucose	1	0.501446	344024
pHluorin2-lycopene	2% glucose	1	0.542885	472460
pHluorin2-lycopene	2% glucose	1	0.495087	296794
pHluorin2-lycopene	2% glucose	1	0.515431	286206
pHluorin2-lycopene	2% glucose	1	0.787452	388203
pHluorin2-lycopene	2% glucose	1	0.490429	237114
pHluorin2-lycopene	2% glucose	1	0.821266	437713
pHluorin2-lycopene	2% glucose	1	0.564634	145902
pHluorin2-lycopene	2% glucose	1	1.24391	207682
pHluorin2-lycopene	2% glucose	1	0.758845	439081
pHluorin2-lycopene	2% glucose	1	0.485752	201555
pHluorin2-lycopene	2% glucose	1	0.581696	136248
pHluorin2-lycopene	2% glucose	1	0.488178	344008
pHluorin2-lycopene	2% glucose	1	0.971816	446258
pHluorin2-lycopene	2% glucose	1	0.544862	294842
pHluorin2-lycopene	2% glucose	1	0.775844	376069
pHluorin2-lycopene	2% glucose	1	0.360277	242520
pHluorin2-lycopene	2% glucose	1	0.519727	270481
pHluorin2-lycopene	2% glucose	1	0.489827	234514
pHluorin2-lycopene	2% glucose	1	0.573238	492271
pHluorin2-lycopene	2% glucose	1	0.550786	371216
pHluorin2-lycopene	2% glucose	1	0.344716	422278
pHluorin2-lycopene	2% glucose	1	0.506593	337452
pHluorin2-lycopene	2% glucose	1	0.515015	236647
pHluorin2-lycopene	2% glucose	1	0.559475	189585
pHluorin2-lycopene	2% glucose	1	0.802543	491097
pHluorin2-lycopene	2% glucose	1	0.85236	410468
pHluorin2-lycopene	2% glucose	1	0.475679	253988
pHluorin2-lycopene	2% glucose	1	0.567423	174293
pHluorin2-lycopene	2% glucose	1	0.877903	398250
pHluorin2-lycopene	2% glucose	1	0.731527	351247
pHluorin2-lycopene	2% glucose	1	0.319118	202506
pHluorin2-lycopene	2% glucose	1	0.435406	222538
pHluorin2-lycopene	2% glucose	1	0.866317	327248
pHluorin2-lycopene	2% glucose	1	0.632599	303128
pHluorin2-lycopene	2% glucose	1	0.476844	375394
pHluorin2-lycopene	2% glucose	1	0.446505	581199
pHluorin2-lycopene	2% glucose	1	0.471024	180188
pHluorin2-lycopene	2% glucose	1	0.813496	368439
pHluorin2-lycopene	2% glucose	1	0.694222	441469
pHluorin2-lycopene	2% glucose	1	0.420946	174077
pHluorin2-lycopene	2% glucose	1	0.745056	446516
pHluorin2-lycopene	2% glucose	1	0.479952	315031
pHluorin2-lycopene	2% glucose	1	0.805728	438213
pHluorin2-lycopene	2% glucose	1	0.46091	263239
pHluorin2-lycopene	2% glucose	1	0.739592	475884
pHluorin2-lycopene	2% glucose	1	0.724374	433023
pHluorin2-lycopene	2% glucose	1	0.476264	343655
pHluorin2-lycopene	2% glucose	1	0.480999	318439
pHluorin2-lycopene	2% glucose	1	0.442765	524802
pHluorin2-lycopene	2% glucose	1	1.05546	206816
pHluorin2-lycopene	2% glucose	1	0.475203	263137
pHluorin2-lycopene	2% glucose	1	0.681346	414117
pHluorin2-lycopene	2% glucose	1	0.634481	378447
pHluorin2-lycopene	2% glucose	1	0.401134	272087
pHluorin2-lycopene	2% glucose	1	0.411384	187149
pHluorin2-lycopene	2% glucose	1	0.72551	396461
pHluorin2-lycopene	2% glucose	1	0.54413	253498
pHluorin2-lycopene	2% glucose	1	0.675485	468504
pHluorin2-lycopene	2% glucose	1	0.741731	407077
pHluorin2-lycopene	2% glucose	1	0.641832	487716
pHluorin2-lycopene	2% glucose	1	0.536074	289454
pHluorin2-lycopene	2% glucose	1	0.724309	378171
pHluorin2-lycopene	2% glucose	1	0.44651	225326
pHluorin2-lycopene	2% glucose	1	0.836293	425044
pHluorin2-lycopene	2% glucose	1	0.505965	326606
pHluorin2-lycopene	2% glucose	1	0.747294	393846
pHluorin2-lycopene	2% glucose	1	0.470781	301891
pHluorin2-lycopene	2% glucose	1	0.818029	265722
pHluorin2-lycopene	2% glucose	1	0.723824	405672
pHluorin2-lycopene	2% glucose	1	0.777941	634755
pHluorin2-lycopene	2% glucose	1	0.486195	344110
pHluorin2-lycopene	2% glucose	1	0.707326	408404
pHluorin2-lycopene	2% glucose	1	0.46537	240036
pHluorin2-lycopene	2% glucose	1	0.464243	252091
pHluorin2-lycopene	2% glucose	1	0.854107	413314
pHluorin2-lycopene	2% glucose	1	0.479478	221842
pHluorin2-lycopene	2% glucose	1	0.373278	286010
pHluorin2-lycopene	2% glucose	1	0.344663	252039
pHluorin2-lycopene	2% glucose	1	0.622897	395328
pHluorin2-lycopene	2% glucose	1	0.722379	369720
pHluorin2-lycopene	2% glucose	1	0.744243	477806
pHluorin2-lycopene	2% glucose	1	0.815696	319476
pHluorin2-lycopene	2% glucose	1	0.599135	203751
pHluorin2-lycopene	2% glucose	1	0.69754	353859
pHluorin2-lycopene	2% glucose	1	0.579591	403450
pHluorin2-lycopene	2% glucose	1	0.84298	332224
pHluorin2-lycopene	2% glucose	1	0.746175	350197
pHluorin2-lycopene	2% glucose	1	0.400032	248655
pHluorin2-lycopene	2% glucose	1	0.920753	408928
pHluorin2-lycopene	2% glucose	1	0.507193	234204
pHluorin2-lycopene	2% glucose	1	0.756466	430998
pHluorin2-lycopene	2% glucose	1	0.590386	507829
pHluorin2-lycopene	2% glucose	1	0.432481	479381
pHluorin2-lycopene	2% glucose	1	0.920382	370009
pHluorin2-lycopene	2% glucose	1	0.781683	716248
pHluorin2-lycopene	2% glucose	1	0.568161	646235
pHluorin2-lycopene	2% glucose	1	0.390482	170282
pHluorin2-lycopene	2% glucose	1	0.897964	339861
pHluorin2-lycopene	2% glucose	1	0.54024	194556
pHluorin2-lycopene	2% glucose	1	0.584459	385679
pHluorin2-lycopene	2% glucose	1	0.506787	324973
pHluorin2-lycopene	2% glucose	1	0.576446	305666
pHluorin2-lycopene	2% glucose	1	0.495463	214297
pHluorin2-lycopene	2% glucose	1	0.445554	377936
pHluorin2-lycopene	2% glucose	1	0.751917	379846
pHluorin2-lycopene	2% glucose	1	0.436468	297183
pHluorin2-lycopene	2% glucose	1	0.910848	435564
pHluorin2-lycopene	2% glucose	1	0.51501	281625
pHluorin2-lycopene	2% glucose	1	0.580674	539815
pHluorin2-lycopene	2% glucose	1	0.648854	370543
pHluorin2-lycopene	2% glucose	1	0.410294	273192
pHluorin2-lycopene	2% glucose	1	0.572003	315150
pHluorin2-lycopene	2% glucose	1	0.433896	208776
pHluorin2-lycopene	2% glucose	1	0.423604	137801
pHluorin2-lycopene	2% glucose	1	0.538813	400689
pHluorin2-lycopene	2% glucose	1	0.712384	392862
pHluorin2-lycopene	2% glucose	1	0.76718	305737
pHluorin2-lycopene	2% glucose	1	0.621967	367736
pHluorin2-lycopene	2% glucose	1	0.558944	392583
pHluorin2-lycopene	2% glucose	1	0.789914	310898
pHluorin2-lycopene	2% glucose	1	0.450648	176720
pHluorin2-lycopene	2% glucose	1	0.589709	341906
pHluorin2-lycopene	2% glucose	1	0.714216	344260
pHluorin2-lycopene	2% glucose	1	0.508702	250078
pHluorin2-lycopene	2% glucose	1	0.852221	1024000
pHluorin2-lycopene	2% glucose	1	0.456371	142395
pHluorin2-lycopene	2% glucose	1	0.568844	372922
pHluorin2-lycopene	2% glucose	1	0.505068	349338
pHluorin2-lycopene	2% glucose	1	0.794692	374881
pHluorin2-lycopene	2% glucose	1	0.479035	235816
pHluorin2-lycopene	2% glucose	1	0.599172	406565
pHluorin2-lycopene	2% glucose	1	0.780274	401488
pHluorin2-lycopene	2% glucose	1	0.789465	301315
pHluorin2-lycopene	2% glucose	1	0.50823	308637
pHluorin2-lycopene	2% glucose	1	0.472804	288902
pHluorin2-lycopene	2% glucose	1	0.322958	214985
pHluorin2-lycopene	2% glucose	1	0.605028	392685
pHluorin2-lycopene	2% glucose	1	0.466438	304831
pHluorin2-lycopene	2% glucose	1	0.55349	234577
pHluorin2-lycopene	2% glucose	1	0.494612	302924
pHluorin2-lycopene	2% glucose	1	0.492284	282035
pHluorin2-lycopene	2% glucose	1	0.824862	403418
pHluorin2-lycopene	2% glucose	1	0.71413	224744
pHluorin2-lycopene	2% glucose	1	0.566667	290695
pHluorin2-lycopene	2% glucose	1	0.458015	201446
pHluorin2-lycopene	2% glucose	1	0.450073	443741
pHluorin2-lycopene	2% glucose	1	0.765406	249056
pHluorin2-lycopene	2% glucose	1	0.518557	303672
pHluorin2-lycopene	2% glucose	1	0.881151	244885
pHluorin2-lycopene	2% glucose	1	0.332787	162304
pHluorin2-lycopene	2% glucose	1	0.519526	230985
pHluorin2-lycopene	2% glucose	1	0.789716	506872
pHluorin2-lycopene	2% glucose	1	0.560894	263231
pHluorin2-lycopene	2% glucose	1	0.401554	244711
pHluorin2-lycopene	2% glucose	1	0.336993	294992
pHluorin2-lycopene	2% glucose	1	0.428154	262697
pHluorin2-lycopene	2% glucose	1	0.795113	421599
pHluorin2-lycopene	2% glucose	1	0.589197	371244
pHluorin2-lycopene	2% glucose	1	0.53803	442013
pHluorin2-lycopene	2% glucose	1	0.51422	194982
pHluorin2-lycopene	2% glucose	1	0.50626	260996
pHluorin2-lycopene	2% glucose	1	0.489594	370623
pHluorin2-lycopene	2% glucose	1	0.754867	392694
pHluorin2-lycopene	2% glucose	1	0.385603	195485
pHluorin2-lycopene	2% glucose	1	0.631642	288711
pHluorin2-lycopene	2% glucose	1	0.810073	310981
pHluorin2-lycopene	2% glucose	1	0.481364	288994
pHluorin2-lycopene	2% glucose	1	0.767111	342475
pHluorin2-lycopene	2% glucose	1	0.425355	268792
pHluorin2-lycopene	2% glucose	1	0.852131	459141
pHluorin2-lycopene	2% glucose	1	0.500413	232676
pHluorin2-lycopene	2% glucose	1	0.38431	252945
pHluorin2-lycopene	2% glucose	1	0.652275	444599
pHluorin2-lycopene	2% glucose	1	0.695488	439274
pHluorin2-lycopene	2% glucose	1	0.547524	347110
pHluorin2-lycopene	2% glucose	1	0.825699	396737
pHluorin2-lycopene	2% glucose	1	0.88137	268789
pHluorin2-lycopene	2% glucose	1	0.328705	280114
pHluorin2-lycopene	2% glucose	1	0.488576	276405
pHluorin2-lycopene	2% glucose	1	0.460733	234968
pHluorin2-lycopene	2% glucose	1	0.584874	720353
pHluorin2-lycopene	2% glucose	1	0.469286	234312
pHluorin2-lycopene	2% glucose	1	0.623504	288368
pHluorin2-lycopene	2% glucose	1	0.76058	381137
pHluorin2-lycopene	2% glucose	1	0.744811	399014
pHluorin2-lycopene	2% glucose	1	0.528502	384294
pHluorin2-lycopene	2% glucose	1	0.44265	163006
pHluorin2-lycopene	2% glucose	1	0.770493	313385
pHluorin2-lycopene	2% glucose	1	0.729538	408998
pHluorin2-lycopene	2% glucose	1	0.74913	370966
pHluorin2-lycopene	2% glucose	1	0.725084	472593
pHluorin2-lycopene	2% glucose	1	0.775747	396988
pHluorin2-lycopene	2% glucose	1	0.765416	419482
pHluorin2-lycopene	2% glucose	1	0.409167	141862
pHluorin2-lycopene	2% glucose	1	0.56746	423768
pHluorin2-lycopene	2% glucose	1	0.601674	177965
pHluorin2-lycopene	2% glucose	1	0.881242	404807
pHluorin2-lycopene	2% glucose	1	0.326965	258041
pHluorin2-lycopene	2% glucose	1	0.592549	585485
pHluorin2-lycopene	2% glucose	1	0.80944	332655
pHluorin2-lycopene	2% glucose	1	0.3622	250551
pHluorin2-lycopene	2% glucose	1	0.324943	207732
pHluorin2-lycopene	2% glucose	1	0.393875	297980
pHluorin2-lycopene	2% glucose	1	0.755486	346546
pHluorin2-lycopene	2% glucose	1	0.565354	340272
pHluorin2-lycopene	2% glucose	1	0.815756	262516
pHluorin2-lycopene	2% glucose	1	0.519456	316002
pHluorin2-lycopene	2% glucose	1	0.423094	275742
pHluorin2-lycopene	2% glucose	1	0.51156	255690
pHluorin2-lycopene	2% glucose	1	0.556057	356164
pHluorin2-lycopene	2% glucose	1	0.387168	171487
pHluorin2-lycopene	2% glucose	1	0.660613	282000
pHluorin2-lycopene	2% glucose	1	0.514872	336333
pHluorin2-lycopene	2% glucose	1	0.414462	140208
pHluorin2-lycopene	2% glucose	1	0.573081	131104
pHluorin2-lycopene	2% glucose	1	0.525057	267462
pHluorin2-lycopene	2% glucose	1	0.874932	519729
pHluorin2-lycopene	2% glucose	1	0.766587	382188
pHluorin2-lycopene	2% glucose	1	0.795235	236083
pHluorin2-lycopene	2% glucose	1	0.487196	206181
pHluorin2-lycopene	2% glucose	1	0.501416	253053
pHluorin2-lycopene	2% glucose	1	0.776436	280539
pHluorin2-lycopene	2% glucose	1	0.39461	296223
pHluorin2-lycopene	2% glucose	1	0.342588	222300
pHluorin2-lycopene	2% glucose	1	0.53732	235470
pHluorin2-lycopene	2% glucose	1	0.607914	388250
pHluorin2-lycopene	2% glucose	1	0.849525	316917
pHluorin2-lycopene	2% glucose	1	0.492906	319610
pHluorin2-lycopene	2% glucose	1	0.490278	170639
pHluorin2-lycopene	2% glucose	1	0.39164	247668
pHluorin2-lycopene	2% glucose	1	0.626519	338915
pHluorin2-lycopene	2% glucose	1	0.770965	532954
pHluorin2-lycopene	2% glucose	1	0.690891	517848
pHluorin2-lycopene	2% glucose	1	0.490308	445010
pHluorin2-lycopene	2% glucose	1	0.785397	332141
pHluorin2-lycopene	2% glucose	1	0.515738	165801
pHluorin2-lycopene	2% glucose	1	0.586556	330361
pHluorin2-lycopene	2% glucose	1	0.717376	434165
pHluorin2-lycopene	2% glucose	1	0.549261	246499
pHluorin2-lycopene	2% glucose	1	0.498205	212432
pHluorin2-lycopene	2% glucose	1	0.377916	232836
pHluorin2-lycopene	2% glucose	1	0.78525	549621
pHluorin2-lycopene	2% glucose	1	0.513728	282538
pHluorin2-lycopene	2% glucose	1	0.486381	190655
pHluorin2-lycopene	2% glucose	1	0.680292	227700
pHluorin2-lycopene	2% glucose	1	0.48711	235652
pHluorin2-lycopene	2% glucose	1	0.734498	381630
pHluorin2-lycopene	2% glucose	1	0.825652	421012
pHluorin2-lycopene	2% glucose	1	0.719369	454631
pHluorin2-lycopene	2% glucose	1	0.533154	164359
pHluorin2-lycopene	2% glucose	1	0.81575	415583
pHluorin2-lycopene	2% glucose	1	0.518782	197152
pHluorin2-lycopene	2% glucose	1	0.375808	289959
pHluorin2-lycopene	2% glucose	1	0.817578	335668
pHluorin2-lycopene	2% glucose	1	0.816502	356356
pHluorin2-lycopene	2% glucose	1	0.619682	478498
pHluorin2-lycopene	2% glucose	1	0.737583	470064
pHluorin2-lycopene	2% glucose	1	0.331614	168530
pHluorin2-lycopene	2% glucose	1	0.882108	392038
pHluorin2-lycopene	2% glucose	1	0.369011	213135
pHluorin2-lycopene	2% glucose	1	0.755517	302031
pHluorin2-lycopene	2% glucose	1	0.595739	394623
pHluorin2-lycopene	2% glucose	1	0.739813	421417
pHluorin2-lycopene	2% glucose	1	0.761895	380925
pHluorin2-lycopene	2% glucose	1	0.601793	271010
pHluorin2-lycopene	2% glucose	1	0.749561	309158
pHluorin2-lycopene	2% glucose	1	0.496821	380379
pHluorin2-lycopene	2% glucose	1	0.595206	283567
pHluorin2-lycopene	2% glucose	1	0.727296	378125
pHluorin2-lycopene	2% glucose	1	0.560472	421155
pHluorin2-lycopene	2% glucose	1	0.845531	447966
pHluorin2-lycopene	2% glucose	1	0.790059	382484
pHluorin2-lycopene	2% glucose	1	0.892044	400975
pHluorin2-lycopene	2% glucose	1	0.532575	250484
pHluorin2-lycopene	2% glucose	1	0.539679	273869
pHluorin2-lycopene	2% glucose	1	0.51355	208260
pHluorin2-lycopene	2% glucose	1	0.575082	450262
pHluorin2-lycopene	2% glucose	1	0.625198	116711
pHluorin2-lycopene	2% glucose	1	0.348929	376995
pHluorin2-lycopene	2% glucose	1	0.819425	420621
pHluorin2-lycopene	2% glucose	1	0.462648	237372
pHluorin2-lycopene	2% glucose	1	0.465404	232271
pHluorin2-lycopene	2% glucose	1	0.711127	490930
pHluorin2-lycopene	2% glucose	1	0.698282	327775
pHluorin2-lycopene	2% glucose	1	0.613257	406123
pHluorin2-lycopene	2% glucose	1	0.412186	222904
pHluorin2-lycopene	2% glucose	1	0.785556	382775
pHluorin2-lycopene	2% glucose	1	0.486192	284300
pHluorin2-lycopene	2% glucose	1	0.679613	508850
pHluorin2-lycopene	2% glucose	1	0.441941	200273
pHluorin2-lycopene	2% glucose	1	0.561471	383416
pHluorin2-lycopene	2% glucose	1	0.480624	154553
pHluorin2-lycopene	2% glucose	1	0.475205	341714
pHluorin2-lycopene	2% glucose	1	0.810988	409526
pHluorin2-lycopene	2% glucose	1	0.508489	366852
pHluorin2-lycopene	2% glucose	1	0.711468	699813
pHluorin2-lycopene	2% glucose	1	0.500237	277519
pHluorin2-lycopene	2% glucose	1	0.519694	195726
pHluorin2-lycopene	2% glucose	1	0.799926	400915
pHluorin2-lycopene	2% glucose	1	0.497076	375652
pHluorin2-lycopene	2% glucose	1	0.362274	403425
pHluorin2-lycopene	2% glucose	1	0.51927	237133
pHluorin2-lycopene	2% glucose	1	0.710665	346181
pHluorin2-lycopene	2% glucose	1	0.458824	254458
pHluorin2-lycopene	2% glucose	1	0.414893	251479
pHluorin2-lycopene	2% glucose	1	0.766997	396223
pHluorin2-lycopene	2% glucose	1	0.54221	268504
pHluorin2-lycopene	2% glucose	1	0.935158	357300
pHluorin2-lycopene	2% glucose	1	0.763947	396072
pHluorin2-lycopene	2% glucose	1	0.472044	278845
pHluorin2-lycopene	2% glucose	1	0.356854	352377
pHluorin2-lycopene	2% glucose	1	0.628878	469641
pHluorin2-lycopene	2% glucose	1	0.474094	258231
pHluorin2-lycopene	2% glucose	1	0.747359	754680
pHluorin2-lycopene	2% glucose	1	0.612425	419028
pHluorin2-lycopene	2% glucose	1	0.407236	161472
pHluorin2-lycopene	2% glucose	1	0.782325	414662
pHluorin2-lycopene	2% glucose	1	0.501189	182773
pHluorin2-lycopene	2% glucose	1	0.405119	264521
pHluorin2-lycopene	2% glucose	1	0.64895	385058
pHluorin2-lycopene	2% glucose	1	0.414624	331615
pHluorin2-lycopene	2% glucose	1	0.508735	311434
pHluorin2-lycopene	2% glucose	1	0.713067	338568
pHluorin2-lycopene	2% glucose	1	0.470836	175245
pHluorin2-lycopene	2% glucose	1	0.753959	502347
pHluorin2-lycopene	2% glucose	1	0.622865	280389
pHluorin2-lycopene	2% glucose	1	0.733949	273511
pHluorin2-lycopene	2% glucose	1	0.778564	375267
pHluorin2-lycopene	2% glucose	1	0.463995	143404
pHluorin2-lycopene	2% glucose	1	0.469596	198566
pHluorin2-lycopene	2% glucose	1	0.469515	218371
pHluorin2-lycopene	2% glucose	1	0.337485	370115
pHluorin2-lycopene	2% glucose	1	0.307459	189936
pHluorin2-lycopene	2% glucose	1	0.56018	170057
pHluorin2-lycopene	2% glucose	1	0.782379	464896
pHluorin2-lycopene	2% glucose	1	0.408633	214876
pHluorin2-lycopene	2% glucose	1	0.595959	379282
pHluorin2-lycopene	2% glucose	1	0.308499	126483
pHluorin2-lycopene	2% glucose	1	0.498591	193297
pHluorin2-lycopene	2% glucose	1	0.676786	301906
pHluorin2-lycopene	2% glucose	1	0.855158	402402
pHluorin2-lycopene	2% glucose	1	0.530215	260265
pHluorin2-lycopene	2% glucose	1	0.710873	426364
pHluorin2-lycopene	2% glucose	1	0.520343	219799
pHluorin2-lycopene	2% glucose	1	0.669565	349446
pHluorin2-lycopene	2% glucose	1	0.686142	616738
pHluorin2-lycopene	2% glucose	1	0.777692	635023
pHluorin2-lycopene	2% glucose	1	0.498497	327318
pHluorin2-lycopene	2% glucose	1	0.720021	339779
pHluorin2-lycopene	2% glucose	1	0.543427	197475
pHluorin2-lycopene	2% glucose	1	0.52011	211918
pHluorin2-lycopene	2% glucose	1	0.802457	423567
pHluorin2-lycopene	2% glucose	1	0.436816	200275
pHluorin2-lycopene	2% glucose	1	0.784507	303816
pHluorin2-lycopene	2% glucose	1	0.528133	385789
pHluorin2-lycopene	2% glucose	1	0.345766	333962
pHluorin2-lycopene	2% glucose	1	0.760643	526760
pHluorin2-lycopene	2% glucose	1	0.316264	348802
pHluorin2-lycopene	2% glucose	1	0.513022	200116
pHluorin2-lycopene	2% glucose	1	0.510025	225758
pHluorin2-lycopene	2% glucose	1	0.498228	479642
pHluorin2-lycopene	2% glucose	1	0.499652	160490
pHluorin2-lycopene	2% glucose	1	0.60371	155205
pHluorin2-lycopene	2% glucose	1	0.608143	334399
pHluorin2-lycopene	2% glucose	1	0.762474	428184
pHluorin2-lycopene	2% glucose	1	0.346959	256797
pHluorin2-lycopene	2% glucose	1	0.68096	347038
pHluorin2-lycopene	2% glucose	1	0.486069	158124
pHluorin2-lycopene	2% glucose	1	0.757306	356841
pHluorin2-lycopene	2% glucose	1	0.484153	271060
pHluorin2-lycopene	2% glucose	1	0.846394	374969
pHluorin2-lycopene	2% glucose	1	0.79013	484421
pHluorin2-lycopene	2% glucose	1	0.44694	230516
pHluorin2-lycopene	2% glucose	1	0.782812	388066
pHluorin2-lycopene	2% glucose	1	0.536507	441393
pHluorin2-lycopene	2% glucose	1	0.789826	319077
pHluorin2-lycopene	2% glucose	1	0.820534	355972
pHluorin2-lycopene	2% glucose	1	0.499754	498089
pHluorin2-lycopene	2% glucose	1	0.65177	415112
pHluorin2-lycopene	2% glucose	1	0.582915	326368
pHluorin2-lycopene	2% glucose	1	0.727873	374349
pHluorin2-lycopene	2% glucose	1	0.364808	280403
pHluorin2-lycopene	2% glucose	1	0.461155	173317
pHluorin2-lycopene	2% glucose	1	0.323982	158910
pHluorin2-lycopene	2% glucose	1	0.696511	406343
pHluorin2-lycopene	2% glucose	1	0.480059	349482
pHluorin2-lycopene	2% glucose	1	0.486315	271459
pHluorin2-lycopene	2% glucose	1	0.511782	252008
pHluorin2-lycopene	2% glucose	1	0.378726	198316
pHluorin2-lycopene	2% glucose	1	0.732868	394486
pHluorin2-lycopene	2% glucose	1	0.356522	371696
pHluorin2-lycopene	2% glucose	1	0.592281	511816
pHluorin2-lycopene	2% glucose	1	0.37249	301914
pHluorin2-lycopene	2% glucose	1	0.7586	424405
pHluorin2-lycopene	2% glucose	1	0.467846	214391
pHluorin2-lycopene	2% glucose	1	0.400673	350080
pHluorin2-lycopene	2% glucose	1	0.544729	380742
pHluorin2-lycopene	2% glucose	1	0.633774	315171
pHluorin2-lycopene	2% glucose	1	0.315777	149444
pHluorin2-lycopene	2% glucose	1	0.481888	289042
pHluorin2-lycopene	2% glucose	1	0.722439	307975
pHluorin2-lycopene	2% glucose	1	0.749057	409623
pHluorin2-lycopene	2% glucose	1	0.477332	192241
pHluorin2-lycopene	2% glucose	1	0.797954	575087
pHluorin2-lycopene	2% glucose	1	0.790343	356938
pHluorin2-lycopene	2% glucose	1	0.493586	172265
pHluorin2-lycopene	2% glucose	1	0.579087	290647
pHluorin2-lycopene	2% glucose	1	0.711692	363717
pHluorin2-lycopene	2% glucose	1	0.807598	384340
pHluorin2-lycopene	2% glucose	1	0.758763	353500
pHluorin2-lycopene	2% glucose	1	0.770229	351443
pHluorin2-lycopene	2% glucose	1	0.673742	517615
pHluorin2-lycopene	2% glucose	1	0.460777	225686
pHluorin2-lycopene	2% glucose	1	0.483412	220783
pHluorin2-lycopene	2% glucose	1	0.451454	212841
pHluorin2-lycopene	2% glucose	1	0.698115	330221
pHluorin2-lycopene	2% glucose	1	0.669711	271600
pHluorin2-lycopene	2% glucose	1	0.460362	218533
pHluorin2-lycopene	2% glucose	1	0.319412	352242
pHluorin2-lycopene	2% glucose	1	0.409249	120451
pHluorin2-lycopene	2% glucose	1	0.462768	387527
pHluorin2-lycopene	2% glucose	1	0.523789	324662
pHluorin2-lycopene	2% glucose	1	0.793154	338530
pHluorin2-lycopene	2% glucose	1	0.50191	193620
pHluorin2-lycopene	2% glucose	1	0.769799	356339
pHluorin2-lycopene	2% glucose	1	0.483117	327600
pHluorin2-lycopene	2% glucose	1	0.481301	195900
pHluorin2-lycopene	2% glucose	1	0.723099	284198
pHluorin2-lycopene	2% glucose	1	0.522843	205465
pHluorin2-lycopene	2% glucose	1	0.82344	508576
pHluorin2-lycopene	2% glucose	1	0.793901	426253
pHluorin2-lycopene	2% glucose	1	0.391144	262343
pHluorin2-lycopene	2% glucose	1	0.758802	364970
pHluorin2-lycopene	2% glucose	1	0.664932	496339
pHluorin2-lycopene	2% glucose	1	0.312001	127739
pHluorin2-lycopene	2% glucose	1	0.778615	321512
pHluorin2-lycopene	2% glucose	1	0.466312	99647.7
pHluorin2-lycopene	2% glucose	1	0.538225	204357
pHluorin2-lycopene	2% glucose	1	0.778169	329337
pHluorin2-lycopene	2% glucose	1	0.768781	446305
pHluorin2-lycopene	2% glucose	1	0.588563	315965
pHluorin2-lycopene	2% glucose	1	0.73594	334030
pHluorin2-lycopene	2% glucose	1	0.869233	373431
pHluorin2-lycopene	2% glucose	1	0.743678	383235
pHluorin2-lycopene	2% glucose	1	0.501146	235431
pHluorin2-lycopene	2% glucose	1	0.66969	618024
pHluorin2-lycopene	2% glucose	1	0.761102	323755
pHluorin2-lycopene	2% glucose	1	0.483078	259779
pHluorin2-lycopene	2% glucose	1	0.774777	407751
pHluorin2-lycopene	2% glucose	1	0.817707	231811
pHluorin2-lycopene	2% glucose	1	0.62368	569966
pHluorin2-lycopene	2% glucose	1	0.634963	394630
pHluorin2-lycopene	2% glucose	1	0.394629	382572
pHluorin2-lycopene	2% glucose	1	0.719803	505566
pHluorin2-lycopene	2% glucose	1	0.691643	424440
pHluorin2-lycopene	2% glucose	1	0.480109	264318
pHluorin2-lycopene	2% glucose	1	0.723171	308761
pHluorin2-lycopene	2% glucose	1	0.654187	600704
pHluorin2-lycopene	2% glucose	1	0.86159	329179
pHluorin2-lycopene	2% glucose	1	0.730626	380347
pHluorin2-lycopene	2% glucose	1	0.507421	176072
pHluorin2-lycopene	2% glucose	1	0.453349	203564
pHluorin2-lycopene	2% glucose	1	0.39282	300638
pHluorin2-lycopene	2% glucose	1	0.746943	608393
pHluorin2-lycopene	2% glucose	1	0.463658	341402
pHluorin2-lycopene	2% glucose	1	0.794559	253969
pHluorin2-lycopene	2% glucose	1	0.555988	450143
pHluorin2-lycopene	2% glucose	1	0.351355	178944
pHluorin2-lycopene	2% glucose	1	0.398054	329704
pHluorin2-lycopene	2% glucose	1	0.551422	337713
pHluorin2-lycopene	2% glucose	1	0.377339	189535
pHluorin2-lycopene	2% glucose	1	0.770158	384910
pHluorin2-lycopene	2% glucose	1	0.319083	190732
pHluorin2-lycopene	2% glucose	1	0.473029	325725
pHluorin2-lycopene	2% glucose	1	0.750856	440475
pHluorin2-lycopene	2% glucose	1	0.510974	246770
pHluorin2-lycopene	2% glucose	1	0.525291	329771
pHluorin2-lycopene	2% glucose	1	0.328395	203786
pHluorin2-lycopene	2% glucose	1	0.536813	222981
pHluorin2-lycopene	2% glucose	1	0.593398	337571
pHluorin2-lycopene	2% glucose	1	0.563298	326126
pHluorin2-lycopene	2% glucose	1	0.508732	193940
pHluorin2-lycopene	2% glucose	1	0.467522	397931
pHluorin2-lycopene	2% glucose	1	0.748482	359479
pHluorin2-lycopene	2% glucose	1	0.44201	227724
pHluorin2-lycopene	2% glucose	1	0.567458	433786
pHluorin2-lycopene	2% glucose	1	0.496644	430206
pHluorin2-lycopene	2% glucose	1	0.756905	441755
pHluorin2-lycopene	2% glucose	1	0.830298	404905
pHluorin2-lycopene	2% glucose	1	0.461299	262339
pHluorin2-lycopene	2% glucose	1	0.313625	247169
pHluorin2-lycopene	2% glucose	1	0.528768	180042
pHluorin2-lycopene	2% glucose	1	0.36236	498134
pHluorin2-lycopene	2% glucose	1	0.503384	265672
pHluorin2-lycopene	2% glucose	1	0.350551	133380
pHluorin2-lycopene	2% glucose	1	0.452193	180757
pHluorin2-lycopene	2% glucose	1	0.73169	481027
pHluorin2-lycopene	2% glucose	1	0.484555	241409
pHluorin2-lycopene	2% glucose	1	0.49967	345036
pHluorin2-lycopene	2% glucose	1	0.330328	232715
pHluorin2-lycopene	2% glucose	1	0.735702	444695
pHluorin2-lycopene	2% glucose	1	0.348846	176302
pHluorin2-lycopene	2% glucose	1	0.506264	450477
pHluorin2-lycopene	2% glucose	1	0.606598	362901
pHluorin2-lycopene	2% glucose	1	0.352907	295583
pHluorin2-lycopene	2% glucose	1	0.517402	423853
pHluorin2-lycopene	2% glucose	1	0.535331	142514
pHluorin2-lycopene	2% glucose	1	0.406214	274247
pHluorin2-lycopene	2% glucose	1	0.459095	140660
pHluorin2-lycopene	2% glucose	1	0.538827	338684
pHluorin2-lycopene	2% glucose	1	0.861014	264335
pHluorin2-lycopene	2% glucose	1	0.729382	424782
pHluorin2-lycopene	2% glucose	1	0.460497	301355
pHluorin2-lycopene	2% glucose	1	0.741235	479983
pHluorin2-lycopene	2% glucose	1	0.753566	149402
pHluorin2-lycopene	2% glucose	1	0.44529	337413
pHluorin2-lycopene	2% glucose	1	0.417121	434823
pHluorin2-lycopene	2% glucose	1	0.524378	227397
pHluorin2-lycopene	2% glucose	1	0.546576	604858
pHluorin2-lycopene	2% glucose	1	0.746388	354421
pHluorin2-lycopene	2% glucose	1	0.773334	510088
pHluorin2-lycopene	2% glucose	1	0.67751	396098
pHluorin2-lycopene	2% glucose	1	0.819475	398726
pHluorin2-lycopene	2% glucose	1	0.42291	256450
pHluorin2-lycopene	2% glucose	1	0.503909	231670
pHluorin2-lycopene	2% glucose	1	0.677732	473286
pHluorin2-lycopene	2% glucose	1	0.747703	360282
pHluorin2-lycopene	2% glucose	1	0.512696	253663
pHluorin2-lycopene	2% glucose	1	0.832184	260408
pHluorin2-lycopene	2% glucose	1	0.555689	211759
pHluorin2-lycopene	2% glucose	1	0.567838	445590
pHluorin2-lycopene	2% glucose	1	0.893588	420302
pHluorin2-lycopene	2% glucose	1	0.584381	555552
pHluorin2-lycopene	2% glucose	1	0.506175	314575
pHluorin2-lycopene	2% glucose	1	0.470838	266696
pHluorin2-lycopene	2% glucose	1	0.443576	278711
pHluorin2-lycopene	2% glucose	1	0.765457	619533
pHluorin2-lycopene	2% glucose	1	0.552173	276527
pHluorin2-lycopene	2% glucose	1	0.751453	440394
pHluorin2-lycopene	2% glucose	1	0.617394	333768
pHluorin2-lycopene	2% glucose	1	0.572739	514077
pHluorin2-lycopene	2% glucose	1	0.782817	435923
pHluorin2-lycopene	2% glucose	1	0.583054	470408
pHluorin2-lycopene	2% glucose	1	0.6061	411147
pHluorin2-lycopene	2% glucose	1	0.477067	313542
pHluorin2-lycopene	2% glucose	1	0.737656	473820
pHluorin2-lycopene	2% glucose	1	0.665538	501374
pHluorin2-lycopene	2% glucose	1	0.841797	435640
pHluorin2-lycopene	2% glucose	1	0.319351	221319
pHluorin2-lycopene	2% glucose	1	0.69217	460328
pHluorin2-lycopene	2% glucose	1	0.360492	118379
pHluorin2-lycopene	2% glucose	1	0.833425	362358
pHluorin2-lycopene	2% glucose	1	0.407282	219274
pHluorin2-lycopene	2% glucose	1	0.854948	461821
pHluorin2-lycopene	2% glucose	1	0.761072	452284
pHluorin2-lycopene	2% glucose	1	0.550241	266987
pHluorin2-lycopene	2% glucose	1	0.329522	249053
pHluorin2-lycopene	2% glucose	1	0.487227	254578
pHluorin2-lycopene	2% glucose	1	0.346593	285986
pHluorin2-lycopene	2% glucose	1	0.72748	444763
pHluorin2-lycopene	2% glucose	1	0.500133	191819
pHluorin2-lycopene	2% glucose	1	0.313095	234346
pHluorin2-lycopene	2% glucose	1	0.479146	160885
pHluorin2-lycopene	2% glucose	1	0.610322	299504
pHluorin2-lycopene	2% glucose	1	0.674035	279720
pHluorin2-lycopene	2% glucose	1	0.510793	301008
pHluorin2-lycopene	2% glucose	1	0.758043	485820
pHluorin2-lycopene	2% glucose	1	0.484872	149021
pHluorin2-lycopene	2% glucose	1	0.500335	149750
pHluorin2-lycopene	2% glucose	1	0.535481	311200
pHluorin2-lycopene	2% glucose	1	0.538695	253544
pHluorin2-lycopene	2% glucose	1	0.474412	252136
pHluorin2-lycopene	2% glucose	1	0.844909	423974
pHluorin2-lycopene	2% glucose	1	0.517384	170944
pHluorin2-lycopene	2% glucose	1	0.799322	426318
pHluorin2-lycopene	2% glucose	1	0.486281	176582
pHluorin2-lycopene	2% glucose	1	0.84477	379025
pHluorin2-lycopene	2% glucose	1	0.515917	352015
pHluorin2-lycopene	2% glucose	1	0.479439	182921
pHluorin2-lycopene	2% glucose	1	0.408034	218854
pHluorin2-lycopene	2% glucose	1	0.437369	231695
pHluorin2-lycopene	2% glucose	1	0.717816	341717
pHluorin2-lycopene	2% glucose	1	0.477568	211661
pHluorin2-lycopene	2% glucose	1	0.487036	178915
pHluorin2-lycopene	2% glucose	1	0.707662	347920
pHluorin2-lycopene	2% glucose	1	0.532163	509977
pHluorin2-lycopene	2% glucose	1	0.472653	238999
pHluorin2-lycopene	2% glucose	1	0.453417	211700
pHluorin2-lycopene	2% glucose	1	0.476615	170877
pHluorin2-lycopene	2% glucose	1	0.478768	156337
pHluorin2-lycopene	2% glucose	1	0.523386	177456
pHluorin2-lycopene	2% glucose	1	0.472762	266193
pHluorin2-lycopene	2% glucose	1	0.486405	194188
pHluorin2-lycopene	2% glucose	1	0.352411	206140
pHluorin2-lycopene	2% glucose	1	0.680811	415104
pHluorin2-lycopene	2% glucose	1	1.20426	396881
pHluorin2-lycopene	2% glucose	1	0.454046	125012
pHluorin2-lycopene	2% glucose	1	0.46705	307555
pHluorin2-lycopene	2% glucose	1	0.484437	361145
pHluorin2-lycopene	2% glucose	1	0.532278	105737
pHluorin2-lycopene	2% glucose	1	0.577352	352762
pHluorin2-lycopene	2% glucose	1	0.513182	372414
pHluorin2-lycopene	2% glucose	1	0.567246	390254
pHluorin2-lycopene	2% glucose	1	0.533427	236844
pHluorin2-lycopene	2% glucose	1	0.473144	246711
pHluorin2-lycopene	2% glucose	1	0.363589	113706
pHluorin2-lycopene	2% glucose	1	0.58672	455142
pHluorin2-lycopene	2% glucose	1	0.477311	281858
pHluorin2-lycopene	2% glucose	1	0.488345	182221
pHluorin2-lycopene	2% glucose	1	0.663515	327365
pHluorin2-lycopene	2% glucose	1	0.762911	312872
pHluorin2-lycopene	2% glucose	1	0.574342	237572
pHluorin2-lycopene	2% glucose	1	0.782903	350415
pHluorin2-lycopene	2% glucose	1	0.483812	193231
pHluorin2-lycopene	2% glucose	1	0.643431	171394
pHluorin2-lycopene	2% glucose	1	0.52106	162080
pHluorin2-lycopene	2% glucose	1	0.654888	437078
pHluorin2-lycopene	2% glucose	1	0.734043	412175
pHluorin2-lycopene	2% glucose	1	0.359994	217337
pHluorin2-lycopene	2% glucose	1	0.640402	299059
pHluorin2-lycopene	2% glucose	1	0.364466	197019
pHluorin2-lycopene	2% glucose	1	0.446823	242203
pHluorin2-lycopene	2% glucose	1	0.753697	409410
pHluorin2-lycopene	2% glucose	1	0.468782	289942
pHluorin2-lycopene	2% glucose	1	0.456646	304435
pHluorin2-lycopene	2% glucose	1	0.511192	297991
pHluorin2-lycopene	2% glucose	1	0.476064	188638
pHluorin2-lycopene	2% glucose	1	0.32105	167524
pHluorin2-lycopene	2% glucose	1	0.819962	456258
pHluorin2-lycopene	2% glucose	1	0.369465	281652
pHluorin2-lycopene	2% glucose	1	0.401965	303722
pHluorin2-lycopene	2% glucose	1	0.845876	404843
pHluorin2-lycopene	2% glucose	1	0.485797	223534
pHluorin2-lycopene	2% glucose	1	0.724895	382940
pHluorin2-lycopene	2% glucose	1	0.803509	441483
pHluorin2-lycopene	2% glucose	1	0.564311	412786
pHluorin2-lycopene	2% glucose	1	0.482074	245983
pHluorin2-lycopene	2% glucose	1	0.711624	305062
pHluorin2-lycopene	2% glucose	1	0.688465	384965
pHluorin2-lycopene	2% glucose	1	0.802231	344789
pHluorin2-lycopene	2% glucose	1	0.857925	289072
pHluorin2-lycopene	2% glucose	1	0.457999	335150
pHluorin2-lycopene	2% glucose	1	0.81875	395774
pHluorin2-lycopene	2% glucose	1	0.383256	141374
pHluorin2-lycopene	2% glucose	1	0.708976	343521
pHluorin2-lycopene	2% glucose	1	0.454167	327815
pHluorin2-lycopene	2% glucose	1	0.740779	331881
pHluorin2-lycopene	2% glucose	1	0.65266	401557
pHluorin2-lycopene	2% glucose	1	0.479761	297214
pHluorin2-lycopene	2% glucose	1	0.496637	280701
pHluorin2-lycopene	2% glucose	1	0.716827	375525
pHluorin2-lycopene	2% glucose	1	0.594825	285925
pHluorin2-lycopene	2% glucose	1	0.858977	490313
pHluorin2-lycopene	2% glucose	1	0.759423	713023
pHluorin2-lycopene	2% glucose	1	0.585546	418684
pHluorin2-lycopene	2% glucose	1	0.336824	232823
pHluorin2-lycopene	2% glucose	1	0.783375	713328
pHluorin2-lycopene	2% glucose	1	0.678068	234001
pHluorin2-lycopene	2% glucose	1	0.667399	467725
pHluorin2-lycopene	2% glucose	1	0.462265	376272
pHluorin2-lycopene	2% glucose	1	0.51417	323768
pHluorin2-lycopene	2% glucose	1	0.415388	272123
pHluorin2-lycopene	2% glucose	1	0.838303	365267
pHluorin2-lycopene	2% glucose	1	0.638859	481913
pHluorin2-lycopene	2% glucose	1	0.600914	461831
pHluorin2-lycopene	2% glucose	1	0.716173	530109
pHluorin2-lycopene	2% glucose	1	0.315745	221087
pHluorin2-lycopene	2% glucose	1	0.599451	467150
pHluorin2-lycopene	2% glucose	1	0.634702	416934
pHluorin2-lycopene	2% glucose	1	0.768992	337409
pHluorin2-lycopene	2% glucose	1	0.766977	431307
pHluorin2-lycopene	2% glucose	1	0.570859	219149
pHluorin2-lycopene	2% glucose	1	0.811983	348633
pHluorin2-lycopene	2% glucose	1	0.481797	298014
pHluorin2-lycopene	2% glucose	1	0.797481	434229
pHluorin2-lycopene	2% glucose	1	0.49365	199715
pHluorin2-lycopene	2% glucose	1	0.805843	367190
pHluorin2-lycopene	2% glucose	1	0.685446	301589
pHluorin2-lycopene	2% glucose	1	0.667367	300968
pHluorin2-lycopene	2% glucose	1	0.896979	451713
pHluorin2-lycopene	2% glucose	1	0.544607	502392
pHluorin2-lycopene	2% glucose	1	0.673506	385163
pHluorin2-lycopene	2% glucose	1	0.72703	532930
pHluorin2-lycopene	2% glucose	1	0.404436	270406
pHluorin2-lycopene	2% glucose	1	0.734963	490945
pHluorin2-lycopene	2% glucose	1	0.552384	406441
pHluorin2-lycopene	2% glucose	1	0.595316	411707
pHluorin2-lycopene	2% glucose	1	0.465608	172418
pHluorin2-lycopene	2% glucose	1	0.717436	370653
pHluorin2-lycopene	2% glucose	1	0.531941	279084
pHluorin2-lycopene	2% glucose	1	0.5856	305068
pHluorin2-lycopene	2% glucose	1	0.437006	283048
pHluorin2-lycopene	2% glucose	1	0.459924	242787
pHluorin2-lycopene	2% glucose	1	0.771963	326220
pHluorin2-lycopene	2% glucose	1	0.810757	463118
pHluorin2-lycopene	2% glucose	1	0.731276	563209
pHluorin2-lycopene	2% glucose	1	0.757262	420771
pHluorin2-lycopene	2% glucose	1	0.487705	204951
pHluorin2-lycopene	2% glucose	1	0.552681	363212
pHluorin2-lycopene	2% glucose	1	0.534137	287487
pHluorin2-lycopene	2% glucose	1	0.748594	413941
pHluorin2-lycopene	2% glucose	1	0.686292	286250
pHluorin2-lycopene	2% glucose	1	0.477464	244632
pHluorin2-lycopene	2% glucose	1	0.694462	380178
pHluorin2-lycopene	2% glucose	1	0.446149	291884
pHluorin2-lycopene	2% glucose	1	0.745178	449831
pHluorin2-lycopene	2% glucose	1	0.535703	278265
pHluorin2-lycopene	2% glucose	1	0.455899	110575
pHluorin2-lycopene	2% glucose	1	0.465073	226417
pHluorin2-lycopene	2% glucose	1	0.509079	328064
pHluorin2-lycopene	2% glucose	1	0.805657	373647
pHluorin2-lycopene	2% glucose	1	0.760635	267559
pHluorin2-lycopene	2% glucose	1	0.549078	385814
pHluorin2-lycopene	2% glucose	1	0.504173	308835
pHluorin2-lycopene	2% glucose	1	0.382316	307881
pHluorin2-lycopene	2% glucose	1	0.574162	301010
pHluorin2-lycopene	2% glucose	1	0.472711	310831
pHluorin2-lycopene	2% glucose	1	0.478966	203562
pHluorin2-lycopene	2% glucose	1	0.460388	240516
pHluorin2-lycopene	2% glucose	1	0.463403	413852
pHluorin2-lycopene	2% glucose	1	0.478075	240551
pHluorin2-lycopene	2% glucose	1	0.858072	379541
pHluorin2-lycopene	2% glucose	1	0.779744	313384
pHluorin2-lycopene	2% glucose	1	0.550944	363173
pHluorin2-lycopene	2% glucose	1	1.05884	155518
pHluorin2-lycopene	2% glucose	1	0.5039	175372
pHluorin2-lycopene	2% glucose	1	0.550872	329553
pHluorin2-lycopene	2% glucose	1	0.489207	139289
pHluorin2-lycopene	2% glucose	1	0.852095	440825
pHluorin2-lycopene	2% glucose	1	0.738349	346706
pHluorin2-lycopene	2% glucose	1	0.398227	314637
pHluorin2-lycopene	2% glucose	1	0.62293	428108
pHluorin2-lycopene	2% glucose	1	0.39192	277310
pHluorin2-lycopene	2% glucose	1	0.325041	147260
pHluorin2-lycopene	2% glucose	1	0.356013	350166
pHluorin2-lycopene	2% glucose	1	0.833307	401677
pHluorin2-lycopene	2% glucose	1	0.880662	614530
pHluorin2-lycopene	2% glucose	1	0.561147	349475
pHluorin2-lycopene	2% glucose	1	0.46956	194459
pHluorin2-lycopene	2% glucose	1	0.565083	421828
pHluorin2-lycopene	2% glucose	1	0.384479	275712
pHluorin2-lycopene	2% glucose	1	0.829915	326367
pHluorin2-lycopene	2% glucose	1	0.473919	205064
pHluorin2-lycopene	2% glucose	1	0.658395	311202
pHluorin2-lycopene	2% glucose	1	0.353786	265953
pHluorin2-lycopene	2% glucose	1	0.477583	274613
pHluorin2-lycopene	2% glucose	1	0.733377	456086
pHluorin2-lycopene	2% glucose	1	0.850791	253134
pHluorin2-lycopene	2% glucose	1	0.525824	291811
pHluorin2-lycopene	2% glucose	1	0.470017	233275
pHluorin2-lycopene	2% glucose	1	0.337575	158849
pHluorin2-lycopene	2% glucose	1	0.561658	259415
pHluorin2-lycopene	2% glucose	1	0.541801	180640
pHluorin2-lycopene	2% glucose	1	0.579985	546646
pHluorin2-lycopene	2% glucose	1	0.642908	334901
pHluorin2-lycopene	2% glucose	1	0.439368	272321
pHluorin2-lycopene	2% glucose	1	0.445306	253042
pHluorin2-lycopene	2% glucose	1	0.33913	375565
pHluorin2-lycopene	2% glucose	1	0.785443	513582
pHluorin2-lycopene	2% glucose	1	0.488329	505211
pHluorin2-lycopene	2% glucose	1	0.763767	523096
pHluorin2-lycopene	2% glucose	1	0.459511	229680
pHluorin2-lycopene	2% glucose	1	0.86987	462209
pHluorin2-lycopene	2% glucose	1	0.348288	314424
pHluorin2-lycopene	2% glucose	1	0.48631	216754
pHluorin2-lycopene	2% glucose	1	0.49076	173240
pHluorin2-lycopene	2% glucose	1	0.857816	455228
pHluorin2-lycopene	2% glucose	1	0.309644	291771
pHluorin2-lycopene	2% glucose	1	0.316962	140086
pHluorin2-lycopene	2% glucose	1	0.69638	384432
pHluorin2-lycopene	2% glucose	1	0.795096	265949
pHluorin2-lycopene	2% glucose	1	0.596736	477791
pHluorin2-lycopene	2% glucose	1	0.542475	284788
pHluorin2-lycopene	2% glucose	1	0.777998	473605
pHluorin2-lycopene	2% glucose	1	0.873466	440750
pHluorin2-lycopene	2% glucose	1	0.504551	385006
pHluorin2-lycopene	2% glucose	1	0.320464	135767
pHluorin2-lycopene	2% glucose	1	0.691975	372624
pHluorin2-lycopene	2% glucose	1	0.774517	370924
pHluorin2-lycopene	2% glucose	1	0.44022	209809
pHluorin2-lycopene	2% glucose	1	0.778835	400642
pHluorin2-lycopene	2% glucose	1	0.794989	334205
pHluorin2-lycopene	2% glucose	1	0.490865	388396
pHluorin2-lycopene	2% glucose	1	0.475206	212987
pHluorin2-lycopene	2% glucose	1	0.499531	185714
pHluorin2-lycopene	2% glucose	1	0.752892	393705
pHluorin2-lycopene	2% glucose	1	0.559661	209905
pHluorin2-lycopene	2% glucose	1	0.402775	307738
pHluorin2-lycopene	2% glucose	1	0.763503	405896
pHluorin2-lycopene	2% glucose	1	0.460254	212895
pHluorin2-lycopene	2% glucose	1	0.777435	433085
pHluorin2-lycopene	2% glucose	1	0.68639	348419
pHluorin2-lycopene	2% glucose	1	0.559672	222052
pHluorin2-lycopene	2% glucose	1	0.471155	226432
pHluorin2-lycopene	2% glucose	1	0.669161	262227
pHluorin2-lycopene	2% glucose	1	0.388873	227377
pHluorin2-lycopene	2% glucose	1	0.794278	315886
pHluorin2-lycopene	2% glucose	1	0.36549	274292
pHluorin2-lycopene	2% glucose	1	0.609168	441022
pHluorin2-lycopene	2% glucose	1	0.388814	256249
pHluorin2-lycopene	2% glucose	1	0.788147	493485
pHluorin2-lycopene	2% glucose	1	0.528681	196286
pHluorin2-lycopene	2% glucose	1	0.535653	326834
pHluorin2-lycopene	2% glucose	1	0.879105	352844
pHluorin2-lycopene	2% glucose	1	0.488751	202881
pHluorin2-lycopene	2% glucose	1	0.759953	429985
pHluorin2-lycopene	2% glucose	1	0.819436	327584
pHluorin2-lycopene	2% glucose	1	0.313781	238152
pHluorin2-lycopene	2% glucose	1	0.543508	450302
pHluorin2-lycopene	2% glucose	1	0.748504	403717
pHluorin2-lycopene	2% glucose	1	0.628371	385916
pHluorin2-lycopene	2% glucose	1	0.802189	228403
pHluorin2-lycopene	2% glucose	1	0.482965	343120
pHluorin2-lycopene	2% glucose	1	0.365289	426428
pHluorin2-lycopene	2% glucose	1	0.940185	499683
pHluorin2-lycopene	2% glucose	1	0.397212	432425
pHluorin2-lycopene	2% glucose	1	0.549637	372107
pHluorin2-lycopene	2% glucose	1	0.451838	126043
pHluorin2-lycopene	2% glucose	1	0.884157	299434
pHluorin2-lycopene	2% glucose	1	0.453157	183638
pHluorin2-lycopene	2% glucose	1	0.497849	258401
pHluorin2-lycopene	2% glucose	1	0.365664	541943
pHluorin2-lycopene	2% glucose	1	0.779473	380021
pHluorin2-lycopene	2% glucose	1	0.507355	260462
pHluorin2-lycopene	2% glucose	1	0.330659	352843
pHluorin2-lycopene	2% glucose	1	0.789684	331827
pHluorin2-lycopene	2% glucose	1	0.797236	406666
pHluorin2-lycopene	2% glucose	1	0.493752	422187
pHluorin2-lycopene	2% glucose	1	0.488486	144527
pHluorin2-lycopene	2% glucose	1	0.459418	154258
pHluorin2-lycopene	2% glucose	1	0.506628	185969
pHluorin2-lycopene	2% glucose	1	0.53591	299842
pHluorin2-lycopene	2% glucose	1	0.538069	307475
pHluorin2-lycopene	2% glucose	1	0.500452	233091
pHluorin2-lycopene	2% glucose	1	0.416519	236837
pHluorin2-lycopene	2% glucose	1	0.616784	607754
pHluorin2-lycopene	2% glucose	1	0.657748	461131
pHluorin2-lycopene	2% glucose	1	0.530868	307226
pHluorin2-lycopene	2% glucose	1	0.702577	381096
pHluorin2-lycopene	2% glucose	1	0.543833	277746
pHluorin2-lycopene	2% glucose	1	0.798495	395870
pHluorin2-lycopene	2% glucose	1	0.803718	478540
pHluorin2-lycopene	2% glucose	1	0.50641	110148
pHluorin2-lycopene	2% glucose	1	0.503821	497880
pHluorin2-lycopene	2% glucose	1	0.467535	180349
pHluorin2-lycopene	2% glucose	1	0.431873	154795
pHluorin2-lycopene	2% glucose	1	0.591216	625614
pHluorin2-lycopene	2% glucose	1	0.491176	365578
pHluorin2-lycopene	2% glucose	1	1.0945	199706
pHluorin2-lycopene	2% glucose	1	0.774771	470992
pHluorin2-lycopene	2% glucose	1	0.446905	210282
pHluorin2-lycopene	2% glucose	1	0.749658	567912
pHluorin2-lycopene	2% glucose	1	0.531377	385644
pHluorin2-lycopene	2% glucose	1	0.739886	522537
pHluorin2-lycopene	2% glucose	1	0.314123	190611
pHluorin2-lycopene	2% glucose	1	0.494605	221735
pHluorin2-lycopene	2% glucose	1	0.488312	259593
pHluorin2-lycopene	2% glucose	1	0.784774	350690
pHluorin2-lycopene	2% glucose	1	0.534481	378994
pHluorin2-lycopene	2% glucose	1	0.380401	321073
pHluorin2-lycopene	2% glucose	1	0.605714	321492
pHluorin2-lycopene	2% glucose	1	0.415517	156448
pHluorin2-lycopene	2% glucose	1	0.625126	475160
pHluorin2-lycopene	2% glucose	1	0.893443	254605
pHluorin2-lycopene	2% glucose	1	0.572042	355433
pHluorin2-lycopene	2% glucose	1	0.79641	406909
pHluorin2-lycopene	2% glucose	1	0.467712	264711
pHluorin2-lycopene	2% glucose	1	0.545327	241608
pHluorin2-lycopene	2% glucose	1	0.845663	613466
pHluorin2-lycopene	2% glucose	1	0.665912	276690
pHluorin2-lycopene	2% glucose	1	0.322186	246081
pHluorin2-lycopene	2% glucose	1	0.781132	483790
pHluorin2-lycopene	2% glucose	1	0.448443	255699
pHluorin2-lycopene	2% glucose	1	0.402684	144624
pHluorin2-lycopene	2% glucose	1	0.38714	219978
pHluorin2-lycopene	2% glucose	1	0.49391	257246
pHluorin2-lycopene	2% glucose	1	0.856405	442257
pHluorin2-lycopene	2% glucose	1	0.526835	218881
pHluorin2-lycopene	2% glucose	1	0.710514	570461
pHluorin2-lycopene	2% glucose	1	0.32897	334681
pHluorin2-lycopene	2% glucose	1	0.356117	247503
pHluorin2-lycopene	2% glucose	1	0.761376	417830
pHluorin2-lycopene	2% glucose	1	0.802838	337384
pHluorin2-lycopene	2% glucose	1	0.550426	465552
pHluorin2-lycopene	2% glucose	1	0.768633	306886
pHluorin2-lycopene	2% glucose	1	0.48537	107232
pHluorin2-lycopene	2% glucose	1	0.51762	247174
pHluorin2-lycopene	2% glucose	1	0.456897	305016
pHluorin2-lycopene	2% glucose	1	0.463741	260784
pHluorin2-lycopene	2% glucose	1	0.504041	361893
pHluorin2-lycopene	2% glucose	1	0.514334	310631
pHluorin2-lycopene	2% glucose	1	0.420879	294387
pHluorin2-lycopene	2% glucose	1	0.462808	259598
pHluorin2-lycopene	2% glucose	1	0.765861	452465
pHluorin2-lycopene	2% glucose	1	0.344924	158157
pHluorin2-lycopene	2% glucose	1	0.768843	377628
pHluorin2-lycopene	2% glucose	1	0.58386	401908
pHluorin2-lycopene	2% glucose	1	0.84757	489940
pHluorin2-lycopene	2% glucose	1	0.696487	373347
pHluorin2-lycopene	2% glucose	1	0.454396	205091
pHluorin2-lycopene	2% glucose	1	0.353289	348585
pHluorin2-lycopene	2% glucose	1	0.523802	477614
pHluorin2-lycopene	2% glucose	1	0.476167	232333
pHluorin2-lycopene	2% glucose	1	0.45186	155020
pHluorin2-lycopene	2% glucose	1	0.626622	372088
pHluorin2-lycopene	2% glucose	1	0.474882	150500
pHluorin2-lycopene	2% glucose	1	0.791971	415784
pHluorin2-lycopene	2% glucose	1	0.766441	452434
pHluorin2-lycopene	2% glucose	1	0.51781	221512
pHluorin2-lycopene	2% glucose	1	0.501667	197159
pHluorin2-lycopene	2% glucose	1	0.757903	385663
pHluorin2-lycopene	2% glucose	1	0.450257	259948
pHluorin2-lycopene	2% glucose	1	0.828993	552168
pHluorin2-lycopene	2% glucose	1	0.460009	385103
pHluorin2-lycopene	2% glucose	1	0.492537	332708
pHluorin2-lycopene	2% glucose	1	0.784451	379842
pHluorin2-lycopene	2% glucose	1	0.503381	345333
pHluorin2-lycopene	2% glucose	1	0.488426	269886
pHluorin2-lycopene	2% glucose	1	0.652164	603192
pHluorin2-lycopene	2% glucose	1	0.460322	189405
pHluorin2-lycopene	2% glucose	1	0.37796	230675
pHluorin2-lycopene	2% glucose	1	0.751423	619248
pHluorin2-lycopene	2% glucose	1	0.781429	690582
pHluorin2-lycopene	2% glucose	1	0.325093	150766
pHluorin2-lycopene	2% glucose	1	0.789019	347727
pHluorin2-lycopene	2% glucose	1	0.726498	423254
pHluorin2-lycopene	2% glucose	1	0.483935	277145
pHluorin2-lycopene	2% glucose	1	0.504724	362193
pHluorin2-lycopene	2% glucose	1	0.512534	150051
pHluorin2-lycopene	2% glucose	1	0.714242	366761
pHluorin2-lycopene	2% glucose	1	0.413141	332043
pHluorin2-lycopene	2% glucose	1	0.682763	324501
pHluorin2-lycopene	2% glucose	1	0.630396	357478
pHluorin2-lycopene	2% glucose	1	0.795775	411396
pHluorin2-lycopene	2% glucose	1	0.410899	195003
pHluorin2-lycopene	2% glucose	1	0.720544	441437
pHluorin2-lycopene	2% glucose	1	0.66203	403564
pHluorin2-lycopene	2% glucose	1	0.715376	320412
pHluorin2-lycopene	2% glucose	1	0.780181	339710
pHluorin2-lycopene	2% glucose	1	0.561118	390354
pHluorin2-lycopene	2% glucose	1	0.752401	459174
pHluorin2-lycopene	2% glucose	1	0.869926	394000
pHluorin2-lycopene	2% glucose	1	0.469843	389333
pHluorin2-lycopene	2% glucose	1	0.68393	394550
pHluorin2-lycopene	2% glucose	1	0.741374	416488
pHluorin2-lycopene	2% glucose	1	0.528828	388508
pHluorin2-lycopene	2% glucose	1	0.525837	457057
pHluorin2-lycopene	2% glucose	1	0.547737	396347
pHluorin2-lycopene	2% glucose	1	0.782647	493316
pHluorin2-lycopene	2% glucose	1	0.649177	383300
pHluorin2-lycopene	2% glucose	1	0.655666	433497
pHluorin2-lycopene	2% glucose	1	0.502271	307945
pHluorin2-lycopene	2% glucose	1	0.480921	212535
pHluorin2-lycopene	2% glucose	1	0.540792	274638
pHluorin2-lycopene	2% glucose	1	0.576341	337323
pHluorin2-lycopene	2% glucose	1	0.464888	202092
pHluorin2-lycopene	2% glucose	1	0.44094	358735
pHluorin2-lycopene	2% glucose	1	0.457305	235815
pHluorin2-lycopene	2% glucose	1	0.690653	438004
pHluorin2-lycopene	2% glucose	1	0.811555	499057
pHluorin2-lycopene	2% glucose	1	0.432926	310841
pHluorin2-lycopene	2% glucose	1	0.337941	176827
pHluorin2-lycopene	2% glucose	1	0.378511	245389
pHluorin2-lycopene	2% glucose	1	0.471065	258252
pHluorin2-lycopene	2% glucose	1	0.506045	275110
pHluorin2-lycopene	2% glucose	1	0.502846	135616
pHluorin2-lycopene	2% glucose	1	0.578206	442778
pHluorin2-lycopene	2% glucose	1	0.510225	427965
pHluorin2-lycopene	2% glucose	1	0.473336	261226
pHluorin2-lycopene	2% glucose	1	0.804733	436609
pHluorin2-lycopene	2% glucose	1	0.787628	456303
pHluorin2-lycopene	2% glucose	1	0.519635	348758
pHluorin2-lycopene	2% glucose	1	0.455597	249229
pHluorin2-lycopene	2% glucose	1	0.485397	274096
pHluorin2-lycopene	2% glucose	1	0.491268	173516
pHluorin2-lycopene	2% glucose	1	0.631317	346370
pHluorin2-lycopene	2% glucose	1	0.521674	470953
pHluorin2-lycopene	2% glucose	1	0.452999	123574
pHluorin2-lycopene	2% glucose	1	0.697327	342522
pHluorin2-lycopene	2% glucose	1	0.490326	327284
pHluorin2-lycopene	2% glucose	1	0.355625	174683
pHluorin2-lycopene	2% glucose	1	0.76263	413548
pHluorin2-lycopene	2% glucose	1	0.509771	249494
pHluorin2-lycopene	2% glucose	1	0.908219	387946
pHluorin2-lycopene	2% glucose	1	0.503545	258863
pHluorin2-lycopene	2% glucose	1	0.827587	440335
pHluorin2-lycopene	2% glucose	1	0.675877	338728
pHluorin2-lycopene	2% glucose	1	0.927331	420964
pHluorin2-lycopene	2% glucose	1	0.594981	139959
pHluorin2-lycopene	2% glucose	1	0.854904	406580
pHluorin2-lycopene	2% glucose	1	0.678347	364861
pHluorin2-lycopene	2% glucose	1	0.705938	339709
pHluorin2-lycopene	2% glucose	1	0.748466	439442
pHluorin2-lycopene	2% glucose	1	0.456344	132020
pHluorin2-lycopene	2% glucose	1	0.402459	188054
pHluorin2-lycopene	2% glucose	1	0.661301	459432
pHluorin2-lycopene	2% glucose	1	0.469698	325551
pHluorin2-lycopene	2% glucose	1	0.447419	276990
pHluorin2-lycopene	2% glucose	1	0.363928	171088
pHluorin2-lycopene	2% glucose	1	0.701599	303984
pHluorin2-lycopene	2% glucose	1	0.488686	150248
pHluorin2-lycopene	2% glucose	1	0.403047	244201
pHluorin2-lycopene	2% glucose	1	0.463109	290672
pHluorin2-lycopene	2% glucose	1	0.765998	386796
pHluorin2-lycopene	2% glucose	1	0.631931	210333
pHluorin2-lycopene	2% glucose	1	0.462346	425662
pHluorin2-lycopene	2% glucose	1	0.366662	411916
pHluorin2-lycopene	2% glucose	1	0.359631	347018
pHluorin2-lycopene	2% glucose	1	1.03239	328494
pHluorin2-lycopene	2% glucose	1	0.953544	298323
pHluorin2-lycopene	2% glucose	1	0.513089	296584
pHluorin2-lycopene	2% glucose	1	0.806271	312563
pHluorin2-lycopene	2% glucose	1	0.476323	151627
pHluorin2-lycopene	2% glucose	1	0.747266	399402
pHluorin2-lycopene	2% glucose	1	0.375477	234848
pHluorin2-lycopene	2% glucose	1	0.391767	213477
pHluorin2-lycopene	2% glucose	1	0.76933	510029
pHluorin2-lycopene	2% glucose	1	0.668234	327940
pHluorin2-lycopene	2% glucose	1	0.350536	221897
pHluorin2-lycopene	2% glucose	1	0.809778	458097
pHluorin2-lycopene	2% glucose	1	0.415924	159162
pHluorin2-lycopene	2% glucose	1	0.548095	298132
pHluorin2-lycopene	2% glucose	1	0.741514	388798
pHluorin2-lycopene	2% glucose	1	0.446459	442316
pHluorin2-lycopene	2% glucose	1	0.761113	410187
pHluorin2-lycopene	2% glucose	1	0.377669	357566
pHluorin2-lycopene	2% glucose	1	0.761837	463480
pHluorin2-lycopene	2% glucose	1	0.596459	165172
pHluorin2-lycopene	2% glucose	1	0.86237	358302
pHluorin2-lycopene	2% glucose	1	0.484693	297300
pHluorin2-lycopene	2% glucose	1	0.503406	267518
pHluorin2-lycopene	2% glucose	1	0.594036	289275
pHluorin2-lycopene	2% glucose	1	0.491068	207838
pHluorin2-lycopene	2% glucose	1	0.466737	250897
pHluorin2-lycopene	2% glucose	1	0.476592	192166
pHluorin2-lycopene	2% glucose	1	0.336452	233064
pHluorin2-lycopene	2% glucose	1	0.42275	346481
pHluorin2-lycopene	2% glucose	1	0.48739	213891
pHluorin2-lycopene	2% glucose	1	0.511252	214068
pHluorin2-lycopene	2% glucose	1	0.501624	264351
pHluorin2-lycopene	2% glucose	1	0.549608	279831
pHluorin2-lycopene	2% glucose	1	0.780393	472274
pHluorin2-lycopene	2% glucose	1	0.542561	289706
pHluorin2-lycopene	2% glucose	1	0.735858	417571
pHluorin2-lycopene	2% glucose	1	0.797737	296079
pHluorin2-lycopene	2% glucose	1	0.585756	297717
pHluorin2-lycopene	2% glucose	1	0.674697	443914
pHluorin2-lycopene	2% glucose	1	0.865755	335769
pHluorin2-lycopene	2% glucose	1	0.643767	312571
pHluorin2-lycopene	2% glucose	1	0.715695	370889
pHluorin2-lycopene	2% glucose	1	0.478326	254329
pHluorin2-lycopene	2% glucose	1	0.811089	528654
pHluorin2-lycopene	2% glucose	1	0.303299	232942
pHluorin2-lycopene	2% glucose	1	0.64315	457384
pHluorin2-lycopene	2% glucose	1	0.321462	167413
pHluorin2-lycopene	2% glucose	1	0.438951	266736
pHluorin2-lycopene	2% glucose	1	0.777734	380319
pHluorin2-lycopene	2% glucose	1	0.572193	353412
pHluorin2-lycopene	2% glucose	1	0.447959	270269
pHluorin2-lycopene	2% glucose	1	0.611539	229814
pHluorin2-lycopene	2% glucose	1	0.786446	329362
pHluorin2-lycopene	2% glucose	1	0.459458	302918
pHluorin2-lycopene	2% glucose	1	0.528016	257323
pHluorin2-lycopene	2% glucose	1	0.415318	220794
pHluorin2-lycopene	2% glucose	1	0.763293	368235
pHluorin2-lycopene	2% glucose	1	0.471737	224578
pHluorin2-lycopene	2% glucose	1	0.915326	445549
pHluorin2-lycopene	2% glucose	1	0.726326	407261
pHluorin2-lycopene	2% glucose	1	0.7475	475620
pHluorin2-lycopene	2% glucose	1	0.487704	253240
pHluorin2-lycopene	2% glucose	1	0.421181	351324
pHluorin2-lycopene	2% glucose	1	0.451308	201569
pHluorin2-lycopene	2% glucose	1	0.472364	158232
pHluorin2-lycopene	2% glucose	1	0.718607	366240
pHluorin2-lycopene	2% glucose	1	0.806306	484121
pHluorin2-lycopene	2% glucose	1	0.461836	205710
[truncated: 449,547+ more rows]

## Sheet: Figure 5e - biolector pH5
F.5e	pHi dynamics following batch fermentation within bioLector, with buffering at pH = 5.0.
	.fsc files were processed in FlowJo, exported as .csv, and analysed in R, with relevant fluorescence values extracted and pHluorin2 being calculated according to Methods. Z-score standardation per condition and replicate also calculated. Rows correspond to values of a single cell.
Strain	Condition	Replicate	Signal	Size
pHluorin2-lycopene	2% galactose	1	0.736119	37482
pHluorin2-lycopene	2% galactose	1	1.15748	85603
pHluorin2-lycopene	2% galactose	1	0.89401	34468
pHluorin2-lycopene	2% galactose	1	0.919844	53061
pHluorin2-lycopene	2% galactose	1	0.901723	67667
pHluorin2-lycopene	2% galactose	1	0.457554	36652
pHluorin2-lycopene	2% galactose	1	1.29947	72444
pHluorin2-lycopene	2% galactose	1	0.509567	23080
pHluorin2-lycopene	2% galactose	1	1.03707	63223
pHluorin2-lycopene	2% galactose	1	1.04813	63972
pHluorin2-lycopene	2% galactose	1	0.983634	59749
pHluorin2-lycopene	2% galactose	1	1.01865	65844
pHluorin2-lycopene	2% galactose	1	1.04882	62805
pHluorin2-lycopene	2% galactose	1	1.02827	60285
pHluorin2-lycopene	2% galactose	1	1.10933	74091
pHluorin2-lycopene	2% galactose	1	0.508663	41003
pHluorin2-lycopene	2% galactose	1	0.534336	42345
pHluorin2-lycopene	2% galactose	1	0.90111	73289
pHluorin2-lycopene	2% galactose	1	1.01469	38101
pHluorin2-lycopene	2% galactose	1	0.97898	83218
pHluorin2-lycopene	2% galactose	1	1.05689	42094
pHluorin2-lycopene	2% galactose	1	0.865461	66008
pHluorin2-lycopene	2% galactose	1	0.952655	64649
pHluorin2-lycopene	2% galactose	1	1.05146	65916
pHluorin2-lycopene	2% galactose	1	1.32438	97964
pHluorin2-lycopene	2% galactose	1	0.983479	74296
pHluorin2-lycopene	2% galactose	1	1.12244	52496
pHluorin2-lycopene	2% galactose	1	1.03773	76387
pHluorin2-lycopene	2% galactose	1	0.992207	40834
pHluorin2-lycopene	2% galactose	1	1.12729	48423
pHluorin2-lycopene	2% galactose	1	0.889787	36640
pHluorin2-lycopene	2% galactose	1	0.528646	42661
pHluorin2-lycopene	2% galactose	1	0.936543	55062
pHluorin2-lycopene	2% galactose	1	0.490802	25915
pHluorin2-lycopene	2% galactose	1	0.974858	49887
pHluorin2-lycopene	2% galactose	1	1.08448	63966
pHluorin2-lycopene	2% galactose	1	0.83323	70583
pHluorin2-lycopene	2% galactose	1	1.09399	40241
pHluorin2-lycopene	2% galactose	1	0.562942	47267
pHluorin2-lycopene	2% galactose	1	1.44679	45038
pHluorin2-lycopene	2% galactose	1	0.996023	44460
pHluorin2-lycopene	2% galactose	1	1.03472	78607
pHluorin2-lycopene	2% galactose	1	0.939591	58682
pHluorin2-lycopene	2% galactose	1	0.926299	30525
pHluorin2-lycopene	2% galactose	1	0.903426	45361
pHluorin2-lycopene	2% galactose	1	0.715414	73921
pHluorin2-lycopene	2% galactose	1	0.503792	27546
pHluorin2-lycopene	2% galactose	1	0.962531	76396
pHluorin2-lycopene	2% galactose	1	1.05377	59409
pHluorin2-lycopene	2% galactose	1	0.513617	30549
pHluorin2-lycopene	2% galactose	1	1.15137	105654
pHluorin2-lycopene	2% galactose	1	1.14702	77244
pHluorin2-lycopene	2% galactose	1	1.12307	57850
pHluorin2-lycopene	2% galactose	1	1.051	63926
pHluorin2-lycopene	2% galactose	1	1.04325	35137
pHluorin2-lycopene	2% galactose	1	0.896883	77925
pHluorin2-lycopene	2% galactose	1	0.846387	60900
pHluorin2-lycopene	2% galactose	1	1.19224	75436
pHluorin2-lycopene	2% galactose	1	1.24109	71240
pHluorin2-lycopene	2% galactose	1	1.02954	60411
pHluorin2-lycopene	2% galactose	1	1.00633	84236
pHluorin2-lycopene	2% galactose	1	1.06337	66104
pHluorin2-lycopene	2% galactose	1	0.864534	51546
pHluorin2-lycopene	2% galactose	1	1.07902	75485
pHluorin2-lycopene	2% galactose	1	1.14131	44413
pHluorin2-lycopene	2% galactose	1	1.05626	67660
pHluorin2-lycopene	2% galactose	1	1.02476	62905
pHluorin2-lycopene	2% galactose	1	0.95076	40820
pHluorin2-lycopene	2% galactose	1	1.15856	44157
pHluorin2-lycopene	2% galactose	1	1.0337	77395
pHluorin2-lycopene	2% galactose	1	0.963172	45491
pHluorin2-lycopene	2% galactose	1	1.06426	57199
pHluorin2-lycopene	2% galactose	1	0.99288	53751
pHluorin2-lycopene	2% galactose	1	0.989067	60306
pHluorin2-lycopene	2% galactose	1	0.543484	18620
pHluorin2-lycopene	2% galactose	1	0.696495	46033
pHluorin2-lycopene	2% galactose	1	0.934692	38299
pHluorin2-lycopene	2% galactose	1	0.471353	25088
pHluorin2-lycopene	2% galactose	1	0.854155	44606
pHluorin2-lycopene	2% galactose	1	0.980544	71530
pHluorin2-lycopene	2% galactose	1	0.525811	15918
pHluorin2-lycopene	2% galactose	1	0.704395	22111
pHluorin2-lycopene	2% galactose	1	1.1292	27052
pHluorin2-lycopene	2% galactose	1	1.14226	47801
pHluorin2-lycopene	2% galactose	1	0.724072	61848
pHluorin2-lycopene	2% galactose	1	1.18012	43971
pHluorin2-lycopene	2% galactose	1	1.01965	37398
pHluorin2-lycopene	2% galactose	1	1.3806	108257
pHluorin2-lycopene	2% galactose	1	0.902749	46612
pHluorin2-lycopene	2% galactose	1	1.07519	93290
pHluorin2-lycopene	2% galactose	1	1.05846	62411
pHluorin2-lycopene	2% galactose	1	0.839159	41548
pHluorin2-lycopene	2% galactose	1	1.17785	68890
pHluorin2-lycopene	2% galactose	1	0.504005	17442
pHluorin2-lycopene	2% galactose	1	1.05847	71517
pHluorin2-lycopene	2% galactose	1	1.07533	45189
pHluorin2-lycopene	2% galactose	1	1.17658	89968
pHluorin2-lycopene	2% galactose	1	0.905052	72732
pHluorin2-lycopene	2% galactose	1	0.966777	65935
pHluorin2-lycopene	2% galactose	1	0.975177	63614
pHluorin2-lycopene	2% galactose	1	1.05195	74512
pHluorin2-lycopene	2% galactose	1	0.524393	24995
pHluorin2-lycopene	2% galactose	1	1.02044	75633
pHluorin2-lycopene	2% galactose	1	0.883711	42824
pHluorin2-lycopene	2% galactose	1	0.894252	36226
pHluorin2-lycopene	2% galactose	1	1.27903	58291
pHluorin2-lycopene	2% galactose	1	1.06683	72213
pHluorin2-lycopene	2% galactose	1	0.964683	40335
pHluorin2-lycopene	2% galactose	1	0.871433	42243
pHluorin2-lycopene	2% galactose	1	0.986045	64554
pHluorin2-lycopene	2% galactose	1	1.01643	53580
pHluorin2-lycopene	2% galactose	1	1.05643	57891
pHluorin2-lycopene	2% galactose	1	1.08858	62828
pHluorin2-lycopene	2% galactose	1	0.485656	24117
pHluorin2-lycopene	2% galactose	1	0.912413	60459
pHluorin2-lycopene	2% galactose	1	0.926798	81068
pHluorin2-lycopene	2% galactose	1	0.911246	62015
pHluorin2-lycopene	2% galactose	1	0.925522	70347
pHluorin2-lycopene	2% galactose	1	1.04734	99071
pHluorin2-lycopene	2% galactose	1	1.05212	79816
pHluorin2-lycopene	2% galactose	1	0.960372	73548
pHluorin2-lycopene	2% galactose	1	0.504015	27481
pHluorin2-lycopene	2% galactose	1	0.924585	33536
pHluorin2-lycopene	2% galactose	1	0.888605	39006
pHluorin2-lycopene	2% galactose	1	1.02862	99507
pHluorin2-lycopene	2% galactose	1	0.55466	27297
pHluorin2-lycopene	2% galactose	1	0.86138	60461
pHluorin2-lycopene	2% galactose	1	1.07357	88267
pHluorin2-lycopene	2% galactose	1	0.497711	41986
pHluorin2-lycopene	2% galactose	1	0.933838	37201
pHluorin2-lycopene	2% galactose	1	0.527018	32428
pHluorin2-lycopene	2% galactose	1	0.995629	51169
pHluorin2-lycopene	2% galactose	1	0.832537	31873
pHluorin2-lycopene	2% galactose	1	1.18854	95565
pHluorin2-lycopene	2% galactose	1	0.974151	63110
pHluorin2-lycopene	2% galactose	1	0.964016	52539
pHluorin2-lycopene	2% galactose	1	0.971118	95982
pHluorin2-lycopene	2% galactose	1	1.19473	70371
pHluorin2-lycopene	2% galactose	1	0.503626	42174
pHluorin2-lycopene	2% galactose	1	0.470387	33121
pHluorin2-lycopene	2% galactose	1	0.440582	25176
pHluorin2-lycopene	2% galactose	1	0.968618	54802
pHluorin2-lycopene	2% galactose	1	1.15514	79896
pHluorin2-lycopene	2% galactose	1	1.01699	63584
pHluorin2-lycopene	2% galactose	1	0.493379	19134
pHluorin2-lycopene	2% galactose	1	0.492516	24266
pHluorin2-lycopene	2% galactose	1	1.30196	48096
pHluorin2-lycopene	2% galactose	1	1.01815	27098
pHluorin2-lycopene	2% galactose	1	0.882347	80036
pHluorin2-lycopene	2% galactose	1	0.920563	76765
pHluorin2-lycopene	2% galactose	1	0.82845	39636
pHluorin2-lycopene	2% galactose	1	0.488958	38126
pHluorin2-lycopene	2% galactose	1	0.75397	38161
pHluorin2-lycopene	2% galactose	1	0.537074	29808
pHluorin2-lycopene	2% galactose	1	1.06349	34725
pHluorin2-lycopene	2% galactose	1	1.0436	57795
pHluorin2-lycopene	2% galactose	1	0.932575	37080
pHluorin2-lycopene	2% galactose	1	1.09479	59240
pHluorin2-lycopene	2% galactose	1	0.493128	31296
pHluorin2-lycopene	2% galactose	1	1.04443	72219
pHluorin2-lycopene	2% galactose	1	0.910395	36039
pHluorin2-lycopene	2% galactose	1	0.983195	31957
pHluorin2-lycopene	2% galactose	1	1.14677	51630
pHluorin2-lycopene	2% galactose	1	0.960168	62441
pHluorin2-lycopene	2% galactose	1	0.598801	47179
pHluorin2-lycopene	2% galactose	1	0.873438	43647
pHluorin2-lycopene	2% galactose	1	0.754858	53367
pHluorin2-lycopene	2% galactose	1	0.554733	17482
pHluorin2-lycopene	2% galactose	1	0.487104	44849
pHluorin2-lycopene	2% galactose	1	1.19506	93186
pHluorin2-lycopene	2% galactose	1	1.2546	43505
pHluorin2-lycopene	2% galactose	1	0.768997	53851
pHluorin2-lycopene	2% galactose	1	1.00101	60755
pHluorin2-lycopene	2% galactose	1	0.993278	64786
pHluorin2-lycopene	2% galactose	1	1.01347	53620
pHluorin2-lycopene	2% galactose	1	1.06361	86346
pHluorin2-lycopene	2% galactose	1	0.475455	31366
pHluorin2-lycopene	2% galactose	1	0.571186	23369
pHluorin2-lycopene	2% galactose	1	1.07681	40054
pHluorin2-lycopene	2% galactose	1	0.796294	58613
pHluorin2-lycopene	2% galactose	1	0.987582	67105
pHluorin2-lycopene	2% galactose	1	0.998806	60822
pHluorin2-lycopene	2% galactose	1	1.07334	47980
pHluorin2-lycopene	2% galactose	1	1.08718	62414
pHluorin2-lycopene	2% galactose	1	1.05441	46955
pHluorin2-lycopene	2% galactose	1	1.06465	67683
pHluorin2-lycopene	2% galactose	1	1.13017	51116
pHluorin2-lycopene	2% galactose	1	1.11753	49608
pHluorin2-lycopene	2% galactose	1	0.990401	63838
pHluorin2-lycopene	2% galactose	1	1.06858	62716
pHluorin2-lycopene	2% galactose	1	1.05715	102930
pHluorin2-lycopene	2% galactose	1	0.924251	52801
pHluorin2-lycopene	2% galactose	1	1.05385	84523
pHluorin2-lycopene	2% galactose	1	0.954415	60277
pHluorin2-lycopene	2% galactose	1	0.971538	87134
pHluorin2-lycopene	2% galactose	1	1.22448	36368
pHluorin2-lycopene	2% galactose	1	1.06047	51619
pHluorin2-lycopene	2% galactose	1	1.01454	49206
pHluorin2-lycopene	2% galactose	1	0.870427	70744
pHluorin2-lycopene	2% galactose	1	0.509148	52892
pHluorin2-lycopene	2% galactose	1	0.96827	70839
pHluorin2-lycopene	2% galactose	1	1.04406	77246
pHluorin2-lycopene	2% galactose	1	0.519031	47004
pHluorin2-lycopene	2% galactose	1	1.09359	31151
pHluorin2-lycopene	2% galactose	1	1.00577	77008
pHluorin2-lycopene	2% galactose	1	1.086	96767
pHluorin2-lycopene	2% galactose	1	0.82858	57037
pHluorin2-lycopene	2% galactose	1	1.12729	42522
pHluorin2-lycopene	2% galactose	1	0.773277	55740
pHluorin2-lycopene	2% galactose	1	1.01317	67942
pHluorin2-lycopene	2% galactose	1	1.12405	40827
pHluorin2-lycopene	2% galactose	1	1.13635	45969
pHluorin2-lycopene	2% galactose	1	1.14925	45871
pHluorin2-lycopene	2% galactose	1	1.01282	48239
pHluorin2-lycopene	2% galactose	1	0.508663	25050
pHluorin2-lycopene	2% galactose	1	0.954791	64096
pHluorin2-lycopene	2% galactose	1	0.97618	34977
pHluorin2-lycopene	2% galactose	1	1.23711	34118
pHluorin2-lycopene	2% galactose	1	0.924713	45953
pHluorin2-lycopene	2% galactose	1	0.566657	26825
pHluorin2-lycopene	2% galactose	1	1.07632	61198
pHluorin2-lycopene	2% galactose	1	0.961247	38124
pHluorin2-lycopene	2% galactose	1	0.79945	53378
pHluorin2-lycopene	2% galactose	1	0.609541	56966
pHluorin2-lycopene	2% galactose	1	1.05952	70673
pHluorin2-lycopene	2% galactose	1	1.119	66034
pHluorin2-lycopene	2% galactose	1	1.0636	50033
pHluorin2-lycopene	2% galactose	1	1.01206	41541
pHluorin2-lycopene	2% galactose	1	1.18407	56980
pHluorin2-lycopene	2% galactose	1	0.748718	51962
pHluorin2-lycopene	2% galactose	1	0.501918	32170
pHluorin2-lycopene	2% galactose	1	0.627774	39593
pHluorin2-lycopene	2% galactose	1	0.845515	58709
pHluorin2-lycopene	2% galactose	1	0.514205	26009
pHluorin2-lycopene	2% galactose	1	0.794344	72794
pHluorin2-lycopene	2% galactose	1	0.598459	14776
pHluorin2-lycopene	2% galactose	1	1.08967	45560
pHluorin2-lycopene	2% galactose	1	0.929684	66070
pHluorin2-lycopene	2% galactose	1	1.08735	69280
pHluorin2-lycopene	2% galactose	1	0.673384	33192
pHluorin2-lycopene	2% galactose	1	1.11523	29453
pHluorin2-lycopene	2% galactose	1	1.07046	32501
pHluorin2-lycopene	2% galactose	1	0.818313	51469
pHluorin2-lycopene	2% galactose	1	0.963007	65459
pHluorin2-lycopene	2% galactose	1	0.98166	62561
pHluorin2-lycopene	2% galactose	1	1.01859	22377
pHluorin2-lycopene	2% galactose	1	1.09405	32963
pHluorin2-lycopene	2% galactose	1	0.889116	45568
pHluorin2-lycopene	2% galactose	1	1.10404	86650
pHluorin2-lycopene	2% galactose	1	0.954473	60282
pHluorin2-lycopene	2% galactose	1	0.879478	57498
pHluorin2-lycopene	2% galactose	1	1.32055	49021
pHluorin2-lycopene	2% galactose	1	0.937232	52579
pHluorin2-lycopene	2% galactose	1	1.02855	65010
pHluorin2-lycopene	2% galactose	1	0.567885	23927
pHluorin2-lycopene	2% galactose	1	0.861507	71586
pHluorin2-lycopene	2% galactose	1	1.01113	56481
pHluorin2-lycopene	2% galactose	1	0.946594	71355
pHluorin2-lycopene	2% galactose	1	1.12248	47115
pHluorin2-lycopene	2% galactose	1	1.16282	82815
pHluorin2-lycopene	2% galactose	1	1.08082	68384
pHluorin2-lycopene	2% galactose	1	0.947596	48114
pHluorin2-lycopene	2% galactose	1	0.893907	56407
pHluorin2-lycopene	2% galactose	1	0.920255	37809
pHluorin2-lycopene	2% galactose	1	1.21306	40073
pHluorin2-lycopene	2% galactose	1	0.883412	56597
pHluorin2-lycopene	2% galactose	1	1.18617	49291
pHluorin2-lycopene	2% galactose	1	0.542233	17620
pHluorin2-lycopene	2% galactose	1	0.764888	41924
pHluorin2-lycopene	2% galactose	1	1.05621	49521
pHluorin2-lycopene	2% galactose	1	1.06138	56429
pHluorin2-lycopene	2% galactose	1	0.586546	15375
pHluorin2-lycopene	2% galactose	1	1.11664	70941
pHluorin2-lycopene	2% galactose	1	1.15202	42301
pHluorin2-lycopene	2% galactose	1	0.9728	68305
pHluorin2-lycopene	2% galactose	1	1.06356	48242
pHluorin2-lycopene	2% galactose	1	0.918228	56210
pHluorin2-lycopene	2% galactose	1	0.834165	51017
pHluorin2-lycopene	2% galactose	1	1.04192	83112
pHluorin2-lycopene	2% galactose	1	0.536315	50591
pHluorin2-lycopene	2% galactose	1	0.98437	58279
pHluorin2-lycopene	2% galactose	1	1.08301	36599
pHluorin2-lycopene	2% galactose	1	0.956605	47513
pHluorin2-lycopene	2% galactose	1	1.07206	67965
pHluorin2-lycopene	2% galactose	1	1.19018	44129
pHluorin2-lycopene	2% galactose	1	0.933639	37337
pHluorin2-lycopene	2% galactose	1	1.14473	84219
pHluorin2-lycopene	2% galactose	1	1.07792	65400
pHluorin2-lycopene	2% galactose	1	0.525577	20168
pHluorin2-lycopene	2% galactose	1	0.515853	44715
pHluorin2-lycopene	2% galactose	1	1.23642	40182
pHluorin2-lycopene	2% galactose	1	1.1109	32912
pHluorin2-lycopene	2% galactose	1	1.00082	69952
pHluorin2-lycopene	2% galactose	1	1.00702	72965
pHluorin2-lycopene	2% galactose	1	0.853545	57467
pHluorin2-lycopene	2% galactose	1	0.994055	77290
pHluorin2-lycopene	2% galactose	1	0.878723	63174
pHluorin2-lycopene	2% galactose	1	1.12958	51794
pHluorin2-lycopene	2% galactose	1	1.23885	25336
pHluorin2-lycopene	2% galactose	1	1.18787	59979
pHluorin2-lycopene	2% galactose	1	0.947239	70505
pHluorin2-lycopene	2% galactose	1	0.987956	40118
pHluorin2-lycopene	2% galactose	1	1.15005	105092
pHluorin2-lycopene	2% galactose	1	1.16924	77828
pHluorin2-lycopene	2% galactose	1	0.954199	54520
pHluorin2-lycopene	2% galactose	1	1.18592	26294
pHluorin2-lycopene	2% galactose	1	1.03992	39715
pHluorin2-lycopene	2% galactose	1	1.05717	61900
pHluorin2-lycopene	2% galactose	1	0.951403	47208
pHluorin2-lycopene	2% galactose	1	0.920095	91422
pHluorin2-lycopene	2% galactose	1	1.06065	79425
pHluorin2-lycopene	2% galactose	1	0.516541	55640
pHluorin2-lycopene	2% galactose	1	0.906332	68662
pHluorin2-lycopene	2% galactose	1	0.996217	62434
pHluorin2-lycopene	2% galactose	1	1.19777	69679
pHluorin2-lycopene	2% galactose	1	1.01259	13540
pHluorin2-lycopene	2% galactose	1	1.16618	118340
pHluorin2-lycopene	2% galactose	1	0.857713	36862
pHluorin2-lycopene	2% galactose	1	0.977902	38166
pHluorin2-lycopene	2% galactose	1	0.938446	39489
pHluorin2-lycopene	2% galactose	1	0.539613	43664
pHluorin2-lycopene	2% galactose	1	1.0588	37675
pHluorin2-lycopene	2% galactose	1	1.07804	26317
pHluorin2-lycopene	2% galactose	1	0.616463	29197
pHluorin2-lycopene	2% galactose	1	0.510446	24305
pHluorin2-lycopene	2% galactose	1	1.14474	39580
pHluorin2-lycopene	2% galactose	1	1.04427	43807
pHluorin2-lycopene	2% galactose	1	0.944382	52788
pHluorin2-lycopene	2% galactose	1	1.07792	39559
pHluorin2-lycopene	2% galactose	1	0.448583	37752
pHluorin2-lycopene	2% galactose	1	0.792447	63570
pHluorin2-lycopene	2% galactose	1	0.544433	34319
pHluorin2-lycopene	2% galactose	1	0.897663	47468
pHluorin2-lycopene	2% galactose	1	0.530379	32842
pHluorin2-lycopene	2% galactose	1	0.621413	41282
pHluorin2-lycopene	2% galactose	1	1.07451	53395
pHluorin2-lycopene	2% galactose	1	0.469484	27544
pHluorin2-lycopene	2% galactose	1	0.987863	108498
pHluorin2-lycopene	2% galactose	1	1.19744	51504
pHluorin2-lycopene	2% galactose	1	0.872917	31642
pHluorin2-lycopene	2% galactose	1	1.04583	39185
pHluorin2-lycopene	2% galactose	1	0.980661	60423
pHluorin2-lycopene	2% galactose	1	1.1672	119960
pHluorin2-lycopene	2% galactose	1	1.09706	57293
pHluorin2-lycopene	2% galactose	1	0.817717	64047
pHluorin2-lycopene	2% galactose	1	1.05221	67332
pHluorin2-lycopene	2% galactose	1	0.900057	33263
pHluorin2-lycopene	2% galactose	1	0.89316	71576
pHluorin2-lycopene	2% galactose	1	0.803259	67805
pHluorin2-lycopene	2% galactose	1	1.13731	45598
pHluorin2-lycopene	2% galactose	1	1.04637	59625
pHluorin2-lycopene	2% galactose	1	0.965411	38120
pHluorin2-lycopene	2% galactose	1	0.988496	35544
pHluorin2-lycopene	2% galactose	1	0.517133	43920
pHluorin2-lycopene	2% galactose	1	1.5038	45734
pHluorin2-lycopene	2% galactose	1	0.984729	40119
pHluorin2-lycopene	2% galactose	1	1.09684	41780
pHluorin2-lycopene	2% galactose	1	1.02117	58161
pHluorin2-lycopene	2% galactose	1	1.0258	70688
pHluorin2-lycopene	2% galactose	1	0.671269	16476
pHluorin2-lycopene	2% galactose	1	0.820914	61619
pHluorin2-lycopene	2% galactose	1	0.521029	39082
pHluorin2-lycopene	2% galactose	1	1.17378	47340
pHluorin2-lycopene	2% galactose	1	1.308	40785
pHluorin2-lycopene	2% galactose	1	1.12758	77966
pHluorin2-lycopene	2% galactose	1	0.973459	56480
pHluorin2-lycopene	2% galactose	1	1.08028	41723
pHluorin2-lycopene	2% galactose	1	1.02734	55984
pHluorin2-lycopene	2% galactose	1	0.56069	16885
pHluorin2-lycopene	2% galactose	1	0.907353	64243
pHluorin2-lycopene	2% galactose	1	0.899209	87723
pHluorin2-lycopene	2% galactose	1	0.487286	24004
pHluorin2-lycopene	2% galactose	1	0.925597	37863
pHluorin2-lycopene	2% galactose	1	0.897743	54697
pHluorin2-lycopene	2% galactose	1	1.02834	31577
pHluorin2-lycopene	2% galactose	1	0.939396	49460
pHluorin2-lycopene	2% galactose	1	0.47214	15167
pHluorin2-lycopene	2% galactose	1	0.840974	59905
pHluorin2-lycopene	2% galactose	1	0.992727	64783
pHluorin2-lycopene	2% galactose	1	1.07431	88597
pHluorin2-lycopene	2% galactose	1	0.92443	71588
pHluorin2-lycopene	2% galactose	1	0.553099	44054
pHluorin2-lycopene	2% galactose	1	0.927294	49545
pHluorin2-lycopene	2% galactose	1	0.562341	37777
pHluorin2-lycopene	2% galactose	1	0.850913	38685
pHluorin2-lycopene	2% galactose	1	0.744677	13027
pHluorin2-lycopene	2% galactose	1	0.967188	48020
pHluorin2-lycopene	2% galactose	1	0.673548	41469
pHluorin2-lycopene	2% galactose	1	0.511161	51860
pHluorin2-lycopene	2% galactose	1	0.528096	34058
pHluorin2-lycopene	2% galactose	1	1.07931	38144
pHluorin2-lycopene	2% galactose	1	0.846464	34354
pHluorin2-lycopene	2% galactose	1	0.949058	60350
pHluorin2-lycopene	2% galactose	1	0.934862	51308
pHluorin2-lycopene	2% galactose	1	1.13918	90296
pHluorin2-lycopene	2% galactose	1	1.05516	60823
pHluorin2-lycopene	2% galactose	1	0.504369	23067
pHluorin2-lycopene	2% galactose	1	1.31397	22637
pHluorin2-lycopene	2% galactose	1	1.00102	51053
pHluorin2-lycopene	2% galactose	1	1.17901	66788
pHluorin2-lycopene	2% galactose	1	1.08008	41283
pHluorin2-lycopene	2% galactose	1	1.02771	58064
pHluorin2-lycopene	2% galactose	1	1.09365	44037
pHluorin2-lycopene	2% galactose	1	1.13149	109785
pHluorin2-lycopene	2% galactose	1	1.24731	69995
pHluorin2-lycopene	2% galactose	1	0.84607	39932
pHluorin2-lycopene	2% galactose	1	1.04838	38266
pHluorin2-lycopene	2% galactose	1	1.02221	46857
pHluorin2-lycopene	2% galactose	1	1.1291	48756
pHluorin2-lycopene	2% galactose	1	0.77781	34427
pHluorin2-lycopene	2% galactose	1	1.01825	51826
pHluorin2-lycopene	2% galactose	1	1.12374	48760
pHluorin2-lycopene	2% galactose	1	1.06761	56437
pHluorin2-lycopene	2% galactose	1	0.582461	28141
pHluorin2-lycopene	2% galactose	1	0.936512	35930
pHluorin2-lycopene	2% galactose	1	1.03721	41002
pHluorin2-lycopene	2% galactose	1	0.723522	34378
pHluorin2-lycopene	2% galactose	1	0.821336	59374
pHluorin2-lycopene	2% galactose	1	0.955722	50134
pHluorin2-lycopene	2% galactose	1	0.960278	53737
pHluorin2-lycopene	2% galactose	1	0.943023	65401
pHluorin2-lycopene	2% galactose	1	1.17174	43577
pHluorin2-lycopene	2% galactose	1	0.622936	53286
pHluorin2-lycopene	2% galactose	1	1.00981	67456
pHluorin2-lycopene	2% galactose	1	0.999894	54979
pHluorin2-lycopene	2% galactose	1	1.07632	57452
pHluorin2-lycopene	2% galactose	1	1.17047	46001
pHluorin2-lycopene	2% galactose	1	0.589826	52300
pHluorin2-lycopene	2% galactose	1	1.09496	77246
pHluorin2-lycopene	2% galactose	1	1.01808	64266
pHluorin2-lycopene	2% galactose	1	0.892342	68954
pHluorin2-lycopene	2% galactose	1	0.486508	32088
pHluorin2-lycopene	2% galactose	1	1.08497	80379
pHluorin2-lycopene	2% galactose	1	0.534782	19758
pHluorin2-lycopene	2% galactose	1	1.04162	35737
pHluorin2-lycopene	2% galactose	1	1.06507	50626
pHluorin2-lycopene	2% galactose	1	1.17495	31848
pHluorin2-lycopene	2% galactose	1	1.03142	35705
pHluorin2-lycopene	2% galactose	1	0.95485	67985
pHluorin2-lycopene	2% galactose	1	0.625826	18145
pHluorin2-lycopene	2% galactose	1	0.533076	18769
pHluorin2-lycopene	2% galactose	1	0.478591	16525
pHluorin2-lycopene	2% galactose	1	0.865635	48292
pHluorin2-lycopene	2% galactose	1	0.920658	38028
pHluorin2-lycopene	2% galactose	1	0.960083	56303
pHluorin2-lycopene	2% galactose	1	1.02267	41341
pHluorin2-lycopene	2% galactose	1	1.18144	36148
pHluorin2-lycopene	2% galactose	1	0.987322	76585
pHluorin2-lycopene	2% galactose	1	0.998121	33185
pHluorin2-lycopene	2% galactose	1	0.828114	61184
pHluorin2-lycopene	2% galactose	1	0.516671	20441
pHluorin2-lycopene	2% galactose	1	0.697796	17347
pHluorin2-lycopene	2% galactose	1	0.849237	57693
pHluorin2-lycopene	2% galactose	1	0.970447	78733
pHluorin2-lycopene	2% galactose	1	0.520964	16171
pHluorin2-lycopene	2% galactose	1	0.561211	51027
pHluorin2-lycopene	2% galactose	1	0.872984	35903
pHluorin2-lycopene	2% galactose	1	0.681459	59607
pHluorin2-lycopene	2% galactose	1	1.53724	56213
pHluorin2-lycopene	2% galactose	1	1.08794	64507
pHluorin2-lycopene	2% galactose	1	1.05914	58246
pHluorin2-lycopene	2% galactose	1	1.90135	27375
pHluorin2-lycopene	2% galactose	1	0.5272	22302
pHluorin2-lycopene	2% galactose	1	0.508153	27648
pHluorin2-lycopene	2% galactose	1	0.485006	22129
pHluorin2-lycopene	2% galactose	1	0.525259	36420
pHluorin2-lycopene	2% galactose	1	1.00872	34429
pHluorin2-lycopene	2% galactose	1	0.833438	55115
pHluorin2-lycopene	2% galactose	1	1.0821	66514
pHluorin2-lycopene	2% galactose	1	1.31183	60789
pHluorin2-lycopene	2% galactose	1	0.992565	31423
pHluorin2-lycopene	2% galactose	1	0.625628	23465
pHluorin2-lycopene	2% galactose	1	0.571232	24147
pHluorin2-lycopene	2% galactose	1	1.04929	50971
pHluorin2-lycopene	2% galactose	1	0.968726	44106
pHluorin2-lycopene	2% galactose	1	0.623041	60355
pHluorin2-lycopene	2% galactose	1	1.17586	55872
pHluorin2-lycopene	2% galactose	1	0.513518	36859
pHluorin2-lycopene	2% galactose	1	0.847408	43988
pHluorin2-lycopene	2% galactose	1	0.757805	53721
pHluorin2-lycopene	2% galactose	1	0.99344	62895
pHluorin2-lycopene	2% galactose	1	0.992823	37519
pHluorin2-lycopene	2% galactose	1	0.496924	17085
pHluorin2-lycopene	2% galactose	1	0.885506	69133
pHluorin2-lycopene	2% galactose	1	1.14851	36492
pHluorin2-lycopene	2% galactose	1	1.10516	85047
pHluorin2-lycopene	2% galactose	1	1.2114	64050
pHluorin2-lycopene	2% galactose	1	0.458724	22750
pHluorin2-lycopene	2% galactose	1	0.600922	56269
pHluorin2-lycopene	2% galactose	1	1.00845	58631
pHluorin2-lycopene	2% galactose	1	0.555507	41644
pHluorin2-lycopene	2% galactose	1	0.807352	62881
pHluorin2-lycopene	2% galactose	1	0.988874	66153
pHluorin2-lycopene	2% galactose	1	0.643909	42887
pHluorin2-lycopene	2% galactose	1	1.22885	31534
pHluorin2-lycopene	2% galactose	1	0.968908	58184
pHluorin2-lycopene	2% galactose	1	0.99237	39178
pHluorin2-lycopene	2% galactose	1	0.987657	26448
pHluorin2-lycopene	2% galactose	1	1.03236	69740
pHluorin2-lycopene	2% galactose	1	0.554872	23786
pHluorin2-lycopene	2% galactose	1	1.07679	47004
pHluorin2-lycopene	2% galactose	1	0.921742	49959
pHluorin2-lycopene	2% galactose	1	0.48854	46473
pHluorin2-lycopene	2% galactose	1	0.952661	51999
pHluorin2-lycopene	2% galactose	1	0.801661	33716
pHluorin2-lycopene	2% galactose	1	1.07083	33484
pHluorin2-lycopene	2% galactose	1	0.827195	71701
pHluorin2-lycopene	2% galactose	1	1.0717	21288
pHluorin2-lycopene	2% galactose	1	0.841044	62026
pHluorin2-lycopene	2% galactose	1	1.04574	38032
pHluorin2-lycopene	2% galactose	1	1.20215	50808
pHluorin2-lycopene	2% galactose	1	0.497807	22025
pHluorin2-lycopene	2% galactose	1	1.06901	85755
pHluorin2-lycopene	2% galactose	1	0.958048	57578
pHluorin2-lycopene	2% galactose	1	1.13785	65165
pHluorin2-lycopene	2% galactose	1	1.11232	37197
pHluorin2-lycopene	2% galactose	1	1.10201	35658
pHluorin2-lycopene	2% galactose	1	1.08844	88212
pHluorin2-lycopene	2% galactose	1	1.17295	32985
pHluorin2-lycopene	2% galactose	1	0.850444	65000
pHluorin2-lycopene	2% galactose	1	1.03789	27193
pHluorin2-lycopene	2% galactose	1	0.512606	50639
pHluorin2-lycopene	2% galactose	1	0.863364	25396
pHluorin2-lycopene	2% galactose	1	1.24516	53008
pHluorin2-lycopene	2% galactose	1	1.00166	84625
pHluorin2-lycopene	2% galactose	1	1.01471	43018
pHluorin2-lycopene	2% galactose	1	1.01099	43184
pHluorin2-lycopene	2% galactose	1	1.10761	69066
pHluorin2-lycopene	2% galactose	1	0.637785	64352
pHluorin2-lycopene	2% galactose	1	0.922141	34483
pHluorin2-lycopene	2% galactose	1	0.789539	52564
pHluorin2-lycopene	2% galactose	1	1.01082	120082
pHluorin2-lycopene	2% galactose	1	1.07584	91331
pHluorin2-lycopene	2% galactose	1	1.06115	71043
pHluorin2-lycopene	2% galactose	1	1.23658	51506
pHluorin2-lycopene	2% galactose	1	0.912228	59893
pHluorin2-lycopene	2% galactose	1	0.549293	35964
pHluorin2-lycopene	2% galactose	1	0.978914	59344
pHluorin2-lycopene	2% galactose	1	1.08142	101740
pHluorin2-lycopene	2% galactose	1	0.60836	54762
pHluorin2-lycopene	2% galactose	1	0.968038	57065
pHluorin2-lycopene	2% galactose	1	0.497673	56208
pHluorin2-lycopene	2% galactose	1	1.04999	41030
pHluorin2-lycopene	2% galactose	1	0.55173	39193
pHluorin2-lycopene	2% galactose	1	0.914009	60530
pHluorin2-lycopene	2% galactose	1	0.993314	57516
pHluorin2-lycopene	2% galactose	1	0.942925	30298
pHluorin2-lycopene	2% galactose	1	0.800616	28545
pHluorin2-lycopene	2% galactose	1	0.974199	34241
pHluorin2-lycopene	2% galactose	1	1.0591	81744
pHluorin2-lycopene	2% galactose	1	1.00092	46423
pHluorin2-lycopene	2% galactose	1	0.539723	15140
pHluorin2-lycopene	2% galactose	1	1.08196	69409
pHluorin2-lycopene	2% galactose	1	1.21198	25172
pHluorin2-lycopene	2% galactose	1	0.537774	41658
pHluorin2-lycopene	2% galactose	1	0.928746	35616
pHluorin2-lycopene	2% galactose	1	0.77664	53150
pHluorin2-lycopene	2% galactose	1	1.09222	44505
pHluorin2-lycopene	2% galactose	1	0.975464	66690
pHluorin2-lycopene	2% galactose	1	0.553135	64217
pHluorin2-lycopene	2% galactose	1	0.830518	31501
pHluorin2-lycopene	2% galactose	1	0.537597	19212
pHluorin2-lycopene	2% galactose	1	1.05337	37380
pHluorin2-lycopene	2% galactose	1	0.540927	41805
pHluorin2-lycopene	2% galactose	1	1.0695	35162
pHluorin2-lycopene	2% galactose	1	0.916315	44400
pHluorin2-lycopene	2% galactose	1	0.569891	25125
pHluorin2-lycopene	2% galactose	1	0.534429	20371
pHluorin2-lycopene	2% galactose	1	1.14997	43766
pHluorin2-lycopene	2% galactose	1	1.26272	42247
pHluorin2-lycopene	2% galactose	1	0.9476	68192
pHluorin2-lycopene	2% galactose	1	1.17328	51872
pHluorin2-lycopene	2% galactose	1	1.15563	50615
pHluorin2-lycopene	2% galactose	1	0.861643	93399
pHluorin2-lycopene	2% galactose	1	0.505139	46361
pHluorin2-lycopene	2% galactose	1	0.838252	83755
pHluorin2-lycopene	2% galactose	1	1.06827	34874
pHluorin2-lycopene	2% galactose	1	1.07261	47910
pHluorin2-lycopene	2% galactose	1	1.09756	34710
pHluorin2-lycopene	2% galactose	1	1.00458	45791
pHluorin2-lycopene	2% galactose	1	0.925554	56024
pHluorin2-lycopene	2% galactose	1	0.59647	29286
pHluorin2-lycopene	2% galactose	1	0.972828	81315
pHluorin2-lycopene	2% galactose	1	0.493924	45713
pHluorin2-lycopene	2% galactose	1	1.10562	28589
pHluorin2-lycopene	2% galactose	1	0.576567	28301
pHluorin2-lycopene	2% galactose	1	1.1144	52233
pHluorin2-lycopene	2% galactose	1	0.482887	35180
pHluorin2-lycopene	2% galactose	1	0.913886	63471
pHluorin2-lycopene	2% galactose	1	0.512552	19725
pHluorin2-lycopene	2% galactose	1	1.00554	34976
pHluorin2-lycopene	2% galactose	1	0.469958	21597
pHluorin2-lycopene	2% galactose	1	0.531694	17312
pHluorin2-lycopene	2% galactose	1	1.00385	54791
pHluorin2-lycopene	2% galactose	1	0.534914	62800
pHluorin2-lycopene	2% galactose	1	0.501821	22526
pHluorin2-lycopene	2% galactose	1	1.08308	77423
pHluorin2-lycopene	2% galactose	1	1.09003	53122
pHluorin2-lycopene	2% galactose	1	0.563947	19035
pHluorin2-lycopene	2% galactose	1	0.76284	69338
pHluorin2-lycopene	2% galactose	1	1.02378	60237
pHluorin2-lycopene	2% galactose	1	1.15286	76136
pHluorin2-lycopene	2% galactose	1	1.02454	55362
pHluorin2-lycopene	2% galactose	1	1.18437	87403
pHluorin2-lycopene	2% galactose	1	0.854713	28505
pHluorin2-lycopene	2% galactose	1	0.739211	67492
pHluorin2-lycopene	2% galactose	1	1.00022	50169
pHluorin2-lycopene	2% galactose	1	1.07763	37335
pHluorin2-lycopene	2% galactose	1	0.95067	54049
pHluorin2-lycopene	2% galactose	1	1.04944	59405
pHluorin2-lycopene	2% galactose	1	0.495627	50214
pHluorin2-lycopene	2% galactose	1	0.949784	39138
pHluorin2-lycopene	2% galactose	1	1.19996	61442
pHluorin2-lycopene	2% galactose	1	0.532725	31672
pHluorin2-lycopene	2% galactose	1	0.505729	46663
pHluorin2-lycopene	2% galactose	1	0.81554	53664
pHluorin2-lycopene	2% galactose	1	0.880922	31768
pHluorin2-lycopene	2% galactose	1	1.07886	56523
pHluorin2-lycopene	2% galactose	1	0.482344	21136
pHluorin2-lycopene	2% galactose	1	0.884994	65549
pHluorin2-lycopene	2% galactose	1	0.972551	40371
pHluorin2-lycopene	2% galactose	1	0.958413	70125
pHluorin2-lycopene	2% galactose	1	0.974569	47571
pHluorin2-lycopene	2% galactose	1	0.927002	61276
pHluorin2-lycopene	2% galactose	1	0.977975	48721
pHluorin2-lycopene	2% galactose	1	0.966106	60901
pHluorin2-lycopene	2% galactose	1	1.08172	71627
pHluorin2-lycopene	2% galactose	1	0.91799	72556
pHluorin2-lycopene	2% galactose	1	0.961202	68410
pHluorin2-lycopene	2% galactose	1	0.619157	51881
pHluorin2-lycopene	2% galactose	1	0.531498	47350
pHluorin2-lycopene	2% galactose	1	0.688	58236
pHluorin2-lycopene	2% galactose	1	1.16916	91295
pHluorin2-lycopene	2% galactose	1	0.984332	40546
pHluorin2-lycopene	2% galactose	1	0.585837	50173
pHluorin2-lycopene	2% galactose	1	0.487637	19515
pHluorin2-lycopene	2% galactose	1	0.485245	23637
pHluorin2-lycopene	2% galactose	1	1.17522	33491
pHluorin2-lycopene	2% galactose	1	0.989362	62351
pHluorin2-lycopene	2% galactose	1	0.974866	73014
pHluorin2-lycopene	2% galactose	1	1.02542	94388
pHluorin2-lycopene	2% galactose	1	0.754786	34029
pHluorin2-lycopene	2% galactose	1	1.04334	50972
pHluorin2-lycopene	2% galactose	1	1.08327	51993
pHluorin2-lycopene	2% galactose	1	0.518942	30685
pHluorin2-lycopene	2% galactose	1	1.09582	43275
pHluorin2-lycopene	2% galactose	1	0.485979	22141
pHluorin2-lycopene	2% galactose	1	1.14169	60061
pHluorin2-lycopene	2% galactose	1	0.784868	28486
pHluorin2-lycopene	2% galactose	1	1.13057	41689
pHluorin2-lycopene	2% galactose	1	0.940186	87660
pHluorin2-lycopene	2% galactose	1	1.06256	34925
pHluorin2-lycopene	2% galactose	1	1.03743	43660
pHluorin2-lycopene	2% galactose	1	0.791766	69982
pHluorin2-lycopene	2% galactose	1	1.24974	63678
pHluorin2-lycopene	2% galactose	1	0.510041	36901
pHluorin2-lycopene	2% galactose	1	1.41004	46577
pHluorin2-lycopene	2% galactose	1	0.530376	42586
pHluorin2-lycopene	2% galactose	1	1.06297	38096
pHluorin2-lycopene	2% galactose	1	0.94823	96221
pHluorin2-lycopene	2% galactose	1	0.9883	33553
pHluorin2-lycopene	2% galactose	1	0.537746	33852
pHluorin2-lycopene	2% galactose	1	0.939906	68255
pHluorin2-lycopene	2% galactose	1	0.870558	34448
pHluorin2-lycopene	2% galactose	1	1.16161	62544
pHluorin2-lycopene	2% galactose	1	0.96453	26947
pHluorin2-lycopene	2% galactose	1	0.942677	51477
pHluorin2-lycopene	2% galactose	1	0.982671	62208
pHluorin2-lycopene	2% galactose	1	1.13752	44730
pHluorin2-lycopene	2% galactose	1	1.02646	41607
pHluorin2-lycopene	2% galactose	1	1.02082	35465
pHluorin2-lycopene	2% galactose	1	0.986864	61063
pHluorin2-lycopene	2% galactose	1	0.910334	42060
pHluorin2-lycopene	2% galactose	1	1.06554	32515
pHluorin2-lycopene	2% galactose	1	1.39888	48934
pHluorin2-lycopene	2% galactose	1	0.957727	39194
pHluorin2-lycopene	2% galactose	1	0.871936	33747
pHluorin2-lycopene	2% galactose	1	0.479675	31232
pHluorin2-lycopene	2% galactose	1	0.934484	39075
pHluorin2-lycopene	2% galactose	1	1.2435	44274
pHluorin2-lycopene	2% galactose	1	0.959723	38190
pHluorin2-lycopene	2% galactose	1	0.824145	67158
pHluorin2-lycopene	2% galactose	1	0.938388	48100
pHluorin2-lycopene	2% galactose	1	0.562914	21188
pHluorin2-lycopene	2% galactose	1	0.520404	52893
pHluorin2-lycopene	2% galactose	1	1.0482	32579
pHluorin2-lycopene	2% galactose	1	1.09589	30745
pHluorin2-lycopene	2% galactose	1	1.0618	68992
pHluorin2-lycopene	2% galactose	1	1.08375	68657
pHluorin2-lycopene	2% galactose	1	1.33256	42490
pHluorin2-lycopene	2% galactose	1	0.560464	52967
pHluorin2-lycopene	2% galactose	1	0.983319	74989
pHluorin2-lycopene	2% galactose	1	0.945526	60158
pHluorin2-lycopene	2% galactose	1	0.828701	56907
pHluorin2-lycopene	2% galactose	1	0.543497	47951
pHluorin2-lycopene	2% galactose	1	1.03635	81428
pHluorin2-lycopene	2% galactose	1	1.05752	79246
pHluorin2-lycopene	2% galactose	1	1.04076	67623
pHluorin2-lycopene	2% galactose	1	1.1805	41438
pHluorin2-lycopene	2% galactose	1	0.934989	40318
pHluorin2-lycopene	2% galactose	1	1.04237	41546
pHluorin2-lycopene	2% galactose	1	0.530456	54374
pHluorin2-lycopene	2% galactose	1	1.03664	68893
pHluorin2-lycopene	2% galactose	1	1.08493	58890
pHluorin2-lycopene	2% galactose	1	0.914686	51268
pHluorin2-lycopene	2% galactose	1	1.14251	36882
pHluorin2-lycopene	2% galactose	1	0.572685	45966
pHluorin2-lycopene	2% galactose	1	0.977448	40510
pHluorin2-lycopene	2% galactose	1	1.11943	53420
pHluorin2-lycopene	2% galactose	1	0.509768	27208
pHluorin2-lycopene	2% galactose	1	0.477069	42269
pHluorin2-lycopene	2% galactose	1	0.898019	37289
pHluorin2-lycopene	2% galactose	1	0.98965	55482
pHluorin2-lycopene	2% galactose	1	0.964636	69501
pHluorin2-lycopene	2% galactose	1	0.525027	49699
pHluorin2-lycopene	2% galactose	1	0.538127	30588
pHluorin2-lycopene	2% galactose	1	1.14462	25400
pHluorin2-lycopene	2% galactose	1	1.03071	34161
pHluorin2-lycopene	2% galactose	1	0.957452	61465
pHluorin2-lycopene	2% galactose	1	1.00826	68923
pHluorin2-lycopene	2% galactose	1	0.977767	49229
pHluorin2-lycopene	2% galactose	1	1.10707	35507
pHluorin2-lycopene	2% galactose	1	0.876648	44220
pHluorin2-lycopene	2% galactose	1	1.00972	62733
pHluorin2-lycopene	2% galactose	1	0.9349	48461
pHluorin2-lycopene	2% galactose	1	0.998325	50287
pHluorin2-lycopene	2% galactose	1	0.4987	27910
pHluorin2-lycopene	2% galactose	1	1.00248	66174
pHluorin2-lycopene	2% galactose	1	1.07728	89640
pHluorin2-lycopene	2% galactose	1	1.06799	66546
pHluorin2-lycopene	2% galactose	1	1.1155	33924
pHluorin2-lycopene	2% galactose	1	0.97294	41972
pHluorin2-lycopene	2% galactose	1	0.493543	43626
pHluorin2-lycopene	2% galactose	1	0.980945	53046
pHluorin2-lycopene	2% galactose	1	1.03791	77636
pHluorin2-lycopene	2% galactose	1	0.794128	64914
pHluorin2-lycopene	2% galactose	1	1.24234	40568
pHluorin2-lycopene	2% galactose	1	0.889861	37690
pHluorin2-lycopene	2% galactose	1	0.912109	43340
pHluorin2-lycopene	2% galactose	1	0.599527	16064
pHluorin2-lycopene	2% galactose	1	1.26557	42718
pHluorin2-lycopene	2% galactose	1	1.10311	60269
pHluorin2-lycopene	2% galactose	1	1.11845	41904
pHluorin2-lycopene	2% galactose	1	1.01812	75434
pHluorin2-lycopene	2% galactose	1	1.41651	45528
pHluorin2-lycopene	2% galactose	1	0.481718	50156
pHluorin2-lycopene	2% galactose	1	0.549026	24607
pHluorin2-lycopene	2% galactose	1	1.11784	71738
pHluorin2-lycopene	2% galactose	1	0.99148	70090
pHluorin2-lycopene	2% galactose	1	0.909832	68077
pHluorin2-lycopene	2% galactose	1	0.945326	66738
pHluorin2-lycopene	2% galactose	1	0.49177	42262
pHluorin2-lycopene	2% galactose	1	0.90564	26451
pHluorin2-lycopene	2% galactose	1	0.789299	35955
pHluorin2-lycopene	2% galactose	1	0.901162	26624
pHluorin2-lycopene	2% galactose	1	0.952681	56117
pHluorin2-lycopene	2% galactose	1	0.976595	63923
pHluorin2-lycopene	2% galactose	1	0.771479	56650
pHluorin2-lycopene	2% galactose	1	1.24905	71283
pHluorin2-lycopene	2% galactose	1	0.876913	57647
pHluorin2-lycopene	2% galactose	1	0.989001	33839
pHluorin2-lycopene	2% galactose	1	0.563341	41354
pHluorin2-lycopene	2% galactose	1	0.955133	53156
pHluorin2-lycopene	2% galactose	1	0.567477	27098
pHluorin2-lycopene	2% galactose	1	0.95933	63642
pHluorin2-lycopene	2% galactose	1	1.1563	36983
pHluorin2-lycopene	2% galactose	1	0.999528	65055
pHluorin2-lycopene	2% galactose	1	1.10617	45056
pHluorin2-lycopene	2% galactose	1	0.930939	41422
pHluorin2-lycopene	2% galactose	1	0.48969	27770
pHluorin2-lycopene	2% galactose	1	0.975698	100571
pHluorin2-lycopene	2% galactose	1	1.08505	42360
pHluorin2-lycopene	2% galactose	1	1.03173	69662
pHluorin2-lycopene	2% galactose	1	0.656021	66174
pHluorin2-lycopene	2% galactose	1	0.951493	60508
pHluorin2-lycopene	2% galactose	1	0.805994	59498
pHluorin2-lycopene	2% galactose	1	1.18974	58894
pHluorin2-lycopene	2% galactose	1	0.772647	52572
pHluorin2-lycopene	2% galactose	1	0.566469	52390
pHluorin2-lycopene	2% galactose	1	1.03371	48113
pHluorin2-lycopene	2% galactose	1	0.519592	24799
pHluorin2-lycopene	2% galactose	1	0.92124	91111
pHluorin2-lycopene	2% galactose	1	1.1728	66959
pHluorin2-lycopene	2% galactose	1	0.883833	27537
pHluorin2-lycopene	2% galactose	1	0.519425	23722
pHluorin2-lycopene	2% galactose	1	1.09946	37124
pHluorin2-lycopene	2% galactose	1	1.19031	44163
pHluorin2-lycopene	2% galactose	1	0.895772	36789
pHluorin2-lycopene	2% galactose	1	1.11665	43782
pHluorin2-lycopene	2% galactose	1	1.17746	54095
pHluorin2-lycopene	2% galactose	1	0.911198	65319
pHluorin2-lycopene	2% galactose	1	0.955953	41908
pHluorin2-lycopene	2% galactose	1	1.21175	63722
pHluorin2-lycopene	2% galactose	1	1.0507	41268
pHluorin2-lycopene	2% galactose	1	1.04923	70082
pHluorin2-lycopene	2% galactose	1	1.0856	43701
pHluorin2-lycopene	2% galactose	1	0.644817	53088
pHluorin2-lycopene	2% galactose	1	1.38699	44167
pHluorin2-lycopene	2% galactose	1	0.740612	30304
pHluorin2-lycopene	2% galactose	1	0.921912	32977
pHluorin2-lycopene	2% galactose	1	1.09068	34113
pHluorin2-lycopene	2% galactose	1	0.498762	17357
pHluorin2-lycopene	2% galactose	1	0.450915	16690
pHluorin2-lycopene	2% galactose	1	0.556246	20385
pHluorin2-lycopene	2% galactose	1	0.975996	51027
pHluorin2-lycopene	2% galactose	1	1.16475	71963
pHluorin2-lycopene	2% galactose	1	1.20413	41134
pHluorin2-lycopene	2% galactose	1	1.09977	47599
pHluorin2-lycopene	2% galactose	1	1.10276	24518
pHluorin2-lycopene	2% galactose	1	1.17474	32771
pHluorin2-lycopene	2% galactose	1	0.81424	67127
pHluorin2-lycopene	2% galactose	1	1.04267	74460
pHluorin2-lycopene	2% galactose	1	0.953659	36224
pHluorin2-lycopene	2% galactose	1	0.887006	41338
pHluorin2-lycopene	2% galactose	1	1.28365	84351
pHluorin2-lycopene	2% galactose	1	0.521035	40594
pHluorin2-lycopene	2% galactose	1	0.877391	72492
pHluorin2-lycopene	2% galactose	1	1.03758	54723
pHluorin2-lycopene	2% galactose	1	1.01862	57552
pHluorin2-lycopene	2% galactose	1	0.878662	48891
pHluorin2-lycopene	2% galactose	1	1.40742	25554
pHluorin2-lycopene	2% galactose	1	1.04173	52681
pHluorin2-lycopene	2% galactose	1	1.09695	36154
pHluorin2-lycopene	2% galactose	1	0.935767	64978
pHluorin2-lycopene	2% galactose	1	1.20357	89668
pHluorin2-lycopene	2% galactose	1	0.488912	38675
pHluorin2-lycopene	2% galactose	1	1.0297	95894
pHluorin2-lycopene	2% galactose	1	1.22069	83580
pHluorin2-lycopene	2% galactose	1	1.04803	34874
pHluorin2-lycopene	2% galactose	1	0.908397	80021
pHluorin2-lycopene	2% galactose	1	1.10671	41288
pHluorin2-lycopene	2% galactose	1	0.977712	30831
pHluorin2-lycopene	2% galactose	1	0.891549	41898
pHluorin2-lycopene	2% galactose	1	0.828901	46566
pHluorin2-lycopene	2% galactose	1	0.942206	37849
pHluorin2-lycopene	2% galactose	1	0.56664	16966
pHluorin2-lycopene	2% galactose	1	1.07758	55579
pHluorin2-lycopene	2% galactose	1	0.903556	56574
pHluorin2-lycopene	2% galactose	1	1.14467	42823
pHluorin2-lycopene	2% galactose	1	0.977258	46852
pHluorin2-lycopene	2% galactose	1	0.526913	18113
pHluorin2-lycopene	2% galactose	1	1.10522	79505
pHluorin2-lycopene	2% galactose	1	0.583069	17991
pHluorin2-lycopene	2% galactose	1	0.861457	61565
pHluorin2-lycopene	2% galactose	1	0.888112	62635
pHluorin2-lycopene	2% galactose	1	0.942325	52882
pHluorin2-lycopene	2% galactose	1	1.33857	31695
pHluorin2-lycopene	2% galactose	1	0.911504	36962
pHluorin2-lycopene	2% galactose	1	0.86874	74048
pHluorin2-lycopene	2% galactose	1	0.622721	49077
pHluorin2-lycopene	2% galactose	1	1.02204	37014
pHluorin2-lycopene	2% galactose	1	0.515224	28892
pHluorin2-lycopene	2% galactose	1	0.727564	62440
pHluorin2-lycopene	2% galactose	1	0.610215	37437
pHluorin2-lycopene	2% galactose	1	0.588797	36905
pHluorin2-lycopene	2% galactose	1	0.516867	51863
pHluorin2-lycopene	2% galactose	1	1.06382	40098
pHluorin2-lycopene	2% galactose	1	0.987407	74213
pHluorin2-lycopene	2% galactose	1	1.04461	62502
pHluorin2-lycopene	2% galactose	1	0.55081	22867
pHluorin2-lycopene	2% galactose	1	0.511384	43000
pHluorin2-lycopene	2% galactose	1	0.697527	32559
pHluorin2-lycopene	2% galactose	1	1.2417	58365
pHluorin2-lycopene	2% galactose	1	1.39614	69291
pHluorin2-lycopene	2% galactose	1	0.468827	27103
pHluorin2-lycopene	2% galactose	1	0.577847	52127
pHluorin2-lycopene	2% galactose	1	0.510038	40388
pHluorin2-lycopene	2% galactose	1	1.06218	63446
pHluorin2-lycopene	2% galactose	1	0.98106	59189
pHluorin2-lycopene	2% galactose	1	1.03043	74010
pHluorin2-lycopene	2% galactose	1	0.569852	74823
pHluorin2-lycopene	2% galactose	1	0.472554	22741
pHluorin2-lycopene	2% galactose	1	1.09147	55928
pHluorin2-lycopene	2% galactose	1	0.983643	44967
pHluorin2-lycopene	2% galactose	1	1.0824	61357
pHluorin2-lycopene	2% galactose	1	1.29988	70749
pHluorin2-lycopene	2% galactose	1	1.09067	64370
pHluorin2-lycopene	2% galactose	1	0.544237	45588
pHluorin2-lycopene	2% galactose	1	1.06035	59830
pHluorin2-lycopene	2% galactose	1	0.502452	31411
pHluorin2-lycopene	2% galactose	1	0.508529	41402
pHluorin2-lycopene	2% galactose	1	0.53172	46795
pHluorin2-lycopene	2% galactose	1	1.05045	40636
pHluorin2-lycopene	2% galactose	1	0.87212	30950
pHluorin2-lycopene	2% galactose	1	0.76584	28701
pHluorin2-lycopene	2% galactose	1	0.490986	22738
pHluorin2-lycopene	2% galactose	1	0.91145	61944
pHluorin2-lycopene	2% galactose	1	0.923321	53552
pHluorin2-lycopene	2% galactose	1	1.13111	18551
pHluorin2-lycopene	2% galactose	1	0.54765	53436
pHluorin2-lycopene	2% galactose	1	0.501286	37160
pHluorin2-lycopene	2% galactose	1	1.04982	82482
pHluorin2-lycopene	2% galactose	1	0.558961	25631
pHluorin2-lycopene	2% galactose	1	0.49236	41485
pHluorin2-lycopene	2% galactose	1	1.00012	40628
pHluorin2-lycopene	2% galactose	1	0.793529	70335
pHluorin2-lycopene	2% galactose	1	0.85281	67865
pHluorin2-lycopene	2% galactose	1	0.492743	20588
pHluorin2-lycopene	2% galactose	1	1.09832	31044
pHluorin2-lycopene	2% galactose	1	1.02496	60064
pHluorin2-lycopene	2% galactose	1	1.38218	44388
pHluorin2-lycopene	2% galactose	1	0.997749	39289
pHluorin2-lycopene	2% galactose	1	0.489852	40604
pHluorin2-lycopene	2% galactose	1	1.18526	92525
pHluorin2-lycopene	2% galactose	1	0.876567	56936
pHluorin2-lycopene	2% galactose	1	1.03814	30470
pHluorin2-lycopene	2% galactose	1	0.69697	87050
pHluorin2-lycopene	2% galactose	1	0.979052	61560
pHluorin2-lycopene	2% galactose	1	1.2031	54977
pHluorin2-lycopene	2% galactose	1	1.01248	44672
pHluorin2-lycopene	2% galactose	1	0.720517	59442
pHluorin2-lycopene	2% galactose	1	1.09545	46985
pHluorin2-lycopene	2% galactose	1	0.463806	19041
pHluorin2-lycopene	2% galactose	1	0.967297	47985
pHluorin2-lycopene	2% galactose	1	0.608179	65356
pHluorin2-lycopene	2% galactose	1	0.979934	57610
pHluorin2-lycopene	2% galactose	1	1.1827	81796
pHluorin2-lycopene	2% galactose	1	1.10871	56110
pHluorin2-lycopene	2% galactose	1	1.07061	71631
pHluorin2-lycopene	2% galactose	1	0.541539	29512
pHluorin2-lycopene	2% galactose	1	0.51121	26510
pHluorin2-lycopene	2% galactose	1	0.974056	61010
pHluorin2-lycopene	2% galactose	1	1.0352	41483
pHluorin2-lycopene	2% galactose	1	0.953169	65563
pHluorin2-lycopene	2% galactose	1	0.672067	30231
pHluorin2-lycopene	2% galactose	1	1.4621	30873
pHluorin2-lycopene	2% galactose	1	1.1391	74357
pHluorin2-lycopene	2% galactose	1	0.496085	18755
pHluorin2-lycopene	2% galactose	1	0.64737	22367
pHluorin2-lycopene	2% galactose	1	0.95831	79048
pHluorin2-lycopene	2% galactose	1	1.05827	66409
pHluorin2-lycopene	2% galactose	1	0.935295	45659
pHluorin2-lycopene	2% galactose	1	1.03609	51737
pHluorin2-lycopene	2% galactose	1	1.03775	38014
pHluorin2-lycopene	2% galactose	1	0.964232	47762
pHluorin2-lycopene	2% galactose	1	0.973944	31177
pHluorin2-lycopene	2% galactose	1	0.770976	27869
pHluorin2-lycopene	2% galactose	1	1.05196	73995
pHluorin2-lycopene	2% galactose	1	1.09281	60070
pHluorin2-lycopene	2% galactose	1	0.977368	83705
pHluorin2-lycopene	2% galactose	1	0.830499	64812
pHluorin2-lycopene	2% galactose	1	0.974005	55741
pHluorin2-lycopene	2% galactose	1	1.00151	62520
pHluorin2-lycopene	2% galactose	1	1.20342	74143
pHluorin2-lycopene	2% galactose	1	0.595002	51940
pHluorin2-lycopene	2% galactose	1	1.05528	60891
pHluorin2-lycopene	2% galactose	1	1.07145	71216
pHluorin2-lycopene	2% galactose	1	0.624282	21606
pHluorin2-lycopene	2% galactose	1	0.961142	49653
pHluorin2-lycopene	2% galactose	1	0.849304	44414
pHluorin2-lycopene	2% galactose	1	0.987515	65562
pHluorin2-lycopene	2% galactose	1	0.662314	41417
pHluorin2-lycopene	2% galactose	1	1.14069	43111
pHluorin2-lycopene	2% galactose	1	0.835411	77421
pHluorin2-lycopene	2% galactose	1	0.473063	36186
pHluorin2-lycopene	2% galactose	1	0.991012	37954
pHluorin2-lycopene	2% galactose	1	1.11468	64810
pHluorin2-lycopene	2% galactose	1	0.491658	41690
pHluorin2-lycopene	2% galactose	1	1.10129	61293
pHluorin2-lycopene	2% galactose	1	0.918578	60091
pHluorin2-lycopene	2% galactose	1	1.12631	65668
pHluorin2-lycopene	2% galactose	1	0.981267	42241
pHluorin2-lycopene	2% galactose	1	0.949787	63138
pHluorin2-lycopene	2% galactose	1	0.742044	34784
pHluorin2-lycopene	2% galactose	1	1.24135	58923
pHluorin2-lycopene	2% galactose	1	0.78595	81187
pHluorin2-lycopene	2% galactose	1	1.02153	81074
pHluorin2-lycopene	2% galactose	1	1.04464	66140
pHluorin2-lycopene	2% galactose	1	0.719467	40458
pHluorin2-lycopene	2% galactose	1	0.479303	41558
pHluorin2-lycopene	2% galactose	1	0.861886	51664
pHluorin2-lycopene	2% galactose	1	1.03199	62640
pHluorin2-lycopene	2% galactose	1	1.13296	36647
pHluorin2-lycopene	2% galactose	1	1.08864	19912
pHluorin2-lycopene	2% galactose	1	0.498637	33158
pHluorin2-lycopene	2% galactose	1	1.12297	51572
pHluorin2-lycopene	2% galactose	1	1.0799	54156
pHluorin2-lycopene	2% galactose	1	0.5678	52297
pHluorin2-lycopene	2% galactose	1	0.982835	84119
pHluorin2-lycopene	2% galactose	1	1.36323	35576
pHluorin2-lycopene	2% galactose	1	0.974614	71945
pHluorin2-lycopene	2% galactose	1	0.564467	19603
pHluorin2-lycopene	2% galactose	1	1.02391	38248
pHluorin2-lycopene	2% galactose	1	0.911474	34189
pHluorin2-lycopene	2% galactose	1	1.01846	58009
pHluorin2-lycopene	2% galactose	1	1.05389	35380
pHluorin2-lycopene	2% galactose	1	0.887488	48490
pHluorin2-lycopene	2% galactose	1	0.56298	16423
pHluorin2-lycopene	2% galactose	1	0.523781	22311
pHluorin2-lycopene	2% galactose	1	0.575403	16657
pHluorin2-lycopene	2% galactose	1	0.556815	18359
pHluorin2-lycopene	2% galactose	1	0.959407	34009
pHluorin2-lycopene	2% galactose	1	1.03341	31403
pHluorin2-lycopene	2% galactose	1	1.10007	40922
pHluorin2-lycopene	2% galactose	1	0.876797	37729
pHluorin2-lycopene	2% galactose	1	1.07072	36648
pHluorin2-lycopene	2% galactose	1	1.12237	91530
pHluorin2-lycopene	2% galactose	1	0.454249	27404
pHluorin2-lycopene	2% galactose	1	1.11244	35926
pHluorin2-lycopene	2% galactose	1	1.11997	39326
pHluorin2-lycopene	2% galactose	1	1.15393	44108
pHluorin2-lycopene	2% galactose	1	0.468314	33944
pHluorin2-lycopene	2% galactose	1	1.05002	56779
pHluorin2-lycopene	2% galactose	1	1.01952	43297
pHluorin2-lycopene	2% galactose	1	0.503086	34832
pHluorin2-lycopene	2% galactose	1	0.955761	57390
pHluorin2-lycopene	2% galactose	1	1.07701	70341
pHluorin2-lycopene	2% galactose	1	0.496788	24384
pHluorin2-lycopene	2% galactose	1	0.965868	43812
pHluorin2-lycopene	2% galactose	1	0.934824	60857
pHluorin2-lycopene	2% galactose	1	1.02728	15666
pHluorin2-lycopene	2% galactose	1	1.16003	44663
pHluorin2-lycopene	2% galactose	1	1.13984	37584
pHluorin2-lycopene	2% galactose	1	0.590006	17180
pHluorin2-lycopene	2% galactose	1	0.615149	62264
pHluorin2-lycopene	2% galactose	1	1.07076	69232
pHluorin2-lycopene	2% galactose	1	1.04195	52684
pHluorin2-lycopene	2% galactose	1	1.07237	54660
pHluorin2-lycopene	2% galactose	1	1.09883	31192
pHluorin2-lycopene	2% galactose	1	0.841356	29988
pHluorin2-lycopene	2% galactose	1	0.889054	66118
pHluorin2-lycopene	2% galactose	1	1.06826	43682
pHluorin2-lycopene	2% galactose	1	0.497566	31113
pHluorin2-lycopene	2% galactose	1	0.978465	90736
pHluorin2-lycopene	2% galactose	1	0.915249	39302
pHluorin2-lycopene	2% galactose	1	0.983367	48593
pHluorin2-lycopene	2% galactose	1	0.927026	51413
pHluorin2-lycopene	2% galactose	1	0.965926	36113
pHluorin2-lycopene	2% galactose	1	0.854458	41847
pHluorin2-lycopene	2% galactose	1	0.995232	107549
pHluorin2-lycopene	2% galactose	1	1.0283	68119
pHluorin2-lycopene	2% galactose	1	1.06609	38028
pHluorin2-lycopene	2% galactose	1	0.971217	75096
pHluorin2-lycopene	2% galactose	1	0.89498	52243
pHluorin2-lycopene	2% galactose	1	1.22153	36116
pHluorin2-lycopene	2% galactose	1	0.897735	70267
pHluorin2-lycopene	2% galactose	1	1.17943	42773
pHluorin2-lycopene	2% galactose	1	0.971823	43688
pHluorin2-lycopene	2% galactose	1	0.652422	63810
pHluorin2-lycopene	2% galactose	1	1.01996	40414
pHluorin2-lycopene	2% galactose	1	0.919495	37558
pHluorin2-lycopene	2% galactose	1	0.578039	25713
pHluorin2-lycopene	2% galactose	1	0.97303	59196
pHluorin2-lycopene	2% galactose	1	1.06904	26616
pHluorin2-lycopene	2% galactose	1	1.01851	62082
pHluorin2-lycopene	2% galactose	1	0.738964	63252
pHluorin2-lycopene	2% galactose	1	1.06862	47099
pHluorin2-lycopene	2% galactose	1	1.1381	61441
pHluorin2-lycopene	2% galactose	1	0.90681	54216
pHluorin2-lycopene	2% galactose	1	0.942945	55039
pHluorin2-lycopene	2% galactose	1	1.1253	60244
pHluorin2-lycopene	2% galactose	1	1.06116	74658
pHluorin2-lycopene	2% galactose	1	1.01297	49818
pHluorin2-lycopene	2% galactose	1	0.838231	48606
pHluorin2-lycopene	2% galactose	1	0.470171	27012
pHluorin2-lycopene	2% galactose	1	1.03247	53617
pHluorin2-lycopene	2% galactose	1	0.915725	65069
pHluorin2-lycopene	2% galactose	1	0.957789	66528
pHluorin2-lycopene	2% galactose	1	1.16057	43091
pHluorin2-lycopene	2% galactose	1	0.873234	65814
pHluorin2-lycopene	2% galactose	1	0.746525	47975
pHluorin2-lycopene	2% galactose	1	0.465079	35717
pHluorin2-lycopene	2% galactose	1	0.509862	33142
pHluorin2-lycopene	2% galactose	1	0.521848	41273
pHluorin2-lycopene	2% galactose	1	1.02955	40106
pHluorin2-lycopene	2% galactose	1	1.06558	67022
pHluorin2-lycopene	2% galactose	1	1.02542	78191
pHluorin2-lycopene	2% galactose	1	1.0474	38297
pHluorin2-lycopene	2% galactose	1	0.669975	19400
pHluorin2-lycopene	2% galactose	1	0.916716	67599
pHluorin2-lycopene	2% galactose	1	1.08397	44367
pHluorin2-lycopene	2% galactose	1	1.04177	77302
pHluorin2-lycopene	2% galactose	1	0.548929	54805
pHluorin2-lycopene	2% galactose	1	1.10811	62414
pHluorin2-lycopene	2% galactose	1	1.04681	74542
pHluorin2-lycopene	2% galactose	1	0.690268	38485
pHluorin2-lycopene	2% galactose	1	1.22247	42663
pHluorin2-lycopene	2% galactose	1	1.01373	47921
pHluorin2-lycopene	2% galactose	1	0.968097	42333
pHluorin2-lycopene	2% galactose	1	1.01562	31408
pHluorin2-lycopene	2% galactose	1	1.13318	68161
pHluorin2-lycopene	2% galactose	1	0.946112	56494
pHluorin2-lycopene	2% galactose	1	0.988358	31593
pHluorin2-lycopene	2% galactose	1	0.502115	44510
pHluorin2-lycopene	2% galactose	1	0.982784	41686
pHluorin2-lycopene	2% galactose	1	0.511765	51654
pHluorin2-lycopene	2% galactose	1	0.923965	51176
pHluorin2-lycopene	2% galactose	1	1.31379	65806
pHluorin2-lycopene	2% galactose	1	0.997537	42250
pHluorin2-lycopene	2% galactose	1	0.947579	65584
pHluorin2-lycopene	2% galactose	1	0.505957	44943
pHluorin2-lycopene	2% galactose	1	0.936658	56953
pHluorin2-lycopene	2% galactose	1	1.40009	28407
pHluorin2-lycopene	2% galactose	1	0.919655	59100
pHluorin2-lycopene	2% galactose	1	1.09477	73564
pHluorin2-lycopene	2% galactose	1	1.03312	73339
pHluorin2-lycopene	2% galactose	1	1.00823	36588
pHluorin2-lycopene	2% galactose	1	0.589883	46837
pHluorin2-lycopene	2% galactose	1	1.04685	54415
pHluorin2-lycopene	2% galactose	1	1.10256	91191
pHluorin2-lycopene	2% galactose	1	1.03908	65005
pHluorin2-lycopene	2% galactose	1	0.979481	61617
pHluorin2-lycopene	2% galactose	1	1.06995	45704
pHluorin2-lycopene	2% galactose	1	1.22726	35733
pHluorin2-lycopene	2% galactose	1	0.622304	54990
pHluorin2-lycopene	2% galactose	1	0.485725	37889
pHluorin2-lycopene	2% galactose	1	0.993124	57724
pHluorin2-lycopene	2% galactose	1	1.08582	37297
pHluorin2-lycopene	2% galactose	1	0.546976	29174
pHluorin2-lycopene	2% galactose	1	0.518059	18545
pHluorin2-lycopene	2% galactose	1	0.50543	38257
pHluorin2-lycopene	2% galactose	1	1.09304	33423
pHluorin2-lycopene	2% galactose	1	1.14608	49485
pHluorin2-lycopene	2% galactose	1	0.935055	35102
pHluorin2-lycopene	2% galactose	1	0.553072	31752
pHluorin2-lycopene	2% galactose	1	1.02837	82826
pHluorin2-lycopene	2% galactose	1	0.536362	29173
pHluorin2-lycopene	2% galactose	1	1.12155	66334
pHluorin2-lycopene	2% galactose	1	1.02996	85445
pHluorin2-lycopene	2% galactose	1	1.25505	41942
pHluorin2-lycopene	2% galactose	1	0.464176	39096
pHluorin2-lycopene	2% galactose	1	1.06785	62930
pHluorin2-lycopene	2% galactose	1	0.750618	57141
pHluorin2-lycopene	2% galactose	1	0.856503	45449
pHluorin2-lycopene	2% galactose	1	0.566387	69172
pHluorin2-lycopene	2% galactose	1	1.08666	35640
pHluorin2-lycopene	2% galactose	1	1.27578	51039
pHluorin2-lycopene	2% galactose	1	0.564725	52653
pHluorin2-lycopene	2% galactose	1	0.892887	46974
pHluorin2-lycopene	2% galactose	1	1.14327	41873
pHluorin2-lycopene	2% galactose	1	0.555528	46413
pHluorin2-lycopene	2% galactose	1	1.00873	84839
pHluorin2-lycopene	2% galactose	1	0.525718	29711
pHluorin2-lycopene	2% galactose	1	0.980388	55895
pHluorin2-lycopene	2% galactose	1	1.18379	24926
pHluorin2-lycopene	2% galactose	1	1.16322	80198
pHluorin2-lycopene	2% galactose	1	0.483761	29066
pHluorin2-lycopene	2% galactose	1	1.42589	50033
pHluorin2-lycopene	2% galactose	1	0.550422	43894
pHluorin2-lycopene	2% galactose	1	0.512899	13314
pHluorin2-lycopene	2% galactose	1	0.868009	57422
pHluorin2-lycopene	2% galactose	1	0.589046	56841
pHluorin2-lycopene	2% galactose	1	1.03706	42301
pHluorin2-lycopene	2% galactose	1	1.46973	30775
pHluorin2-lycopene	2% galactose	1	0.949935	44240
pHluorin2-lycopene	2% galactose	1	1.00955	36190
pHluorin2-lycopene	2% galactose	1	0.906207	33342
pHluorin2-lycopene	2% galactose	1	0.487378	21392
pHluorin2-lycopene	2% galactose	1	0.914434	39931
pHluorin2-lycopene	2% galactose	1	0.875667	46288
pHluorin2-lycopene	2% galactose	1	0.907436	87130
pHluorin2-lycopene	2% galactose	1	1.10742	51887
pHluorin2-lycopene	2% galactose	1	0.775291	37797
pHluorin2-lycopene	2% galactose	1	0.739088	52190
pHluorin2-lycopene	2% galactose	1	0.996325	65271
pHluorin2-lycopene	2% galactose	1	0.844133	60821
pHluorin2-lycopene	2% galactose	1	1.06607	66728
pHluorin2-lycopene	2% galactose	1	0.977161	59589
pHluorin2-lycopene	2% galactose	1	0.50406	36872
pHluorin2-lycopene	2% galactose	1	1.01123	49978
pHluorin2-lycopene	2% galactose	1	1.4021	61661
pHluorin2-lycopene	2% galactose	1	0.862579	46979
pHluorin2-lycopene	2% galactose	1	0.4999	37920
pHluorin2-lycopene	2% galactose	1	1.04326	82097
pHluorin2-lycopene	2% galactose	1	0.722291	36291
pHluorin2-lycopene	2% galactose	1	0.768668	51407
pHluorin2-lycopene	2% galactose	1	0.939031	47801
pHluorin2-lycopene	2% galactose	1	1.16171	74573
pHluorin2-lycopene	2% galactose	1	1.0394	52994
pHluorin2-lycopene	2% galactose	1	1.01346	51097
pHluorin2-lycopene	2% galactose	1	0.564415	38118
pHluorin2-lycopene	2% galactose	1	1.04986	111284
pHluorin2-lycopene	2% galactose	1	1.08111	31671
pHluorin2-lycopene	2% galactose	1	0.995617	27473
pHluorin2-lycopene	2% galactose	1	0.546893	41377
pHluorin2-lycopene	2% galactose	1	0.903214	41293
pHluorin2-lycopene	2% galactose	1	0.49635	40767
pHluorin2-lycopene	2% galactose	1	0.991177	26178
pHluorin2-lycopene	2% galactose	1	0.982863	59877
pHluorin2-lycopene	2% galactose	1	1.18238	38898
pHluorin2-lycopene	2% galactose	1	0.632653	48876
pHluorin2-lycopene	2% galactose	1	0.740875	42075
pHluorin2-lycopene	2% galactose	1	0.529223	52783
pHluorin2-lycopene	2% galactose	1	1.27342	35665
pHluorin2-lycopene	2% galactose	1	0.973846	63788
pHluorin2-lycopene	2% galactose	1	0.933042	51667
pHluorin2-lycopene	2% galactose	1	0.596121	26958
pHluorin2-lycopene	2% galactose	1	0.52788	54147
pHluorin2-lycopene	2% galactose	1	0.48721	28496
pHluorin2-lycopene	2% galactose	1	1.00911	53387
pHluorin2-lycopene	2% galactose	1	1.06206	73720
pHluorin2-lycopene	2% galactose	1	0.899457	55732
pHluorin2-lycopene	2% galactose	1	0.501046	45647
pHluorin2-lycopene	2% galactose	1	1.01828	61859
pHluorin2-lycopene	2% galactose	1	0.521037	39717
pHluorin2-lycopene	2% galactose	1	0.890645	65698
pHluorin2-lycopene	2% galactose	1	1.25272	61842
pHluorin2-lycopene	2% galactose	1	0.546229	53009
pHluorin2-lycopene	2% galactose	1	1.03698	53377
pHluorin2-lycopene	2% galactose	1	0.996865	69823
pHluorin2-lycopene	2% galactose	1	1.08399	62896
pHluorin2-lycopene	2% galactose	1	0.967429	58474
pHluorin2-lycopene	2% galactose	1	0.745349	59150
pHluorin2-lycopene	2% galactose	1	0.524859	35085
pHluorin2-lycopene	2% galactose	1	0.980339	71196
pHluorin2-lycopene	2% galactose	1	1.0298	68964
pHluorin2-lycopene	2% galactose	1	0.917093	36483
pHluorin2-lycopene	2% galactose	1	0.966209	56810
pHluorin2-lycopene	2% galactose	1	0.943277	61940
pHluorin2-lycopene	2% galactose	1	1.04751	35112
pHluorin2-lycopene	2% galactose	1	1.09949	42365
pHluorin2-lycopene	2% galactose	1	1.04972	57226
pHluorin2-lycopene	2% galactose	1	1.04745	68643
pHluorin2-lycopene	2% galactose	1	0.579678	60031
pHluorin2-lycopene	2% galactose	1	1.11874	84947
pHluorin2-lycopene	2% galactose	1	0.50919	27555
pHluorin2-lycopene	2% galactose	1	1.20212	39577
pHluorin2-lycopene	2% galactose	1	0.802293	41493
pHluorin2-lycopene	2% galactose	1	1.03578	90120
pHluorin2-lycopene	2% galactose	1	1.02588	52770
pHluorin2-lycopene	2% galactose	1	1.12827	80123
pHluorin2-lycopene	2% galactose	1	0.987608	37852
pHluorin2-lycopene	2% galactose	1	0.494841	22730
pHluorin2-lycopene	2% galactose	1	0.813023	41396
pHluorin2-lycopene	2% galactose	1	0.563899	43595
pHluorin2-lycopene	2% galactose	1	0.995944	45872
pHluorin2-lycopene	2% galactose	1	0.588314	42442
pHluorin2-lycopene	2% galactose	1	1.02669	53954
pHluorin2-lycopene	2% galactose	1	0.872599	54208
pHluorin2-lycopene	2% galactose	1	1.13833	27131
pHluorin2-lycopene	2% galactose	1	0.837015	50367
pHluorin2-lycopene	2% galactose	1	1.02366	65461
pHluorin2-lycopene	2% galactose	1	0.681766	21949
pHluorin2-lycopene	2% galactose	1	1.13642	40898
pHluorin2-lycopene	2% galactose	1	0.96563	31110
pHluorin2-lycopene	2% galactose	1	1.07031	43752
pHluorin2-lycopene	2% galactose	1	0.989989	30717
pHluorin2-lycopene	2% galactose	1	1.01756	76827
pHluorin2-lycopene	2% galactose	1	1.0334	61767
pHluorin2-lycopene	2% galactose	1	0.557469	43660
pHluorin2-lycopene	2% galactose	1	0.543303	35734
pHluorin2-lycopene	2% galactose	1	1.22216	117952
pHluorin2-lycopene	2% galactose	1	1.01485	65757
pHluorin2-lycopene	2% galactose	1	0.536974	29487
pHluorin2-lycopene	2% galactose	1	1.19642	38230
pHluorin2-lycopene	2% galactose	1	1.13105	79404
pHluorin2-lycopene	2% galactose	1	0.98998	63419
pHluorin2-lycopene	2% galactose	1	0.479334	38037
pHluorin2-lycopene	2% galactose	1	0.623156	16775
pHluorin2-lycopene	2% galactose	1	0.488633	49863
pHluorin2-lycopene	2% galactose	1	0.969357	57723
pHluorin2-lycopene	2% galactose	1	1.14112	69560
pHluorin2-lycopene	2% galactose	1	1.07524	46009
pHluorin2-lycopene	2% galactose	1	1.03611	54004
pHluorin2-lycopene	2% galactose	1	0.460477	32887
pHluorin2-lycopene	2% galactose	1	0.737349	78315
pHluorin2-lycopene	2% galactose	1	1.00739	64998
pHluorin2-lycopene	2% galactose	1	1.08036	63976
pHluorin2-lycopene	2% galactose	1	0.989979	34319
pHluorin2-lycopene	2% galactose	1	0.994203	71843
pHluorin2-lycopene	2% galactose	1	1.01955	47767
pHluorin2-lycopene	2% galactose	1	0.572702	25342
pHluorin2-lycopene	2% galactose	1	0.903749	55532
pHluorin2-lycopene	2% galactose	1	1.13269	51155
pHluorin2-lycopene	2% galactose	1	1.01627	59740
pHluorin2-lycopene	2% galactose	1	1.13011	78497
pHluorin2-lycopene	2% galactose	1	1.05896	80372
pHluorin2-lycopene	2% galactose	1	0.965499	60516
pHluorin2-lycopene	2% galactose	1	1.03865	73386
pHluorin2-lycopene	2% galactose	1	1.06432	69093
pHluorin2-lycopene	2% galactose	1	1.00866	72315
pHluorin2-lycopene	2% galactose	1	1.05696	61196
pHluorin2-lycopene	2% galactose	1	1.09742	64510
pHluorin2-lycopene	2% galactose	1	1.20625	78911
pHluorin2-lycopene	2% galactose	1	1.08853	35222
pHluorin2-lycopene	2% galactose	1	0.592602	48343
pHluorin2-lycopene	2% galactose	1	1.06845	81368
pHluorin2-lycopene	2% galactose	1	0.717437	54925
pHluorin2-lycopene	2% galactose	1	1.07278	30367
pHluorin2-lycopene	2% galactose	1	0.967545	58195
pHluorin2-lycopene	2% galactose	1	0.517208	46987
pHluorin2-lycopene	2% galactose	1	1.09581	65725
pHluorin2-lycopene	2% galactose	1	1.33643	76984
pHluorin2-lycopene	2% galactose	1	1.03453	60227
pHluorin2-lycopene	2% galactose	1	0.494937	39201
pHluorin2-lycopene	2% galactose	1	1.19313	43134
pHluorin2-lycopene	2% galactose	1	0.910885	72750
pHluorin2-lycopene	2% galactose	1	0.796368	31685
pHluorin2-lycopene	2% galactose	1	0.997836	39038
pHluorin2-lycopene	2% galactose	1	1.20886	34821
pHluorin2-lycopene	2% galactose	1	0.521212	29713
pHluorin2-lycopene	2% galactose	1	0.949968	59371
pHluorin2-lycopene	2% galactose	1	1.04759	46632
pHluorin2-lycopene	2% galactose	1	0.744956	54956
pHluorin2-lycopene	2% galactose	1	1.0158	65937
pHluorin2-lycopene	2% galactose	1	1.04287	72487
pHluorin2-lycopene	2% galactose	1	0.600917	36231
pHluorin2-lycopene	2% galactose	1	0.996235	57643
pHluorin2-lycopene	2% galactose	1	1.08872	44822
pHluorin2-lycopene	2% galactose	1	0.954726	62023
pHluorin2-lycopene	2% galactose	1	0.48393	27221
pHluorin2-lycopene	2% galactose	1	1.04577	70879
pHluorin2-lycopene	2% galactose	1	1.13451	67280
pHluorin2-lycopene	2% galactose	1	1.07553	79174
pHluorin2-lycopene	2% galactose	1	1.05961	57867
pHluorin2-lycopene	2% galactose	1	0.625313	30241
pHluorin2-lycopene	2% galactose	1	1.06407	39474
pHluorin2-lycopene	2% galactose	1	0.847527	42347
pHluorin2-lycopene	2% galactose	1	1.08473	73830
pHluorin2-lycopene	2% galactose	1	0.527105	48182
pHluorin2-lycopene	2% galactose	1	1.03601	45052
pHluorin2-lycopene	2% galactose	1	1.09523	66650
pHluorin2-lycopene	2% galactose	1	0.872954	42605
pHluorin2-lycopene	2% galactose	1	1.06993	73133
pHluorin2-lycopene	2% galactose	1	0.782733	56066
pHluorin2-lycopene	2% galactose	1	1.04829	60416
pHluorin2-lycopene	2% galactose	1	0.911432	61797
pHluorin2-lycopene	2% galactose	1	1.0795	39785
pHluorin2-lycopene	2% galactose	1	1.06789	36547
pHluorin2-lycopene	2% galactose	1	1.04674	33367
pHluorin2-lycopene	2% galactose	1	1.08687	95208
pHluorin2-lycopene	2% galactose	1	1.02494	58695
pHluorin2-lycopene	2% galactose	1	0.501466	45322
pHluorin2-lycopene	2% galactose	1	0.557161	27602
pHluorin2-lycopene	2% galactose	1	0.488374	46029
pHluorin2-lycopene	2% galactose	1	0.503031	31640
pHluorin2-lycopene	2% galactose	1	0.508865	47620
pHluorin2-lycopene	2% galactose	1	1.25763	33531
pHluorin2-lycopene	2% galactose	1	1.42153	26300
pHluorin2-lycopene	2% galactose	1	0.523718	18452
pHluorin2-lycopene	2% galactose	1	0.624727	24401
pHluorin2-lycopene	2% galactose	1	1.08952	72799
pHluorin2-lycopene	2% galactose	1	0.885518	93680
pHluorin2-lycopene	2% galactose	1	0.992642	51583
pHluorin2-lycopene	2% galactose	1	0.974979	40318
pHluorin2-lycopene	2% galactose	1	1.04284	67533
pHluorin2-lycopene	2% galactose	1	0.907569	78356
pHluorin2-lycopene	2% galactose	1	0.515736	43039
pHluorin2-lycopene	2% galactose	1	1.03395	66559
pHluorin2-lycopene	2% galactose	1	1.01933	35544
pHluorin2-lycopene	2% galactose	1	1.01771	36967
pHluorin2-lycopene	2% galactose	1	0.970934	69713
pHluorin2-lycopene	2% galactose	1	0.573338	41815
pHluorin2-lycopene	2% galactose	1	0.992439	54918
pHluorin2-lycopene	2% galactose	1	0.880836	38315
pHluorin2-lycopene	2% galactose	1	1.17501	41232
pHluorin2-lycopene	2% galactose	1	1.01441	63716
pHluorin2-lycopene	2% galactose	1	0.981546	74323
pHluorin2-lycopene	2% galactose	1	1.11046	39865
pHluorin2-lycopene	2% galactose	1	0.572575	34307
pHluorin2-lycopene	2% galactose	1	0.593235	48556
pHluorin2-lycopene	2% galactose	1	0.823909	38811
pHluorin2-lycopene	2% galactose	1	1.15888	56740
pHluorin2-lycopene	2% galactose	1	0.563381	42873
pHluorin2-lycopene	2% galactose	1	1.0438	60517
pHluorin2-lycopene	2% galactose	1	0.847516	39898
pHluorin2-lycopene	2% galactose	1	0.532957	28156
pHluorin2-lycopene	2% galactose	1	1.05427	63267
pHluorin2-lycopene	2% galactose	1	1.1	97203
pHluorin2-lycopene	2% galactose	1	1.03887	56735
pHluorin2-lycopene	2% galactose	1	0.943909	37750
pHluorin2-lycopene	2% galactose	1	0.893022	60308
pHluorin2-lycopene	2% galactose	1	1.01388	65467
pHluorin2-lycopene	2% galactose	1	0.510322	38052
pHluorin2-lycopene	2% galactose	1	0.998191	36869
pHluorin2-lycopene	2% galactose	1	0.892749	34308
pHluorin2-lycopene	2% galactose	1	0.516293	22718
pHluorin2-lycopene	2% galactose	1	1.13892	66975
pHluorin2-lycopene	2% galactose	1	1.06072	51904
pHluorin2-lycopene	2% galactose	1	0.884951	38325
pHluorin2-lycopene	2% galactose	1	1.00843	66121
pHluorin2-lycopene	2% galactose	1	0.724274	36572
pHluorin2-lycopene	2% galactose	1	1.10133	51841
pHluorin2-lycopene	2% galactose	1	1.07736	37760
pHluorin2-lycopene	2% galactose	1	1.11349	49869
pHluorin2-lycopene	2% galactose	1	0.487003	20100
pHluorin2-lycopene	2% galactose	1	0.516182	29577
pHluorin2-lycopene	2% galactose	1	1.43031	24671
pHluorin2-lycopene	2% galactose	1	1.16889	95302
pHluorin2-lycopene	2% galactose	1	1.17355	46369
pHluorin2-lycopene	2% galactose	1	0.961834	62508
pHluorin2-lycopene	2% galactose	1	0.823432	61090
pHluorin2-lycopene	2% galactose	1	0.950047	42286
pHluorin2-lycopene	2% galactose	1	0.48953	35152
pHluorin2-lycopene	2% galactose	1	1.02149	55868
pHluorin2-lycopene	2% galactose	1	1.0291	67899
pHluorin2-lycopene	2% galactose	1	1.04868	41457
pHluorin2-lycopene	2% galactose	1	0.570217	64704
pHluorin2-lycopene	2% galactose	1	0.535979	33550
pHluorin2-lycopene	2% galactose	1	0.957345	90054
pHluorin2-lycopene	2% galactose	1	1.08171	48814
pHluorin2-lycopene	2% galactose	1	0.508779	25641
pHluorin2-lycopene	2% galactose	1	0.920788	67881
pHluorin2-lycopene	2% galactose	1	0.943619	70058
pHluorin2-lycopene	2% galactose	1	0.887742	53417
pHluorin2-lycopene	2% galactose	1	1.00339	55179
pHluorin2-lycopene	2% galactose	1	1.00004	73872
pHluorin2-lycopene	2% galactose	1	0.528637	46254
pHluorin2-lycopene	2% galactose	1	0.969341	52355
pHluorin2-lycopene	2% galactose	1	0.548979	37394
pHluorin2-lycopene	2% galactose	1	1.05488	61502
pHluorin2-lycopene	2% galactose	1	0.483858	14903
pHluorin2-lycopene	2% galactose	1	0.494325	38498
pHluorin2-lycopene	2% galactose	1	0.525125	41206
pHluorin2-lycopene	2% galactose	1	0.944162	35987
pHluorin2-lycopene	2% galactose	1	0.961818	38437
pHluorin2-lycopene	2% galactose	1	1.29698	58802
pHluorin2-lycopene	2% galactose	1	1.21472	16176
pHluorin2-lycopene	2% galactose	1	1.01882	35825
pHluorin2-lycopene	2% galactose	1	1.03292	53237
pHluorin2-lycopene	2% galactose	1	0.994776	46118
pHluorin2-lycopene	2% galactose	1	1.21739	41342
pHluorin2-lycopene	2% galactose	1	0.92094	38892
pHluorin2-lycopene	2% galactose	1	1.2342	93375
pHluorin2-lycopene	2% galactose	1	1.18517	65673
pHluorin2-lycopene	2% galactose	1	1.03751	78133
pHluorin2-lycopene	2% galactose	1	1.0763	42025
pHluorin2-lycopene	2% galactose	1	1.1014	37213
pHluorin2-lycopene	2% galactose	1	0.827748	44119
pHluorin2-lycopene	2% galactose	1	0.697563	21344
pHluorin2-lycopene	2% galactose	1	0.568766	41400
pHluorin2-lycopene	2% galactose	1	1.13461	43471
pHluorin2-lycopene	2% galactose	1	0.536609	53913
pHluorin2-lycopene	2% galactose	1	1.15991	71030
pHluorin2-lycopene	2% galactose	1	0.99623	68253
pHluorin2-lycopene	2% galactose	1	0.517638	45690
pHluorin2-lycopene	2% galactose	1	1.02681	37899
pHluorin2-lycopene	2% galactose	1	0.685755	52038
pHluorin2-lycopene	2% galactose	1	0.986948	44113
pHluorin2-lycopene	2% galactose	1	0.902467	64624
pHluorin2-lycopene	2% galactose	1	0.921165	71825
pHluorin2-lycopene	2% galactose	1	0.797222	77361
pHluorin2-lycopene	2% galactose	1	0.862941	63247
pHluorin2-lycopene	2% galactose	1	1.13199	62306
pHluorin2-lycopene	2% galactose	1	0.966896	42436
pHluorin2-lycopene	2% galactose	1	0.496174	43067
pHluorin2-lycopene	2% galactose	1	0.966221	37056
pHluorin2-lycopene	2% galactose	1	0.839936	32300
pHluorin2-lycopene	2% galactose	1	1.3169	103861
pHluorin2-lycopene	2% galactose	1	1.29103	70211
pHluorin2-lycopene	2% galactose	1	1.05138	32491
pHluorin2-lycopene	2% galactose	1	0.974371	53657
pHluorin2-lycopene	2% galactose	1	1.00039	33430
pHluorin2-lycopene	2% galactose	1	0.804715	31407
pHluorin2-lycopene	2% galactose	1	0.638149	56010
pHluorin2-lycopene	2% galactose	1	0.831382	53235
pHluorin2-lycopene	2% galactose	1	0.670227	46392
pHluorin2-lycopene	2% galactose	1	1.09094	68861
pHluorin2-lycopene	2% galactose	1	1.06945	66743
pHluorin2-lycopene	2% galactose	1	1.03243	54298
pHluorin2-lycopene	2% galactose	1	1.18364	18481
pHluorin2-lycopene	2% galactose	1	1.15589	51138
pHluorin2-lycopene	2% galactose	1	0.511335	47706
pHluorin2-lycopene	2% galactose	1	1.13771	38334
pHluorin2-lycopene	2% galactose	1	0.921536	66281
pHluorin2-lycopene	2% galactose	1	1.22853	81413
pHluorin2-lycopene	2% galactose	1	1.0042	28633
pHluorin2-lycopene	2% galactose	1	1.25528	34137
pHluorin2-lycopene	2% galactose	1	1.14511	83965
pHluorin2-lycopene	2% galactose	1	1.15987	36677
pHluorin2-lycopene	2% galactose	1	1.07905	68241
pHluorin2-lycopene	2% galactose	1	1.07489	32757
pHluorin2-lycopene	2% galactose	1	1.10065	61374
pHluorin2-lycopene	2% galactose	1	1.10363	39108
pHluorin2-lycopene	2% galactose	1	1.05377	35491
pHluorin2-lycopene	2% galactose	1	0.908388	57866
pHluorin2-lycopene	2% galactose	1	0.505254	42785
pHluorin2-lycopene	2% galactose	1	0.870938	37749
pHluorin2-lycopene	2% galactose	1	0.56282	26596
pHluorin2-lycopene	2% galactose	1	0.968698	62280
pHluorin2-lycopene	2% galactose	1	0.830294	64915
pHluorin2-lycopene	2% galactose	1	1.1685	96893
pHluorin2-lycopene	2% galactose	1	0.89084	36716
pHluorin2-lycopene	2% galactose	1	0.490692	35921
pHluorin2-lycopene	2% galactose	1	0.959188	115369
pHluorin2-lycopene	2% galactose	1	0.914594	54206
pHluorin2-lycopene	2% galactose	1	1.19092	93871
pHluorin2-lycopene	2% galactose	1	0.937954	36471
pHluorin2-lycopene	2% galactose	1	1.09828	96588
pHluorin2-lycopene	2% galactose	1	1.01093	44211
pHluorin2-lycopene	2% galactose	1	1.21845	37415
pHluorin2-lycopene	2% galactose	1	0.641996	19060
pHluorin2-lycopene	2% galactose	1	1.10823	50957
pHluorin2-lycopene	2% galactose	1	0.810791	34278
pHluorin2-lycopene	2% galactose	1	0.544484	21675
pHluorin2-lycopene	2% galactose	1	1.29411	40497
pHluorin2-lycopene	2% galactose	1	0.525176	12825
pHluorin2-lycopene	2% galactose	1	0.892222	64960
pHluorin2-lycopene	2% galactose	1	0.455327	24977
pHluorin2-lycopene	2% galactose	1	0.982806	35267
pHluorin2-lycopene	2% galactose	1	0.576992	21340
pHluorin2-lycopene	2% galactose	1	1.32296	41647
pHluorin2-lycopene	2% galactose	1	0.644623	19310
pHluorin2-lycopene	2% galactose	1	0.824236	58251
pHluorin2-lycopene	2% galactose	1	0.622614	20808
pHluorin2-lycopene	2% galactose	1	1.18257	28223
pHluorin2-lycopene	2% galactose	1	1.00202	41326
pHluorin2-lycopene	2% galactose	1	0.94661	40828
pHluorin2-lycopene	2% galactose	1	1.19251	82423
pHluorin2-lycopene	2% galactose	1	0.950798	72750
pHluorin2-lycopene	2% galactose	1	0.528583	25211
pHluorin2-lycopene	2% galactose	1	0.763778	72372
pHluorin2-lycopene	2% galactose	1	0.87896	47641
pHluorin2-lycopene	2% galactose	1	0.498239	39995
pHluorin2-lycopene	2% galactose	1	0.942293	73172
pHluorin2-lycopene	2% galactose	1	1.0985	46639
pHluorin2-lycopene	2% galactose	1	1.21378	35724
pHluorin2-lycopene	2% galactose	1	0.529029	45328
pHluorin2-lycopene	2% galactose	1	1.0158	33180
pHluorin2-lycopene	2% galactose	1	1.14571	41807
pHluorin2-lycopene	2% galactose	1	0.950272	55100
pHluorin2-lycopene	2% galactose	1	1.10154	45467
pHluorin2-lycopene	2% galactose	1	1.08856	20947
pHluorin2-lycopene	2% galactose	1	1.02038	78311
pHluorin2-lycopene	2% galactose	1	0.493306	29995
pHluorin2-lycopene	2% galactose	1	0.5039	36819
pHluorin2-lycopene	2% galactose	1	0.981431	44148
pHluorin2-lycopene	2% galactose	1	0.953095	37085
pHluorin2-lycopene	2% galactose	1	0.970287	40616
pHluorin2-lycopene	2% galactose	1	0.498112	46232
pHluorin2-lycopene	2% galactose	1	0.836522	51129
pHluorin2-lycopene	2% galactose	1	0.591936	36334
pHluorin2-lycopene	2% galactose	1	1.15092	51715
pHluorin2-lycopene	2% galactose	1	0.93912	39976
pHluorin2-lycopene	2% galactose	1	1.16422	39251
pHluorin2-lycopene	2% galactose	1	0.801803	34605
pHluorin2-lycopene	2% galactose	1	1.07569	58038
pHluorin2-lycopene	2% galactose	1	0.901743	75979
pHluorin2-lycopene	2% galactose	1	1.21552	77381
pHluorin2-lycopene	2% galactose	1	0.50174	40460
pHluorin2-lycopene	2% galactose	1	1.07903	81771
pHluorin2-lycopene	2% galactose	1	1.08613	31238
pHluorin2-lycopene	2% galactose	1	1.11281	31637
pHluorin2-lycopene	2% galactose	1	0.941677	53441
pHluorin2-lycopene	2% galactose	1	1.04219	69204
pHluorin2-lycopene	2% galactose	1	0.862818	33219
pHluorin2-lycopene	2% galactose	1	0.586732	19294
pHluorin2-lycopene	2% galactose	1	0.51972	48550
pHluorin2-lycopene	2% galactose	1	1.00977	40140
pHluorin2-lycopene	2% galactose	1	1.20567	40175
pHluorin2-lycopene	2% galactose	1	0.631708	56974
pHluorin2-lycopene	2% galactose	1	1.15801	58468
pHluorin2-lycopene	2% galactose	1	0.496072	51191
pHluorin2-lycopene	2% galactose	1	1.10996	64742
pHluorin2-lycopene	2% galactose	1	0.94646	65253
pHluorin2-lycopene	2% galactose	1	1.03129	66259
pHluorin2-lycopene	2% galactose	1	1.18503	58219
pHluorin2-lycopene	2% galactose	1	0.916442	46539
pHluorin2-lycopene	2% galactose	1	1.19555	41239
pHluorin2-lycopene	2% galactose	1	1.0755	39067
pHluorin2-lycopene	2% galactose	1	1.2873	32568
pHluorin2-lycopene	2% galactose	1	0.97523	65129
pHluorin2-lycopene	2% galactose	1	1.08705	83417
pHluorin2-lycopene	2% galactose	1	1.018	93021
pHluorin2-lycopene	2% galactose	1	0.995325	58554
pHluorin2-lycopene	2% galactose	1	1.01578	67116
pHluorin2-lycopene	2% galactose	1	0.523464	51130
pHluorin2-lycopene	2% galactose	1	0.505006	21507
pHluorin2-lycopene	2% galactose	1	0.548546	25775
pHluorin2-lycopene	2% galactose	1	0.947306	56936
pHluorin2-lycopene	2% galactose	1	0.503923	40577
pHluorin2-lycopene	2% galactose	1	0.979252	52059
pHluorin2-lycopene	2% galactose	1	0.992125	35783
pHluorin2-lycopene	2% galactose	1	0.63358	52996
pHluorin2-lycopene	2% galactose	1	1.16474	47863
pHluorin2-lycopene	2% galactose	1	1.03549	72541
pHluorin2-lycopene	2% galactose	1	1.05928	45083
pHluorin2-lycopene	2% galactose	1	1.07666	102513
pHluorin2-lycopene	2% galactose	1	1.02374	62449
pHluorin2-lycopene	2% galactose	1	0.972179	59632
pHluorin2-lycopene	2% galactose	1	1.28578	52154
pHluorin2-lycopene	2% galactose	1	0.556506	21399
pHluorin2-lycopene	2% galactose	1	1.10017	32767
pHluorin2-lycopene	2% galactose	1	1.00852	49769
pHluorin2-lycopene	2% galactose	1	0.522513	26008
pHluorin2-lycopene	2% galactose	1	0.926127	74273
pHluorin2-lycopene	2% galactose	1	0.575712	25792
pHluorin2-lycopene	2% galactose	1	1.05301	78565
pHluorin2-lycopene	2% galactose	1	0.537922	21135
pHluorin2-lycopene	2% galactose	1	0.983469	89545
pHluorin2-lycopene	2% galactose	1	1.05146	58986
pHluorin2-lycopene	2% galactose	1	0.826798	37178
pHluorin2-lycopene	2% galactose	1	1.0157	72236
pHluorin2-lycopene	2% galactose	1	1.22428	51771
pHluorin2-lycopene	2% galactose	1	0.949067	34072
pHluorin2-lycopene	2% galactose	1	1.03613	69159
pHluorin2-lycopene	2% galactose	1	1.41653	37633
pHluorin2-lycopene	2% galactose	1	0.873141	72689
pHluorin2-lycopene	2% galactose	1	0.980703	57221
pHluorin2-lycopene	2% galactose	1	1.31348	54196
pHluorin2-lycopene	2% galactose	1	1.10323	33831
pHluorin2-lycopene	2% galactose	1	0.514706	40503
pHluorin2-lycopene	2% galactose	1	0.997605	85433
pHluorin2-lycopene	2% galactose	1	0.876962	40845
pHluorin2-lycopene	2% galactose	1	0.867568	60505
pHluorin2-lycopene	2% galactose	1	1.02058	30547
pHluorin2-lycopene	2% galactose	1	0.872168	71407
pHluorin2-lycopene	2% galactose	1	0.525985	30419
pHluorin2-lycopene	2% galactose	1	0.873665	47435
pHluorin2-lycopene	2% galactose	1	0.511711	57534
pHluorin2-lycopene	2% galactose	1	0.928153	16590
pHluorin2-lycopene	2% galactose	1	0.504228	34778
pHluorin2-lycopene	2% galactose	1	1.04869	31851
pHluorin2-lycopene	2% galactose	1	0.906253	54974
pHluorin2-lycopene	2% galactose	1	0.960416	77119
pHluorin2-lycopene	2% galactose	1	1.1526	72409
pHluorin2-lycopene	2% galactose	1	1.01533	76141
pHluorin2-lycopene	2% galactose	1	0.765812	56692
pHluorin2-lycopene	2% galactose	1	0.917364	40626
pHluorin2-lycopene	2% galactose	1	1.10473	34716
pHluorin2-lycopene	2% galactose	1	1.14091	79646
pHluorin2-lycopene	2% galactose	1	1.36779	53310
pHluorin2-lycopene	2% galactose	1	0.610148	49620
pHluorin2-lycopene	2% galactose	1	1.0484	44933
pHluorin2-lycopene	2% galactose	1	0.993566	50020
pHluorin2-lycopene	2% galactose	1	0.848929	11884
pHluorin2-lycopene	2% galactose	1	0.901653	53817
pHluorin2-lycopene	2% galactose	1	1.07763	86701
pHluorin2-lycopene	2% galactose	1	0.927761	58513
pHluorin2-lycopene	2% galactose	1	0.913163	41082
pHluorin2-lycopene	2% galactose	1	1.02767	70052
pHluorin2-lycopene	2% galactose	1	1.04294	85338
pHluorin2-lycopene	2% galactose	1	1.02032	43014
pHluorin2-lycopene	2% galactose	1	1.03363	78756
pHluorin2-lycopene	2% galactose	1	0.996519	47587
pHluorin2-lycopene	2% galactose	1	1.07029	63800
pHluorin2-lycopene	2% galactose	1	1.16599	65284
pHluorin2-lycopene	2% galactose	1	1.07916	52027
pHluorin2-lycopene	2% galactose	1	0.83252	61104
pHluorin2-lycopene	2% galactose	1	0.905157	37082
pHluorin2-lycopene	2% galactose	1	1.01086	55050
pHluorin2-lycopene	2% galactose	1	1.03871	76815
pHluorin2-lycopene	2% galactose	1	1.13369	57778
pHluorin2-lycopene	2% galactose	1	1.03686	36859
pHluorin2-lycopene	2% galactose	1	1.05765	50102
pHluorin2-lycopene	2% galactose	1	0.513729	53749
pHluorin2-lycopene	2% galactose	1	0.566741	59356
pHluorin2-lycopene	2% galactose	1	0.826848	37926
pHluorin2-lycopene	2% galactose	1	0.843509	76660
pHluorin2-lycopene	2% galactose	1	1.05726	38227
pHluorin2-lycopene	2% galactose	1	1.06102	49267
pHluorin2-lycopene	2% galactose	1	0.841953	62987
pHluorin2-lycopene	2% galactose	1	0.524755	25438
pHluorin2-lycopene	2% galactose	1	1.06743	50544
pHluorin2-lycopene	2% galactose	1	1.14659	53650
pHluorin2-lycopene	2% galactose	1	0.797935	67895
pHluorin2-lycopene	2% galactose	1	1.11679	65578
pHluorin2-lycopene	2% galactose	1	0.918489	52371
pHluorin2-lycopene	2% galactose	1	1.33062	59188
pHluorin2-lycopene	2% galactose	1	1.13315	98662
pHluorin2-lycopene	2% galactose	1	0.518228	44289
pHluorin2-lycopene	2% galactose	1	0.941075	72548
pHluorin2-lycopene	2% galactose	1	0.612632	12876
pHluorin2-lycopene	2% galactose	1	0.599937	15391
pHluorin2-lycopene	2% galactose	1	1.04545	26172
pHluorin2-lycopene	2% galactose	1	0.958963	46994
pHluorin2-lycopene	2% galactose	1	0.993386	49244
pHluorin2-lycopene	2% galactose	1	0.937724	44073
pHluorin2-lycopene	2% galactose	1	1.05155	65738
pHluorin2-lycopene	2% galactose	1	0.588519	63387
pHluorin2-lycopene	2% galactose	1	0.940185	81774
pHluorin2-lycopene	2% galactose	1	0.485411	18103
pHluorin2-lycopene	2% galactose	1	1.01736	48844
pHluorin2-lycopene	2% galactose	1	1.17368	93473
pHluorin2-lycopene	2% galactose	1	0.90151	33670
pHluorin2-lycopene	2% galactose	1	0.565594	54029
pHluorin2-lycopene	2% galactose	1	1.02609	24402
pHluorin2-lycopene	2% galactose	1	1.11954	49108
pHluorin2-lycopene	2% galactose	1	0.848398	57904
pHluorin2-lycopene	2% galactose	1	1.02858	59314
pHluorin2-lycopene	2% galactose	1	1.14754	17990
pHluorin2-lycopene	2% galactose	1	1.15932	29382
pHluorin2-lycopene	2% galactose	1	0.869356	64654
pHluorin2-lycopene	2% galactose	1	1.02648	55101
pHluorin2-lycopene	2% galactose	1	1.01258	53114
pHluorin2-lycopene	2% galactose	1	0.513307	39305
pHluorin2-lycopene	2% galactose	1	0.738005	71379
pHluorin2-lycopene	2% galactose	1	1.18521	52370
pHluorin2-lycopene	2% galactose	1	0.481253	28434
pHluorin2-lycopene	2% galactose	1	0.499922	33570
pHluorin2-lycopene	2% galactose	1	0.937028	59761
pHluorin2-lycopene	2% galactose	1	1.00204	63714
pHluorin2-lycopene	2% galactose	1	0.496437	40343
pHluorin2-lycopene	2% galactose	1	0.496363	18207
pHluorin2-lycopene	2% galactose	1	0.636423	48708
pHluorin2-lycopene	2% galactose	1	0.648091	62446
pHluorin2-lycopene	2% galactose	1	0.954445	60399
pHluorin2-lycopene	2% galactose	1	0.915817	74246
pHluorin2-lycopene	2% galactose	1	0.948661	53742
pHluorin2-lycopene	2% galactose	1	0.716874	60658
pHluorin2-lycopene	2% galactose	1	0.473162	51995
pHluorin2-lycopene	2% galactose	1	1.068	34152
pHluorin2-lycopene	2% galactose	1	1.18452	50850
pHluorin2-lycopene	2% galactose	1	0.503413	54355
pHluorin2-lycopene	2% galactose	1	1.09382	32044
pHluorin2-lycopene	2% galactose	1	0.945726	55921
pHluorin2-lycopene	2% galactose	1	0.958533	65949
pHluorin2-lycopene	2% galactose	1	1.02812	65481
pHluorin2-lycopene	2% galactose	1	1.42678	60069
pHluorin2-lycopene	2% galactose	1	1.11905	38878
pHluorin2-lycopene	2% galactose	1	0.924746	42924
pHluorin2-lycopene	2% galactose	1	0.882839	51771
pHluorin2-lycopene	2% galactose	1	0.505784	25769
pHluorin2-lycopene	2% galactose	1	0.553325	26968
pHluorin2-lycopene	2% galactose	1	0.879479	69077
pHluorin2-lycopene	2% galactose	1	1.03227	68074
pHluorin2-lycopene	2% galactose	1	1.18467	96175
pHluorin2-lycopene	2% galactose	1	0.987323	36884
pHluorin2-lycopene	2% galactose	1	1.00861	25633
pHluorin2-lycopene	2% galactose	1	1.01243	37504
pHluorin2-lycopene	2% galactose	1	0.963562	44566
pHluorin2-lycopene	2% galactose	1	0.936999	58820
pHluorin2-lycopene	2% galactose	1	1.09161	66618
pHluorin2-lycopene	2% galactose	1	0.811238	58112
pHluorin2-lycopene	2% galactose	1	0.513295	52051
pHluorin2-lycopene	2% galactose	1	1.20605	22047
pHluorin2-lycopene	2% galactose	1	0.969618	57968
pHluorin2-lycopene	2% galactose	1	0.883242	65957
pHluorin2-lycopene	2% galactose	1	1.07248	57387
pHluorin2-lycopene	2% galactose	1	1.11694	45704
pHluorin2-lycopene	2% galactose	1	0.520072	14662
pHluorin2-lycopene	2% galactose	1	0.943277	47480
pHluorin2-lycopene	2% galactose	1	0.566214	34644
pHluorin2-lycopene	2% galactose	1	1.20228	102078
pHluorin2-lycopene	2% galactose	1	1.0189	73726
pHluorin2-lycopene	2% galactose	1	0.642118	44985
pHluorin2-lycopene	2% galactose	1	0.554778	22235
pHluorin2-lycopene	2% galactose	1	0.970817	70047
pHluorin2-lycopene	2% galactose	1	0.896332	81280
pHluorin2-lycopene	2% galactose	1	1.0388	57921
pHluorin2-lycopene	2% galactose	1	0.908747	68601
pHluorin2-lycopene	2% galactose	1	0.521388	41575
pHluorin2-lycopene	2% galactose	1	0.47088	24716
pHluorin2-lycopene	2% galactose	1	0.6068	51044
pHluorin2-lycopene	2% galactose	1	0.560054	43332
pHluorin2-lycopene	2% galactose	1	1.08723	33282
pHluorin2-lycopene	2% galactose	1	0.900868	55257
pHluorin2-lycopene	2% galactose	1	1.26641	57328
pHluorin2-lycopene	2% galactose	1	0.83593	31362
pHluorin2-lycopene	2% galactose	1	0.473177	29611
pHluorin2-lycopene	2% galactose	1	0.466031	31473
pHluorin2-lycopene	2% galactose	1	0.974662	55666
pHluorin2-lycopene	2% galactose	1	0.956157	37880
pHluorin2-lycopene	2% galactose	1	0.900329	63070
pHluorin2-lycopene	2% galactose	1	0.452611	34177
pHluorin2-lycopene	2% galactose	1	0.991367	37518
pHluorin2-lycopene	2% galactose	1	0.972581	79209
pHluorin2-lycopene	2% galactose	1	0.992833	52519
pHluorin2-lycopene	2% galactose	1	1.01795	33010
pHluorin2-lycopene	2% galactose	1	0.490769	22838
pHluorin2-lycopene	2% galactose	1	0.977086	62017
pHluorin2-lycopene	2% galactose	1	0.987723	78061
pHluorin2-lycopene	2% galactose	1	0.756088	58495
pHluorin2-lycopene	2% galactose	1	1.17218	45567
pHluorin2-lycopene	2% galactose	1	0.545009	20076
pHluorin2-lycopene	2% galactose	1	1.03507	63661
pHluorin2-lycopene	2% galactose	1	0.998024	54243
pHluorin2-lycopene	2% galactose	1	1.05392	53242
pHluorin2-lycopene	2% galactose	1	1.17635	61578
pHluorin2-lycopene	2% galactose	1	1.00599	68409
pHluorin2-lycopene	2% galactose	1	0.857571	41588
pHluorin2-lycopene	2% galactose	1	1.06421	81010
pHluorin2-lycopene	2% galactose	1	1.08811	73799
pHluorin2-lycopene	2% galactose	1	0.496616	50142
pHluorin2-lycopene	2% galactose	1	0.583655	73465
pHluorin2-lycopene	2% galactose	1	0.94786	37238
pHluorin2-lycopene	2% galactose	1	1.11217	33562
pHluorin2-lycopene	2% galactose	1	1.08743	64446
pHluorin2-lycopene	2% galactose	1	0.966788	45015
pHluorin2-lycopene	2% galactose	1	1.20446	79759
pHluorin2-lycopene	2% galactose	1	0.96163	72617
pHluorin2-lycopene	2% galactose	1	0.907977	81210
pHluorin2-lycopene	2% galactose	1	1.1489	48292
pHluorin2-lycopene	2% galactose	1	1.03293	51963
pHluorin2-lycopene	2% galactose	1	1.14828	67273
pHluorin2-lycopene	2% galactose	1	0.96048	44471
pHluorin2-lycopene	2% galactose	1	0.575455	23815
pHluorin2-lycopene	2% galactose	1	0.969862	70144
pHluorin2-lycopene	2% galactose	1	0.9567	76893
pHluorin2-lycopene	2% galactose	1	1.11967	54327
pHluorin2-lycopene	2% galactose	1	0.924644	36382
pHluorin2-lycopene	2% galactose	1	1.17773	44781
pHluorin2-lycopene	2% galactose	1	0.856044	53222
pHluorin2-lycopene	2% galactose	1	1.02138	46249
pHluorin2-lycopene	2% galactose	1	0.513421	42301
pHluorin2-lycopene	2% galactose	1	0.948993	57402
pHluorin2-lycopene	2% galactose	1	0.887198	39519
pHluorin2-lycopene	2% galactose	1	1.12024	65670
pHluorin2-lycopene	2% galactose	1	0.992418	70806
pHluorin2-lycopene	2% galactose	1	0.863291	61403
pHluorin2-lycopene	2% galactose	1	1.00876	38151
pHluorin2-lycopene	2% galactose	1	0.844204	62348
pHluorin2-lycopene	2% galactose	1	0.820917	67859
pHluorin2-lycopene	2% galactose	1	1.23094	40448
pHluorin2-lycopene	2% galactose	1	0.512972	32395
pHluorin2-lycopene	2% galactose	1	0.714826	70267
pHluorin2-lycopene	2% galactose	1	0.934677	37552
pHluorin2-lycopene	2% galactose	1	0.631014	24081
pHluorin2-lycopene	2% galactose	1	0.632868	73227
pHluorin2-lycopene	2% galactose	1	1.01384	36397
pHluorin2-lycopene	2% galactose	1	0.93263	60316
pHluorin2-lycopene	2% galactose	1	1.28965	94767
pHluorin2-lycopene	2% galactose	1	1.14579	49606
pHluorin2-lycopene	2% galactose	1	0.695987	45030
pHluorin2-lycopene	2% galactose	1	1.12994	92360
pHluorin2-lycopene	2% galactose	1	0.992764	37430
pHluorin2-lycopene	2% galactose	1	0.986556	49923
pHluorin2-lycopene	2% galactose	1	0.497687	52345
pHluorin2-lycopene	2% galactose	1	0.586228	59450
pHluorin2-lycopene	2% galactose	1	0.951633	44740
pHluorin2-lycopene	2% galactose	1	0.923267	60501
pHluorin2-lycopene	2% galactose	1	1.0816	32963
pHluorin2-lycopene	2% galactose	1	1.18821	39265
pHluorin2-lycopene	2% galactose	1	0.508378	42617
pHluorin2-lycopene	2% galactose	1	0.983769	29829
pHluorin2-lycopene	2% galactose	1	0.925172	46651
pHluorin2-lycopene	2% galactose	1	0.960461	60018
pHluorin2-lycopene	2% galactose	1	1.06862	50802
pHluorin2-lycopene	2% galactose	1	0.916629	73576
pHluorin2-lycopene	2% galactose	1	1.15133	60441
pHluorin2-lycopene	2% galactose	1	0.809681	60100
pHluorin2-lycopene	2% galactose	1	0.992462	56483
pHluorin2-lycopene	2% galactose	1	0.479639	21779
pHluorin2-lycopene	2% galactose	1	0.596703	36502
pHluorin2-lycopene	2% galactose	1	0.487029	42061
pHluorin2-lycopene	2% galactose	1	0.870286	63243
pHluorin2-lycopene	2% galactose	1	1.12922	63781
pHluorin2-lycopene	2% galactose	1	0.538467	44562
pHluorin2-lycopene	2% galactose	1	0.744542	57309
pHluorin2-lycopene	2% galactose	1	1.1635	48409
pHluorin2-lycopene	2% galactose	1	0.531256	19224
pHluorin2-lycopene	2% galactose	1	1.28694	56336
pHluorin2-lycopene	2% galactose	1	1.2247	81592
pHluorin2-lycopene	2% galactose	1	0.965149	40112
pHluorin2-lycopene	2% galactose	1	1.08907	73539
pHluorin2-lycopene	2% galactose	1	1.02521	68050
pHluorin2-lycopene	2% galactose	1	0.963023	50982
pHluorin2-lycopene	2% galactose	1	0.878353	49815
pHluorin2-lycopene	2% galactose	1	0.923446	32878
pHluorin2-lycopene	2% galactose	1	1.03391	79947
pHluorin2-lycopene	2% galactose	1	0.987911	55130
pHluorin2-lycopene	2% galactose	1	1.18471	37382
pHluorin2-lycopene	2% galactose	1	0.436296	23159
pHluorin2-lycopene	2% galactose	1	0.883655	69421
pHluorin2-lycopene	2% galactose	1	1.00962	49766
pHluorin2-lycopene	2% galactose	1	1.04951	78539
pHluorin2-lycopene	2% galactose	1	0.859732	22150
pHluorin2-lycopene	2% galactose	1	0.918261	34835
pHluorin2-lycopene	2% galactose	1	0.998358	33577
pHluorin2-lycopene	2% galactose	1	0.486023	39656
pHluorin2-lycopene	2% galactose	1	0.852574	54652
pHluorin2-lycopene	2% galactose	1	1.04128	61118
pHluorin2-lycopene	2% galactose	1	1.14858	66690
pHluorin2-lycopene	2% galactose	1	1.12733	85759
pHluorin2-lycopene	2% galactose	1	0.995596	60687
pHluorin2-lycopene	2% galactose	1	1.08758	87165
pHluorin2-lycopene	2% galactose	1	0.963956	50254
pHluorin2-lycopene	2% galactose	1	1.31015	38045
pHluorin2-lycopene	2% galactose	1	1.11527	77074
pHluorin2-lycopene	2% galactose	1	1.00839	24529
pHluorin2-lycopene	2% galactose	1	1.22953	96084
pHluorin2-lycopene	2% galactose	1	1.11782	51058
pHluorin2-lycopene	2% galactose	1	1.19531	61811
pHluorin2-lycopene	2% galactose	1	1.12658	26434
pHluorin2-lycopene	2% galactose	1	1.29213	92567
pHluorin2-lycopene	2% galactose	1	0.885716	53709
pHluorin2-lycopene	2% galactose	1	1.3196	21859
pHluorin2-lycopene	2% galactose	1	1.04979	35358
pHluorin2-lycopene	2% galactose	1	0.933493	38615
pHluorin2-lycopene	2% galactose	1	1.05603	79877
pHluorin2-lycopene	2% galactose	1	0.715812	28850
pHluorin2-lycopene	2% galactose	1	0.992783	63144
pHluorin2-lycopene	2% galactose	1	1.04242	39026
pHluorin2-lycopene	2% galactose	1	1.12402	75067
pHluorin2-lycopene	2% galactose	1	0.964007	40392
pHluorin2-lycopene	2% galactose	1	0.964211	41348
pHluorin2-lycopene	2% galactose	1	1.12393	100167
pHluorin2-lycopene	2% galactose	1	0.98518	79554
pHluorin2-lycopene	2% galactose	1	1.45801	50285
pHluorin2-lycopene	2% galactose	1	0.993412	51739
pHluorin2-lycopene	2% galactose	1	1.23565	44750
pHluorin2-lycopene	2% galactose	1	0.513578	47226
pHluorin2-lycopene	2% galactose	1	0.876917	33568
pHluorin2-lycopene	2% galactose	1	0.481378	34344
pHluorin2-lycopene	2% galactose	1	1.009	61135
pHluorin2-lycopene	2% galactose	1	0.847175	26703
pHluorin2-lycopene	2% galactose	1	1.15213	80529
pHluorin2-lycopene	2% galactose	1	1.09092	84592
pHluorin2-lycopene	2% galactose	1	1.13464	59939
pHluorin2-lycopene	2% galactose	1	0.946313	55009
pHluorin2-lycopene	2% galactose	1	0.935382	33900
pHluorin2-lycopene	2% galactose	1	1.0693	61015
pHluorin2-lycopene	2% galactose	1	0.529489	37660
pHluorin2-lycopene	2% galactose	1	0.575505	30410
pHluorin2-lycopene	2% galactose	1	1.09379	35877
pHluorin2-lycopene	2% galactose	1	0.46977	45142
pHluorin2-lycopene	2% galactose	1	0.900998	73322
pHluorin2-lycopene	2% galactose	1	1.06696	75959
pHluorin2-lycopene	2% galactose	1	1.05097	71015
pHluorin2-lycopene	2% galactose	1	1.05387	43748
pHluorin2-lycopene	2% galactose	1	0.476171	16988
pHluorin2-lycopene	2% galactose	1	0.618066	44300
pHluorin2-lycopene	2% galactose	1	0.461081	25449
pHluorin2-lycopene	2% galactose	1	0.530376	41852
pHluorin2-lycopene	2% galactose	1	0.571016	61780
pHluorin2-lycopene	2% galactose	1	1.06192	53121
pHluorin2-lycopene	2% galactose	1	0.853773	31590
pHluorin2-lycopene	2% galactose	1	0.968757	39651
pHluorin2-lycopene	2% galactose	1	1.02014	60729
pHluorin2-lycopene	2% galactose	1	1.19788	103780
pHluorin2-lycopene	2% galactose	1	1.06651	58303
pHluorin2-lycopene	2% galactose	1	0.999104	66273
pHluorin2-lycopene	2% galactose	1	0.597169	21805
pHluorin2-lycopene	2% galactose	1	1.11758	45639
pHluorin2-lycopene	2% galactose	1	1.08623	31953
pHluorin2-lycopene	2% galactose	1	0.901805	42167
pHluorin2-lycopene	2% galactose	1	1.18641	39117
pHluorin2-lycopene	2% galactose	1	1.01571	42329
pHluorin2-lycopene	2% galactose	1	0.630759	48609
pHluorin2-lycopene	2% galactose	1	0.856394	40702
pHluorin2-lycopene	2% galactose	1	0.898425	49856
pHluorin2-lycopene	2% galactose	1	0.895506	56651
pHluorin2-lycopene	2% galactose	1	0.904863	37456
pHluorin2-lycopene	2% galactose	1	1.14497	53805
pHluorin2-lycopene	2% galactose	1	0.935048	63902
pHluorin2-lycopene	2% galactose	1	1.0268	32952
pHluorin2-lycopene	2% galactose	1	0.56158	23897
pHluorin2-lycopene	2% galactose	1	1.03637	42585
pHluorin2-lycopene	2% galactose	1	0.73171	33608
pHluorin2-lycopene	2% galactose	1	1.14868	34572
pHluorin2-lycopene	2% galactose	1	0.488709	29766
pHluorin2-lycopene	2% galactose	1	0.914194	39459
pHluorin2-lycopene	2% galactose	1	0.930692	37319
pHluorin2-lycopene	2% galactose	1	0.889704	46314
pHluorin2-lycopene	2% galactose	1	0.958944	38380
pHluorin2-lycopene	2% galactose	1	1.05	53357
pHluorin2-lycopene	2% galactose	1	0.780414	21537
pHluorin2-lycopene	2% galactose	1	0.557113	37676
pHluorin2-lycopene	2% galactose	1	1.15195	40626
pHluorin2-lycopene	2% galactose	1	1.05715	30892
pHluorin2-lycopene	2% galactose	1	1.00655	34756
pHluorin2-lycopene	2% galactose	1	0.576923	30552
pHluorin2-lycopene	2% galactose	1	0.967072	57443
pHluorin2-lycopene	2% galactose	1	1.02678	41499
pHluorin2-lycopene	2% galactose	1	0.553177	44569
pHluorin2-lycopene	2% galactose	1	0.736041	29833
pHluorin2-lycopene	2% galactose	1	0.934338	51812
pHluorin2-lycopene	2% galactose	1	1.05472	66245
pHluorin2-lycopene	2% galactose	1	1.12049	38752
pHluorin2-lycopene	2% galactose	1	0.976927	79158
pHluorin2-lycopene	2% galactose	1	0.81088	26173
pHluorin2-lycopene	2% galactose	1	0.521231	14902
pHluorin2-lycopene	2% galactose	1	0.981334	73233
pHluorin2-lycopene	2% galactose	1	1.04101	43705
pHluorin2-lycopene	2% galactose	1	0.707115	49605
pHluorin2-lycopene	2% galactose	1	0.56726	44051
pHluorin2-lycopene	2% galactose	1	0.495173	23441
pHluorin2-lycopene	2% galactose	1	1.15047	107709
pHluorin2-lycopene	2% galactose	1	1.07019	35937
pHluorin2-lycopene	2% galactose	1	0.998911	29273
pHluorin2-lycopene	2% galactose	1	0.855956	39268
pHluorin2-lycopene	2% galactose	1	0.540343	21325
pHluorin2-lycopene	2% galactose	1	1.08331	36954
pHluorin2-lycopene	2% galactose	1	0.492782	37777
pHluorin2-lycopene	2% galactose	1	1.07536	46613
pHluorin2-lycopene	2% galactose	1	0.533214	20486
pHluorin2-lycopene	2% galactose	1	0.529032	15944
pHluorin2-lycopene	2% galactose	1	1.10102	39200
pHluorin2-lycopene	2% galactose	1	1.00872	41720
pHluorin2-lycopene	2% galactose	1	0.932124	55391
pHluorin2-lycopene	2% galactose	1	1.06713	26792
pHluorin2-lycopene	2% galactose	1	1.00953	63315
pHluorin2-lycopene	2% galactose	1	0.984834	62664
pHluorin2-lycopene	2% galactose	1	1.12319	78033
pHluorin2-lycopene	2% galactose	1	0.48108	34814
pHluorin2-lycopene	2% galactose	1	1.1214	104708
pHluorin2-lycopene	2% galactose	1	0.51167	20950
pHluorin2-lycopene	2% galactose	1	1.34832	36276
pHluorin2-lycopene	2% galactose	1	1.01342	46038
pHluorin2-lycopene	2% galactose	1	0.902557	31234
pHluorin2-lycopene	2% galactose	1	1.00544	64215
pHluorin2-lycopene	2% galactose	1	1.14927	20638
pHluorin2-lycopene	2% galactose	1	1.05585	60357
pHluorin2-lycopene	2% galactose	1	0.980236	32381
pHluorin2-lycopene	2% galactose	1	0.526586	29156
pHluorin2-lycopene	2% galactose	1	1.02836	94605
pHluorin2-lycopene	2% galactose	1	1.12792	75549
pHluorin2-lycopene	2% galactose	1	1.05795	74836
pHluorin2-lycopene	2% galactose	1	0.97699	30112
pHluorin2-lycopene	2% galactose	1	1.08646	53074
pHluorin2-lycopene	2% galactose	1	1.03038	40454
pHluorin2-lycopene	2% galactose	1	0.510912	17848
pHluorin2-lycopene	2% galactose	1	1.38156	63598
pHluorin2-lycopene	2% galactose	1	1.08812	72270
pHluorin2-lycopene	2% galactose	1	0.912177	33920
pHluorin2-lycopene	2% galactose	1	1.03921	38925
pHluorin2-lycopene	2% galactose	1	1.06266	41336
[truncated: 38,636 more rows]
