# Supplementary material for: Single cell profiling framework reveals metabolic subpopulations as drivers of bioproduction heterogeneity
Source: Nat Commun. 2025 Dec 21;17:645. doi: 10.1038/s41467-025-67408-x (PMC12816005; doi:10.1038/s41467-025-67408-x)
Supplement: Supplementary file 8 — Source Data [file 41467_2025_67408_MOESM8_ESM.zip › Fig 2.xlsx]

## Sheet: Figure 2a
F.2a	change in pHluorin2 sensing signal following weak acid exposure.
	.xlsx file from microplate reader imported to R for data formatting and processing. Wells were matched to corresponding strains and conditions using key, with raw fluorescence values of interests being extracted and signal ratio between donor (Ex400nM) and acceptor (Ex480nM) calculated (Ratio_x). Ratio_to_Control refers to relative changes in signal when compared to average signal of control cond…
Strain	Condition	Donor	Acceptor	OD	Ratio_x	Ratio_to_Control
pHluorin2	10mM Sorbic Acid	2136	10727	1.0533	0.199124	0.516644
pHluorin2	5mM Sorbic Acid	2459	9755	1.0471	0.252076	0.654033
pHluorin2	12mM Acetic Acid	2698	8280	1.0241	0.325845	0.845435
pHluorin2	Control	2886	7446	1.0353	0.387591	1.00564
pHluorin2	10mM Sorbic Acid	2267	10317	1.0462	0.219734	0.570121
pHluorin2	5mM Sorbic Acid	2533	9526	1.0484	0.265904	0.689911
pHluorin2	12mM Acetic Acid	2684	8148	1.0165	0.329406	0.854673
pHluorin2	Control	2888	7300	1.0222	0.395616	1.02646
pHluorin2	10mM Sorbic Acid	2085	10314	1.0435	0.202152	0.524503
pHluorin2	5mM Sorbic Acid	2309	9909	1.0386	0.23302	0.604593
pHluorin2	12mM Acetic Acid	2646	8148	1.0111	0.324742	0.842573
pHluorin2	Control	2821	7224	1.0032	0.390504	1.0132
pHluorin2	10mM Sorbic Acid	2071	10351	1.0421	0.200077	0.519118
pHluorin2	5mM Sorbic Acid	2339	10175	1.0394	0.229877	0.596437
pHluorin2	12mM Acetic Acid	2704	8244	1.0031	0.327996	0.851015
pHluorin2	Control	2827	7088	1.0005	0.398843	1.03483
pHluorin2	10mM Sorbic Acid	2220	10050	1.0361	0.220896	0.573133
pHluorin2	5mM Sorbic Acid	2276	10089	1.0315	0.225592	0.585319
pHluorin2	12mM Acetic Acid	2634	8255	1.0057	0.319079	0.82788
pHluorin2	Control	2764	7313	1.0059	0.377957	0.980643
pHluorin2	10mM Sorbic Acid	2121	10705	1.0499	0.198132	0.51407
pHluorin2	5mM Sorbic Acid	2307	9863	1.0244	0.233904	0.606886
pHluorin2	12mM Acetic Acid	2622	8299	0.9941	0.315942	0.819739
pHluorin2	Control	2811	7259	0.9973	0.387243	1.00474
pHluorin2	10mM Sorbic Acid	2086	10121	1.0372	0.206106	0.534761
pHluorin2	5mM Sorbic Acid	2634	10572	1.0708	0.249149	0.646439
pHluorin2	12mM Acetic Acid	2634	8223	0.9999	0.320321	0.831102
pHluorin2	Control	2802	7522	0.9947	0.372507	0.966504
pHluorin2	10mM Sorbic Acid	2134	11162	1.0625	0.191184	0.496045
pHluorin2	5mM Sorbic Acid	2409	10641	1.0593	0.226388	0.587385
pHluorin2	12mM Acetic Acid	2692	8790	1.0264	0.306257	0.794612
pHluorin2	Control	2838	7607	1.0082	0.373077	0.967983

## Sheet: Figure 2b
F.2b	change in pYRE sensing signal following diamide exposure.
	.xlsx file from microplate reader imported to R for data formatting and processing. Wells were matched to corresponding strains and conditions using key, with raw fluorescence values of interests being extracted and signal ratio between reporter and control calculated (Ratio_x). Ratio_to_Control refers to relative changes in signal when compared to average signal of control condition (i.e. water)…
Time	Strain	Condition	Reporter.FP	Control.FP	OD	Ratio_x	Ratio_to_Control	Condition_Num
-45	YRE_mTagBFP2	0mM	7441	3399	0.7236	2.18917	0.887491	0
-45	YRE_mTagBFP2	0mM	7300	3189	0.6836	2.28912	0.928009	0
-45	YRE_mTagBFP2	0mM	8049	3075	0.7329	2.61756	1.06116	0
-45	YRE_mTagBFP2	0mM	8069	2912	0.6881	2.77095	1.12334	0
-45	YRE_mTagBFP2	0.5mM	7907	3178	0.7438	2.48804	1.00865	0.5
-45	YRE_mTagBFP2	0.5mM	8125	2867	0.7045	2.83397	1.14889	0.5
-45	YRE_mTagBFP2	0.5mM	8262	3240	0.7666	2.55	1.03377	0.5
-45	YRE_mTagBFP2	0.5mM	8225	2984	0.6828	2.75637	1.11743	0.5
-45	YRE_mTagBFP2	1mM	8834	2940	0.6997	3.00476	1.21813	1
-45	YRE_mTagBFP2	1mM	8736	2738	0.643	3.19065	1.29349	1
-45	YRE_mTagBFP2	1mM	9270	2820	0.6918	3.28723	1.33264	1
-45	YRE_mTagBFP2	1mM	8656	2800	0.65	3.09143	1.25326	1
-45	YRE_mTagBFP2	2mM	8466	3106	0.7037	2.72569	1.105	2
-45	YRE_mTagBFP2	2mM	8201	2918	0.641	2.81049	1.13937	2
-45	YRE_mTagBFP2	2mM	8797	2995	0.6854	2.93723	1.19075	2
-45	YRE_mTagBFP2	2mM	8446	3041	0.6396	2.77738	1.12595	2
-30	YRE_mTagBFP2	0mM	7978	3665	0.6575	2.17681	0.858304	0
-30	YRE_mTagBFP2	0mM	7859	3362	0.6311	2.3376	0.921702	0
-30	YRE_mTagBFP2	0mM	8824	3231	0.6898	2.73104	1.07684	0
-30	YRE_mTagBFP2	0mM	8834	3047	0.6475	2.89925	1.14316	0
-30	YRE_mTagBFP2	0.5mM	8715	3357	0.6969	2.59607	1.02362	0.5
-30	YRE_mTagBFP2	0.5mM	8782	3051	0.6649	2.8784	1.13494	0.5
-30	YRE_mTagBFP2	0.5mM	8675	3380	0.7476	2.56657	1.01198	0.5
-30	YRE_mTagBFP2	0.5mM	8920	3088	0.6754	2.8886	1.13896	0.5
-30	YRE_mTagBFP2	1mM	9514	3173	0.6914	2.99842	1.18226	1
-30	YRE_mTagBFP2	1mM	9491	2852	0.6401	3.32784	1.31215	1
-30	YRE_mTagBFP2	1mM	9717	3049	0.6804	3.18695	1.2566	1
-30	YRE_mTagBFP2	1mM	9357	2953	0.6517	3.16864	1.24938	1
-30	YRE_mTagBFP2	2mM	9054	3363	0.684	2.69224	1.06154	2
-30	YRE_mTagBFP2	2mM	9031	3050	0.631	2.96098	1.1675	2
-30	YRE_mTagBFP2	2mM	9145	3229	0.6494	2.83215	1.1167	2
-30	YRE_mTagBFP2	2mM	8905	3138	0.6199	2.83779	1.11893	2
-15	YRE_mTagBFP2	0mM	6964	4531	0.6371	1.53697	0.813522	0
-15	YRE_mTagBFP2	0mM	7257	4129	0.6174	1.75757	0.930287	0
-15	YRE_mTagBFP2	0mM	7694	3992	0.6738	1.92735	1.02016	0
-15	YRE_mTagBFP2	0mM	8283	3547	0.6427	2.33521	1.23604	0
-15	YRE_mTagBFP2	0.5mM	7823	4061	0.687	1.92637	1.01964	0.5
-15	YRE_mTagBFP2	0.5mM	8296	3611	0.653	2.29742	1.21603	0.5
-15	YRE_mTagBFP2	0.5mM	7631	4324	0.7281	1.7648	0.934115	0.5
-15	YRE_mTagBFP2	0.5mM	8414	3702	0.6674	2.27283	1.20301	0.5
-15	YRE_mTagBFP2	1mM	8601	3804	0.675	2.26104	1.19678	1
-15	YRE_mTagBFP2	1mM	8655	3360	0.6343	2.57589	1.36343	1
-15	YRE_mTagBFP2	1mM	8566	3774	0.6621	2.26974	1.20138	1
-15	YRE_mTagBFP2	1mM	8656	3513	0.6385	2.46399	1.3042	1
-15	YRE_mTagBFP2	2mM	7872	4165	0.6696	1.89004	1.0004	2
-15	YRE_mTagBFP2	2mM	8340	3651	0.6256	2.28431	1.20909	2
-15	YRE_mTagBFP2	2mM	7370	4308	0.6219	1.71077	0.905517	2
-15	YRE_mTagBFP2	2mM	8151	3870	0.6074	2.1062	1.11482	2
0	YRE_mTagBFP2	0mM	5284	6990	0.5889	0.755937	0.837868	0
0	YRE_mTagBFP2	0mM	5151	6426	0.5727	0.801587	0.888465	0
0	YRE_mTagBFP2	0mM	5620	6123	0.6232	0.917851	1.01733	0
0	YRE_mTagBFP2	0mM	5910	5214	0.5941	1.13349	1.25634	0
0	YRE_mTagBFP2	0.5mM	5818	6128	0.6407	0.949413	1.05231	0.5
0	YRE_mTagBFP2	0.5mM	6112	5162	0.6117	1.18404	1.31237	0.5
0	YRE_mTagBFP2	0.5mM	5400	6929	0.6765	0.779333	0.863799	0.5
0	YRE_mTagBFP2	0.5mM	5927	5336	0.6251	1.11076	1.23114	0.5
0	YRE_mTagBFP2	1mM	5988	5744	0.6324	1.04248	1.15547	1
0	YRE_mTagBFP2	1mM	6409	4690	0.5965	1.36652	1.51463	1
0	YRE_mTagBFP2	1mM	6002	5605	0.6185	1.07083	1.18689	1
0	YRE_mTagBFP2	1mM	5969	5038	0.597	1.1848	1.31321	1
0	YRE_mTagBFP2	2mM	5703	6462	0.6199	0.882544	0.978197	2
0	YRE_mTagBFP2	2mM	5987	5280	0.5852	1.1339	1.2568	2
0	YRE_mTagBFP2	2mM	5826	6902	0.5743	0.844103	0.935589	2
0	YRE_mTagBFP2	2mM	5691	5929	0.5606	0.959858	1.06389	2
5	YRE_mTagBFP2	0mM	8495	6783	0.6901	1.2524	1.01422	0
5	YRE_mTagBFP2	0mM	7865	6491	0.6393	1.21168	0.981241	0
5	YRE_mTagBFP2	0mM	7681	6700	0.6973	1.14642	0.928393	0
5	YRE_mTagBFP2	0mM	8049	6057	0.6373	1.32888	1.07615	0
5	YRE_mTagBFP2	0.5mM	7581	6992	0.692	1.08424	0.878039	0.5
5	YRE_mTagBFP2	0.5mM	8123	6192	0.6522	1.31185	1.06237	0.5
5	YRE_mTagBFP2	0.5mM	7512	7700	0.7098	0.975584	0.790048	0.5
5	YRE_mTagBFP2	0.5mM	7466	6500	0.6386	1.14862	0.930172	0.5
5	YRE_mTagBFP2	1mM	7191	6845	0.6554	1.05055	0.850755	1
5	YRE_mTagBFP2	1mM	7512	6114	0.5984	1.22866	0.99499	1
5	YRE_mTagBFP2	1mM	7803	6272	0.6518	1.2441	1.0075	1
5	YRE_mTagBFP2	1mM	7858	6066	0.6113	1.29542	1.04906	1
5	YRE_mTagBFP2	2mM	7165	6861	0.6563	1.04431	0.845702	2
5	YRE_mTagBFP2	2mM	7380	6151	0.6046	1.1998	0.971626	2
5	YRE_mTagBFP2	2mM	7511	6433	0.6307	1.16757	0.945525	2
5	YRE_mTagBFP2	2mM	7493	6056	0.6051	1.23729	1.00198	2
20	YRE_mTagBFP2	0mM	8280	7300	0.6377	1.13425	1.09901	0
20	YRE_mTagBFP2	0mM	6836	6919	0.6034	0.988004	0.957313	0
20	YRE_mTagBFP2	0mM	6638	6973	0.6536	0.951958	0.922386	0
20	YRE_mTagBFP2	0mM	6906	6552	0.6031	1.05403	1.02129	0
20	YRE_mTagBFP2	0.5mM	6618	7207	0.6568	0.918274	0.889749	0.5
20	YRE_mTagBFP2	0.5mM	7183	6545	0.6197	1.09748	1.06339	0.5
20	YRE_mTagBFP2	0.5mM	6776	7953	0.6983	0.852006	0.825539	0.5
20	YRE_mTagBFP2	0.5mM	6790	6881	0.6282	0.986775	0.956122	0.5
20	YRE_mTagBFP2	1mM	6661	7312	0.6383	0.910968	0.88267	1
20	YRE_mTagBFP2	1mM	6799	6478	0.5885	1.04955	1.01695	1
20	YRE_mTagBFP2	1mM	6836	6690	0.6391	1.02182	0.990082	1
20	YRE_mTagBFP2	1mM	6985	6420	0.6039	1.08801	1.05421	1
20	YRE_mTagBFP2	2mM	6425	7223	0.6494	0.88952	0.861888	2
20	YRE_mTagBFP2	2mM	6558	6384	0.5969	1.02726	0.995345	2
20	YRE_mTagBFP2	2mM	6665	6596	0.6192	1.01046	0.979072	2
20	YRE_mTagBFP2	2mM	6732	6326	0.5918	1.06418	1.03112	2
35	YRE_mTagBFP2	0mM	8476	7775	0.6601	1.09016	1.14967	0
35	YRE_mTagBFP2	0mM	6601	7386	0.6284	0.893718	0.942505	0
35	YRE_mTagBFP2	0mM	6403	7487	0.676	0.855216	0.901901	0
35	YRE_mTagBFP2	0mM	6759	7086	0.6264	0.953853	1.00592	0
35	YRE_mTagBFP2	0.5mM	6468	7921	0.6876	0.816564	0.861139	0.5
35	YRE_mTagBFP2	0.5mM	6921	7136	0.6468	0.969871	1.02282	0.5
35	YRE_mTagBFP2	0.5mM	6536	8492	0.7282	0.769666	0.811681	0.5
35	YRE_mTagBFP2	0.5mM	6529	7362	0.6552	0.886851	0.935264	0.5
35	YRE_mTagBFP2	1mM	6463	7499	0.6663	0.861848	0.908896	1
35	YRE_mTagBFP2	1mM	6795	6789	0.6178	1.00088	1.05552	1
35	YRE_mTagBFP2	1mM	6580	7025	0.67	0.936655	0.987786	1
35	YRE_mTagBFP2	1mM	6738	6861	0.6326	0.982073	1.03568	1
35	YRE_mTagBFP2	2mM	6193	7660	0.6909	0.808486	0.85262	2
35	YRE_mTagBFP2	2mM	6454	6860	0.6311	0.940816	0.992175	2
35	YRE_mTagBFP2	2mM	6379	6989	0.6593	0.91272	0.962544	2
35	YRE_mTagBFP2	2mM	6448	6851	0.6266	0.941176	0.992554	2
50	YRE_mTagBFP2	0mM	8460	8189	0.6892	1.03309	1.1784	0
50	YRE_mTagBFP2	0mM	6455	7857	0.6507	0.82156	0.937112	0
50	YRE_mTagBFP2	0mM	6224	7922	0.7046	0.78566	0.896163	0
50	YRE_mTagBFP2	0mM	6482	7481	0.6524	0.866462	0.988329	0
50	YRE_mTagBFP2	0.5mM	6239	8409	0.7151	0.741943	0.846297	0.5
50	YRE_mTagBFP2	0.5mM	6626	7589	0.6773	0.873106	0.995907	0.5
50	YRE_mTagBFP2	0.5mM	6302	8812	0.76	0.715161	0.815748	0.5
50	YRE_mTagBFP2	0.5mM	6447	7728	0.6854	0.834239	0.951574	0.5
50	YRE_mTagBFP2	1mM	6044	8030	0.7006	0.752677	0.858541	1
50	YRE_mTagBFP2	1mM	6396	7181	0.6513	0.890684	1.01596	1
50	YRE_mTagBFP2	1mM	6331	7432	0.7068	0.851857	0.97167	1
50	YRE_mTagBFP2	1mM	6459	7156	0.6694	0.902599	1.02955	1
50	YRE_mTagBFP2	2mM	6037	8018	0.726	0.752931	0.85883	2
50	YRE_mTagBFP2	2mM	6080	7163	0.6698	0.848806	0.96819	2
50	YRE_mTagBFP2	2mM	6175	7302	0.7023	0.845659	0.9646	2
50	YRE_mTagBFP2	2mM	6235	6836	0.664	0.912083	1.04037	2
65	YRE_mTagBFP2	0mM	8196	8441	0.71	0.970975	1.18709	0
65	YRE_mTagBFP2	0mM	6152	8093	0.6758	0.760163	0.92936	0
65	YRE_mTagBFP2	0mM	5959	8321	0.7288	0.71614	0.875538	0
65	YRE_mTagBFP2	0mM	6248	7578	0.6808	0.824492	1.00801	0
65	YRE_mTagBFP2	0.5mM	5933	8543	0.7447	0.694487	0.849065	0.5
65	YRE_mTagBFP2	0.5mM	6316	7633	0.7034	0.82746	1.01164	0.5
65	YRE_mTagBFP2	0.5mM	6051	9058	0.7934	0.668028	0.816718	0.5
65	YRE_mTagBFP2	0.5mM	6073	7915	0.7153	0.767277	0.938058	0.5
65	YRE_mTagBFP2	1mM	5885	8263	0.7377	0.712211	0.870735	1
65	YRE_mTagBFP2	1mM	6201	7410	0.6851	0.836842	1.02311	1
65	YRE_mTagBFP2	1mM	6042	7676	0.7359	0.787129	0.962328	1
65	YRE_mTagBFP2	1mM	6196	7463	0.7015	0.830229	1.01502	1
65	YRE_mTagBFP2	2mM	5761	8432	0.7617	0.683231	0.835304	2
65	YRE_mTagBFP2	2mM	5953	7420	0.7051	0.802291	0.980865	2
65	YRE_mTagBFP2	2mM	5910	7698	0.7361	0.767732	0.938614	2
65	YRE_mTagBFP2	2mM	6009	7275	0.7023	0.825979	1.00983	2
80	YRE_mTagBFP2	0mM	8341	8893	0.7448	0.937929	1.2163	0
80	YRE_mTagBFP2	0mM	6042	8556	0.7059	0.706171	0.915757	0
80	YRE_mTagBFP2	0mM	5850	8551	0.7557	0.684131	0.887175	0
80	YRE_mTagBFP2	0mM	6117	8088	0.7075	0.756306	0.980771	0
80	YRE_mTagBFP2	0.5mM	5949	9053	0.7771	0.65713	0.852161	0.5
80	YRE_mTagBFP2	0.5mM	6235	8016	0.734	0.777819	1.00867	0.5
80	YRE_mTagBFP2	0.5mM	5940	9604	0.8202	0.618492	0.802056	0.5
80	YRE_mTagBFP2	0.5mM	5948	8458	0.7456	0.70324	0.911955	0.5
80	YRE_mTagBFP2	1mM	5890	8566	0.7683	0.687602	0.891677	1
80	YRE_mTagBFP2	1mM	6136	7814	0.7159	0.785257	1.01831	1
80	YRE_mTagBFP2	1mM	6031	8078	0.7691	0.746596	0.968179	1
80	YRE_mTagBFP2	1mM	6137	7767	0.7323	0.790138	1.02464	1
80	YRE_mTagBFP2	2mM	5856	8821	0.7968	0.66387	0.860901	2
80	YRE_mTagBFP2	2mM	5916	7729	0.7393	0.765429	0.992602	2
80	YRE_mTagBFP2	2mM	5923	8100	0.7748	0.731235	0.948259	2
80	YRE_mTagBFP2	2mM	5945	7693	0.7398	0.77278	1.00214	2
95	YRE_mTagBFP2	0mM	8278	9247	0.7697	0.895209	1.22617	0
95	YRE_mTagBFP2	0mM	5943	8893	0.7334	0.668278	0.915345	0
95	YRE_mTagBFP2	0mM	5821	9033	0.7853	0.644415	0.882659	0
95	YRE_mTagBFP2	0mM	6092	8551	0.738	0.712431	0.975822	0
95	YRE_mTagBFP2	0.5mM	5935	9493	0.8066	0.625198	0.856337	0.5
95	YRE_mTagBFP2	0.5mM	6172	8448	0.7678	0.730587	1.00069	0.5
95	YRE_mTagBFP2	0.5mM	6080	10136	0.8524	0.599842	0.821608	0.5
95	YRE_mTagBFP2	0.5mM	5995	8811	0.7738	0.6804	0.931948	0.5
95	YRE_mTagBFP2	1mM	5943	9143	0.7994	0.650005	0.890317	1
95	YRE_mTagBFP2	1mM	6156	8236	0.7466	0.74745	1.02379	1
95	YRE_mTagBFP2	1mM	5985	8460	0.7955	0.707447	0.968994	1
95	YRE_mTagBFP2	1mM	6119	8094	0.7614	0.755992	1.03549	1
95	YRE_mTagBFP2	2mM	5763	9082	0.8335	0.634552	0.86915	2
95	YRE_mTagBFP2	2mM	5959	8075	0.7735	0.737957	1.01078	2
95	YRE_mTagBFP2	2mM	5906	8282	0.8005	0.713113	0.976755	2
95	YRE_mTagBFP2	2mM	5866	7950	0.7669	0.737862	1.01065	2
110	YRE_mTagBFP2	0mM	8140	9920	0.8	0.820565	1.20004	0
110	YRE_mTagBFP2	0mM	5889	9282	0.7632	0.634454	0.927861	0
110	YRE_mTagBFP2	0mM	5695	9511	0.8124	0.59878	0.87569	0
110	YRE_mTagBFP2	0mM	6027	8846	0.7614	0.681325	0.996408	0
110	YRE_mTagBFP2	0.5mM	5854	9722	0.8374	0.602139	0.880603	0.5
110	YRE_mTagBFP2	0.5mM	6091	9035	0.7933	0.674156	0.985924	0.5
110	YRE_mTagBFP2	0.5mM	6005	10433	0.8799	0.575577	0.841757	0.5
110	YRE_mTagBFP2	0.5mM	5944	9163	0.8044	0.648696	0.94869	0.5
110	YRE_mTagBFP2	1mM	5928	9397	0.8292	0.63084	0.922576	1
110	YRE_mTagBFP2	1mM	6017	8660	0.7771	0.694804	1.01612	1
110	YRE_mTagBFP2	1mM	5824	8812	0.8257	0.660917	0.966562	1
110	YRE_mTagBFP2	1mM	6111	8532	0.7894	0.716245	1.04748	1
110	YRE_mTagBFP2	2mM	5773	9584	0.8603	0.602358	0.880923	2
110	YRE_mTagBFP2	2mM	5946	8479	0.7982	0.701262	1.02557	2
110	YRE_mTagBFP2	2mM	5890	8674	0.8336	0.679041	0.993068	2
110	YRE_mTagBFP2	2mM	5855	8321	0.7988	0.703641	1.02905	2
125	YRE_mTagBFP2	0mM	8205	10115	0.829	0.811172	1.24997	0
125	YRE_mTagBFP2	0mM	5780	9766	0.7888	0.591849	0.912005	0
125	YRE_mTagBFP2	0mM	5577	9792	0.8384	0.569547	0.877638	0
125	YRE_mTagBFP2	0mM	5871	9420	0.7904	0.623248	0.960389	0
125	YRE_mTagBFP2	0.5mM	5689	10235	0.8649	0.555838	0.856513	0.5
125	YRE_mTagBFP2	0.5mM	5948	9292	0.8223	0.640121	0.986388	0.5
125	YRE_mTagBFP2	0.5mM	5881	11071	0.9077	0.531208	0.81856	0.5
125	YRE_mTagBFP2	0.5mM	5885	9905	0.8334	0.594144	0.915542	0.5
125	YRE_mTagBFP2	1mM	5897	10115	0.8549	0.582996	0.898362	1
125	YRE_mTagBFP2	1mM	5980	9196	0.8047	0.650283	1.00205	1
125	YRE_mTagBFP2	1mM	5751	9399	0.8562	0.611874	0.942861	1
125	YRE_mTagBFP2	1mM	6019	9221	0.8205	0.652749	1.00585	1
125	YRE_mTagBFP2	2mM	5738	10173	0.8907	0.564042	0.869156	2
125	YRE_mTagBFP2	2mM	5891	9075	0.8249	0.649146	1.0003	2
125	YRE_mTagBFP2	2mM	5897	9292	0.8591	0.634632	0.977931	2
125	YRE_mTagBFP2	2mM	5872	8953	0.8267	0.65587	1.01066	2
140	YRE_mTagBFP2	0mM	8526	10758	0.8553	0.792526	1.25433	0
140	YRE_mTagBFP2	0mM	5876	10220	0.8144	0.574951	0.909971	0
140	YRE_mTagBFP2	0mM	5665	10234	0.8641	0.553547	0.876095	0
140	YRE_mTagBFP2	0mM	5934	9787	0.8139	0.606314	0.959609	0
140	YRE_mTagBFP2	0.5mM	5966	10722	0.8906	0.556426	0.880651	0.5
140	YRE_mTagBFP2	0.5mM	6056	9880	0.8462	0.612955	0.97012	0.5
140	YRE_mTagBFP2	0.5mM	6089	11428	0.9293	0.532814	0.843281	0.5
140	YRE_mTagBFP2	0.5mM	5941	10127	0.8584	0.58665	0.928486	0.5
140	YRE_mTagBFP2	1mM	5899	10379	0.8823	0.568359	0.899538	1
140	YRE_mTagBFP2	1mM	6130	9464	0.8328	0.647718	1.02514	1
140	YRE_mTagBFP2	1mM	5995	9759	0.8811	0.614305	0.972255	1
140	YRE_mTagBFP2	1mM	6043	9430	0.8466	0.640827	1.01423	1
140	YRE_mTagBFP2	2mM	5951	10446	0.9105	0.569692	0.901647	2
140	YRE_mTagBFP2	2mM	5990	9282	0.855	0.645335	1.02137	2
140	YRE_mTagBFP2	2mM	5882	9510	0.8826	0.618507	0.978906	2
140	YRE_mTagBFP2	2mM	6014	9175	0.8493	0.655477	1.03742	2
155	YRE_mTagBFP2	0mM	8450	11000	0.8774	0.768182	1.27198	0
155	YRE_mTagBFP2	0mM	5849	10668	0.8393	0.548275	0.907852	0
155	YRE_mTagBFP2	0mM	5617	10645	0.8914	0.527666	0.873725	0
155	YRE_mTagBFP2	0mM	5873	10275	0.8426	0.571582	0.946443	0
155	YRE_mTagBFP2	0.5mM	5861	11239	0.915	0.521488	0.863496	0.5
155	YRE_mTagBFP2	0.5mM	6045	10204	0.872	0.592415	0.980939	0.5
155	YRE_mTagBFP2	0.5mM	6104	11382	0.9415	0.536285	0.887998	0.5
155	YRE_mTagBFP2	0.5mM	5902	10483	0.8845	0.563007	0.932245	0.5
155	YRE_mTagBFP2	1mM	5984	10598	0.9112	0.564635	0.93494	1
155	YRE_mTagBFP2	1mM	6068	9709	0.8604	0.624987	1.03487	1
155	YRE_mTagBFP2	1mM	5890	9992	0.9058	0.589472	0.976066	1
155	YRE_mTagBFP2	1mM	6038	9701	0.8712	0.62241	1.03061	1
155	YRE_mTagBFP2	2mM	5955	10850	0.9363	0.548848	0.9088	2
155	YRE_mTagBFP2	2mM	5932	9609	0.8748	0.617338	1.02221	2
155	YRE_mTagBFP2	2mM	5947	9659	0.9052	0.615695	1.01949	2
155	YRE_mTagBFP2	2mM	5913	9450	0.8731	0.625714	1.03608	2
170	YRE_mTagBFP2	0mM	8436	11245	0.8926	0.7502	1.27085	0
170	YRE_mTagBFP2	0mM	5816	10766	0.8633	0.540219	0.915143	0
170	YRE_mTagBFP2	0mM	5635	10979	0.9127	0.513253	0.869461	0
170	YRE_mTagBFP2	0mM	5864	10517	0.8671	0.557573	0.944541	0
170	YRE_mTagBFP2	0.5mM	5979	11464	0.937	0.521546	0.88351	0.5
170	YRE_mTagBFP2	0.5mM	6025	10573	0.8965	0.569848	0.965334	0.5
170	YRE_mTagBFP2	0.5mM	6243	11521	0.9451	0.54188	0.917956	0.5
170	YRE_mTagBFP2	0.5mM	5893	10874	0.9136	0.541935	0.918049	0.5
170	YRE_mTagBFP2	1mM	5906	11050	0.9337	0.53448	0.90542	1
170	YRE_mTagBFP2	1mM	6103	10226	0.8816	0.596812	1.01101	1
170	YRE_mTagBFP2	1mM	5968	10379	0.9312	0.575007	0.974075	1
170	YRE_mTagBFP2	1mM	6061	10059	0.8969	0.602545	1.02072	1
170	YRE_mTagBFP2	2mM	5981	11162	0.9571	0.535836	0.907717	2
170	YRE_mTagBFP2	2mM	6067	9982	0.8984	0.607794	1.02962	2
170	YRE_mTagBFP2	2mM	5995	10140	0.9271	0.591223	1.00154	2
170	YRE_mTagBFP2	2mM	6450	9755	0.8884	0.661199	1.12009	2
185	YRE_mTagBFP2	0mM	8483	11390	0.8995	0.744776	1.29141	0
185	YRE_mTagBFP2	0mM	5777	11380	0.8836	0.507645	0.880237	0
185	YRE_mTagBFP2	0mM	5678	11185	0.9248	0.507644	0.880235	0
185	YRE_mTagBFP2	0mM	5913	10814	0.8921	0.546791	0.948115	0
185	YRE_mTagBFP2	0.5mM	6025	11564	0.944	0.521013	0.903417	0.5
185	YRE_mTagBFP2	0.5mM	6015	10881	0.9212	0.552798	0.958531	0.5
185	YRE_mTagBFP2	0.5mM	6346	11601	0.9433	0.547022	0.948515	0.5
185	YRE_mTagBFP2	0.5mM	5938	11233	0.9297	0.528621	0.916608	0.5
185	YRE_mTagBFP2	1mM	5980	11310	0.9513	0.528736	0.916807	1
185	YRE_mTagBFP2	1mM	6091	10590	0.9042	0.575165	0.997314	1
185	YRE_mTagBFP2	1mM	5956	10597	0.9528	0.562046	0.974566	1
185	YRE_mTagBFP2	1mM	6113	10479	0.9225	0.583357	1.01152	1
185	YRE_mTagBFP2	2mM	6066	11379	0.9755	0.533087	0.924353	2
185	YRE_mTagBFP2	2mM	6018	10196	0.9215	0.590231	1.02344	2
185	YRE_mTagBFP2	2mM	6011	10340	0.9508	0.581335	1.00801	2
185	YRE_mTagBFP2	2mM	6799	10060	0.9141	0.675845	1.17189	2
-45	YRE_mNeon	0mM	20703	1364	0.3535	15.1782	0.954992	0
-45	YRE_mNeon	0mM	19920	1257	0.3459	15.8473	0.997092	0
-45	YRE_mNeon	0mM	20010	1200	0.3258	16.675	1.04917	0
-45	YRE_mNeon	0mM	21334	1344	0.3506	15.8735	0.998744	0
-45	YRE_mNeon	0.5mM	22100	1429	0.3754	15.4654	0.973063	0.5
-45	YRE_mNeon	0.5mM	22185	1444	0.37	15.3636	0.966659	0.5
-45	YRE_mNeon	0.5mM	20741	1331	0.3632	15.583	0.980466	0.5
-45	YRE_mNeon	0.5mM	20544	1303	0.3525	15.7667	0.992023	0.5
-45	YRE_mNeon	1mM	20186	1291	0.3612	15.6359	0.983796	1
-45	YRE_mNeon	1mM	20620	1311	0.3539	15.7285	0.989617	1
-45	YRE_mNeon	1mM	19193	1179	0.3381	16.2791	1.02426	1
-45	YRE_mNeon	1mM	20297	1289	0.3686	15.7463	0.990741	1
-45	YRE_mNeon	2mM	18335	1074	0.3602	17.0717	1.07413	2
-45	YRE_mNeon	2mM	19134	1167	0.3699	16.3959	1.03161	2
-45	YRE_mNeon	2mM	16856	970	0.3315	17.3773	1.09336	2
-45	YRE_mNeon	2mM	17393	1033	0.3575	16.8374	1.05939	2
-30	YRE_mNeon	0mM	22615	1631	0.3017	13.8657	0.996074	0
-30	YRE_mNeon	0mM	22312	1627	0.2917	13.7136	0.985145	0
-30	YRE_mNeon	0mM	21803	1457	0.2856	14.9643	1.07499	0
-30	YRE_mNeon	0mM	24489	1864	0.3083	13.1379	0.943788	0
-30	YRE_mNeon	0.5mM	24987	1868	0.3075	13.3763	0.960918	0.5
-30	YRE_mNeon	0.5mM	26468	2120	0.335	12.4849	0.89688	0.5
-30	YRE_mNeon	0.5mM	23582	1647	0.3129	14.3182	1.02858	0.5
-30	YRE_mNeon	0.5mM	23817	1731	0.3348	13.7591	0.988414	0.5
-30	YRE_mNeon	1mM	22548	1554	0.3055	14.5097	1.04233	1
-30	YRE_mNeon	1mM	24356	1808	0.3442	13.4712	0.967735	1
-30	YRE_mNeon	1mM	20482	1303	0.2924	15.7191	1.12922	1
-30	YRE_mNeon	1mM	23312	1678	0.3619	13.8927	0.998014	1
-30	YRE_mNeon	2mM	18774	1146	0.3202	16.3822	1.17685	2
-30	YRE_mNeon	2mM	20022	1278	0.3452	15.6667	1.12545	2
-30	YRE_mNeon	2mM	17940	1066	0.3037	16.8293	1.20897	2
-30	YRE_mNeon	2mM	18599	1146	0.32	16.2295	1.16588	2
-15	YRE_mNeon	0mM	23185	1631	0.3461	14.2152	0.963365	0
-15	YRE_mNeon	0mM	22443	1536	0.3457	14.6113	0.99021	0
-15	YRE_mNeon	0mM	22137	1430	0.3359	15.4804	1.04911	0
-15	YRE_mNeon	0mM	24061	1635	0.3499	14.7162	0.997318	0
-15	YRE_mNeon	0.5mM	25030	1751	0.3483	14.2947	0.968751	0.5
-15	YRE_mNeon	0.5mM	25194	1819	0.3594	13.8505	0.938646	0.5
-15	YRE_mNeon	0.5mM	23525	1541	0.3524	15.2661	1.03458	0.5
-15	YRE_mNeon	0.5mM	23334	1512	0.3479	15.4325	1.04586	0.5
-15	YRE_mNeon	1mM	22817	1498	0.3466	15.2316	1.03225	1
-15	YRE_mNeon	1mM	23521	1556	0.3499	15.1163	1.02443	1
-15	YRE_mNeon	1mM	21441	1344	0.3295	15.9531	1.08114	1
-15	YRE_mNeon	1mM	22919	1497	0.3579	15.31	1.03756	1
-15	YRE_mNeon	2mM	19972	1205	0.3525	16.5743	1.12324	2
-15	YRE_mNeon	2mM	20731	1293	0.3545	16.0333	1.08657	2
-15	YRE_mNeon	2mM	18735	1109	0.3296	16.8936	1.14488	2
-15	YRE_mNeon	2mM	19479	1197	0.3548	16.2732	1.10283	2
0	YRE_mNeon	0mM	24529	1701	0.3791	14.4203	0.970421	0
0	YRE_mNeon	0mM	23537	1614	0.3723	14.583	0.981369	0
0	YRE_mNeon	0mM	23452	1507	0.3535	15.562	1.04725	0
0	YRE_mNeon	0mM	25048	1684	0.3912	14.8741	1.00096	0
0	YRE_mNeon	0.5mM	26228	1790	0.394	14.6525	0.986045	0.5
0	YRE_mNeon	0.5mM	25951	1771	0.405	14.6533	0.986098	0.5
0	YRE_mNeon	0.5mM	24739	1629	0.3818	15.1866	1.02199	0.5
0	YRE_mNeon	0.5mM	24340	1573	0.3757	15.4736	1.0413	0.5
0	YRE_mNeon	1mM	24089	1582	0.3722	15.2269	1.0247	1
0	YRE_mNeon	1mM	24380	1594	0.3766	15.2949	1.02927	1
0	YRE_mNeon	1mM	22435	1420	0.3478	15.7993	1.06322	1
0	YRE_mNeon	1mM	23985	1546	0.3859	15.5142	1.04403	1
0	YRE_mNeon	2mM	21021	1285	0.3691	16.3588	1.10087	2
0	YRE_mNeon	2mM	22033	1359	0.3775	16.2127	1.09104	2
0	YRE_mNeon	2mM	19591	1177	0.3489	16.6449	1.12012	2
0	YRE_mNeon	2mM	20621	1257	0.371	16.4049	1.10397	2
15	YRE_mNeon	0mM	26051	1799	0.3943	14.4808	0.969511	0
15	YRE_mNeon	0mM	24980	1725	0.3909	14.4812	0.969533	0
15	YRE_mNeon	0mM	24893	1584	0.3753	15.7153	1.05216	0
15	YRE_mNeon	0mM	26745	1775	0.4116	15.0676	1.0088	0
15	YRE_mNeon	0.5mM	28035	1877	0.4138	14.9361	0.99999	0.5
15	YRE_mNeon	0.5mM	27659	1875	0.4273	14.7515	0.987631	0.5
15	YRE_mNeon	0.5mM	26540	1718	0.4032	15.4482	1.03428	0.5
15	YRE_mNeon	0.5mM	25918	1677	0.3959	15.455	1.03473	0.5
15	YRE_mNeon	1mM	25777	1693	0.3923	15.2256	1.01938	1
15	YRE_mNeon	1mM	26015	1677	0.3984	15.5128	1.0386	1
15	YRE_mNeon	1mM	24059	1511	0.3636	15.9226	1.06604	1
15	YRE_mNeon	1mM	25592	1641	0.404	15.5954	1.04413	1
15	YRE_mNeon	2mM	22479	1374	0.3843	16.3603	1.09534	2
15	YRE_mNeon	2mM	23458	1457	0.398	16.1002	1.07793	2
15	YRE_mNeon	2mM	21025	1247	0.3664	16.8605	1.12883	2
15	YRE_mNeon	2mM	22027	1347	0.3898	16.3526	1.09483	2
20	YRE_mNeon	0mM	28247	1887	0.4363	14.9693	0.981151	0
20	YRE_mNeon	0mM	27904	1916	0.4385	14.5637	0.954567	0
20	YRE_mNeon	0mM	26008	1589	0.4256	16.3675	1.0728	0
20	YRE_mNeon	0mM	28726	1899	0.4693	15.1269	0.991484	0
20	YRE_mNeon	0.5mM	28274	1855	0.4706	15.242	0.99903	0.5
20	YRE_mNeon	0.5mM	28127	1873	0.4835	15.0171	0.984285	0.5
20	YRE_mNeon	0.5mM	27162	1718	0.4511	15.8102	1.03627	0.5
20	YRE_mNeon	0.5mM	27346	1750	0.4427	15.6263	1.02421	0.5
20	YRE_mNeon	1mM	26971	1740	0.4357	15.5006	1.01598	1
20	YRE_mNeon	1mM	26603	1748	0.4527	15.2191	0.997527	1
20	YRE_mNeon	1mM	25568	1605	0.4053	15.9302	1.04414	1
20	YRE_mNeon	1mM	27018	1711	0.4341	15.7908	1.035	1
20	YRE_mNeon	2mM	24705	1637	0.418	15.0916	0.989171	2
20	YRE_mNeon	2mM	25637	1690	0.4369	15.1698	0.994296	2
20	YRE_mNeon	2mM	18936	1254	0.4218	15.1005	0.989751	2
20	YRE_mNeon	2mM	50912	3116	0.4835	16.3389	1.07092	2
35	YRE_mNeon	0mM	31108	2059	0.4167	15.1083	0.96878	0
35	YRE_mNeon	0mM	30161	1997	0.4227	15.1032	0.96845	0
35	YRE_mNeon	0mM	28601	1741	0.4032	16.4279	1.0534	0
35	YRE_mNeon	0mM	31530	2003	0.4304	15.7414	1.00937	0
35	YRE_mNeon	0.5mM	31556	2030	0.4393	15.5448	0.996771	0.5
35	YRE_mNeon	0.5mM	31070	2005	0.4703	15.4963	0.993656	0.5
35	YRE_mNeon	0.5mM	29685	1822	0.4417	16.2925	1.04472	0.5
35	YRE_mNeon	0.5mM	29697	1790	0.4302	16.5905	1.06382	0.5
35	YRE_mNeon	1mM	29256	1818	0.4289	16.0924	1.03188	1
35	YRE_mNeon	1mM	29190	1820	0.4307	16.0385	1.02842	1
35	YRE_mNeon	1mM	27746	1667	0.3978	16.6443	1.06727	1
35	YRE_mNeon	1mM	29230	1802	0.4292	16.2209	1.04012	1
35	YRE_mNeon	2mM	26800	1700	0.4111	15.7647	1.01087	2
35	YRE_mNeon	2mM	27608	1722	0.4271	16.0325	1.02804	2
35	YRE_mNeon	2mM	20787	1295	0.3994	16.0517	1.02927	2
35	YRE_mNeon	2mM	45866	2817	0.5022	16.2819	1.04403	2
50	YRE_mNeon	0mM	33169	2160	0.4558	15.356	0.966151	0
50	YRE_mNeon	0mM	32191	2117	0.4451	15.206	0.956709	0
50	YRE_mNeon	0mM	30986	1848	0.4238	16.7673	1.05495	0
50	YRE_mNeon	0mM	33907	2087	0.4664	16.2468	1.02219	0
50	YRE_mNeon	0.5mM	33601	2123	0.4807	15.8271	0.995792	0.5
50	YRE_mNeon	0.5mM	33238	2150	0.4988	15.4595	0.972664	0.5
50	YRE_mNeon	0.5mM	32160	1964	0.4712	16.3747	1.03025	0.5
50	YRE_mNeon	0.5mM	32525	1909	0.4562	17.0377	1.07196	0.5
50	YRE_mNeon	1mM	32283	1946	0.4592	16.5894	1.04375	1
50	YRE_mNeon	1mM	31982	1914	0.4707	16.7095	1.05131	1
50	YRE_mNeon	1mM	30414	1804	0.4234	16.8592	1.06073	1
50	YRE_mNeon	1mM	31686	1965	0.4639	16.1252	1.01454	1
50	YRE_mNeon	2mM	29646	1840	0.4395	16.112	1.01371	2
50	YRE_mNeon	2mM	30246	1898	0.4606	15.9357	1.00262	2
50	YRE_mNeon	2mM	28625	1735	0.4292	16.4986	1.03804	2
50	YRE_mNeon	2mM	46522	2690	0.5422	17.2944	1.08811	2
65	YRE_mNeon	0mM	34650	2309	0.4794	15.0065	0.956002	0
65	YRE_mNeon	0mM	33729	2237	0.4712	15.0778	0.960543	0
65	YRE_mNeon	0mM	32927	1952	0.45	16.8683	1.07461	0
65	YRE_mNeon	0mM	35330	2231	0.4907	15.8359	1.00884	0
65	YRE_mNeon	0.5mM	35670	2274	0.5114	15.686	0.999291	0.5
65	YRE_mNeon	0.5mM	35730	2273	0.5285	15.7193	1.00141	0.5
65	YRE_mNeon	0.5mM	34724	2054	0.5012	16.9056	1.07698	0.5
65	YRE_mNeon	0.5mM	35216	2043	0.485	17.2374	1.09812	0.5
65	YRE_mNeon	1mM	35472	2067	0.4888	17.1611	1.09326	1
65	YRE_mNeon	1mM	35621	2053	0.5013	17.3507	1.10534	1
65	YRE_mNeon	1mM	34348	1873	0.4565	18.3385	1.16827	1
65	YRE_mNeon	1mM	34797	2062	0.4949	16.8754	1.07506	1
65	YRE_mNeon	2mM	33866	1923	0.4766	17.611	1.12193	2
65	YRE_mNeon	2mM	34195	1983	0.4986	17.2441	1.09855	2
65	YRE_mNeon	2mM	32603	1811	0.4624	18.0028	1.14688	2
65	YRE_mNeon	2mM	49164	2526	0.5818	19.4632	1.23992	2
80	YRE_mNeon	0mM	36188	2436	0.5018	14.8555	0.96169	0
80	YRE_mNeon	0mM	35301	2401	0.4938	14.7026	0.951793	0
80	YRE_mNeon	0mM	34634	2078	0.4743	16.667	1.07896	0
80	YRE_mNeon	0mM	36700	2358	0.5152	15.564	1.00756	0
80	YRE_mNeon	0.5mM	38423	2395	0.5364	16.043	1.03856	0.5
80	YRE_mNeon	0.5mM	38720	2391	0.5518	16.1941	1.04834	0.5
80	YRE_mNeon	0.5mM	37230	2202	0.5239	16.9074	1.09452	0.5
80	YRE_mNeon	0.5mM	37916	2135	0.5116	17.7593	1.14967	0.5
80	YRE_mNeon	1mM	38873	2189	0.5172	17.7583	1.14961	1
80	YRE_mNeon	1mM	39064	2188	0.5346	17.8537	1.15579	1
80	YRE_mNeon	1mM	38473	2013	0.4851	19.1123	1.23726	1
80	YRE_mNeon	1mM	38687	2167	0.5248	17.8528	1.15572	1
80	YRE_mNeon	2mM	37987	2039	0.5084	18.6302	1.20605	2
80	YRE_mNeon	2mM	38612	2117	0.5329	18.239	1.18073	2
80	YRE_mNeon	2mM	36467	1930	0.4925	18.8948	1.22318	2
80	YRE_mNeon	2mM	52986	2433	0.6152	21.7781	1.40983	2
95	YRE_mNeon	0mM	37329	2563	0.5206	14.5646	0.955257	0
95	YRE_mNeon	0mM	36452	2498	0.5165	14.5925	0.957087	0
95	YRE_mNeon	0mM	35900	2191	0.4956	16.3852	1.07467	0
95	YRE_mNeon	0mM	38473	2491	0.5383	15.4448	1.01299	0
95	YRE_mNeon	0.5mM	41194	2515	0.5612	16.3793	1.07428	0.5
95	YRE_mNeon	0.5mM	41427	2513	0.5753	16.4851	1.08122	0.5
95	YRE_mNeon	0.5mM	40127	2308	0.5515	17.386	1.14031	0.5
95	YRE_mNeon	0.5mM	40629	2282	0.5354	17.8041	1.16773	0.5
95	YRE_mNeon	1mM	42431	2340	0.546	18.1329	1.1893	1
95	YRE_mNeon	1mM	42088	2289	0.5585	18.3871	1.20597	1
95	YRE_mNeon	1mM	41870	2133	0.5118	19.6296	1.28746	1
95	YRE_mNeon	1mM	41616	2289	0.5522	18.1809	1.19244	1
95	YRE_mNeon	2mM	41213	2140	0.535	19.2584	1.26311	2
95	YRE_mNeon	2mM	42439	2253	0.5597	18.8367	1.23545	2
95	YRE_mNeon	2mM	39588	2017	0.5222	19.6272	1.2873	2
95	YRE_mNeon	2mM	55582	2342	0.6452	23.7327	1.55657	2
110	YRE_mNeon	0mM	39118	2687	0.5516	14.5582	0.961767	0
110	YRE_mNeon	0mM	38133	2635	0.5398	14.4717	0.956052	0
110	YRE_mNeon	0mM	37431	2296	0.5153	16.3027	1.07701	0
110	YRE_mNeon	0mM	40229	2644	0.564	15.2152	1.00517	0
110	YRE_mNeon	0.5mM	43628	2645	0.5871	16.4945	1.08968	0.5
110	YRE_mNeon	0.5mM	43942	2661	0.5998	16.5133	1.09093	0.5
110	YRE_mNeon	0.5mM	42951	2457	0.5743	17.4811	1.15486	0.5
110	YRE_mNeon	0.5mM	43079	2376	0.5624	18.1309	1.19779	0.5
110	YRE_mNeon	1mM	45304	2449	0.5728	18.499	1.22211	1
110	YRE_mNeon	1mM	45397	2414	0.5855	18.8057	1.24237	1
110	YRE_mNeon	1mM	44221	2244	0.5377	19.7063	1.30187	1
110	YRE_mNeon	1mM	44832	2421	0.577	18.518	1.22336	1
110	YRE_mNeon	2mM	44408	2280	0.5658	19.4772	1.28673	2
110	YRE_mNeon	2mM	45675	2357	0.5919	19.3784	1.28021	2
110	YRE_mNeon	2mM	42573	2165	0.5498	19.6642	1.29908	2
110	YRE_mNeon	2mM	58127	2315	0.6775	25.1089	1.65878	2
125	YRE_mNeon	0mM	40260	2835	0.5803	14.2011	0.961992	0
125	YRE_mNeon	0mM	39626	2788	0.5671	14.2131	0.962804	0
125	YRE_mNeon	0mM	38799	2461	0.5478	15.7655	1.06797	0
125	YRE_mNeon	0mM	41291	2777	0.592	14.8689	1.00723	0
125	YRE_mNeon	0.5mM	45975	2791	0.6147	16.4726	1.11587	0.5
125	YRE_mNeon	0.5mM	46162	2801	0.6287	16.4805	1.11641	0.5
125	YRE_mNeon	0.5mM	45375	2596	0.6021	17.4788	1.18403	0.5
125	YRE_mNeon	0.5mM	45763	2547	0.5874	17.9674	1.21713	0.5
125	YRE_mNeon	1mM	48070	2599	0.6041	18.4956	1.25291	1
125	YRE_mNeon	1mM	48235	2572	0.6152	18.7539	1.2704	1
125	YRE_mNeon	1mM	46125	2379	0.5588	19.3884	1.31339	1
125	YRE_mNeon	1mM	47178	2561	0.6083	18.4217	1.2479	1
125	YRE_mNeon	2mM	46861	2397	0.5907	19.5499	1.32432	2
125	YRE_mNeon	2mM	48888	2496	0.6154	19.5865	1.32681	2
125	YRE_mNeon	2mM	44599	2275	0.5726	19.604	1.32799	2
125	YRE_mNeon	2mM	58686	2243	0.7021	26.1641	1.77238	2
-45	YRE_eCitrine	0mM	16392	1196	0.3396	13.7057	0.952327	0
-45	YRE_eCitrine	0mM	15046	976	0.3237	15.416	1.07116	0
-45	YRE_eCitrine	0mM	16437	1216	0.3416	13.5173	0.939235	0
-45	YRE_eCitrine	0mM	15600	1045	0.3268	14.9282	1.03727	0
-45	YRE_eCitrine	0.5mM	16769	1236	0.3416	13.5672	0.942701	0.5
-45	YRE_eCitrine	0.5mM	15683	1045	0.3302	15.0077	1.04279	0.5
-45	YRE_eCitrine	0.5mM	16110	1150	0.329	14.0087	0.973381	0.5
-45	YRE_eCitrine	0.5mM	15631	1071	0.3239	14.5948	1.0141	0.5
-45	YRE_eCitrine	1mM	16953	1301	0.3487	13.0307	0.905429	1
-45	YRE_eCitrine	1mM	16323	1191	0.3305	13.7053	0.952299	1
-45	YRE_eCitrine	1mM	16406	1199	0.3395	13.6831	0.950755	1
-45	YRE_eCitrine	1mM	16048	1105	0.3179	14.5231	1.00912	1
-45	YRE_eCitrine	2mM	15891	1179	0.3386	13.4784	0.936532	2
-45	YRE_eCitrine	2mM	15474	1048	0.3065	14.7653	1.02595	2
-45	YRE_eCitrine	2mM	14813	1009	0.3382	14.6809	1.02009	2
-45	YRE_eCitrine	2mM	14145	904	0.3146	15.6471	1.08723	2
-30	YRE_eCitrine	0mM	18048	1650	0.2729	10.9382	0.950029	0
-30	YRE_eCitrine	0mM	16530	1344	0.2653	12.2991	1.06823	0
-30	YRE_eCitrine	0mM	18734	1751	0.2969	10.699	0.929258	0
-30	YRE_eCitrine	0mM	17183	1418	0.2852	12.1178	1.05248	0
-30	YRE_eCitrine	0.5mM	18404	1669	0.3043	11.027	0.95774	0.5
-30	YRE_eCitrine	0.5mM	16960	1362	0.2887	12.4523	1.08153	0.5
-30	YRE_eCitrine	0.5mM	17722	1484	0.3093	11.942	1.03722	0.5
-30	YRE_eCitrine	0.5mM	16777	1260	0.2915	13.3151	1.15647	0.5
-30	YRE_eCitrine	1mM	18654	1718	0.341	10.858	0.943063	1
-30	YRE_eCitrine	1mM	17639	1472	0.3234	11.983	1.04078	1
-30	YRE_eCitrine	1mM	17608	1464	0.3183	12.0273	1.04463	1
-30	YRE_eCitrine	1mM	17344	1357	0.3013	12.7811	1.1101	1
-30	YRE_eCitrine	2mM	16943	1358	0.3002	12.4764	1.08363	2
-30	YRE_eCitrine	2mM	16180	1161	0.2748	13.9363	1.21043	2
-30	YRE_eCitrine	2mM	15283	1101	0.3139	13.881	1.20563	2
-30	YRE_eCitrine	2mM	14596	980	0.305	14.8939	1.2936	2
-15	YRE_eCitrine	0mM	17731	1467	0.3327	12.0866	0.949763	0
-15	YRE_eCitrine	0mM	16578	1251	0.3185	13.2518	1.04133	0
-15	YRE_eCitrine	0mM	18233	1485	0.3476	12.2781	0.964814	0
-15	YRE_eCitrine	0mM	17034	1282	0.3319	13.2871	1.0441	0
-15	YRE_eCitrine	0.5mM	17988	1420	0.355	12.6676	0.99542	0.5
-15	YRE_eCitrine	0.5mM	17028	1270	0.3317	13.4079	1.05359	0.5
-15	YRE_eCitrine	0.5mM	17475	1347	0.3396	12.9733	1.01944	0.5
-15	YRE_eCitrine	0.5mM	17130	1244	0.3283	13.7701	1.08205	0.5
-15	YRE_eCitrine	1mM	18391	1537	0.3439	11.9655	0.94025	1
-15	YRE_eCitrine	1mM	17719	1350	0.343	13.1252	1.03138	1
-15	YRE_eCitrine	1mM	17597	1353	0.3399	13.0059	1.022	1
-15	YRE_eCitrine	1mM	17260	1264	0.3246	13.6551	1.07301	1
-15	YRE_eCitrine	2mM	17021	1319	0.334	12.9045	1.01403	2
-15	YRE_eCitrine	2mM	16615	1201	0.3108	13.8343	1.0871	2
-15	YRE_eCitrine	2mM	15742	1163	0.3408	13.5357	1.06363	2
-15	YRE_eCitrine	2mM	15153	1035	0.3222	14.6406	1.15046	2
0	YRE_eCitrine	0mM	18326	1532	0.3609	11.9621	0.965647	0
0	YRE_eCitrine	0mM	17198	1349	0.3338	12.7487	1.02914	0
0	YRE_eCitrine	0mM	18636	1548	0.3756	12.0388	0.971832	0
0	YRE_eCitrine	0mM	17576	1373	0.3495	12.8012	1.03338	0
0	YRE_eCitrine	0.5mM	18458	1514	0.3711	12.1915	0.984166	0.5
0	YRE_eCitrine	0.5mM	17537	1368	0.3475	12.8194	1.03485	0.5
0	YRE_eCitrine	0.5mM	17974	1428	0.3564	12.5868	1.01608	0.5
0	YRE_eCitrine	0.5mM	17667	1345	0.3453	13.1353	1.06035	0.5
0	YRE_eCitrine	1mM	18822	1557	0.3809	12.0886	0.975858	1
0	YRE_eCitrine	1mM	18248	1438	0.3632	12.6898	1.02439	1
0	YRE_eCitrine	1mM	18208	1418	0.3576	12.8406	1.03656	1
0	YRE_eCitrine	1mM	17887	1358	0.3414	13.1716	1.06328	1
0	YRE_eCitrine	2mM	17751	1405	0.3523	12.6342	1.0199	2
0	YRE_eCitrine	2mM	17148	1277	0.326	13.4283	1.08401	2
0	YRE_eCitrine	2mM	16211	1234	0.3546	13.137	1.06048	2
0	YRE_eCitrine	2mM	15498	1101	0.3385	14.0763	1.13631	2
15	YRE_eCitrine	0mM	18937	1630	0.3823	11.6178	0.95869	0
15	YRE_eCitrine	0mM	17726	1418	0.3531	12.5007	1.03155	0
15	YRE_eCitrine	0mM	19310	1624	0.3987	11.8904	0.981185	0
15	YRE_eCitrine	0mM	18186	1459	0.3702	12.4647	1.02858	0
15	YRE_eCitrine	0.5mM	19264	1630	0.3956	11.8184	0.975245	0.5
15	YRE_eCitrine	0.5mM	18290	1434	0.3669	12.7545	1.05249	0.5
15	YRE_eCitrine	0.5mM	18862	1522	0.3754	12.3929	1.02265	0.5
15	YRE_eCitrine	0.5mM	18216	1427	0.3597	12.7652	1.05338	0.5
15	YRE_eCitrine	1mM	19572	1648	0.4007	11.8762	0.980015	1
15	YRE_eCitrine	1mM	18979	1517	0.3818	12.5109	1.03239	1
15	YRE_eCitrine	1mM	18747	1528	0.3796	12.269	1.01243	1
15	YRE_eCitrine	1mM	18606	1436	0.3588	12.9568	1.06919	1
15	YRE_eCitrine	2mM	18384	1495	0.3763	12.297	1.01474	2
15	YRE_eCitrine	2mM	17836	1351	0.3437	13.2021	1.08942	2
15	YRE_eCitrine	2mM	16978	1299	0.3733	13.0701	1.07853	2
15	YRE_eCitrine	2mM	16101	1180	0.3507	13.6449	1.12597	2
20	YRE_eCitrine	0mM	20541	1716	0.4385	11.9703	0.965314	0
20	YRE_eCitrine	0mM	18999	1499	0.4024	12.6744	1.0221	0
20	YRE_eCitrine	0mM	20261	1667	0.4642	12.1542	0.980143	0
20	YRE_eCitrine	0mM	19729	1541	0.421	12.8027	1.03244	0
20	YRE_eCitrine	0.5mM	19742	1589	0.4529	12.4242	1.00192	0.5
20	YRE_eCitrine	0.5mM	19125	1475	0.4171	12.9661	1.04562	0.5
20	YRE_eCitrine	0.5mM	19382	1513	0.4141	12.8103	1.03306	0.5
20	YRE_eCitrine	0.5mM	19736	1513	0.3915	13.0443	1.05192	0.5
20	YRE_eCitrine	1mM	20231	1694	0.4438	11.9427	0.963093	1
20	YRE_eCitrine	1mM	19307	1542	0.4223	12.5208	1.00971	1
20	YRE_eCitrine	1mM	19613	1567	0.409	12.5163	1.00934	1
20	YRE_eCitrine	1mM	19130	1482	0.3911	12.9082	1.04095	1
20	YRE_eCitrine	2mM	19024	1568	0.4204	12.1327	0.978408	2
20	YRE_eCitrine	2mM	18213	1435	0.3863	12.692	1.02351	2
20	YRE_eCitrine	2mM	15482	1292	0.4001	11.983	0.966337	2
20	YRE_eCitrine	2mM	34716	2304	0.4546	15.0677	1.2151	2
35	YRE_eCitrine	0mM	21712	1806	0.4133	12.0221	0.973073	0
35	YRE_eCitrine	0mM	20200	1602	0.3798	12.6092	1.02059	0
35	YRE_eCitrine	0mM	21860	1798	0.4366	12.158	0.984065	0
35	YRE_eCitrine	0mM	20991	1662	0.3954	12.63	1.02227	0
35	YRE_eCitrine	0.5mM	21553	1768	0.4338	12.1906	0.986708	0.5
35	YRE_eCitrine	0.5mM	20658	1596	0.3963	12.9436	1.04766	0.5
35	YRE_eCitrine	0.5mM	20837	1632	0.4146	12.7678	1.03342	0.5
35	YRE_eCitrine	0.5mM	20721	1601	0.3899	12.9425	1.04757	0.5
35	YRE_eCitrine	1mM	21803	1788	0.4379	12.1941	0.986989	1
35	YRE_eCitrine	1mM	20379	1623	0.4197	12.5564	1.01631	1
35	YRE_eCitrine	1mM	20671	1636	0.4113	12.6351	1.02268	1
35	YRE_eCitrine	1mM	20412	1581	0.393	12.9108	1.045	1
35	YRE_eCitrine	2mM	19763	1644	0.4133	12.0213	0.973004	2
35	YRE_eCitrine	2mM	19324	1537	0.3851	12.5725	1.01762	2
35	YRE_eCitrine	2mM	16418	1341	0.3928	12.2431	0.990957	2
35	YRE_eCitrine	2mM	30920	2163	0.4652	14.295	1.15703	2
50	YRE_eCitrine	0mM	22693	1925	0.4404	11.7886	0.96003	0
50	YRE_eCitrine	0mM	21385	1702	0.3996	12.5646	1.02323	0
50	YRE_eCitrine	0mM	22994	1912	0.4623	12.0262	0.979378	0
50	YRE_eCitrine	0mM	22330	1753	0.418	12.7382	1.03736	0
50	YRE_eCitrine	0.5mM	22784	1880	0.4589	12.1191	0.986951	0.5
50	YRE_eCitrine	0.5mM	21715	1695	0.4204	12.8112	1.04331	0.5
50	YRE_eCitrine	0.5mM	22104	1739	0.4425	12.7108	1.03513	0.5
50	YRE_eCitrine	0.5mM	22078	1700	0.4115	12.9871	1.05763	0.5
50	YRE_eCitrine	1mM	23128	1920	0.4806	12.0458	0.980981	1
50	YRE_eCitrine	1mM	21832	1747	0.4486	12.4969	1.01771	1
50	YRE_eCitrine	1mM	22156	1795	0.442	12.3432	1.0052	1
50	YRE_eCitrine	1mM	21593	1718	0.4188	12.5687	1.02356	1
50	YRE_eCitrine	2mM	21144	1750	0.4455	12.0823	0.983949	2
50	YRE_eCitrine	2mM	20768	1637	0.4123	12.6866	1.03316	2
50	YRE_eCitrine	2mM	17747	1419	0.4192	12.5067	1.01851	2
50	YRE_eCitrine	2mM	30252	2113	0.5026	14.3171	1.16595	2
65	YRE_eCitrine	0mM	23789	2069	0.4624	11.4978	0.955241	0
65	YRE_eCitrine	0mM	22366	1824	0.4246	12.2621	1.01873	0
65	YRE_eCitrine	0mM	24259	2036	0.4891	11.915	0.989902	0
65	YRE_eCitrine	0mM	23309	1869	0.4416	12.4714	1.03612	0
65	YRE_eCitrine	0.5mM	24038	1995	0.4861	12.0491	1.00104	0.5
65	YRE_eCitrine	0.5mM	23245	1834	0.4475	12.6745	1.053	0.5
65	YRE_eCitrine	0.5mM	23463	1854	0.4687	12.6553	1.05141	0.5
65	YRE_eCitrine	0.5mM	23615	1785	0.4404	13.2297	1.09912	0.5
65	YRE_eCitrine	1mM	24776	2056	0.5073	12.0506	1.00116	1
65	YRE_eCitrine	1mM	23357	1856	0.4831	12.5846	1.04553	1
65	YRE_eCitrine	1mM	23410	1882	0.4746	12.4389	1.03342	1
65	YRE_eCitrine	1mM	23235	1766	0.4498	13.1569	1.09307	1
65	YRE_eCitrine	2mM	23070	1862	0.4796	12.3899	1.02935	2
65	YRE_eCitrine	2mM	22593	1690	0.441	13.3686	1.11067	2
65	YRE_eCitrine	2mM	19396	1504	0.4545	12.8963	1.07142	2
65	YRE_eCitrine	2mM	30189	2012	0.5416	15.0045	1.24657	2
80	YRE_eCitrine	0mM	24802	2183	0.4883	11.3614	0.963289	0
80	YRE_eCitrine	0mM	23585	1954	0.4508	12.0701	1.02338	0
80	YRE_eCitrine	0mM	24966	2165	0.5123	11.5316	0.977721	0
80	YRE_eCitrine	0mM	24319	1991	0.4667	12.2145	1.03561	0
80	YRE_eCitrine	0.5mM	25441	2121	0.5122	11.9948	1.01699	0.5
80	YRE_eCitrine	0.5mM	24951	1960	0.4728	12.7301	1.07933	0.5
80	YRE_eCitrine	0.5mM	25327	1972	0.498	12.8433	1.08893	0.5
80	YRE_eCitrine	0.5mM	25309	1904	0.4664	13.2925	1.12702	0.5
80	YRE_eCitrine	1mM	26604	2184	0.5339	12.1813	1.0328	1
80	YRE_eCitrine	1mM	25423	1974	0.515	12.8789	1.09195	1
80	YRE_eCitrine	1mM	25413	1998	0.5074	12.7192	1.07841	1
80	YRE_eCitrine	1mM	25422	1896	0.4828	13.4082	1.13683	1
80	YRE_eCitrine	2mM	25492	1971	0.5147	12.9335	1.09658	2
80	YRE_eCitrine	2mM	25104	1810	0.4736	13.8696	1.17595	2
80	YRE_eCitrine	2mM	21301	1628	0.4835	13.0842	1.10935	2
80	YRE_eCitrine	2mM	31410	1971	0.574	15.9361	1.35115	2
95	YRE_eCitrine	0mM	25762	2323	0.5082	11.09	0.956013	0
95	YRE_eCitrine	0mM	24657	2059	0.4744	11.9752	1.03233	0
95	YRE_eCitrine	0mM	25912	2292	0.5332	11.3054	0.974585	0
95	YRE_eCitrine	0mM	25408	2112	0.4873	12.0303	1.03707	0
95	YRE_eCitrine	0.5mM	26901	2261	0.5399	11.8978	1.02566	0.5
95	YRE_eCitrine	0.5mM	26897	2060	0.4992	13.0568	1.12556	0.5
95	YRE_eCitrine	0.5mM	26762	2084	0.519	12.8417	1.10702	0.5
95	YRE_eCitrine	0.5mM	27204	2032	0.495	13.3878	1.1541	0.5
95	YRE_eCitrine	1mM	28765	2338	0.564	12.3033	1.0606	1
95	YRE_eCitrine	1mM	27161	2093	0.5377	12.9771	1.11869	1
95	YRE_eCitrine	1mM	27335	2128	0.5314	12.8454	1.10734	1
95	YRE_eCitrine	1mM	27534	2011	0.5084	13.6917	1.1803	1
95	YRE_eCitrine	2mM	27293	2094	0.5439	13.0339	1.12359	2
95	YRE_eCitrine	2mM	27345	1917	0.5032	14.2645	1.22967	2
95	YRE_eCitrine	2mM	23026	1747	0.5154	13.1803	1.13621	2
95	YRE_eCitrine	2mM	32010	1947	0.6079	16.4407	1.41727	2
110	YRE_eCitrine	0mM	26812	2442	0.5335	10.9795	0.958524	0
110	YRE_eCitrine	0mM	25804	2188	0.4966	11.7934	1.02958	0
110	YRE_eCitrine	0mM	27163	2405	0.5588	11.2944	0.986012	0
110	YRE_eCitrine	0mM	26393	2246	0.515	11.7511	1.02588	0
110	YRE_eCitrine	0.5mM	28500	2415	0.5601	11.8012	1.03026	0.5
110	YRE_eCitrine	0.5mM	28199	2189	0.5231	12.8821	1.12462	0.5
110	YRE_eCitrine	0.5mM	28301	2208	0.5453	12.8175	1.11898	0.5
110	YRE_eCitrine	0.5mM	28763	2132	0.5165	13.4911	1.17779	0.5
110	YRE_eCitrine	1mM	30853	2464	0.5959	12.5215	1.09314	1
110	YRE_eCitrine	1mM	28851	2210	0.5639	13.0548	1.13969	1
110	YRE_eCitrine	1mM	28953	2254	0.5601	12.8452	1.1214	1
110	YRE_eCitrine	1mM	29334	2132	0.5374	13.7589	1.20117	1
110	YRE_eCitrine	2mM	29588	2210	0.575	13.3882	1.16881	2
110	YRE_eCitrine	2mM	29731	2039	0.5318	14.5812	1.27295	2
110	YRE_eCitrine	2mM	24824	1855	0.543	13.3822	1.16828	2
110	YRE_eCitrine	2mM	33161	1941	0.6388	17.0845	1.49149	2
125	YRE_eCitrine	0mM	27850	2608	0.5663	10.6787	0.953764	0
125	YRE_eCitrine	0mM	26812	2312	0.524	11.5969	1.03577	0
125	YRE_eCitrine	0mM	28151	2575	0.5879	10.9324	0.976427	0
125	YRE_eCitrine	0mM	27589	2383	0.5363	11.5774	1.03404	0
125	YRE_eCitrine	0.5mM	29768	2519	0.5922	11.8174	1.05547	0.5
125	YRE_eCitrine	0.5mM	29751	2323	0.5489	12.8071	1.14387	0.5
125	YRE_eCitrine	0.5mM	29817	2359	0.5762	12.6397	1.12891	0.5
125	YRE_eCitrine	0.5mM	30473	2274	0.5461	13.4006	1.19687	0.5
125	YRE_eCitrine	1mM	32912	2600	0.6216	12.6585	1.13059	1
125	YRE_eCitrine	1mM	30769	2340	0.5962	13.1491	1.17441	1
125	YRE_eCitrine	1mM	30793	2375	0.588	12.9655	1.15801	1
125	YRE_eCitrine	1mM	31084	2270	0.565	13.6934	1.22302	1
125	YRE_eCitrine	2mM	31341	2346	0.5978	13.3593	1.19319	2
125	YRE_eCitrine	2mM	31699	2171	0.5618	14.6011	1.30409	2
125	YRE_eCitrine	2mM	26708	1977	0.5649	13.5094	1.20659	2
125	YRE_eCitrine	2mM	33802	1949	0.6661	17.3433	1.54901	2
-45	YRE_mScarletI	0mM	1500	2611	0.723	0.574493	0.993605	0
-45	YRE_mScarletI	0mM	1455	2494	0.6797	0.5834	1.00901	0
-45	YRE_mScarletI	0mM	1601	2825	0.7898	0.566726	0.980172	0
-45	YRE_mScarletI	0mM	1468	2496	0.7141	0.588141	1.01721	0
-45	YRE_mScarletI	0.5mM	1429	2405	0.7056	0.594179	1.02765	0.5
-45	YRE_mScarletI	0.5mM	1461	2367	0.6672	0.617237	1.06753	0.5
-45	YRE_mScarletI	0.5mM	1463	2435	0.6622	0.600821	1.03914	0.5
-45	YRE_mScarletI	0.5mM	1482	2504	0.6426	0.591853	1.02363	0.5
-45	YRE_mScarletI	1mM	1436	2415	0.6382	0.594617	1.02841	1
-45	YRE_mScarletI	1mM	1482	2520	0.633	0.588095	1.01713	1
-45	YRE_mScarletI	1mM	1446	2530	0.6543	0.571542	0.988501	1
-45	YRE_mScarletI	1mM	1391	2333	0.5981	0.596228	1.0312	1
-45	YRE_mScarletI	2mM	1566	2728	0.6851	0.574047	0.992835	2
-45	YRE_mScarletI	2mM	1412	2337	0.5989	0.604193	1.04497	2
-45	YRE_mScarletI	2mM	1507	2538	0.6636	0.593775	1.02695	2
-45	YRE_mScarletI	2mM	1493	2411	0.6343	0.619245	1.07101	2
-30	YRE_mScarletI	0mM	1567	2755	0.6591	0.568784	0.994771	0
-30	YRE_mScarletI	0mM	1528	2644	0.6389	0.577912	1.01074	0
-30	YRE_mScarletI	0mM	1675	2972	0.7484	0.563594	0.985693	0
-30	YRE_mScarletI	0mM	1502	2604	0.6755	0.576805	1.0088	0
-30	YRE_mScarletI	0.5mM	1479	2495	0.6705	0.592786	1.03675	0.5
-30	YRE_mScarletI	0.5mM	1460	2491	0.6408	0.58611	1.02507	0.5
-30	YRE_mScarletI	0.5mM	1490	2486	0.656	0.599356	1.04824	0.5
-30	YRE_mScarletI	0.5mM	1476	2478	0.64	0.595642	1.04174	0.5
-30	YRE_mScarletI	1mM	1445	2430	0.6422	0.59465	1.04001	1
-30	YRE_mScarletI	1mM	1526	2571	0.6403	0.593543	1.03807	1
-30	YRE_mScarletI	1mM	1493	2505	0.6557	0.596008	1.04238	1
-30	YRE_mScarletI	1mM	1435	2331	0.6104	0.615616	1.07668	1
-30	YRE_mScarletI	2mM	1595	2759	0.6799	0.578108	1.01108	2
-30	YRE_mScarletI	2mM	1465	2393	0.6002	0.612202	1.07071	2
-30	YRE_mScarletI	2mM	1582	2664	0.6434	0.593844	1.0386	2
-30	YRE_mScarletI	2mM	1525	2488	0.6169	0.612942	1.072	2
-15	YRE_mScarletI	0mM	1773	3189	0.6529	0.555974	1.00209	0
-15	YRE_mScarletI	0mM	1679	3046	0.6298	0.551215	0.993512	0
-15	YRE_mScarletI	0mM	1872	3411	0.7344	0.548813	0.989182	0
-15	YRE_mScarletI	0mM	1674	2972	0.668	0.563257	1.01522	0
-15	YRE_mScarletI	0.5mM	1616	2824	0.6639	0.572238	1.0314	0.5
-15	YRE_mScarletI	0.5mM	1608	2826	0.6396	0.569002	1.02557	0.5
-15	YRE_mScarletI	0.5mM	1632	2780	0.6632	0.58705	1.0581	0.5
-15	YRE_mScarletI	0.5mM	1579	2841	0.6459	0.55579	1.00176	0.5
-15	YRE_mScarletI	1mM	1609	2759	0.6405	0.583182	1.05113	1
-15	YRE_mScarletI	1mM	1627	2800	0.6485	0.581071	1.04733	1
-15	YRE_mScarletI	1mM	1661	2910	0.6566	0.57079	1.02879	1
-15	YRE_mScarletI	1mM	1557	2646	0.6162	0.588435	1.0606	1
-15	YRE_mScarletI	2mM	1773	3121	0.6805	0.568087	1.02392	2
-15	YRE_mScarletI	2mM	1592	2691	0.6027	0.591602	1.06631	2
-15	YRE_mScarletI	2mM	1776	3106	0.6335	0.571797	1.03061	2
-15	YRE_mScarletI	2mM	1684	2877	0.6143	0.585332	1.055	2
0	YRE_mScarletI	0mM	2326	4587	0.6093	0.507085	0.987166	0
0	YRE_mScarletI	0mM	2163	4201	0.5887	0.514877	1.00234	0
0	YRE_mScarletI	0mM	2482	4939	0.6994	0.502531	0.9783	0
0	YRE_mScarletI	0mM	2053	3872	0.6348	0.530217	1.0322	0
0	YRE_mScarletI	0.5mM	2006	3683	0.6358	0.544665	1.06032	0.5
0	YRE_mScarletI	0.5mM	1874	3531	0.6102	0.530728	1.03319	0.5
0	YRE_mScarletI	0.5mM	1965	3651	0.6296	0.538209	1.04776	0.5
0	YRE_mScarletI	0.5mM	1894	3546	0.6203	0.534123	1.0398	0.5
0	YRE_mScarletI	1mM	1856	3493	0.6148	0.531348	1.0344	1
0	YRE_mScarletI	1mM	1874	3512	0.6277	0.533599	1.03878	1
0	YRE_mScarletI	1mM	2005	3783	0.6243	0.530003	1.03178	1
0	YRE_mScarletI	1mM	1764	3195	0.5998	0.552113	1.07482	1
0	YRE_mScarletI	2mM	2223	4291	0.6451	0.518061	1.00853	2
0	YRE_mScarletI	2mM	1810	3305	0.5814	0.547655	1.06615	2
0	YRE_mScarletI	2mM	2337	4484	0.5886	0.521186	1.01462	2
0	YRE_mScarletI	2mM	2076	3764	0.5868	0.551541	1.07371	2
5	YRE_mScarletI	0mM	2539	5344	0.6881	0.475112	1.01849	0
5	YRE_mScarletI	0mM	2424	5134	0.6571	0.472146	1.01213	0
5	YRE_mScarletI	0mM	2800	6128	0.7545	0.456919	0.979492	0
5	YRE_mScarletI	0mM	2500	5414	0.6719	0.461766	0.989882	0
5	YRE_mScarletI	0.5mM	2431	5207	0.6528	0.466872	1.00083	0.5
5	YRE_mScarletI	0.5mM	2386	5043	0.6174	0.473131	1.01425	0.5
5	YRE_mScarletI	0.5mM	2522	5228	0.6254	0.482402	1.03412	0.5
5	YRE_mScarletI	0.5mM	2382	5031	0.6193	0.473465	1.01496	0.5
5	YRE_mScarletI	1mM	2449	5068	0.5985	0.483228	1.03589	1
5	YRE_mScarletI	1mM	2544	5155	0.6023	0.493501	1.05791	1
5	YRE_mScarletI	1mM	2600	5334	0.6135	0.487439	1.04492	1
5	YRE_mScarletI	1mM	2319	4665	0.5654	0.497106	1.06564	1
5	YRE_mScarletI	2mM	2707	5644	0.6447	0.479624	1.02816	2
5	YRE_mScarletI	2mM	2305	4635	0.5599	0.497303	1.06606	2
5	YRE_mScarletI	2mM	2570	5270	0.6145	0.487666	1.0454	2
5	YRE_mScarletI	2mM	2367	4803	0.5756	0.492817	1.05645	2
20	YRE_mScarletI	0mM	2659	5719	0.6334	0.464941	1.02236	0
20	YRE_mScarletI	0mM	2529	5485	0.605	0.461076	1.01386	0
20	YRE_mScarletI	0mM	2896	6642	0.7122	0.436013	0.958748	0
20	YRE_mScarletI	0mM	2624	5741	0.6195	0.457063	1.00504	0
20	YRE_mScarletI	0.5mM	2635	5623	0.6232	0.468611	1.03043	0.5
20	YRE_mScarletI	0.5mM	2510	5468	0.5951	0.459034	1.00937	0.5
20	YRE_mScarletI	0.5mM	2605	5584	0.6094	0.466511	1.02581	0.5
20	YRE_mScarletI	0.5mM	2508	5394	0.6008	0.464961	1.0224	0.5
20	YRE_mScarletI	1mM	2544	5381	0.593	0.472775	1.03958	1
20	YRE_mScarletI	1mM	2573	5392	0.5976	0.477188	1.04929	1
20	YRE_mScarletI	1mM	2643	5605	0.6115	0.471543	1.03688	1
20	YRE_mScarletI	1mM	2403	5043	0.564	0.476502	1.04778	1
20	YRE_mScarletI	2mM	2780	6016	0.6423	0.462101	1.01611	2
20	YRE_mScarletI	2mM	2400	4888	0.5583	0.490998	1.07965	2
20	YRE_mScarletI	2mM	2622	5436	0.6079	0.48234	1.06062	2
20	YRE_mScarletI	2mM	2468	4943	0.5713	0.499292	1.09789	2
35	YRE_mScarletI	0mM	2838	5998	0.6569	0.473158	1.03429	0
35	YRE_mScarletI	0mM	2679	5925	0.633	0.452152	0.98837	0
35	YRE_mScarletI	0mM	3092	7000	0.7352	0.441714	0.965554	0
35	YRE_mScarletI	0mM	2792	6032	0.6494	0.462865	1.01179	0
35	YRE_mScarletI	0.5mM	2825	5950	0.6483	0.47479	1.03786	0.5
35	YRE_mScarletI	0.5mM	2686	5631	0.6162	0.477002	1.04269	0.5
35	YRE_mScarletI	0.5mM	2744	5792	0.6388	0.473757	1.0356	0.5
35	YRE_mScarletI	0.5mM	2675	5670	0.6253	0.471781	1.03128	0.5
35	YRE_mScarletI	1mM	2697	5700	0.6193	0.473158	1.03429	1
35	YRE_mScarletI	1mM	2699	5673	0.6248	0.475762	1.03998	1
35	YRE_mScarletI	1mM	2746	5881	0.6393	0.466927	1.02067	1
35	YRE_mScarletI	1mM	2524	5323	0.5968	0.474169	1.0365	1
35	YRE_mScarletI	2mM	3008	6142	0.6795	0.489743	1.07054	2
35	YRE_mScarletI	2mM	2507	5138	0.5901	0.487933	1.06659	2
35	YRE_mScarletI	2mM	2796	5740	0.6487	0.487108	1.06478	2
35	YRE_mScarletI	2mM	2612	5177	0.6083	0.504539	1.10289	2
50	YRE_mScarletI	0mM	2986	6351	0.6796	0.470162	1.01862	0
50	YRE_mScarletI	0mM	2888	6189	0.6542	0.466634	1.01098	0
50	YRE_mScarletI	0mM	3335	7422	0.762	0.44934	0.973507	0
50	YRE_mScarletI	0mM	2926	6359	0.6731	0.460135	0.996896	0
50	YRE_mScarletI	0.5mM	2981	6142	0.6796	0.485347	1.05152	0.5
50	YRE_mScarletI	0.5mM	2873	5999	0.6487	0.478913	1.03758	0.5
50	YRE_mScarletI	0.5mM	2919	6201	0.6667	0.470731	1.01985	0.5
50	YRE_mScarletI	0.5mM	2795	5952	0.6547	0.46959	1.01738	0.5
50	YRE_mScarletI	1mM	2878	5957	0.6506	0.483129	1.04671	1
50	YRE_mScarletI	1mM	2839	6069	0.6584	0.467787	1.01347	1
50	YRE_mScarletI	1mM	2934	6118	0.6752	0.479568	1.039	1
50	YRE_mScarletI	1mM	2658	5488	0.6209	0.484329	1.04931	1
50	YRE_mScarletI	2mM	3056	6524	0.7185	0.468424	1.01485	2
50	YRE_mScarletI	2mM	2622	5346	0.6251	0.49046	1.0626	2
50	YRE_mScarletI	2mM	2905	5995	0.6862	0.48457	1.04984	2
50	YRE_mScarletI	2mM	2698	5507	0.6468	0.489922	1.06143	2
65	YRE_mScarletI	0mM	3153	6521	0.7071	0.483515	1.00724	0
65	YRE_mScarletI	0mM	3011	6251	0.677	0.481683	1.00343	0
65	YRE_mScarletI	0mM	3440	7367	0.7876	0.466947	0.972728	0
65	YRE_mScarletI	0mM	3134	6422	0.7009	0.48801	1.01661	0
65	YRE_mScarletI	0.5mM	3073	6258	0.7034	0.491051	1.02294	0.5
65	YRE_mScarletI	0.5mM	2982	5978	0.6752	0.498829	1.03914	0.5
65	YRE_mScarletI	0.5mM	3040	6287	0.6936	0.483537	1.00729	0.5
65	YRE_mScarletI	0.5mM	2976	5954	0.6794	0.499832	1.04123	0.5
65	YRE_mScarletI	1mM	3033	6099	0.6815	0.497295	1.03595	1
65	YRE_mScarletI	1mM	3060	6106	0.6961	0.501146	1.04397	1
65	YRE_mScarletI	1mM	3098	6191	0.7102	0.500404	1.04242	1
65	YRE_mScarletI	1mM	2848	5621	0.6538	0.506671	1.05548	1
65	YRE_mScarletI	2mM	3376	6553	0.7562	0.515184	1.07321	2
65	YRE_mScarletI	2mM	2915	5619	0.6631	0.518776	1.0807	2
65	YRE_mScarletI	2mM	3135	6061	0.7199	0.517241	1.0775	2
65	YRE_mScarletI	2mM	2994	5595	0.6825	0.535121	1.11474	2
80	YRE_mScarletI	0mM	3373	6786	0.7365	0.497053	1.012	0
80	YRE_mScarletI	0mM	3249	6653	0.7061	0.488351	0.99428	0
80	YRE_mScarletI	0mM	3683	7666	0.8197	0.480433	0.978159	0
80	YRE_mScarletI	0mM	3342	6700	0.7301	0.498806	1.01557	0
80	YRE_mScarletI	0.5mM	3418	6470	0.7352	0.528284	1.07558	0.5
80	YRE_mScarletI	0.5mM	3279	6268	0.7036	0.523133	1.0651	0.5
80	YRE_mScarletI	0.5mM	3324	6502	0.7254	0.511227	1.04086	0.5
80	YRE_mScarletI	0.5mM	3219	6291	0.7128	0.511683	1.04178	0.5
80	YRE_mScarletI	1mM	3336	6282	0.7159	0.531041	1.0812	1
80	YRE_mScarletI	1mM	3359	6310	0.7234	0.53233	1.08382	1
80	YRE_mScarletI	1mM	3416	6449	0.7382	0.529695	1.07845	1
80	YRE_mScarletI	1mM	3111	5788	0.6833	0.537491	1.09433	1
80	YRE_mScarletI	2mM	3732	6797	0.7896	0.549066	1.11789	2
80	YRE_mScarletI	2mM	3249	5687	0.6925	0.571303	1.16317	2
80	YRE_mScarletI	2mM	3550	6364	0.7577	0.557825	1.13573	2
80	YRE_mScarletI	2mM	3287	5761	0.7158	0.570561	1.16166	2
95	YRE_mScarletI	0mM	3512	7088	0.7616	0.495485	1.00504	0
95	YRE_mScarletI	0mM	3407	6927	0.7307	0.491844	0.997655	0
95	YRE_mScarletI	0mM	3933	7997	0.8473	0.491809	0.997586	0
95	YRE_mScarletI	0mM	3520	7142	0.7573	0.492859	0.999716	0
95	YRE_mScarletI	0.5mM	3672	6835	0.766	0.537235	1.08973	0.5
95	YRE_mScarletI	0.5mM	3573	6658	0.7337	0.536648	1.08854	0.5
95	YRE_mScarletI	0.5mM	3645	6797	0.7534	0.536266	1.08776	0.5
95	YRE_mScarletI	0.5mM	3500	6542	0.7383	0.535005	1.0852	0.5
95	YRE_mScarletI	1mM	3721	6546	0.7445	0.568439	1.15302	1
95	YRE_mScarletI	1mM	3756	6613	0.7503	0.567972	1.15207	1
95	YRE_mScarletI	1mM	3801	6623	0.7686	0.573909	1.16412	1
95	YRE_mScarletI	1mM	3455	6026	0.7159	0.573349	1.16298	1
95	YRE_mScarletI	2mM	4227	7031	0.8195	0.601195	1.21946	2
95	YRE_mScarletI	2mM	3614	5866	0.7224	0.616093	1.24968	2
95	YRE_mScarletI	2mM	3982	6579	0.7855	0.605259	1.22771	2
95	YRE_mScarletI	2mM	3693	6004	0.7446	0.61509	1.24765	2
110	YRE_mScarletI	0mM	3796	7296	0.7893	0.520285	1.00683	0
110	YRE_mScarletI	0mM	3651	7176	0.7552	0.508779	0.984566	0
110	YRE_mScarletI	0mM	4224	8216	0.867	0.514119	0.994899	0
110	YRE_mScarletI	0mM	3780	7216	0.7831	0.523836	1.0137	0
110	YRE_mScarletI	0.5mM	4063	6925	0.7939	0.586715	1.13538	0.5
110	YRE_mScarletI	0.5mM	3893	6860	0.7631	0.567493	1.09819	0.5
110	YRE_mScarletI	0.5mM	3989	7115	0.7847	0.560647	1.08494	0.5
110	YRE_mScarletI	0.5mM	3853	6853	0.7726	0.562236	1.08801	0.5
110	YRE_mScarletI	1mM	4105	6709	0.7723	0.611865	1.18405	1
110	YRE_mScarletI	1mM	4180	6858	0.7812	0.609507	1.17949	1
110	YRE_mScarletI	1mM	4197	6860	0.7941	0.611808	1.18394	1
110	YRE_mScarletI	1mM	3892	6294	0.7418	0.618367	1.19663	1
110	YRE_mScarletI	2mM	4873	7298	0.8496	0.667717	1.29214	2
110	YRE_mScarletI	2mM	4149	5965	0.7516	0.695557	1.34601	2
110	YRE_mScarletI	2mM	4495	6640	0.8131	0.676958	1.31002	2
110	YRE_mScarletI	2mM	4223	6123	0.7752	0.689695	1.33467	2
125	YRE_mScarletI	0mM	4010	7563	0.8141	0.530213	1.00877	0
125	YRE_mScarletI	0mM	3901	7430	0.7829	0.525034	0.998914	0
125	YRE_mScarletI	0mM	4372	8402	0.8953	0.520352	0.990007	0
125	YRE_mScarletI	0mM	3968	7532	0.8063	0.526819	1.00231	0
125	YRE_mScarletI	0.5mM	4366	7150	0.8229	0.610629	1.16177	0.5
125	YRE_mScarletI	0.5mM	4303	6988	0.7888	0.61577	1.17155	0.5
125	YRE_mScarletI	0.5mM	4414	7240	0.813	0.609669	1.15994	0.5
125	YRE_mScarletI	0.5mM	4215	6876	0.7927	0.613002	1.16628	0.5
125	YRE_mScarletI	1mM	4779	6963	0.8014	0.686342	1.30581	1
125	YRE_mScarletI	1mM	4767	7011	0.8097	0.679932	1.29362	1
125	YRE_mScarletI	1mM	4747	6950	0.825	0.683022	1.2995	1
125	YRE_mScarletI	1mM	4405	6416	0.7697	0.686565	1.30624	1
125	YRE_mScarletI	2mM	5459	7349	0.8795	0.742822	1.41327	2
125	YRE_mScarletI	2mM	4827	6229	0.7761	0.774924	1.47435	2
125	YRE_mScarletI	2mM	5206	6786	0.8433	0.767168	1.45959	2
125	YRE_mScarletI	2mM	4851	6202	0.8027	0.782167	1.48813	2
140	YRE_mScarletI	0mM	4258	8201	0.841	0.519205	1.01104	0
140	YRE_mScarletI	0mM	4040	8102	0.8085	0.498642	0.971001	0
140	YRE_mScarletI	0mM	4644	8994	0.9139	0.516344	1.00547	0
140	YRE_mScarletI	0mM	4236	8147	0.836	0.519946	1.01249	0
140	YRE_mScarletI	0.5mM	4789	7790	0.8454	0.614763	1.19712	0.5
140	YRE_mScarletI	0.5mM	4614	7456	0.817	0.61883	1.20504	0.5
140	YRE_mScarletI	0.5mM	4651	7627	0.8361	0.609807	1.18747	0.5
140	YRE_mScarletI	0.5mM	4538	7476	0.8208	0.607009	1.18202	0.5
140	YRE_mScarletI	1mM	5042	7324	0.8283	0.688422	1.34056	1
140	YRE_mScarletI	1mM	5083	7474	0.8357	0.680091	1.32433	1
140	YRE_mScarletI	1mM	5154	7363	0.8497	0.699986	1.36308	1
140	YRE_mScarletI	1mM	4765	6831	0.7984	0.697555	1.35834	1
140	YRE_mScarletI	2mM	6149	7607	0.9004	0.808334	1.57406	2
140	YRE_mScarletI	2mM	5284	6445	0.8029	0.81986	1.59651	2
140	YRE_mScarletI	2mM	5724	7194	0.8658	0.795663	1.54939	2
140	YRE_mScarletI	2mM	5271	6511	0.826	0.809553	1.57643	2
155	YRE_mScarletI	0mM	4435	8269	0.8624	0.536341	1.0057	0
155	YRE_mScarletI	0mM	4235	8079	0.8357	0.524199	0.982928	0
155	YRE_mScarletI	0mM	4743	8869	0.9231	0.534784	1.00278	0
155	YRE_mScarletI	0mM	4557	8472	0.8532	0.53789	1.0086	0
155	YRE_mScarletI	0.5mM	5135	7779	0.8733	0.660111	1.23778	0.5
155	YRE_mScarletI	0.5mM	4950	7671	0.8414	0.645287	1.20998	0.5
155	YRE_mScarletI	0.5mM	5085	7844	0.8622	0.648266	1.21557	0.5
155	YRE_mScarletI	0.5mM	4854	7498	0.8484	0.647373	1.21389	0.5
155	YRE_mScarletI	1mM	5406	7522	0.8524	0.718692	1.34762	1
155	YRE_mScarletI	1mM	5478	7583	0.8626	0.722405	1.35459	1
155	YRE_mScarletI	1mM	5588	7473	0.8739	0.747759	1.40213	1
155	YRE_mScarletI	1mM	5198	6966	0.8189	0.746196	1.3992	1
155	YRE_mScarletI	2mM	6736	7830	0.9186	0.860281	1.61312	2
155	YRE_mScarletI	2mM	5843	6580	0.8247	0.887994	1.66508	2
155	YRE_mScarletI	2mM	6268	7369	0.8863	0.85059	1.59495	2
155	YRE_mScarletI	2mM	5796	6705	0.8468	0.86443	1.6209	2
170	YRE_mScarletI	0mM	4599	8284	0.8858	0.555167	1.01838	0
170	YRE_mScarletI	0mM	4447	8224	0.8599	0.540734	0.991907	0
170	YRE_mScarletI	0mM	4759	8859	0.9242	0.537194	0.985412	0
170	YRE_mScarletI	0mM	4646	8486	0.8796	0.54749	1.0043	0
170	YRE_mScarletI	0.5mM	5405	7911	0.8942	0.683226	1.25329	0.5
170	YRE_mScarletI	0.5mM	5236	7784	0.8675	0.672662	1.23391	0.5
170	YRE_mScarletI	0.5mM	5387	8031	0.8847	0.670776	1.23045	0.5
170	YRE_mScarletI	0.5mM	5217	7772	0.875	0.671256	1.23133	0.5
170	YRE_mScarletI	1mM	5951	7622	0.8752	0.780766	1.43221	1
170	YRE_mScarletI	1mM	5955	7687	0.8835	0.774685	1.42106	1
170	YRE_mScarletI	1mM	6015	7667	0.9019	0.784531	1.43912	1
170	YRE_mScarletI	1mM	5624	7187	0.8459	0.782524	1.43544	1
170	YRE_mScarletI	2mM	7264	7937	0.9456	0.915207	1.67883	2
170	YRE_mScarletI	2mM	6266	6722	0.8475	0.932163	1.70993	2
170	YRE_mScarletI	2mM	6814	7434	0.9059	0.916599	1.68138	2
170	YRE_mScarletI	2mM	6370	6837	0.8679	0.931695	1.70907	2
185	YRE_mScarletI	0mM	4767	8531	0.9006	0.558786	1.00704	0
185	YRE_mScarletI	0mM	4599	8490	0.8795	0.541696	0.976237	0
185	YRE_mScarletI	0mM	4923	8883	0.9274	0.554205	0.998779	0
185	YRE_mScarletI	0mM	4900	8675	0.9023	0.564841	1.01795	0
185	YRE_mScarletI	0.5mM	5787	8204	0.919	0.705388	1.27124	0.5
185	YRE_mScarletI	0.5mM	5697	8207	0.8879	0.694164	1.25101	0.5
185	YRE_mScarletI	0.5mM	5660	8284	0.9076	0.683245	1.23133	0.5
185	YRE_mScarletI	0.5mM	5648	8221	0.8918	0.687021	1.23814	0.5
185	YRE_mScarletI	1mM	6288	7842	0.8998	0.801836	1.44506	1
185	YRE_mScarletI	1mM	6284	7974	0.9065	0.788061	1.42023	1
185	YRE_mScarletI	1mM	6310	8060	0.9233	0.782878	1.41089	1
185	YRE_mScarletI	1mM	5917	7373	0.8692	0.802523	1.44629	1
185	YRE_mScarletI	2mM	7731	8221	0.9614	0.940397	1.69477	2
185	YRE_mScarletI	2mM	6717	6958	0.8656	0.965364	1.73976	2
185	YRE_mScarletI	2mM	7235	7633	0.9261	0.947858	1.70822	2
185	YRE_mScarletI	2mM	6804	7072	0.8883	0.962104	1.73389	2

## Sheet: Figure 2c
F.2c	change in growth-sensing signal and growth rate following growth to saturation.
	.xlsx file from microplate reader imported to Python for data formatting and processing. Wells were matched to corresponding strains and conditions using key, with raw fluorescence values of interests being extracted and normalized to OD. Fold change to non-sensor expressing pHLUM control was then calculated to account for background fluorescence. mu was obtained by calculating fractional change …
Time	Strain	Signal	OD	Normalized.Signal	Fold.Change	mu	DeltaFC
0	pRPL28-mNeon	11632	0.1034	112495	0.92356	NA	NA
30	pRPL28-mNeon	12167	0.1081	112553	0.981152	0.0909091	0.0575919
60	pRPL28-mNeon	12567	0.1339	93853.6	0.82517	0.477336	-0.155982
90	pRPL28-mNeon	12772	0.1401	91163.5	0.81001	0.0926064	-0.0151592
120	pRPL28-mNeon	13025	0.1419	91790	0.834159	0.0256959	0.0241483
150	pRPL28-mNeon	13167	0.1438	91564.7	0.848363	0.0267794	0.0142047
180	pRPL28-mNeon	13471	0.1455	92584.2	0.882605	0.023644	0.0342415
210	pRPL28-mNeon	13796	0.1492	92466.5	0.908504	0.0508591	0.0258991
240	pRPL28-mNeon	14143	0.1519	93107.3	0.942259	0.036193	0.0337546
270	pRPL28-mNeon	14719	0.1547	95145.4	0.994503	0.0368664	0.0522445
300	pRPL28-mNeon	15423	0.16	96393.8	1.05853	0.0685197	0.0640232
330	pRPL28-mNeon	16173	0.1636	98857	1.15438	0.045	0.0958542
360	pRPL28-mNeon	17024	0.1702	100024	1.25434	0.0806846	0.0999588
390	pRPL28-mNeon	18422	0.181	101779	1.3793	0.12691	0.124958
420	pRPL28-mNeon	19951	0.1956	101999	1.50153	0.161326	0.122231
450	pRPL28-mNeon	21933	0.2111	103899	1.68427	0.158487	0.182738
480	pRPL28-mNeon	23747	0.2325	102138	1.83354	0.202748	0.149277
510	pRPL28-mNeon	26338	0.2563	102762	2.0615	0.204731	0.227955
540	pRPL28-mNeon	29505	0.2913	101287	2.28225	0.273117	0.220749
570	pRPL28-mNeon	33036	0.3336	99028.8	2.52171	0.290422	0.23946
600	pRPL28-mNeon	37146	0.3825	97113.7	2.80019	0.293165	0.278481
630	pRPL28-mNeon	41500	0.4462	93007.6	3.03618	0.333072	0.235995
660	pRPL28-mNeon	44936	0.5107	87989	3.24451	0.289108	0.208328
690	pRPL28-mNeon	49363	0.5782	85373.6	3.5153	0.264343	0.270794
720	pRPL28-mNeon	53325	0.6517	81824.5	3.71597	0.254237	0.20067
750	pRPL28-mNeon	56391	0.7246	77823.6	3.91777	0.223723	0.2018
780	pRPL28-mNeon	59961	0.792	75708.3	4.14227	0.186034	0.224496
810	pRPL28-mNeon	63458	0.8693	72999	4.26693	0.195202	0.124665
840	pRPL28-mNeon	65339	0.9384	69628.1	4.26055	0.158978	-0.00637989
870	pRPL28-mNeon	65809	0.9662	68111.2	4.19779	0.0592498	-0.062762
900	pRPL28-mNeon	65647	0.9536	68841.2	4.22892	-0.0260816	0.0311242
930	pRPL28-mNeon	65588	0.9489	69120	4.26182	-0.00985738	0.0329061
960	pRPL28-mNeon	64529	0.9494	67968.2	4.23037	0.00105385	-0.0314494
990	pRPL28-mNeon	63373	0.9455	67025.9	4.14335	-0.00821572	-0.0870223
1020	pRPL28-mNeon	62619	0.9471	66116.6	4.04615	0.00338445	-0.097201
1050	pRPL28-mNeon	61359	0.9433	65047.2	3.96257	-0.0080245	-0.0835842
1080	pRPL28-mNeon	60967	0.9434	64624.8	3.94127	0.000212022	-0.021295
1110	pRPL28-mNeon	60223	0.9423	63910.6	3.85825	-0.00233199	-0.0830207
1140	pRPL28-mNeon	60044	0.9464	63444.6	3.81045	0.00870211	-0.0477992
1170	pRPL28-mNeon	59842	0.946	63257.9	3.79884	-0.000845308	-0.011607
1200	pRPL28-mNeon	58320	0.9514	61299.1	3.69574	0.0114165	-0.103099
1230	pRPL28-mNeon	57943	0.9535	60768.7	3.7178	0.00441455	0.0220512
1260	pRPL28-mNeon	61368	0.9574	64098.6	3.92865	0.00818039	0.210854
1290	pRPL28-mNeon	59888	0.9584	62487.5	3.83484	0.00208899	-0.0938118
1320	pRPL28-mNeon	59210	0.9639	61427.5	3.79091	0.0114775	-0.0439299
1350	pRPL28-mNeon	62228	0.9691	64212.2	3.98173	0.0107895	0.19082
1380	pRPL28-mNeon	62009	0.9716	63821.5	3.98706	0.00515943	0.00533233
1410	pRPL28-mNeon	59190	0.9764	60620.6	3.79676	0.00988061	-0.190302
1440	pRPL28-mNeon	62014	0.9787	63363.6	4.01756	0.00471118	0.2208
1470	pRPL28-mNeon	59613	0.9873	60379.8	3.85509	0.0175743	-0.162467
1500	pRPL28-mNeon	61721	0.9897	62363.3	4.01271	0.00486174	0.157614
1530	pRPL28-mNeon	60469	0.993	60895.3	3.91786	0.00666869	-0.0948428
1560	pRPL28-mNeon	58543	0.9955	58807.6	3.81207	0.00503525	-0.10579
1590	pRPL28-mNeon	59498	1.0004	59474.2	3.87093	0.0098443	0.058855
1620	pRPL28-mNeon	60842	0.9985	60933.4	3.96592	-0.00379848	0.0949948
1650	pRPL28-mNeon	60791	1.0015	60700	3.99309	0.00600901	0.027173
1680	pRPL28-mNeon	62120	1.0036	61897.2	4.07702	0.00419371	0.0839276
1710	pRPL28-mNeon	62150	1.0075	61687.3	4.0885	0.00777202	0.0114735
1740	pRPL28-mNeon	62463	1.0069	62035	4.13128	-0.00119107	0.0427885
1770	pRPL28-mNeon	62723	1.0081	62219	4.13982	0.00238355	0.00853255
1800	pRPL28-mNeon	62717	1.0088	62169.9	4.14985	0.00138875	0.0100307
1830	pRPL28-mNeon	62561	1.0107	61898.7	4.14932	0.00376685	-0.000532331
1860	pRPL28-mNeon	61995	1.0132	61187.3	4.12612	0.00494707	-0.0231932
1890	pRPL28-mNeon	62051	1.0113	61357.7	4.1626	-0.00375049	0.0364742
1920	pRPL28-mNeon	61926	1.0141	61065	4.16169	0.00553743	-0.00090368
1950	pRPL28-mNeon	61891	1.0161	60910.3	4.19217	0.00394438	0.0304808
1980	pRPL28-mNeon	61563	1.018	60474.5	4.18536	0.00373979	-0.00681299
2010	pRPL28-mNeon	62132	1.019	60973.5	4.22795	0.00196464	0.0425915
2040	pRPL28-mNeon	62230	1.0194	61045.7	4.23737	0.000785084	0.00941806
2070	pRPL28-mNeon	60961	1.0187	59842	4.16829	-0.00137336	-0.0690754
2100	pRPL28-mNeon	62226	1.0233	60809.1	4.2538	0.00903112	0.085503
2130	pRPL28-mNeon	61815	1.0235	60395.7	4.24005	0.000390892	-0.0137498
2160	pRPL28-mNeon	62673	1.0249	61150.4	4.28941	0.00273571	0.0493644
2190	pRPL28-mNeon	62555	1.0255	60999.5	4.28565	0.00117085	-0.00375883
2220	pRPL28-mNeon	62913	1.03	61080.6	4.30006	0.00877621	0.0144034
2250	pRPL28-mNeon	63279	1.0281	61549.5	4.37372	-0.00368932	0.0736673
2280	pRPL28-mNeon	63073	1.0278	61367	4.36805	-0.0005836	-0.00567248
2310	pRPL28-mNeon	62747	1.0321	60795.5	4.37195	0.00836739	0.003903
2340	pRPL28-mNeon	62424	1.0313	60529.4	4.34728	-0.00155024	-0.0246712
2370	pRPL28-mNeon	62656	1.0355	60508	4.35168	0.00814506	0.00439921
2400	pRPL28-mNeon	62291	1.0363	60109	4.33966	0.00154515	-0.0120209
2430	pRPL28-mNeon	61849	1.0375	59613.5	4.31309	0.00231593	-0.026575
2460	pRPL28-mNeon	60995	1.0369	58824.4	4.27078	-0.00115663	-0.0423111
2490	pRPL28-mNeon	61379	1.0381	59126.3	4.32119	0.00231459	0.0504101
2520	pRPL28-mNeon	60816	1.0414	58398.3	4.27668	0.00635777	-0.0445044
2550	pRPL28-mNeon	59486	1.0426	57055.4	4.19036	0.00230459	-0.0863212
2580	pRPL28-mNeon	58763	1.0421	56389	4.14119	-0.00095914	-0.0491746
2610	pRPL28-mNeon	58344	1.044	55885.1	4.12681	0.00364648	-0.0143724
2640	pRPL28-mNeon	57621	1.0438	55203.1	4.07037	-0.000383142	-0.0564481
2670	pRPL28-mNeon	52681	1.0432	50499.4	3.7385	-0.00114965	-0.331868
2700	pRPL28-mNeon	49955	1.046	47758.1	3.53681	0.0053681	-0.201692
2730	pRPL28-mNeon	48600	1.0441	46547.3	3.45646	-0.00363289	-0.0803492
2760	pRPL28-mNeon	48470	1.0487	46219.1	3.45974	0.00881142	0.00328246
2790	pRPL28-mNeon	48167	1.0497	45886.4	3.44928	0.00190712	-0.0104612
2820	pRPL28-mNeon	48071	1.0496	45799.4	3.45542	-0.0001906	0.00614649
0	pRPL28-mNeon	13972	0.1011	138200	1.13459	NA	NA
30	pRPL28-mNeon	13269	0.1027	129202	1.12628	0.0316518	-0.00830979
60	pRPL28-mNeon	13211	0.1027	128637	1.13099	0	0.00470681
90	pRPL28-mNeon	13262	0.1027	129133	1.14738	0	0.0163964
120	pRPL28-mNeon	13398	0.1048	127844	1.1618	0.0408958	0.0144188
150	pRPL28-mNeon	13572	0.1058	128280	1.18854	0.019084	0.0267338
180	pRPL28-mNeon	13786	0.1083	127295	1.2135	0.047259	0.0249632
210	pRPL28-mNeon	14066	0.1113	126379	1.2417	0.0554017	0.0282049
240	pRPL28-mNeon	14440	0.1155	125022	1.26524	0.0754717	0.0235325
270	pRPL28-mNeon	14980	0.12	124833	1.30481	0.0779221	0.0395783
300	pRPL28-mNeon	15705	0.1255	125139	1.37419	0.0916667	0.0693764
330	pRPL28-mNeon	16365	0.1299	125982	1.47112	0.0701195	0.0969309
360	pRPL28-mNeon	17326	0.1368	126652	1.58827	0.106236	0.117152
390	pRPL28-mNeon	18730	0.1517	123467	1.67322	0.217836	0.0849422
420	pRPL28-mNeon	20328	0.1672	121579	1.78977	0.204351	0.11655
450	pRPL28-mNeon	22232	0.1837	121023	1.96187	0.197368	0.172105
480	pRPL28-mNeon	24237	0.2068	117200	2.10394	0.251497	0.142071
510	pRPL28-mNeon	26853	0.2348	114365	2.29427	0.270793	0.190323
540	pRPL28-mNeon	30082	0.2689	111871	2.52071	0.29046	0.226448
570	pRPL28-mNeon	33876	0.3125	108403	2.76042	0.324284	0.239708
600	pRPL28-mNeon	37735	0.361	104529	3.014	0.3104	0.253582
630	pRPL28-mNeon	42442	0.4211	100788	3.29018	0.332964	0.276179
660	pRPL28-mNeon	45781	0.4912	93202.4	3.43675	0.332938	0.146564
690	pRPL28-mNeon	50286	0.558	90118.3	3.71067	0.271987	0.273923
720	pRPL28-mNeon	55256	0.6268	88155.7	4.0035	0.246595	0.292831
750	pRPL28-mNeon	59096	0.6994	84495.3	4.25364	0.231653	0.250135
780	pRPL28-mNeon	63099	0.7696	81989.3	4.48593	0.200743	0.232289
810	pRPL28-mNeon	70000	0.8428	83056.5	4.85482	0.190229	0.36889
840	pRPL28-mNeon	70000	0.9135	76628.4	4.6889	0.167774	-0.165914
870	pRPL28-mNeon	70000	0.9631	72682	4.4795	0.108593	-0.209404
900	pRPL28-mNeon	70000	0.9545	73336.8	4.50508	-0.017859	0.0255827
930	pRPL28-mNeon	70000	0.9505	73645.4	4.54085	-0.00838135	0.0357713
960	pRPL28-mNeon	70000	0.9457	74019.2	4.60699	-0.0100999	0.0661418
990	pRPL28-mNeon	70000	0.9455	74034.9	4.57663	-0.000422968	-0.0303671
1020	pRPL28-mNeon	70000	0.9452	74058.4	4.53217	-0.000634584	-0.0444586
1050	pRPL28-mNeon	66602	0.9406	70808	4.31351	-0.00973339	-0.218663
1080	pRPL28-mNeon	65915	0.9412	70032.9	4.2711	0.00127578	-0.0424062
1110	pRPL28-mNeon	64849	0.9399	68995.6	4.16523	-0.00276243	-0.105871
1140	pRPL28-mNeon	64327	0.9383	68557	4.11749	-0.00340462	-0.0477335
1170	pRPL28-mNeon	63433	0.937	67698	4.06548	-0.00277097	-0.0520119
1200	pRPL28-mNeon	62602	0.9411	66520	4.01051	0.00875133	-0.0549692
1230	pRPL28-mNeon	61091	0.9403	64969.7	3.97481	-0.00170014	-0.0357068
1260	pRPL28-mNeon	60458	0.9425	64146.4	3.93158	0.00467936	-0.0432268
1290	pRPL28-mNeon	59910	0.9459	63336.5	3.88694	0.00721485	-0.0446382
1320	pRPL28-mNeon	59135	0.9496	62273.6	3.84312	0.00782324	-0.0438214
1350	pRPL28-mNeon	58455	0.9518	61415.2	3.80829	0.00463353	-0.0348281
1380	pRPL28-mNeon	57920	0.9561	60579.4	3.78452	0.00903551	-0.0237724
1410	pRPL28-mNeon	57260	0.9595	59676.9	3.73765	0.00711223	-0.0468693
1440	pRPL28-mNeon	56561	0.9644	58648.9	3.71862	0.0102137	-0.0190297
1470	pRPL28-mNeon	55466	0.9662	57406.3	3.66524	0.00373289	-0.0533791
1500	pRPL28-mNeon	54492	0.9683	56275.9	3.62102	0.00434693	-0.044224
1530	pRPL28-mNeon	53851	0.9715	55430.8	3.56629	0.00660952	-0.0547284
1560	pRPL28-mNeon	53392	0.9742	54806	3.55267	0.00555841	-0.0136147
1590	pRPL28-mNeon	52562	0.9752	53898.7	3.50804	0.00205297	-0.0446352
1620	pRPL28-mNeon	52224	0.9774	53431.6	3.47766	0.00451189	-0.0303843
1650	pRPL28-mNeon	51894	0.9764	53148.3	3.49632	-0.00204625	0.0186606
1680	pRPL28-mNeon	51527	0.9804	52557.1	3.46182	0.00819336	-0.0345008
1710	pRPL28-mNeon	50808	0.9806	51813.2	3.43406	0.000407996	-0.0277564
1740	pRPL28-mNeon	50599	0.9864	51296.6	3.41615	0.0118295	-0.0179044
1770	pRPL28-mNeon	50785	0.9867	51469.5	3.42459	0.000608272	0.00843324
1800	pRPL28-mNeon	50627	0.9898	51148.7	3.41418	0.00628357	-0.0104052
1830	pRPL28-mNeon	50087	0.9881	50690.2	3.39797	-0.00343504	-0.0162153
1860	pRPL28-mNeon	49601	0.9906	50071.7	3.37655	0.00506022	-0.0214206
1890	pRPL28-mNeon	49656	0.9926	50026.2	3.39385	0.00403796	0.0173063
1920	pRPL28-mNeon	49538	0.9943	49822	3.39546	0.00342535	0.00160868
1950	pRPL28-mNeon	49179	0.9943	49460.9	3.40416	0	0.0087025
1980	pRPL28-mNeon	48605	0.9983	48687.8	3.36962	0.00804586	-0.0345452
2010	pRPL28-mNeon	48540	0.9976	48656.8	3.3739	-0.00140238	0.00428158
2040	pRPL28-mNeon	48511	1.003	48365.9	3.35723	0.010826	-0.0166747
2070	pRPL28-mNeon	48187	1.0038	48004.6	3.34376	0.00159521	-0.0134637
2100	pRPL28-mNeon	48265	1.0056	47996.2	3.35749	0.00358637	0.01373
2130	pRPL28-mNeon	47988	1.0055	47725.5	3.35054	-0.0001988	-0.00694796
2160	pRPL28-mNeon	48271	1.0093	47826.2	3.35479	0.00755843	0.00424216
2190	pRPL28-mNeon	48285	1.0118	47721.9	3.3528	0.00495393	-0.00198138
2220	pRPL28-mNeon	48184	1.0128	47575	3.34927	0.00197668	-0.00353442
2250	pRPL28-mNeon	48561	1.0143	47876.4	3.40211	0.00296209	0.0528397
2280	pRPL28-mNeon	47918	1.0167	47130.9	3.35474	0.00473233	-0.0473708
2310	pRPL28-mNeon	47889	1.0196	46968.4	3.37762	0.00570473	0.0228779
2340	pRPL28-mNeon	47813	1.0206	46847.9	3.36467	0.00196155	-0.0129521
2370	pRPL28-mNeon	47658	1.021	46677.8	3.35703	0.000783852	-0.00763869
2400	pRPL28-mNeon	47775	1.0252	46600.7	3.3644	0.00822723	0.00737808
2430	pRPL28-mNeon	47831	1.0247	46678.1	3.3772	-0.00097542	0.0127923
2460	pRPL28-mNeon	47506	1.0242	46383.5	3.36754	-0.000975896	-0.00965403
2490	pRPL28-mNeon	47512	1.028	46217.9	3.37779	0.00742043	0.0102464
2520	pRPL28-mNeon	47456	1.0297	46087.2	3.3751	0.00330739	-0.002686
2550	pRPL28-mNeon	47246	1.0321	45776.6	3.362	0.00466155	-0.013104
2580	pRPL28-mNeon	47690	1.0317	46224.7	3.39472	-0.000775118	0.0327215
2610	pRPL28-mNeon	47583	1.0326	46080.8	3.40282	0.00174469	0.00809818
2640	pRPL28-mNeon	47878	1.0347	46272.3	3.41186	0.0040674	0.009043
2670	pRPL28-mNeon	47766	1.0323	46271.4	3.4255	-0.00463903	0.0136354
2700	pRPL28-mNeon	47971	1.0332	46429.5	3.43842	0.00174368	0.0129177
2730	pRPL28-mNeon	47547	1.0345	45961.3	3.41295	0.00251645	-0.0254681
2760	pRPL28-mNeon	47861	1.035	46242.5	3.46149	0.00096665	0.0485423
2790	pRPL28-mNeon	47612	1.0354	45984.2	3.45662	0.000772946	-0.00486621
2820	pRPL28-mNeon	47919	1.036	46253.9	3.48972	0.00115897	0.0330925
0	pHXT5-mNeon	13087	0.1028	127305	1.04515	NA	NA
30	pHXT5-mNeon	12293	0.1038	118430	1.03238	0.0194553	-0.0127706
60	pHXT5-mNeon	12224	0.1032	118450	1.04142	-0.0115607	0.00904108
90	pHXT5-mNeon	12107	0.1036	116863	1.03836	0.00775194	-0.00306305
120	pHXT5-mNeon	12045	0.1047	115043	1.04547	0.0212355	0.00711777
150	pHXT5-mNeon	12043	0.1069	112657	1.04378	0.0420248	-0.00168974
180	pHXT5-mNeon	12057	0.1112	108426	1.03363	0.080449	-0.0101574
210	pHXT5-mNeon	11917	0.1147	103897	1.02081	0.0629496	-0.0128147
240	pHXT5-mNeon	11923	0.1191	100109	1.01312	0.0767219	-0.00769433
270	pHXT5-mNeon	11909	0.1261	94440.9	0.987139	0.117548	-0.0259791
300	pHXT5-mNeon	11919	0.132	90295.5	0.991559	0.0935765	0.00442014
330	pHXT5-mNeon	11985	0.1396	85852.4	1.00252	0.115152	0.0109637
360	pHXT5-mNeon	12013	0.154	78006.5	0.978236	0.206304	-0.0242868
390	pHXT5-mNeon	12052	0.1693	71187.2	0.964721	0.198701	-0.013515
420	pHXT5-mNeon	12126	0.1887	64260.7	0.945983	0.229179	-0.0187381
450	pHXT5-mNeon	12198	0.2114	57701	0.935373	0.240594	-0.0106105
480	pHXT5-mNeon	12292	0.2394	51345	0.92173	0.264901	-0.0136423
510	pHXT5-mNeon	12448	0.2727	45647.2	0.915721	0.278195	-0.00600892
540	pHXT5-mNeon	12673	0.3115	40683.8	0.916704	0.284562	0.000982353
570	pHXT5-mNeon	12847	0.3619	35498.8	0.903954	0.323596	-0.0127494
600	pHXT5-mNeon	13179	0.4217	31252.1	0.901126	0.330478	-0.00282839
630	pHXT5-mNeon	13393	0.49	27332.7	0.89226	0.323927	-0.00886638
660	pHXT5-mNeon	13635	0.5592	24383	0.899101	0.282449	0.00684178
690	pHXT5-mNeon	14355	0.6267	22905.7	0.943155	0.241416	0.0440534
720	pHXT5-mNeon	14601	0.6984	20906.4	0.949441	0.228818	0.00628607
750	pHXT5-mNeon	14901	0.7669	19430.2	0.978148	0.196163	0.0287071
780	pHXT5-mNeon	15160	0.8381	18088.5	0.989687	0.185683	0.0115394
810	pHXT5-mNeon	15383	0.9087	16928.6	0.989509	0.168476	-0.000178368
840	pHXT5-mNeon	15449	0.96	16092.7	0.984716	0.112909	-0.00479355
870	pHXT5-mNeon	15723	0.9574	16422.6	1.01215	-0.00541667	0.0274341
900	pHXT5-mNeon	16531	0.949	17419.4	1.07007	-0.0175475	0.0579234
930	pHXT5-mNeon	17025	0.9496	17928.6	1.10545	0.00126449	0.0353738
960	pHXT5-mNeon	17486	0.943	18542.9	1.15412	-0.0139006	0.0486753
990	pHXT5-mNeon	18031	0.9456	19068.3	1.17875	0.00551432	0.0246269
1020	pHXT5-mNeon	18452	0.943	19567.3	1.19747	-0.00549915	0.0187177
1050	pHXT5-mNeon	18967	0.9395	20188.4	1.22984	-0.00742312	0.032377
1080	pHXT5-mNeon	19373	0.9404	20600.8	1.25638	0.00191591	0.026538
1110	pHXT5-mNeon	19932	0.9403	21197.5	1.27968	-0.000212676	0.0232991
1140	pHXT5-mNeon	20566	0.9404	21869.4	1.31347	0.000212698	0.0337849
1170	pHXT5-mNeon	21150	0.9421	22449.8	1.34819	0.00361548	0.0347205
1200	pHXT5-mNeon	21289	0.9425	22587.8	1.36183	0.000849166	0.0136394
1230	pHXT5-mNeon	22556	0.9452	23863.7	1.45997	0.00572944	0.0981434
1260	pHXT5-mNeon	23573	0.9477	24873.9	1.52454	0.00528989	0.0645706
1290	pHXT5-mNeon	24703	0.9509	25978.5	1.5943	0.00675319	0.0697559
1320	pHXT5-mNeon	25567	0.9553	26763.3	1.65166	0.00925439	0.0573625
1350	pHXT5-mNeon	26245	0.9587	27375.6	1.69753	0.00711818	0.0458749
1380	pHXT5-mNeon	26821	0.9617	27889.2	1.74229	0.00625848	0.0447591
1410	pHXT5-mNeon	27232	0.9648	28225.5	1.76781	0.00644692	0.025514
1440	pHXT5-mNeon	27389	0.9701	28233.2	1.79012	0.0109867	0.0223123
1470	pHXT5-mNeon	27301	0.9718	28093.2	1.79368	0.00350479	0.00355984
1500	pHXT5-mNeon	27518	0.9741	28249.7	1.8177	0.00473348	0.0240177
1530	pHXT5-mNeon	27582	0.9774	28219.8	1.8156	0.00677549	-0.00210041
1560	pHXT5-mNeon	27548	0.9812	28075.8	1.81995	0.00777573	0.00435667
1590	pHXT5-mNeon	27657	0.9849	28081	1.82768	0.00754179	0.00772414
1620	pHXT5-mNeon	27981	0.985	28407.1	1.84891	0.000203066	0.0212338
1650	pHXT5-mNeon	27939	0.9849	28367.3	1.86612	-0.000203046	0.017212
1680	pHXT5-mNeon	28116	0.9887	28437.3	1.8731	0.00771652	0.00697959
1710	pHXT5-mNeon	28085	0.9895	28383	1.88116	0.00161829	0.00806021
1740	pHXT5-mNeon	28333	0.9928	28538.5	1.90055	0.00667004	0.0193887
1770	pHXT5-mNeon	28473	0.9927	28682.4	1.90842	-0.00020145	0.007866
1800	pHXT5-mNeon	28765	0.9953	28900.8	1.92913	0.00523824	0.0207173
1830	pHXT5-mNeon	28746	0.998	28803.6	1.93082	0.0054255	0.00168682
1860	pHXT5-mNeon	28763	0.9986	28803.3	1.94233	0.0012024	0.0115104
1890	pHXT5-mNeon	29138	1.0011	29106	1.97459	0.00500701	0.032263
1920	pHXT5-mNeon	29230	1.0056	29067.2	1.98099	0.00899011	0.00639163
1950	pHXT5-mNeon	29416	1.0076	29194.1	2.00929	0.00397772	0.0283092
1980	pHXT5-mNeon	29314	1.0079	29084.2	2.01288	0.000595474	0.00358812
2010	pHXT5-mNeon	29640	1.0105	29332	2.03391	0.00515924	0.0210227
2040	pHXT5-mNeon	29878	1.0149	29439.4	2.04348	0.00870856	0.00957023
2070	pHXT5-mNeon	29958	1.0151	29512.4	2.05569	0.000394128	0.0122095
2100	pHXT5-mNeon	30275	1.0194	29698.8	2.07753	0.00847207	0.0218454
2130	pHXT5-mNeon	30662	1.0193	30081.4	2.11185	-0.0001962	0.0343199
2160	pHXT5-mNeon	30848	1.0239	30127.9	2.11333	0.0090258	0.00148406
2190	pHXT5-mNeon	31122	1.0248	30368.9	2.13363	0.00175798	0.0202952
2220	pHXT5-mNeon	31140	1.027	30321.3	2.13461	0.00429352	0.000983413
2250	pHXT5-mNeon	31479	1.0291	30588.9	2.17365	0.00408958	0.0390412
2280	pHXT5-mNeon	31748	1.0313	30784.4	2.19121	0.00427558	0.0175569
2310	pHXT5-mNeon	32044	1.0339	30993.3	2.22881	0.00504218	0.0375967
2340	pHXT5-mNeon	32365	1.035	31270.5	2.24588	0.00212787	0.0170726
2370	pHXT5-mNeon	32531	1.0377	31349.1	2.2546	0.00521739	0.0087234
2400	pHXT5-mNeon	32833	1.0406	31552	2.27794	0.00558928	0.0233389
2430	pHXT5-mNeon	33171	1.0383	31947.4	2.31142	-0.00442053	0.0334796
2460	pHXT5-mNeon	33398	1.0404	32101.1	2.33061	0.00404507	0.0191871
2490	pHXT5-mNeon	33553	1.0425	32185.1	2.35222	0.00403691	0.0216087
2520	pHXT5-mNeon	33859	1.0425	32478.7	2.37851	0	0.0262901
2550	pHXT5-mNeon	34089	1.0422	32708.7	2.40225	-0.00057554	0.0237378
2580	pHXT5-mNeon	34402	1.0453	32911.1	2.41698	0.00594895	0.0147328
2610	pHXT5-mNeon	34784	1.0479	33194	2.4512	0.00497465	0.0342213
2640	pHXT5-mNeon	35195	1.0494	33538.2	2.47292	0.00286287	0.0217181
2670	pHXT5-mNeon	35534	1.0488	33880.6	2.5082	-0.00114351	0.0352811
2700	pHXT5-mNeon	36068	1.0496	34363.6	2.54485	0.00152555	0.0366502
2730	pHXT5-mNeon	36387	1.0516	34601.6	2.56941	0.00381098	0.0245553
2760	pHXT5-mNeon	36861	1.0542	34965.9	2.61737	0.00494485	0.0479682
2790	pHXT5-mNeon	37232	1.0537	35334.5	2.65609	-0.000948586	0.0387189
2820	pHXT5-mNeon	37605	1.0544	35664.8	2.69081	0.00132865	0.0347128
0	pRPL31B-mNeon	13360	0.1018	131238	1.07743	NA	NA
30	pRPL31B-mNeon	12736	0.1043	122109	1.06445	0.0491159	-0.0129775
60	pRPL31B-mNeon	12666	0.1047	120974	1.06362	0.00767018	-0.000838573
90	pRPL31B-mNeon	12653	0.1048	120735	1.07276	0.00191022	0.00914235
120	pRPL31B-mNeon	12680	0.1079	117516	1.06795	0.0591603	-0.00480812
150	pRPL31B-mNeon	12697	0.1107	114697	1.06269	0.0518999	-0.00525837
180	pRPL31B-mNeon	12863	0.115	111852	1.06629	0.0776874	0.00359443
210	pRPL31B-mNeon	12911	0.1209	106791	1.04924	0.102609	-0.0170435
240	pRPL31B-mNeon	13128	0.1282	102402	1.03633	0.120761	-0.0129158
270	pRPL31B-mNeon	13255	0.1324	100113	1.04643	0.0655226	0.0101022
300	pRPL31B-mNeon	13514	0.1467	92120	1.01159	0.216012	-0.0348345
330	pRPL31B-mNeon	13945	0.1639	85082.4	0.993531	0.234492	-0.0180642
360	pRPL31B-mNeon	14502	0.1798	80656.3	1.01147	0.194021	0.0179351
390	pRPL31B-mNeon	15039	0.2015	74635.2	1.01145	0.241379	-1.78e-05
420	pRPL31B-mNeon	15729	0.2289	68715.6	1.01156	0.27196	0.000115211
450	pRPL31B-mNeon	16688	0.2612	63889.7	1.0357	0.282219	0.0241323
480	pRPL31B-mNeon	17712	0.3009	58863.4	1.0567	0.303982	0.0210024
510	pRPL31B-mNeon	18920	0.3546	53355.9	1.07036	0.356929	0.0136656
540	pRPL31B-mNeon	20415	0.4116	49599.1	1.11759	0.321489	0.0472242
570	pRPL31B-mNeon	21530	0.4848	44410.1	1.13088	0.355685	0.0132877
600	pRPL31B-mNeon	22950	0.5604	40952.9	1.18084	0.311881	0.049965
630	pRPL31B-mNeon	24335	0.6335	38413.6	1.25399	0.260885	0.0731498
660	pRPL31B-mNeon	25787	0.7087	36386.3	1.34171	0.237411	0.087721
690	pRPL31B-mNeon	26551	0.7883	33681.3	1.38685	0.224637	0.0451366
720	pRPL31B-mNeon	27847	0.8653	32181.9	1.46151	0.195357	0.0746603
750	pRPL31B-mNeon	28357	0.9345	30344.6	1.5276	0.159945	0.0660891
780	pRPL31B-mNeon	28655	0.9815	29195.1	1.59737	0.100589	0.06977
810	pRPL31B-mNeon	28688	0.9769	29366.4	1.71652	-0.00937341	0.119155
840	pRPL31B-mNeon	28627	0.9691	29539.8	1.80754	-0.0159689	0.0910218
870	pRPL31B-mNeon	28519	0.9676	29474	1.81652	-0.00309566	0.00897996
900	pRPL31B-mNeon	28248	0.9615	29379.1	1.80476	-0.0126085	-0.0117663
930	pRPL31B-mNeon	27867	0.9638	28913.7	1.78277	0.00478419	-0.0219901
960	pRPL31B-mNeon	27647	0.9605	28784	1.79153	-0.00684789	0.00876051
990	pRPL31B-mNeon	27217	0.9616	28303.9	1.74966	0.00229047	-0.0418636
1020	pRPL31B-mNeon	27055	0.9612	28147.1	1.72252	-0.000831946	-0.0271398
1050	pRPL31B-mNeon	26786	0.9593	27922.4	1.70099	-0.00395339	-0.0215359
1080	pRPL31B-mNeon	26364	0.9623	27396.9	1.67085	0.00625456	-0.0301363
1110	pRPL31B-mNeon	26407	0.9627	27430.1	1.65594	0.000831342	-0.01491
1140	pRPL31B-mNeon	26641	0.9657	27587.2	1.65688	0.00623247	0.000932519
1170	pRPL31B-mNeon	26851	0.9663	27787.4	1.66873	0.00124262	0.0118506
1200	pRPL31B-mNeon	26087	0.9683	26941	1.62428	0.0041395	-0.0444424
1230	pRPL31B-mNeon	26554	0.9743	27254.4	1.66741	0.0123929	0.043127
1260	pRPL31B-mNeon	26566	0.9757	27227.6	1.6688	0.00287386	0.00139076
1290	pRPL31B-mNeon	26518	0.9767	27150.6	1.66622	0.00204981	-0.00257652
1320	pRPL31B-mNeon	26484	0.9805	27010.7	1.66693	0.0077813	0.000700562
1350	pRPL31B-mNeon	26351	0.987	26698.1	1.65552	0.0132585	-0.0114057
1380	pRPL31B-mNeon	26083	0.9875	26413.2	1.65008	0.00101317	-0.00543557
1410	pRPL31B-mNeon	26161	0.9903	26417.2	1.65455	0.00567089	0.00446622
1440	pRPL31B-mNeon	26016	0.9939	26175.7	1.65966	0.00727052	0.00511279
1470	pRPL31B-mNeon	25640	0.9948	25774	1.6456	0.00181105	-0.0140598
1500	pRPL31B-mNeon	25444	0.9964	25535.9	1.64308	0.00321673	-0.00251991
1530	pRPL31B-mNeon	25252	0.9986	25287.4	1.62693	0.0044159	-0.0161494
1560	pRPL31B-mNeon	25132	1.001	25106.9	1.6275	0.00480673	0.000563957
1590	pRPL31B-mNeon	24943	1.0025	24880.8	1.61939	0.002997	-0.00811079
1620	pRPL31B-mNeon	24817	1.0044	24708.3	1.60817	0.00379052	-0.0112192
1650	pRPL31B-mNeon	24792	1.0066	24629.4	1.62023	0.00438072	0.0120596
1680	pRPL31B-mNeon	24567	1.0057	24427.8	1.609	-0.0017882	-0.0112274
1710	pRPL31B-mNeon	24650	1.0066	24488.4	1.62303	0.0017898	0.0140338
1740	pRPL31B-mNeon	24236	1.009	24019.8	1.59963	0.00476853	-0.0234078
1770	pRPL31B-mNeon	24333	1.0099	24094.5	1.60315	0.00178394	0.0035282
1800	pRPL31B-mNeon	24402	1.0111	24134.1	1.61095	0.00237647	0.00780057
1830	pRPL31B-mNeon	24110	1.0129	23802.9	1.59561	0.00356048	-0.0153485
1860	pRPL31B-mNeon	24063	1.0153	23700.4	1.59822	0.00473887	0.00261186
1890	pRPL31B-mNeon	23954	1.0131	23644.3	1.60406	-0.00433369	0.00584448
1920	pRPL31B-mNeon	23955	1.0173	23547.6	1.60481	0.00829138	0.000752316
1950	pRPL31B-mNeon	23812	1.0157	23443.9	1.61354	-0.00314558	0.00872117
1980	pRPL31B-mNeon	23663	1.0183	23237.7	1.60826	0.00511962	-0.00528077
2010	pRPL31B-mNeon	23646	1.0192	23200.5	1.60874	0.00176765	0.000489772
2040	pRPL31B-mNeon	23639	1.0244	23075.9	1.60177	0.0102041	-0.00697264
2070	pRPL31B-mNeon	23470	1.0242	22915.4	1.59618	-0.000390472	-0.00559553
2100	pRPL31B-mNeon	23503	1.0281	22860.6	1.59917	0.0076157	0.00299786
2130	pRPL31B-mNeon	23485	1.0254	22903.3	1.60791	-0.00525241	0.00873641
2160	pRPL31B-mNeon	23530	1.0308	22826.9	1.6012	0.0105325	-0.0067082
2190	pRPL31B-mNeon	23517	1.0298	22836.5	1.60443	-0.00194024	0.00322339
2220	pRPL31B-mNeon	23485	1.03	22801	1.60518	0.000388424	0.000756222
2250	pRPL31B-mNeon	23449	1.0323	22715.3	1.61416	0.00446602	0.00897381
2280	pRPL31B-mNeon	23380	1.0315	22666	1.61335	-0.00154994	-0.000807715
2310	pRPL31B-mNeon	23474	1.0344	22693.3	1.63194	0.00562288	0.0185873
2340	pRPL31B-mNeon	23390	1.0382	22529.4	1.61808	0.00734725	-0.0138535
2370	pRPL31B-mNeon	23194	1.0386	22332	1.6061	0.000770564	-0.0119844
2400	pRPL31B-mNeon	23161	1.041	22248.8	1.60629	0.00462161	0.000187366
2430	pRPL31B-mNeon	23152	1.0391	22280.8	1.61204	-0.00365034	0.00575101
2460	pRPL31B-mNeon	23158	1.042	22224.6	1.61355	0.00558175	0.00151494
2490	pRPL31B-mNeon	23108	1.0423	22170.2	1.62029	0.000575816	0.00673584
2520	pRPL31B-mNeon	23215	1.046	22194.1	1.62534	0.00709968	0.00505076
2550	pRPL31B-mNeon	23072	1.0466	22044.7	1.61904	0.00114723	-0.0062931
2580	pRPL31B-mNeon	23012	1.047	21979	1.61413	0.00076438	-0.00491722
2610	pRPL31B-mNeon	23107	1.0498	22010.9	1.62538	0.00534862	0.011257
2640	pRPL31B-mNeon	23052	1.051	21933.4	1.61724	0.00228615	-0.00813968
2670	pRPL31B-mNeon	23057	1.0534	21888.2	1.62039	0.00456708	0.0031474
2700	pRPL31B-mNeon	22981	1.0528	21828.5	1.61654	-0.00113917	-0.0038504
2730	pRPL31B-mNeon	22935	1.0549	21741.4	1.61445	0.00398936	-0.00209277
2760	pRPL31B-mNeon	23180	1.056	21950.8	1.64313	0.00208551	0.0286777
2790	pRPL31B-mNeon	23131	1.0562	21900.2	1.64624	0.000378788	0.00310883
2820	pRPL31B-mNeon	23016	1.0583	21748.1	1.64083	0.00397652	-0.00540755
0	pRPL28-mNeon	13300	0.1045	127273	1.04488	NA	NA
30	pRPL28-mNeon	12723	0.1066	119353	1.04043	0.0401914	-0.00445553
60	pRPL28-mNeon	12640	0.1067	118463	1.04154	0.00187617	0.00111219
90	pRPL28-mNeon	12741	0.107	119075	1.05801	0.00562324	0.0164721
120	pRPL28-mNeon	12800	0.1087	117755	1.07012	0.0317757	0.0121137
150	pRPL28-mNeon	12967	0.1094	118528	1.09819	0.0128795	0.0280635
180	pRPL28-mNeon	13230	0.112	118125	1.12609	0.047532	0.0278988
210	pRPL28-mNeon	13486	0.1145	117782	1.15723	0.0446429	0.0311459
240	pRPL28-mNeon	13979	0.1179	118567	1.19991	0.0593886	0.0426787
270	pRPL28-mNeon	14513	0.1237	117324	1.22633	0.0983885	0.0264153
300	pRPL28-mNeon	15102	0.1296	116528	1.27962	0.0953921	0.0532984
330	pRPL28-mNeon	15718	0.1343	117036	1.36667	0.0725309	0.0870442
360	pRPL28-mNeon	16683	0.1407	118571	1.48694	0.095309	0.120271
390	pRPL28-mNeon	18030	0.1554	116023	1.57233	0.208955	0.0853938
420	pRPL28-mNeon	19667	0.1704	115417	1.69905	0.19305	0.126718
450	pRPL28-mNeon	21572	0.1876	114989	1.86405	0.201878	0.165004
480	pRPL28-mNeon	23519	0.2125	110678	1.98685	0.265458	0.122797
510	pRPL28-mNeon	26043	0.2404	108332	2.17323	0.262588	0.186378
540	pRPL28-mNeon	29138	0.2739	106382	2.39704	0.278702	0.223811
570	pRPL28-mNeon	32563	0.3171	102690	2.61494	0.315444	0.217898
600	pRPL28-mNeon	36486	0.3652	99906.9	2.88073	0.303374	0.265788
630	pRPL28-mNeon	40972	0.4296	95372.4	3.11338	0.352683	0.232654
660	pRPL28-mNeon	44474	0.4943	89973.7	3.31769	0.30121	0.204312
690	pRPL28-mNeon	49377	0.5654	87331.1	3.59591	0.28768	0.278213
720	pRPL28-mNeon	53785	0.6368	84461.4	3.83573	0.252565	0.23982
750	pRPL28-mNeon	57718	0.7073	81603.3	4.10805	0.22142	0.272321
780	pRPL28-mNeon	61501	0.7749	79366.4	4.34241	0.191149	0.234366
810	pRPL28-mNeon	65043	0.8536	76198.5	4.45395	0.203123	0.111537
840	pRPL28-mNeon	70000	0.9201	76078.7	4.65527	0.155811	0.201317
870	pRPL28-mNeon	70000	0.9658	72478.8	4.46698	0.099337	-0.188292
900	pRPL28-mNeon	70000	0.9572	73130	4.49237	-0.0178091	0.0253981
930	pRPL28-mNeon	70000	0.9531	73444.5	4.52847	-0.00856665	0.0360917
960	pRPL28-mNeon	70000	0.9518	73544.9	4.57747	-0.00272794	0.0490031
990	pRPL28-mNeon	66545	0.9496	70076.9	4.33195	-0.00462282	-0.245515
1020	pRPL28-mNeon	65964	0.949	69509	4.25375	-0.00126369	-0.0781979
1050	pRPL28-mNeon	64641	0.9457	68352.5	4.16392	-0.00695469	-0.0898315
1080	pRPL28-mNeon	63568	0.9452	67253.5	4.10159	-0.00105742	-0.0623342
1110	pRPL28-mNeon	62754	0.9432	66533.1	4.01657	-0.00423191	-0.0850242
1140	pRPL28-mNeon	62055	0.9451	65659.7	3.94349	0.00402884	-0.0730773
1170	pRPL28-mNeon	61200	0.9464	64666.1	3.88341	0.00275103	-0.0600784
1200	pRPL28-mNeon	60235	0.9468	63619.6	3.83564	0.000845308	-0.0477658
1230	pRPL28-mNeon	59376	0.9499	62507.6	3.82418	0.00654837	-0.0114639
1260	pRPL28-mNeon	58097	0.9509	61096.9	3.74467	0.00210548	-0.0795095
1290	pRPL28-mNeon	57778	0.9552	60487.9	3.71212	0.00904406	-0.032549
1320	pRPL28-mNeon	57126	0.9557	59774	3.68886	0.0010469	-0.0232598
1350	pRPL28-mNeon	56886	0.9627	59090.1	3.66411	0.0146489	-0.0247493
1380	pRPL28-mNeon	56209	0.9645	58277.9	3.64074	0.00373948	-0.023376
1410	pRPL28-mNeon	55509	0.9671	57397.4	3.59488	0.00539139	-0.0458563
1440	pRPL28-mNeon	54819	0.9756	56190	3.56272	0.0175783	-0.0321625
1470	pRPL28-mNeon	53921	0.9732	55405.9	3.53752	-0.00492005	-0.0251992
1500	pRPL28-mNeon	53139	0.9812	54157.2	3.48469	0.0164406	-0.0528317
1530	pRPL28-mNeon	52085	0.9831	52980.4	3.40864	0.00387281	-0.0760505
1560	pRPL28-mNeon	51817	0.9835	52686.3	3.41527	0.000813752	0.00663616
1590	pRPL28-mNeon	51174	0.9863	51884.8	3.37697	0.00569395	-0.0383064
1620	pRPL28-mNeon	50576	0.9897	51102.4	3.32606	0.00689445	-0.0509089
1650	pRPL28-mNeon	49935	0.9912	50378.3	3.3141	0.00303122	-0.011961
1680	pRPL28-mNeon	50061	0.9949	50317.6	3.3143	0.0074657	0.000208709
1710	pRPL28-mNeon	49755	0.9976	49874.7	3.30558	0.00542768	-0.00872356
1740	pRPL28-mNeon	49266	0.9984	49345	3.28618	0.00160385	-0.019401
1770	pRPL28-mNeon	49301	1.0005	49276.4	3.27866	0.00420673	-0.00751844
1800	pRPL28-mNeon	49033	1.0026	48905.8	3.26447	0.0041979	-0.0141911
1830	pRPL28-mNeon	48800	1.0038	48615.3	3.25887	0.00239378	-0.00559562
1860	pRPL28-mNeon	48235	1.0064	47928.3	3.23201	0.00518031	-0.0268679
1890	pRPL28-mNeon	48357	1.0061	48063.8	3.26072	-0.000596184	0.0287149
1920	pRPL28-mNeon	47900	1.0115	47355.4	3.22736	0.0107345	-0.0333618
1950	pRPL28-mNeon	47922	1.0107	47414.7	3.26333	-0.00158181	0.0359693
1980	pRPL28-mNeon	47393	1.0145	46715.6	3.23313	0.00751954	-0.0302001
2010	pRPL28-mNeon	47260	1.0165	46492.9	3.22385	0.00394283	-0.00927589
2040	pRPL28-mNeon	47218	1.0202	46283.1	3.21265	0.00727988	-0.0112024
2070	pRPL28-mNeon	46900	1.0201	45975.9	3.20245	-0.000196	-0.0101978
2100	pRPL28-mNeon	47490	1.0236	46395.1	3.24549	0.00686207	0.0430338
2130	pRPL28-mNeon	47195	1.0264	45981.1	3.22808	0.00547089	-0.0174081
2160	pRPL28-mNeon	47130	1.0285	45824	3.21434	0.00409197	-0.0137375
2190	pRPL28-mNeon	47085	1.0299	45718	3.21202	0.00272241	-0.00232125
2220	pRPL28-mNeon	46930	1.0336	45404.4	3.19646	0.00718516	-0.0155611
2250	pRPL28-mNeon	47011	1.0349	45425.6	3.22796	0.00251548	0.0315022
2280	pRPL28-mNeon	46822	1.0371	45147	3.21353	0.00425162	-0.0144318
2310	pRPL28-mNeon	46769	1.0387	45026.5	3.23797	0.00308553	0.024438
2340	pRPL28-mNeon	46662	1.0416	44798.4	3.21746	0.0055839	-0.0205025
2370	pRPL28-mNeon	46804	1.0425	44895.9	3.22888	0.00172811	0.011413
2400	pRPL28-mNeon	46702	1.041	44862.6	3.23892	-0.0028777	0.010047
2430	pRPL28-mNeon	46295	1.0456	44276	3.20341	0.00883766	-0.0355174
2460	pRPL28-mNeon	46459	1.0475	44352.3	3.22007	0.00363428	0.0166623
2490	pRPL28-mNeon	46574	1.0494	44381.6	3.24358	0.00362768	0.023512
2520	pRPL28-mNeon	46515	1.0488	44350.7	3.24793	-0.00114351	0.00435087
2550	pRPL28-mNeon	46516	1.0503	44288.3	3.25269	0.00286041	0.00476248
2580	pRPL28-mNeon	46910	1.0496	44693.2	3.28225	-0.00133295	0.0295559
2610	pRPL28-mNeon	46654	1.0512	44381.7	3.27735	0.00304878	-0.00490201
2640	pRPL28-mNeon	46800	1.0535	44423.4	3.27553	0.00437595	-0.00182167
2670	pRPL28-mNeon	47038	1.0531	44666.2	3.30666	-0.000759374	0.0311357
2700	pRPL28-mNeon	47144	1.0535	44749.9	3.31403	0.000759662	0.00736232
2730	pRPL28-mNeon	46936	1.0561	44442.8	3.30018	0.00493593	-0.0138428
2760	pRPL28-mNeon	47293	1.0566	44759.6	3.35049	0.00094688	0.0503038
2790	pRPL28-mNeon	47348	1.0578	44760.8	3.36467	0.00227144	0.0141789
2820	pRPL28-mNeon	47442	1.0569	44887.9	3.38666	-0.00170164	0.0219913
0	pRPL31B-mNeon	13247	0.1118	118488	0.972763	NA	NA
30	pRPL31B-mNeon	12551	0.1106	113481	0.98924	-0.0214669	0.016477
60	pRPL31B-mNeon	12478	0.1101	113333	0.996437	-0.00904159	0.00719689
90	pRPL31B-mNeon	12468	0.1099	113449	1.00802	-0.00363306	0.0115824
120	pRPL31B-mNeon	12422	0.1129	110027	0.999887	0.0545951	-0.00813246
150	pRPL31B-mNeon	12533	0.1163	107764	0.998457	0.0602303	-0.00143012
180	pRPL31B-mNeon	12577	0.1198	104983	1.00081	0.0601892	0.00234882
210	pRPL31B-mNeon	12687	0.1244	101986	1.00203	0.0767947	0.00122515
240	pRPL31B-mNeon	12789	0.1305	98000	0.991774	0.0980707	-0.0102574
270	pRPL31B-mNeon	12975	0.1377	94226.6	0.984899	0.110345	-0.00687457
300	pRPL31B-mNeon	13265	0.1464	90607.9	0.994991	0.126362	0.0100918
330	pRPL31B-mNeon	13679	0.162	84438.3	0.98601	0.213115	-0.00898121
360	pRPL31B-mNeon	14084	0.179	78681.6	0.986702	0.209877	0.000692506
390	pRPL31B-mNeon	14647	0.203	72152.7	0.977805	0.268156	-0.00889682
420	pRPL31B-mNeon	15340	0.2267	67666.5	0.99612	0.233498	0.0183146
450	pRPL31B-mNeon	16146	0.2593	62267.6	1.0094	0.287605	0.0132805
480	pRPL31B-mNeon	17137	0.2978	57545.3	1.03304	0.296953	0.023636
510	pRPL31B-mNeon	18233	0.346	52696.5	1.05714	0.323707	0.0241
540	pRPL31B-mNeon	19554	0.4035	48461	1.09194	0.33237	0.0348061
570	pRPL31B-mNeon	20786	0.4765	43622.2	1.11081	0.361834	0.0188717
600	pRPL31B-mNeon	22115	0.547	40429.6	1.16575	0.295908	0.0549382
630	pRPL31B-mNeon	23513	0.6216	37826.6	1.23483	0.272761	0.0690758
660	pRPL31B-mNeon	24667	0.6988	35299.1	1.30162	0.248391	0.0667917
690	pRPL31B-mNeon	25499	0.771	33072.6	1.36178	0.20664	0.0601644
720	pRPL31B-mNeon	26601	0.8491	31328.5	1.42275	0.202594	0.0609662
750	pRPL31B-mNeon	27240	0.9221	29541.3	1.48716	0.171947	0.0644073
780	pRPL31B-mNeon	27490	0.98	28051	1.53477	0.125583	0.0476126
810	pRPL31B-mNeon	27590	0.9719	28387.7	1.65932	-0.0165306	0.124547
840	pRPL31B-mNeon	28203	0.9667	29174.5	1.78519	-0.0107007	0.125876
870	pRPL31B-mNeon	27998	0.9635	29058.6	1.79093	-0.00662046	0.00573423
900	pRPL31B-mNeon	28039	0.9617	29155.7	1.79103	-0.00373638	0.000104726
930	pRPL31B-mNeon	27960	0.9591	29152.3	1.79748	-0.00540709	0.00645052
960	pRPL31B-mNeon	27666	0.9581	28875.9	1.79725	-0.00208529	-0.00023258
990	pRPL31B-mNeon	27267	0.9578	28468.4	1.75983	-0.00062624	-0.0374169
1020	pRPL31B-mNeon	27234	0.9568	28463.6	1.74189	-0.00208812	-0.0179383
1050	pRPL31B-mNeon	26877	0.9588	28031.9	1.70766	0.0041806	-0.0342373
1080	pRPL31B-mNeon	26502	0.9574	27681.2	1.68819	-0.00292032	-0.0194629
1110	pRPL31B-mNeon	26675	0.9609	27760.4	1.67588	0.00731147	-0.0123129
1140	pRPL31B-mNeon	26644	0.9612	27719.5	1.66482	0.000624414	-0.0110625
1170	pRPL31B-mNeon	26633	0.963	27656.3	1.66085	0.00374532	-0.00396995
1200	pRPL31B-mNeon	25792	0.964	26755.2	1.61308	0.00207684	-0.0477708
1230	pRPL31B-mNeon	26135	0.9666	27038.1	1.65417	0.00539419	0.0410944
1260	pRPL31B-mNeon	26011	0.9699	26818.2	1.64371	0.00682806	-0.0104646
1290	pRPL31B-mNeon	26117	0.9747	26794.9	1.6444	0.00989793	0.000686992
1320	pRPL31B-mNeon	25676	0.9754	26323.6	1.62452	0.00143634	-0.0198767
1350	pRPL31B-mNeon	25501	0.9797	26029.4	1.61406	0.0088169	-0.0104634
1380	pRPL31B-mNeon	25282	0.9839	25695.7	1.60526	0.00857405	-0.00879295
1410	pRPL31B-mNeon	25160	0.985	25543.1	1.5998	0.002236	-0.00545851
1440	pRPL31B-mNeon	25198	0.9889	25480.8	1.61561	0.00791878	0.0158031
1470	pRPL31B-mNeon	24672	0.9911	24893.6	1.58939	0.00444939	-0.0262198
1500	pRPL31B-mNeon	24313	0.9935	24472.1	1.57463	0.0048431	-0.0147571
1530	pRPL31B-mNeon	24281	0.9929	24454.6	1.57335	-0.00120785	-0.00127519
1560	pRPL31B-mNeon	24080	0.9953	24193.7	1.5683	0.00483432	-0.00505224
1590	pRPL31B-mNeon	23970	0.9968	24047	1.56512	0.00301417	-0.00318744
1620	pRPL31B-mNeon	23757	0.9993	23773.6	1.54734	0.00501605	-0.0177798
1650	pRPL31B-mNeon	23757	0.997	23828.5	1.56754	-0.00460322	0.0202014
1680	pRPL31B-mNeon	23682	1.002	23634.7	1.55676	0.0100301	-0.0107721
1710	pRPL31B-mNeon	23646	1.0037	23558.8	1.56143	0.00339321	0.00466081
1740	pRPL31B-mNeon	23408	1.0062	23263.8	1.54928	0.00498157	-0.0121502
1770	pRPL31B-mNeon	23594	1.0069	23432.3	1.5591	0.00139137	0.00982183
1800	pRPL31B-mNeon	23432	1.0064	23283	1.55414	-0.000993148	-0.00495515
1830	pRPL31B-mNeon	23216	1.0114	22954.3	1.53872	0.00993641	-0.0154224
1860	pRPL31B-mNeon	23037	1.0126	22750.3	1.53415	0.00237295	-0.00456682
1890	pRPL31B-mNeon	23076	1.0124	22793.4	1.54634	-0.000395022	0.0121834
1920	pRPL31B-mNeon	22933	1.0159	22574.1	1.53847	0.00691426	-0.007871
1950	pRPL31B-mNeon	22923	1.0179	22519.9	1.54994	0.0039374	0.0114736
1980	pRPL31B-mNeon	22661	1.0194	22229.7	1.53849	0.00294724	-0.0114465
2010	pRPL31B-mNeon	22726	1.0197	22286.9	1.54539	0.000588582	0.00690268
2040	pRPL31B-mNeon	22617	1.0247	22071.8	1.53207	0.00980681	-0.0133218
2070	pRPL31B-mNeon	22618	1.0254	22057.7	1.53643	0.00136625	0.00435956
2100	pRPL31B-mNeon	22577	1.0273	21977	1.53736	0.00370587	0.00093192
2130	pRPL31B-mNeon	22505	1.0277	21898.4	1.53737	0.00077874	1.88e-06
2160	pRPL31B-mNeon	22480	1.0317	21789.3	1.52842	0.00778437	-0.00895007
2190	pRPL31B-mNeon	22365	1.0318	21675.7	1.52287	0.0001938	-0.00554203
2220	pRPL31B-mNeon	22505	1.0346	21752.4	1.53136	0.00542741	0.00848663
2250	pRPL31B-mNeon	22465	1.0375	21653	1.53867	0.00560603	0.00730894
2280	pRPL31B-mNeon	22487	1.0379	21665.9	1.54216	0.000771084	0.0034882
2310	pRPL31B-mNeon	22340	1.0409	21462.2	1.5434	0.0057809	0.00124234
2340	pRPL31B-mNeon	22387	1.0407	21511.5	1.54498	-0.000384282	0.00157554
2370	pRPL31B-mNeon	22408	1.045	21443.1	1.54217	0.00826367	-0.00280877
2400	pRPL31B-mNeon	22165	1.0462	21186.2	1.52957	0.00229665	-0.0125981
2430	pRPL31B-mNeon	22238	1.0443	21294.6	1.54069	-0.00363219	0.0111167
2460	pRPL31B-mNeon	22242	1.0472	21239.5	1.54203	0.00555396	0.00134702
2490	pRPL31B-mNeon	22200	1.0474	21195.3	1.54904	0.00038197	0.00700755
2520	pRPL31B-mNeon	22180	1.0513	21097.7	1.54505	0.00744701	-0.00399405
2550	pRPL31B-mNeon	22158	1.0501	21100.8	1.54972	-0.00228289	0.00467719
2580	pRPL31B-mNeon	22124	1.0523	21024.4	1.54402	0.00419008	-0.00569888
2610	pRPL31B-mNeon	22187	1.051	21110.4	1.55889	-0.00247078	0.0148636
2640	pRPL31B-mNeon	22162	1.0529	21048.5	1.552	0.0036156	-0.00688832
2670	pRPL31B-mNeon	22141	1.0529	21028.6	1.55676	0	0.00475686
2700	pRPL31B-mNeon	22205	1.0551	21045.4	1.55855	0.00417893	0.00179433
2730	pRPL31B-mNeon	22217	1.0561	21036.8	1.56213	0.00189555	0.00357921
2760	pRPL31B-mNeon	22108	1.0573	20909.9	1.56521	0.00227251	0.00308025
2790	pRPL31B-mNeon	22150	1.059	20916	1.57225	0.00321574	0.00703908
2820	pRPL31B-mNeon	21948	1.0618	20670.6	1.55953	0.00528801	-0.0127178
0	pRPL31B-mNeon	13851	0.1068	129691	1.06473	NA	NA
30	pRPL31B-mNeon	13168	0.1086	121252	1.05698	0.0337079	-0.00775001
60	pRPL31B-mNeon	13040	0.108	120741	1.06156	-0.0110497	0.00457938
90	pRPL31B-mNeon	12976	0.1089	119155	1.05872	0.0166667	-0.00283961
120	pRPL31B-mNeon	13010	0.1109	117313	1.0661	0.0367309	0.00737878
150	pRPL31B-mNeon	13111	0.1139	115110	1.06651	0.0541028	0.000410011
180	pRPL31B-mNeon	13062	0.1174	111261	1.06065	0.0614574	-0.00586523
210	pRPL31B-mNeon	13233	0.1215	108914	1.0701	0.0698467	0.00945291
240	pRPL31B-mNeon	13384	0.1277	104808	1.06067	0.102058	-0.00942771
270	pRPL31B-mNeon	13609	0.1351	100733	1.0529	0.115897	-0.00776806
300	pRPL31B-mNeon	13794	0.1395	98881.7	1.08585	0.0651369	0.0329428
330	pRPL31B-mNeon	14128	0.1554	90913.8	1.06163	0.227957	-0.0242218
360	pRPL31B-mNeon	14550	0.1723	84445.7	1.05899	0.217503	-0.00263846
390	pRPL31B-mNeon	15201	0.1938	78436.5	1.06296	0.249565	0.00397556
420	pRPL31B-mNeon	15795	0.2176	72587.3	1.06856	0.245614	0.00559612
450	pRPL31B-mNeon	16611	0.2488	66764.5	1.0823	0.286765	0.0137379
480	pRPL31B-mNeon	17645	0.2873	61416.6	1.10253	0.309486	0.0202359
510	pRPL31B-mNeon	18828	0.3294	57158.5	1.14665	0.293073	0.0441136
540	pRPL31B-mNeon	20062	0.3863	51933.7	1.17019	0.345477	0.0235456
570	pRPL31B-mNeon	21511	0.4553	47245.8	1.20309	0.357235	0.0328929
600	pRPL31B-mNeon	22693	0.5239	43315.5	1.24896	0.30134	0.0458797
630	pRPL31B-mNeon	24145	0.602	40108	1.3093	0.298149	0.0603383
660	pRPL31B-mNeon	25403	0.6793	37395.8	1.37894	0.256811	0.0696329
690	pRPL31B-mNeon	26419	0.7533	35071	1.44407	0.217871	0.0651329
720	pRPL31B-mNeon	27506	0.8269	33264	1.51065	0.195407	0.0665817
750	pRPL31B-mNeon	29568	0.8936	33088.6	1.66574	0.161325	0.155087
780	pRPL31B-mNeon	30206	0.9611	31428.6	1.71957	0.151074	0.0538298
810	pRPL31B-mNeon	30057	0.9697	30996.2	1.81179	0.0178962	0.0922206
840	pRPL31B-mNeon	29806	0.9625	30967.3	1.89489	-0.01485	0.0831041
870	pRPL31B-mNeon	30216	0.958	31540.7	1.9439	-0.00935065	0.0490085
900	pRPL31B-mNeon	30158	0.9559	31549.3	1.93807	-0.00438413	-0.00582619
930	pRPL31B-mNeon	29902	0.952	31409.7	1.93667	-0.00815985	-0.00140889
960	pRPL31B-mNeon	29742	0.9525	31225.2	1.94347	0.00105042	0.00680547
990	pRPL31B-mNeon	29475	0.9522	30954.6	1.91353	-0.000629922	-0.0299443
1020	pRPL31B-mNeon	29307	0.9515	30800.8	1.88493	-0.00147028	-0.0286013
1050	pRPL31B-mNeon	28877	0.9492	30422.5	1.85329	-0.00483447	-0.03164
1080	pRPL31B-mNeon	28452	0.9489	29984.2	1.82865	-0.000632112	-0.0246396
1110	pRPL31B-mNeon	28512	0.9525	29933.9	1.80709	0.00758773	-0.0215558
1140	pRPL31B-mNeon	28500	0.9529	29908.7	1.7963	0.000839896	-0.0107898
1170	pRPL31B-mNeon	28382	0.9531	29778.6	1.7883	0.000419772	-0.007998
1200	pRPL31B-mNeon	27422	0.9568	28660.1	1.72793	0.00776414	-0.060375
1230	pRPL31B-mNeon	27946	0.9567	29210.8	1.7871	-0.00020903	0.0591735
1260	pRPL31B-mNeon	27665	0.9604	28805.7	1.76552	0.00773492	-0.0215787
1290	pRPL31B-mNeon	27482	0.9622	28561.6	1.75282	0.00374844	-0.012704
1320	pRPL31B-mNeon	27258	0.9647	28255.4	1.74374	0.00519642	-0.00907809
1350	pRPL31B-mNeon	27003	0.9728	27758	1.72125	0.0167928	-0.022495
1380	pRPL31B-mNeon	26954	0.9722	27724.7	1.73202	-0.00123355	0.0107758
1410	pRPL31B-mNeon	26630	0.9711	27422.5	1.71751	-0.00226291	-0.01451
1440	pRPL31B-mNeon	26668	0.9749	27354.6	1.73441	0.00782618	0.0169014
1470	pRPL31B-mNeon	26213	0.9772	26824.6	1.71268	0.00471843	-0.0217331
1500	pRPL31B-mNeon	25876	0.9792	26425.7	1.70033	0.00409333	-0.012348
1530	pRPL31B-mNeon	25742	0.9827	26195.2	1.68534	0.00714869	-0.0149937
1560	pRPL31B-mNeon	25509	0.9836	25934.3	1.68113	0.00183169	-0.00420389
1590	pRPL31B-mNeon	25302	0.9846	25697.7	1.67256	0.00203335	-0.00857538
1620	pRPL31B-mNeon	25242	0.987	25574.5	1.66454	0.00487508	-0.00801426
1650	pRPL31B-mNeon	25061	0.9881	25362.8	1.66847	0.00222898	0.0039272
1680	pRPL31B-mNeon	25007	0.9921	25206.1	1.66027	0.00809635	-0.0082025
1710	pRPL31B-mNeon	24838	0.9915	25050.9	1.66032	-0.00120956	4.95e-05
1740	pRPL31B-mNeon	24799	0.9914	25014.1	1.66584	-0.000201714	0.00552372
1770	pRPL31B-mNeon	24669	0.996	24768.1	1.64797	0.00927981	-0.017869
1800	pRPL31B-mNeon	24667	0.9964	24756.1	1.65247	0.000803212	0.00450057
1830	pRPL31B-mNeon	24454	0.9998	24458.9	1.63958	0.00682457	-0.0128968
1860	pRPL31B-mNeon	24464	1	24464	1.64971	0.00040008	0.0101348
1890	pRPL31B-mNeon	24324	1.0027	24258.5	1.64573	0.0054	-0.00397829
1920	pRPL31B-mNeon	24256	1.0036	24169	1.64716	0.00179515	0.00142844
1950	pRPL31B-mNeon	24190	1.0047	24076.8	1.6571	0.00219211	0.00993408
1980	pRPL31B-mNeon	23839	1.0052	23715.7	1.64133	0.000995322	-0.015764
2010	pRPL31B-mNeon	23903	1.0075	23725.1	1.64512	0.0045762	0.00378302
2040	pRPL31B-mNeon	23874	1.0115	23602.6	1.63833	0.00794045	-0.00678822
2070	pRPL31B-mNeon	23656	1.0123	23368.6	1.62774	0.00158181	-0.010588
2100	pRPL31B-mNeon	23842	1.0151	23487.3	1.64302	0.00553196	0.0152771
2130	pRPL31B-mNeon	23637	1.0181	23216.8	1.62992	0.00591075	-0.0130946
2160	pRPL31B-mNeon	23621	1.0195	23169.2	1.62521	0.00275022	-0.00470999
2190	pRPL31B-mNeon	23807	1.0201	23337.9	1.63966	0.00117705	0.0144441
2220	pRPL31B-mNeon	23616	1.021	23130.3	1.62836	0.00176453	-0.011291
2250	pRPL31B-mNeon	23587	1.0236	23043.2	1.63746	0.00509305	0.00909124
2280	pRPL31B-mNeon	23682	1.0265	23070.6	1.64215	0.00566628	0.00469233
2310	pRPL31B-mNeon	23471	1.0294	22800.7	1.63965	0.00565027	-0.00249529
2340	pRPL31B-mNeon	23440	1.0302	22752.9	1.63413	0.0015543	-0.0055196
2370	pRPL31B-mNeon	23246	1.0321	22523	1.61984	0.0036886	-0.0142969
2400	pRPL31B-mNeon	23362	1.0351	22569.8	1.62946	0.00581339	0.00962407
2430	pRPL31B-mNeon	23395	1.0351	22601.7	1.63525	0	0.00579045
2460	pRPL31B-mNeon	23132	1.0379	22287.3	1.61811	0.00541011	-0.0171444
2490	pRPL31B-mNeon	23250	1.0367	22426.9	1.63905	-0.00231236	0.0209435
2520	pRPL31B-mNeon	23237	1.0406	22330.4	1.63532	0.00752387	-0.00372952
2550	pRPL31B-mNeon	23144	1.0436	22177.1	1.62877	0.0057659	-0.00655452
2580	pRPL31B-mNeon	23059	1.0425	22118.9	1.62441	-0.00210809	-0.00436005
2610	pRPL31B-mNeon	23121	1.0444	22138.1	1.63478	0.00364508	0.0103725
2640	pRPL31B-mNeon	23062	1.0465	22037.3	1.6249	0.00402145	-0.00987468
2670	pRPL31B-mNeon	23122	1.0495	22031.4	1.631	0.0057334	0.00609508
2700	pRPL31B-mNeon	23087	1.0485	22019.1	1.63066	-0.00190567	-0.000340411
2730	pRPL31B-mNeon	23095	1.052	21953.4	1.63019	0.0066762	-0.000464947
2760	pRPL31B-mNeon	23090	1.0512	21965.4	1.64422	-0.00152091	0.0140274
2790	pRPL31B-mNeon	23073	1.0516	21940.9	1.64929	0.000761036	0.00506999
2820	pRPL31B-mNeon	23031	1.0525	21882.2	1.65095	0.00171168	0.00165461
0	pHXT5-mNeon	12986	0.1062	122279	1.00388	NA	NA
30	pHXT5-mNeon	12326	0.1086	113499	0.989398	0.0451977	-0.0144834
60	pHXT5-mNeon	12120	0.1072	113060	0.994031	-0.0257827	0.00463361
90	pHXT5-mNeon	12006	0.1075	111684	0.992338	0.00559701	-0.00169309
120	pHXT5-mNeon	11981	0.109	109917	0.998895	0.027907	0.00655701
150	pHXT5-mNeon	11896	0.1117	106500	0.986738	0.0495413	-0.0121573
180	pHXT5-mNeon	11877	0.1156	102742	0.979441	0.0698299	-0.00729643
210	pHXT5-mNeon	11875	0.1185	100211	0.984595	0.050173	0.00515401
240	pHXT5-mNeon	11848	0.1236	95857.6	0.970092	0.0860759	-0.0145033
270	pHXT5-mNeon	11849	0.1282	92425.9	0.966077	0.0744337	-0.00401479
300	pHXT5-mNeon	11843	0.1352	87596.2	0.961918	0.109204	-0.0041597
330	pHXT5-mNeon	11913	0.1478	80602.2	0.941214	0.186391	-0.0207034
360	pHXT5-mNeon	11911	0.1622	73434	0.920896	0.194858	-0.0203186
390	pHXT5-mNeon	11883	0.1771	67097.7	0.9093	0.183724	-0.0115955
420	pHXT5-mNeon	12045	0.1988	60588.5	0.891925	0.245059	-0.0173754
450	pHXT5-mNeon	12168	0.2238	54370	0.881374	0.251509	-0.0105509
480	pHXT5-mNeon	12310	0.2509	49063.4	0.880771	0.242181	-0.000603059
510	pHXT5-mNeon	12376	0.29	42675.9	0.856113	0.311678	-0.0246574
540	pHXT5-mNeon	12500	0.3343	37391.6	0.842522	0.305517	-0.0135912
570	pHXT5-mNeon	12788	0.3858	33146.7	0.844061	0.308106	0.00153882
600	pHXT5-mNeon	13003	0.4467	29109	0.839333	0.315708	-0.00472794
630	pHXT5-mNeon	13308	0.5166	25760.7	0.840946	0.312962	0.00161253
660	pHXT5-mNeon	13517	0.5858	23074.4	0.850847	0.267906	0.00990185
690	pHXT5-mNeon	13774	0.6575	20949	0.862589	0.244793	0.0117415
720	pHXT5-mNeon	14034	0.7348	19099.1	0.867365	0.235133	0.0047762
750	pHXT5-mNeon	14797	0.7967	18572.9	0.93499	0.168481	0.0676246
780	pHXT5-mNeon	15014	0.8701	17255.5	0.944109	0.18426	0.00911896
810	pHXT5-mNeon	15040	0.9372	16047.8	0.938026	0.154235	-0.00608268
840	pHXT5-mNeon	15241	0.9741	15646.2	0.957396	0.0787452	0.01937
870	pHXT5-mNeon	15487	0.9637	16070.4	0.99044	-0.021353	0.033044
900	pHXT5-mNeon	15971	0.9595	16645.1	1.02251	-0.00871641	0.0320702
930	pHXT5-mNeon	16572	0.9577	17304	1.06693	-0.00375195	0.0444222
960	pHXT5-mNeon	17122	0.9561	17908.2	1.11461	-0.00334134	0.0476808
990	pHXT5-mNeon	17722	0.9549	18559	1.14727	-0.0025102	0.0326521
1020	pHXT5-mNeon	18241	0.9567	19066.6	1.16682	0.00377003	0.0195566
1050	pHXT5-mNeon	18640	0.9545	19528.5	1.18965	-0.00459914	0.0228249
1080	pHXT5-mNeon	19190	0.9562	20069	1.22395	0.00356207	0.0343029
1110	pHXT5-mNeon	19820	0.9526	20806.2	1.25606	-0.00752981	0.0321099
1140	pHXT5-mNeon	20530	0.9551	21495.1	1.29099	0.00524879	0.0349265
1170	pHXT5-mNeon	21226	0.9568	22184.4	1.33224	0.00355984	0.0412569
1200	pHXT5-mNeon	21479	0.9577	22427.7	1.35217	0.00188127	0.0199296
1230	pHXT5-mNeon	22851	0.9609	23780.8	1.4549	0.00668268	0.102724
1260	pHXT5-mNeon	23840	0.9623	24774	1.51841	0.00291393	0.0635179
1290	pHXT5-mNeon	25027	0.9659	25910.5	1.59012	0.00748207	0.0717075
1320	pHXT5-mNeon	25872	0.9694	26688.7	1.64705	0.00724713	0.0569287
1350	pHXT5-mNeon	26541	0.9698	27367.5	1.69703	0.000825252	0.0499785
1380	pHXT5-mNeon	27089	0.9771	27723.9	1.73197	0.0150546	0.034937
1410	pHXT5-mNeon	27614	0.9782	28229.4	1.76805	0.00225156	0.0360812
1440	pHXT5-mNeon	27621	0.9829	28101.5	1.78177	0.00960949	0.013724
1470	pHXT5-mNeon	27785	0.9876	28133.9	1.79627	0.00956354	0.0145003
1500	pHXT5-mNeon	27738	0.9892	28040.8	1.80426	0.00324018	0.00798687
1530	pHXT5-mNeon	27883	0.9918	28113.5	1.80876	0.00525677	0.00450128
1560	pHXT5-mNeon	27921	0.9944	28078.2	1.82011	0.00524299	0.011348
1590	pHXT5-mNeon	28054	0.9954	28183.6	1.83436	0.00201126	0.0142469
1620	pHXT5-mNeon	28168	0.9974	28241.4	1.83813	0.00401849	0.00377116
1650	pHXT5-mNeon	28258	0.9986	28297.6	1.86153	0.00240626	0.0234083
1680	pHXT5-mNeon	28260	1.0011	28228.9	1.85938	0.00500701	-0.00215967
1710	pHXT5-mNeon	28510	1.0044	28385.1	1.8813	0.00659275	0.0219247
1740	pHXT5-mNeon	28680	1.005	28537.3	1.90047	0.00119474	0.0191731
1770	pHXT5-mNeon	28753	1.0085	28510.7	1.89699	0.00696517	-0.00348224
1800	pHXT5-mNeon	29065	1.0084	28822.9	1.92393	-0.0001984	0.0269401
1830	pHXT5-mNeon	28933	1.0114	28606.9	1.91763	0.00595002	-0.00629757
1860	pHXT5-mNeon	29153	1.0164	28682.6	1.93419	0.00988728	0.0165571
1890	pHXT5-mNeon	29175	1.0181	28656.3	1.94409	0.00334514	0.00989784
1920	pHXT5-mNeon	29400	1.0184	28868.8	1.96746	0.000589334	0.0233754
1950	pHXT5-mNeon	29443	1.0202	28860	1.9863	0.00353496	0.0188369
1980	pHXT5-mNeon	29683	1.0234	29004.3	2.00735	0.00627328	0.0210503
2010	pHXT5-mNeon	29698	1.0245	28987.8	2.01004	0.0021497	0.00268672
2040	pHXT5-mNeon	30005	1.028	29187.7	2.02601	0.0068326	0.0159733
2070	pHXT5-mNeon	30266	1.0288	29418.7	2.04916	0.00155642	0.0231533
2100	pHXT5-mNeon	30484	1.0327	29518.7	2.06493	0.00758165	0.0157678
2130	pHXT5-mNeon	30624	1.0331	29642.8	2.08106	0.000774668	0.0161268
2160	pHXT5-mNeon	31012	1.0343	29983.6	2.10321	0.00232311	0.0221487
2190	pHXT5-mNeon	31172	1.0359	30091.7	2.11416	0.00309388	0.0109512
2220	pHXT5-mNeon	31524	1.0401	30308.6	2.13372	0.00810889	0.0195607
2250	pHXT5-mNeon	31783	1.0421	30499	2.16727	0.00384578	0.0335489
2280	pHXT5-mNeon	31947	1.0411	30685.8	2.18419	-0.0019192	0.0169225
2310	pHXT5-mNeon	32167	1.0479	30696.6	2.20747	0.0130631	0.0232813
2340	pHXT5-mNeon	32535	1.0499	30988.7	2.22564	0.00381716	0.0181648
2370	pHXT5-mNeon	32711	1.0486	31194.9	2.24351	-0.00247643	0.0178766
2400	pHXT5-mNeon	32759	1.051	31169.4	2.25032	0.00457753	0.00680535
2430	pHXT5-mNeon	33254	1.0509	31643.4	2.28942	-0.0001902	0.0391049
2460	pHXT5-mNeon	33664	1.0512	32024.4	2.32504	0.00057094	0.0356131
2490	pHXT5-mNeon	33741	1.0554	31969.9	2.33649	0.00799087	0.0114495
2520	pHXT5-mNeon	34091	1.0551	32310.7	2.36621	-0.000568504	0.029721
2550	pHXT5-mNeon	34271	1.0581	32389.2	2.37878	0.00568666	0.0125735
2580	pHXT5-mNeon	34801	1.0591	32859	2.41315	0.00189018	0.0343726
2610	pHXT5-mNeon	35304	1.0614	33261.7	2.4562	0.00434331	0.0430481
2640	pHXT5-mNeon	35786	1.0585	33808.2	2.49283	-0.00546448	0.0366259
2670	pHXT5-mNeon	35980	1.0626	33860.3	2.5067	0.00774681	0.0138708
2700	pHXT5-mNeon	36529	1.0615	34412.6	2.54848	-0.00207039	0.0417847
2730	pHXT5-mNeon	36791	1.0651	34542.3	2.565	0.00678285	0.0165217
2760	pHXT5-mNeon	37168	1.0649	34902.8	2.61265	-0.000375552	0.0476498
2790	pHXT5-mNeon	37755	1.0662	35410.8	2.66183	0.00244154	0.0491711
2820	pHXT5-mNeon	38339	1.0662	35958.5	2.71296	0	0.0511393
0	pRPL28-mNeon	11682	0.137	85270.1	0.700048	NA	NA
30	pRPL28-mNeon	11912	0.1058	112590	0.981471	-0.455474	0.281423
60	pRPL28-mNeon	12312	0.1058	116371	1.02314	0	0.041669
90	pRPL28-mNeon	12749	0.106	120274	1.06866	0.00378072	0.0455211
120	pRPL28-mNeon	13034	0.1076	121134	1.10083	0.0301887	0.032165
150	pRPL28-mNeon	13289	0.1092	121694	1.12752	0.0297398	0.0266922
180	pRPL28-mNeon	13556	0.1126	120391	1.14769	0.0622711	0.0201665
210	pRPL28-mNeon	13822	0.1162	118950	1.16871	0.0639432	0.0210265
240	pRPL28-mNeon	14278	0.1201	118884	1.20313	0.0671256	0.0344136
270	pRPL28-mNeon	14877	0.127	117142	1.22442	0.114904	0.0212934
300	pRPL28-mNeon	15523	0.1337	116103	1.27496	0.105512	0.0505431
330	pRPL28-mNeon	16149	0.1381	116937	1.36551	0.065819	0.0905448
360	pRPL28-mNeon	17120	0.1487	115131	1.4438	0.153512	0.0782896
390	pRPL28-mNeon	18503	0.1626	113795	1.54213	0.186954	0.0983352
420	pRPL28-mNeon	20113	0.1788	112489	1.65595	0.199262	0.113818
450	pRPL28-mNeon	22057	0.1983	111230	1.80312	0.218121	0.147171
480	pRPL28-mNeon	23938	0.2262	105827	1.89977	0.281392	0.0966483
510	pRPL28-mNeon	26475	0.2568	103096	2.06819	0.270557	0.168419
540	pRPL28-mNeon	29475	0.2946	100051	2.25439	0.294393	0.186201
570	pRPL28-mNeon	33267	0.3415	97414.3	2.4806	0.318398	0.226209
600	pRPL28-mNeon	37255	0.3953	94244.9	2.71747	0.315081	0.23687
630	pRPL28-mNeon	41208	0.4612	89349.5	2.91677	0.333418	0.199299
660	pRPL28-mNeon	44506	0.5278	84323.6	3.10935	0.288812	0.192585
690	pRPL28-mNeon	48473	0.5968	81221.5	3.34434	0.261463	0.234989
720	pRPL28-mNeon	52385	0.6719	77965.5	3.54072	0.251676	0.196381
750	pRPL28-mNeon	57364	0.7423	77278.7	3.89034	0.209555	0.349621
780	pRPL28-mNeon	61194	0.8143	75149.2	4.11168	0.193992	0.221335
810	pRPL28-mNeon	64551	0.8869	72782.7	4.25429	0.178313	0.142617
840	pRPL28-mNeon	70000	0.9563	73198.8	4.47905	0.1565	0.224751
870	pRPL28-mNeon	70000	0.9653	72516.3	4.46929	0.0188225	-0.00975702
900	pRPL28-mNeon	70000	0.959	72992.7	4.48394	-0.0130529	0.0146523
930	pRPL28-mNeon	70000	0.9557	73244.7	4.51615	-0.00688217	0.0322039
960	pRPL28-mNeon	70000	0.951	73606.7	4.58132	-0.00983572	0.0651736
990	pRPL28-mNeon	66096	0.9508	69516.2	4.29729	-0.00042061	-0.284025
1020	pRPL28-mNeon	65900	0.9481	69507.4	4.25366	-0.00567943	-0.0436315
1050	pRPL28-mNeon	64542	0.9467	68175.8	4.15315	-0.00295327	-0.100507
1080	pRPL28-mNeon	64002	0.9457	67676.9	4.12741	-0.0021126	-0.0257458
1110	pRPL28-mNeon	64440	0.9433	68313.4	4.12404	-0.00507561	-0.00336866
1140	pRPL28-mNeon	63501	0.9468	67069.1	4.02813	0.00742076	-0.0959071
1170	pRPL28-mNeon	62449	0.9455	66048.7	3.96644	-0.00274609	-0.0616971
1200	pRPL28-mNeon	63174	0.9474	66681.4	4.02025	0.00401904	0.0538096
1230	pRPL28-mNeon	60914	0.9504	64093	3.92117	0.00633312	-0.0990731
1260	pRPL28-mNeon	61503	0.9487	64828.7	3.9734	-0.00357744	0.052226
1290	pRPL28-mNeon	61752	0.9576	64486.2	3.9575	0.0187625	-0.0158991
1320	pRPL28-mNeon	60725	0.9589	63327.8	3.90818	0.00271512	-0.0493215
1350	pRPL28-mNeon	60044	0.9595	62578.4	3.88042	0.00125143	-0.0277557
1380	pRPL28-mNeon	58710	0.9636	60927.8	3.80628	0.00854612	-0.0741409
1410	pRPL28-mNeon	57297	0.9675	59221.7	3.70914	0.00809465	-0.0971409
1440	pRPL28-mNeon	55942	0.9721	57547.6	3.64879	0.00950904	-0.0603485
1470	pRPL28-mNeon	55837	0.9745	57298.1	3.65833	0.00493776	0.00953976
1500	pRPL28-mNeon	54106	0.9766	55402.4	3.56481	0.0043099	-0.0935201
1530	pRPL28-mNeon	53549	0.9787	54714.4	3.5202	0.00430063	-0.0446109
1560	pRPL28-mNeon	53202	0.9829	54127.6	3.5087	0.00858281	-0.0115023
1590	pRPL28-mNeon	52456	0.9828	53374	3.47389	-0.00020348	-0.0348061
1620	pRPL28-mNeon	52008	0.9844	52832.2	3.43864	0.003256	-0.0352475
1650	pRPL28-mNeon	51781	0.9875	52436.5	3.44949	0.00629825	0.0108433
1680	pRPL28-mNeon	51364	0.9888	51945.8	3.42155	0.00263291	-0.0279394
1710	pRPL28-mNeon	51275	0.9897	51808.6	3.43376	0.00182039	0.0122089
1740	pRPL28-mNeon	51098	0.9916	51530.9	3.43175	0.00383955	-0.00200457
1770	pRPL28-mNeon	51332	0.9927	51709.5	3.44055	0.00221864	0.00879909
1800	pRPL28-mNeon	51163	0.9951	51414.9	3.43195	0.0048353	-0.00859956
1830	pRPL28-mNeon	50754	0.9976	50876.1	3.41043	0.00502462	-0.0215244
1860	pRPL28-mNeon	50525	0.9998	50535.1	3.4078	0.00441059	-0.00263024
1890	pRPL28-mNeon	50783	0.9981	50879.7	3.45175	-0.00340068	0.0439563
1920	pRPL28-mNeon	50614	1.004	50412.4	3.4357	0.0118225	-0.016058
1950	pRPL28-mNeon	50471	1.0031	50315	3.46295	-0.00179283	0.0272514
1980	pRPL28-mNeon	50293	1.009	49844.4	3.44967	0.0117635	-0.0132797
2010	pRPL28-mNeon	49900	1.009	49454.9	3.42924	0	-0.0204244
2040	pRPL28-mNeon	50157	1.0107	49626	3.44469	0.00336967	0.0154498
2070	pRPL28-mNeon	49507	1.014	48823.5	3.4008	0.00653013	-0.0438913
2100	pRPL28-mNeon	49976	1.0142	49276.3	3.44704	0.000394478	0.0462343
2130	pRPL28-mNeon	50003	1.0157	49230.1	3.45617	0.002958	0.00913607
2160	pRPL28-mNeon	49723	1.0168	48901.5	3.43021	0.00216599	-0.0259629
2190	pRPL28-mNeon	50170	1.0199	49191.1	3.45603	0.00609756	0.0258185
2220	pRPL28-mNeon	49979	1.0213	48936.6	3.44513	0.00274537	-0.0109004
2250	pRPL28-mNeon	50038	1.0223	48946.5	3.47815	0.00195829	0.0330262
2280	pRPL28-mNeon	49731	1.0254	48499.1	3.45213	0.00606476	-0.0260263
2310	pRPL28-mNeon	49572	1.0256	48334.6	3.47587	0.000390092	0.0237379
2340	pRPL28-mNeon	49424	1.0277	48091.9	3.454	0.00409516	-0.0218602
2370	pRPL28-mNeon	49480	1.0289	48090.2	3.45861	0.00233531	0.00460207
2400	pRPL28-mNeon	49168	1.0293	47768.4	3.44871	0.00077753	-0.00989696
2430	pRPL28-mNeon	49231	1.029	47843.5	3.46152	-0.00058292	0.0128107
2460	pRPL28-mNeon	49337	1.0302	47890.7	3.47697	0.00233236	0.0154468
2490	pRPL28-mNeon	49588	1.0301	48139	3.51819	-0.0001942	0.0412247
2520	pRPL28-mNeon	49449	1.0339	47827.6	3.50256	0.00737792	-0.0156318
2550	pRPL28-mNeon	49404	1.0338	47788.7	3.50978	-0.0001934	0.00721992
2580	pRPL28-mNeon	49260	1.036	47548.3	3.49192	0.00425614	-0.017856
2610	pRPL28-mNeon	49592	1.0365	47845.6	3.53314	0.00096525	0.0412207
2640	pRPL28-mNeon	49141	1.0363	47419.7	3.49646	-0.000385914	-0.0366864
2670	pRPL28-mNeon	47781	1.0374	46058.4	3.40973	0.00212294	-0.086731
2700	pRPL28-mNeon	47216	1.0399	45404.4	3.36249	0.00481974	-0.0472334
2730	pRPL28-mNeon	47174	1.0376	45464.5	3.37606	-0.0044235	0.013562
2760	pRPL28-mNeon	46878	1.0384	45144.5	3.37929	0.00154202	0.00323784
2790	pRPL28-mNeon	47189	1.0409	45334.8	3.40781	0.0048151	0.0285173
2820	pRPL28-mNeon	47071	1.0398	45269.3	3.41543	-0.00211356	0.00762083
0	pHXT5-mNeon	13161	0.1004	131086	1.07618	NA	NA
30	pHXT5-mNeon	12435	0.1032	120494	1.05038	0.0557769	-0.0258084
60	pHXT5-mNeon	12328	0.1045	117971	1.03721	0.0251938	-0.0131612
90	pHXT5-mNeon	12169	0.1048	116116	1.03172	0.00574163	-0.00549065
120	pHXT5-mNeon	12117	0.1072	113032	1.0272	0.0458015	-0.00452693
150	pHXT5-mNeon	12104	0.1095	110539	1.02416	0.0429104	-0.00303451
180	pHXT5-mNeon	12084	0.1133	106655	1.01674	0.0694064	-0.00742131
210	pHXT5-mNeon	11994	0.1167	102776	1.0098	0.0600177	-0.00694017
240	pHXT5-mNeon	11982	0.1251	95779.4	0.9693	0.143959	-0.0405004
270	pHXT5-mNeon	11965	0.1288	92896	0.970991	0.0591527	0.00169024
300	pHXT5-mNeon	12048	0.1378	87431.1	0.960105	0.139752	-0.010886
330	pHXT5-mNeon	12059	0.1514	79649.9	0.930095	0.197388	-0.03001
360	pHXT5-mNeon	12085	0.168	71934.5	0.902091	0.219287	-0.0280036
390	pHXT5-mNeon	12130	0.1824	66502.2	0.90123	0.171429	-0.00086106
420	pHXT5-mNeon	12150	0.2039	59588	0.877196	0.235746	-0.0240337
450	pHXT5-mNeon	12314	0.2273	54175.1	0.878215	0.229524	0.00101843
480	pHXT5-mNeon	12414	0.2593	47875	0.859438	0.281566	-0.0187764
510	pHXT5-mNeon	12591	0.299	42110.4	0.844769	0.306209	-0.0146693
540	pHXT5-mNeon	12833	0.3435	37359.5	0.8418	0.297659	-0.00296868
570	pHXT5-mNeon	13037	0.4006	32543.7	0.828705	0.33246	-0.0130951
600	pHXT5-mNeon	13210	0.4685	28196.4	0.813018	0.338992	-0.0156878
630	pHXT5-mNeon	13572	0.5353	25354	0.827668	0.285165	0.0146503
660	pHXT5-mNeon	13789	0.6052	22784.2	0.840146	0.261162	0.0124778
690	pHXT5-mNeon	14013	0.6814	20565	0.846776	0.251818	0.00663032
720	pHXT5-mNeon	14301	0.7509	19045.1	0.864916	0.203992	0.01814
750	pHXT5-mNeon	14518	0.823	17640.3	0.888045	0.192036	0.0231289
780	pHXT5-mNeon	14532	0.8935	16264.1	0.889868	0.171324	0.00182306
810	pHXT5-mNeon	14603	0.9602	15208.3	0.888955	0.149301	-0.000913135
840	pHXT5-mNeon	14858	0.9745	15246.8	0.932954	0.0297855	0.0439991
870	pHXT5-mNeon	15253	0.9663	15785	0.97285	-0.0168291	0.0398964
900	pHXT5-mNeon	15710	0.9601	16362.9	1.00517	-0.0128325	0.0323213
930	pHXT5-mNeon	16168	0.9595	16850.4	1.03897	-0.00124987	0.0337978
960	pHXT5-mNeon	16636	0.9578	17369	1.08105	-0.00354351	0.0420838
990	pHXT5-mNeon	17284	0.9572	18056.8	1.11622	-0.00125287	0.0351688
1020	pHXT5-mNeon	17795	0.9568	18598.5	1.13817	-0.00083577	0.0219517
1050	pHXT5-mNeon	18136	0.9568	18954.8	1.1547	0	0.0165243
1080	pHXT5-mNeon	18705	0.9558	19570	1.19352	-0.0020903	0.0388174
1110	pHXT5-mNeon	19223	0.9558	20111.9	1.21415	0	0.0206318
1140	pHXT5-mNeon	20099	0.9596	20945.2	1.25796	0.00795145	0.0438096
1170	pHXT5-mNeon	21128	0.9609	21987.7	1.32043	0.00270946	0.0624772
1200	pHXT5-mNeon	21604	0.9628	22438.7	1.35284	0.00395463	0.0324037
1230	pHXT5-mNeon	23184	0.9684	23940.5	1.46467	0.0116327	0.111829
1260	pHXT5-mNeon	24354	0.971	25081.4	1.53725	0.00536968	0.0725878
1290	pHXT5-mNeon	25630	0.9714	26384.6	1.61921	0.000823892	0.0819603
1320	pHXT5-mNeon	26634	0.9775	27247.1	1.68151	0.0125592	0.0622963
1350	pHXT5-mNeon	27746	0.9816	28266.1	1.75275	0.00838875	0.0712396
1380	pHXT5-mNeon	28422	0.9848	28860.7	1.80299	0.00651997	0.0502345
1410	pHXT5-mNeon	28984	0.9904	29264.9	1.83291	0.0113729	0.0299201
1440	pHXT5-mNeon	29403	0.994	29580.5	1.87554	0.00726979	0.0426388
1470	pHXT5-mNeon	29326	0.9963	29434.9	1.87934	0.00462777	0.00379658
1500	pHXT5-mNeon	29413	1.0011	29380.7	1.89047	0.00963565	0.011129
1530	pHXT5-mNeon	29494	1.0008	29470.4	1.89606	-0.00059934	0.00559002
1560	pHXT5-mNeon	29629	1.0035	29525.7	1.91393	0.00539568	0.0178745
1590	pHXT5-mNeon	29626	1.0071	29417.1	1.91464	0.00717489	0.000703994
1620	pHXT5-mNeon	29698	1.0068	29497.4	1.91987	-0.00059577	0.00523581
1650	pHXT5-mNeon	29775	1.01	29480.2	1.93933	0.00635677	0.0194558
1680	pHXT5-mNeon	29761	1.0081	29521.9	1.94454	-0.00376238	0.00520715
1710	pHXT5-mNeon	29812	1.0121	29455.6	1.95225	0.00793572	0.00771188
1740	pHXT5-mNeon	29977	1.0132	29586.5	1.97034	0.0021737	0.018093
1770	pHXT5-mNeon	30039	1.0128	29659.4	1.97342	-0.000789578	0.00307898
1800	pHXT5-mNeon	30349	1.0155	29885.8	1.99488	0.00533175	0.0214575
1830	pHXT5-mNeon	30288	1.0188	29729.1	1.99286	0.00649926	-0.0020188
1860	pHXT5-mNeon	30180	1.0217	29539	1.99194	0.00569297	-0.000918658
1890	pHXT5-mNeon	30299	1.0225	29632.3	2.0103	0.00156602	0.0183574
1920	pHXT5-mNeon	30427	1.0217	29780.8	2.02961	-0.00156479	0.019316
1950	pHXT5-mNeon	30585	1.0188	30020.6	2.06618	-0.00567681	0.0365638
1980	pHXT5-mNeon	30582	1.0228	29900.3	2.06936	0.00785238	0.00318187
2010	pHXT5-mNeon	30783	1.0245	30046.9	2.08347	0.00332421	0.0141131
2040	pHXT5-mNeon	30715	1.027	29907.5	2.07597	0.00488043	-0.00750193
2070	pHXT5-mNeon	30844	1.03	29945.6	2.08586	0.00584226	0.00989351
2100	pHXT5-mNeon	31035	1.0301	30128.1	2.10756	0.0001942	0.0216971
2130	pHXT5-mNeon	31157	1.0346	30115	2.11421	0.00873702	0.00664727
2160	pHXT5-mNeon	31406	1.0343	30364.5	2.12993	-0.000579934	0.015719
2190	pHXT5-mNeon	31737	1.034	30693.4	2.15643	-0.000580102	0.0265054
2220	pHXT5-mNeon	31566	1.0379	30413.3	2.14109	0.00754352	-0.0153425
2250	pHXT5-mNeon	31698	1.0374	30555.2	2.17126	-0.000963484	0.0301739
2280	pHXT5-mNeon	32095	1.04	30860.6	2.19663	0.00501253	0.0253655
2310	pHXT5-mNeon	32138	1.0415	30857.4	2.21903	0.00288462	0.0224043
2340	pHXT5-mNeon	32295	1.0463	30865.9	2.21682	0.00921747	-0.00221429
2370	pHXT5-mNeon	32570	1.0454	31155.5	2.24068	-0.00172035	0.0238603
2400	pHXT5-mNeon	32749	1.047	31278.9	2.25823	0.00306103	0.0175458
2430	pHXT5-mNeon	32828	1.0486	31306.5	2.26505	0.00305635	0.0068259
2460	pHXT5-mNeon	33105	1.0478	31594.8	2.29385	-0.00152584	0.0287957
2490	pHXT5-mNeon	33295	1.051	31679.4	2.31525	0.00610804	0.0214061
2520	pHXT5-mNeon	33535	1.054	31816.9	2.33005	0.00570885	0.0147911
2550	pHXT5-mNeon	33730	1.052	32062.7	2.3548	-0.00379507	0.0247598
2580	pHXT5-mNeon	33844	1.057	32018.9	2.35146	0.0095057	-0.00334893
2610	pHXT5-mNeon	34135	1.0537	32395.4	2.39223	-0.00624409	0.0407692
2640	pHXT5-mNeon	34276	1.0555	32473.7	2.39443	0.00341653	0.00220282
2670	pHXT5-mNeon	34564	1.062	32546.1	2.40941	0.0123164	0.0149789
2700	pHXT5-mNeon	34767	1.0558	32929.5	2.43865	-0.0116761	0.029243
2730	pHXT5-mNeon	35115	1.0614	33083.7	2.45669	0.0106081	0.0180408
2760	pHXT5-mNeon	35418	1.0617	33359.7	2.49715	0.000565292	0.0404543
2790	pHXT5-mNeon	35715	1.0632	33592	2.52511	0.00282566	0.0279599
2820	pHXT5-mNeon	35837	1.0662	33611.9	2.53592	0.00564334	0.0108118
0	pRPL31B-mNeon	13035	0.1044	124856	1.02504	NA	NA
30	pRPL31B-mNeon	12393	0.1074	115391	1.00589	0.0574713	-0.0191521
60	pRPL31B-mNeon	12252	0.1065	115042	1.01146	-0.0167598	0.00557154
90	pRPL31B-mNeon	12209	0.107	114103	1.01383	0.00938967	0.0023703
120	pRPL31B-mNeon	12279	0.1094	112239	1.02	0.0448598	0.00616497
150	pRPL31B-mNeon	12380	0.1125	110044	1.01958	0.0566728	-0.000415401
180	pRPL31B-mNeon	12294	0.1157	106258	1.01295	0.0568889	-0.0066287
210	pRPL31B-mNeon	12458	0.1197	104077	1.02258	0.0691443	0.00962543
240	pRPL31B-mNeon	12591	0.1259	100008	1.01209	0.103592	-0.0104845
270	pRPL31B-mNeon	12816	0.1351	94863.1	0.991552	0.146148	-0.0205424
300	pRPL31B-mNeon	13006	0.1382	94110	1.03345	0.0458919	0.0418961
330	pRPL31B-mNeon	13320	0.1535	86775.2	1.0133	0.221418	-0.0201488
360	pRPL31B-mNeon	13780	0.1708	80679.2	1.01175	0.225407	-0.00154628
390	pRPL31B-mNeon	14302	0.1917	74606.2	1.01105	0.244731	-0.000698706
420	pRPL31B-mNeon	14890	0.2142	69514.5	1.02332	0.234742	0.0122696
450	pRPL31B-mNeon	15690	0.2414	64995.9	1.05363	0.253968	0.0303029
480	pRPL31B-mNeon	16629	0.2832	58718.2	1.05409	0.346313	0.000465122
510	pRPL31B-mNeon	17661	0.3238	54542.9	1.09418	0.286723	0.0400849
540	pRPL31B-mNeon	18949	0.3796	49918.3	1.12478	0.344657	0.0306039
570	pRPL31B-mNeon	20217	0.4505	44876.8	1.14276	0.373551	0.0179803
600	pRPL31B-mNeon	21373	0.5159	41428.6	1.19456	0.290344	0.0517956
630	pRPL31B-mNeon	22762	0.5951	38249	1.24862	0.307036	0.0540626
660	pRPL31B-mNeon	24191	0.67	36106	1.33137	0.251722	0.082754
690	pRPL31B-mNeon	26024	0.7405	35143.8	1.44707	0.210448	0.115694
720	pRPL31B-mNeon	27326	0.8155	33508.3	1.52174	0.202566	0.0746778
750	pRPL31B-mNeon	28280	0.8902	31768.1	1.59926	0.1832	0.0775182
780	pRPL31B-mNeon	29222	0.9544	30618.2	1.67523	0.144237	0.0759666
810	pRPL31B-mNeon	28743	0.9746	29492.1	1.72387	0.0423303	0.0486427
840	pRPL31B-mNeon	29427	0.9641	30522.8	1.86769	-0.0215473	0.143821
870	pRPL31B-mNeon	29572	0.9601	30801	1.89831	-0.00829789	0.0306159
900	pRPL31B-mNeon	29585	0.9609	30788.8	1.89136	0.00166649	-0.00695057
930	pRPL31B-mNeon	28992	0.9566	30307.3	1.8687	-0.00894994	-0.02266
960	pRPL31B-mNeon	28879	0.9541	30268.3	1.88391	-0.00522685	0.0152162
990	pRPL31B-mNeon	28566	0.954	29943.4	1.85102	-0.000209622	-0.0328993
1020	pRPL31B-mNeon	28269	0.9521	29691.2	1.81702	-0.00398323	-0.0339961
1050	pRPL31B-mNeon	27872	0.9523	29268.1	1.78296	0.000420124	-0.0340562
1080	pRPL31B-mNeon	27505	0.9529	28864.5	1.76036	0.00126011	-0.0226027
1110	pRPL31B-mNeon	27423	0.9544	28733.2	1.73461	0.00314828	-0.0257512
1140	pRPL31B-mNeon	27310	0.956	28566.9	1.71572	0.00335289	-0.0188939
1170	pRPL31B-mNeon	27205	0.9562	28451.2	1.70858	0.00041841	-0.00713101
1200	pRPL31B-mNeon	26442	0.9605	27529.4	1.65976	0.00899393	-0.0488275
1230	pRPL31B-mNeon	26746	0.9645	27730.4	1.69653	0.008329	0.0367742
1260	pRPL31B-mNeon	26422	0.9646	27391.7	1.67885	0.000207362	-0.0176764
1290	pRPL31B-mNeon	26200	0.9691	27035.4	1.65915	0.00933029	-0.019701
1320	pRPL31B-mNeon	25952	0.972	26699.6	1.64772	0.00598493	-0.011429
1350	pRPL31B-mNeon	25755	0.9768	26366.7	1.63497	0.00987654	-0.0127531
1380	pRPL31B-mNeon	25454	0.9775	26039.9	1.62677	0.00143325	-0.00820656
1410	pRPL31B-mNeon	25278	0.9806	25778.1	1.61452	0.00634271	-0.0122461
1440	pRPL31B-mNeon	25057	0.9816	25526.7	1.61851	0.00203957	0.00399534
1470	pRPL31B-mNeon	24712	0.9849	25090.9	1.60199	0.00672372	-0.0165288
1500	pRPL31B-mNeon	24366	0.9855	24724.5	1.59087	0.0012184	-0.0111127
1530	pRPL31B-mNeon	24291	0.9887	24568.6	1.58069	0.00649417	-0.0101836
1560	pRPL31B-mNeon	24080	0.9895	24335.5	1.5775	0.00161829	-0.00319391
1590	pRPL31B-mNeon	23966	0.9933	24127.7	1.57037	0.00768065	-0.00712736
1620	pRPL31B-mNeon	23821	0.9944	23955.1	1.55915	0.00221484	-0.011219
1650	pRPL31B-mNeon	23738	0.9962	23828.5	1.56754	0.00362027	0.00839191
1680	pRPL31B-mNeon	23472	0.9989	23497.8	1.54775	0.0054206	-0.0197924
1710	pRPL31B-mNeon	23506	1.002	23459.1	1.55481	0.00620683	0.00706573
1740	pRPL31B-mNeon	23315	1.0036	23231.4	1.54712	0.00319361	-0.00769647
1770	pRPL31B-mNeon	23318	1.0079	23135.2	1.53933	0.00856915	-0.00778755
1800	pRPL31B-mNeon	23273	1.0066	23120.4	1.54329	-0.00257962	0.00395931
1830	pRPL31B-mNeon	23125	1.01	22896	1.53481	0.00675541	-0.00847675
1860	pRPL31B-mNeon	22907	1.0144	22581.8	1.52279	0.00871287	-0.0120243
1890	pRPL31B-mNeon	22916	1.0158	22559.6	1.53047	0.00276025	0.00768614
1920	pRPL31B-mNeon	22915	1.019	22487.7	1.53258	0.00630045	0.0021064
1950	pRPL31B-mNeon	22644	1.0215	22167.4	1.52568	0.00490677	-0.00690268
1980	pRPL31B-mNeon	22637	1.0254	22076.3	1.52787	0.00763583	0.00219178
2010	pRPL31B-mNeon	22497	1.0258	21931.2	1.52073	0.000780184	-0.00714464
2040	pRPL31B-mNeon	22599	1.0295	21951.4	1.52372	0.00721388	0.00299079
2070	pRPL31B-mNeon	22368	1.0315	21684.9	1.51046	0.00388538	-0.0132516
2100	pRPL31B-mNeon	22535	1.0368	21735.1	1.52044	0.0102763	0.0099796
2130	pRPL31B-mNeon	22350	1.0373	21546.3	1.51265	0.000964506	-0.0077962
2160	pRPL31B-mNeon	22325	1.0392	21482.9	1.50692	0.00366336	-0.00572477
2190	pRPL31B-mNeon	22525	1.0408	21642	1.52051	0.00307929	0.013583
2220	pRPL31B-mNeon	22396	1.0416	21501.5	1.5137	0.00153728	-0.00680377
2250	pRPL31B-mNeon	22320	1.0438	21383.4	1.51951	0.00422427	0.00580921
2280	pRPL31B-mNeon	22211	1.0481	21191.7	1.50841	0.00823913	-0.0111056
2310	pRPL31B-mNeon	22186	1.0495	21139.6	1.5202	0.0026715	0.0117949
2340	pRPL31B-mNeon	22152	1.0522	21053	1.51205	0.00514531	-0.00815146
2370	pRPL31B-mNeon	22198	1.0556	21028.8	1.51237	0.00646265	0.000324152
2400	pRPL31B-mNeon	22084	1.055	20932.7	1.51127	-0.00113679	-0.00110618
2430	pRPL31B-mNeon	22082	1.0563	20905	1.5125	0.00246445	0.00123024
2460	pRPL31B-mNeon	22013	1.0577	20812.1	1.51101	0.00265076	-0.00149197
2490	pRPL31B-mNeon	21986	1.0595	20751.3	1.51659	0.00340361	0.00558208
2520	pRPL31B-mNeon	22068	1.0616	20787.5	1.52233	0.00396413	0.00574167
2550	pRPL31B-mNeon	21881	1.0622	20599.7	1.51292	0.00113037	-0.0094123
2580	pRPL31B-mNeon	21903	1.0648	20570.1	1.51066	0.0048955	-0.00226087
2610	pRPL31B-mNeon	22047	1.0627	20746.2	1.532	-0.0039444	0.0213407
2640	pRPL31B-mNeon	21986	1.0666	20613.2	1.5199	0.00733979	-0.0120988
2670	pRPL31B-mNeon	21971	1.0691	20550.9	1.5214	0.00468779	0.00149735
2700	pRPL31B-mNeon	21919	1.0701	20483.1	1.51691	0.00187073	-0.00448402
2730	pRPL31B-mNeon	21906	1.0687	20497.8	1.5221	-0.00261658	0.00519184
2760	pRPL31B-mNeon	21987	1.0686	20575.5	1.54018	-0.0001872	0.0180797
2790	pRPL31B-mNeon	22070	1.07	20626.2	1.55047	0.00262025	0.0102831
2820	pRPL31B-mNeon	21906	1.0686	20499.7	1.54664	-0.00261682	-0.00382371
0	pHXT5-mNeon	12981	0.1054	123159	1.01111	NA	NA
30	pHXT5-mNeon	12254	0.1073	114203	0.995535	0.0360531	-0.0155758
60	pHXT5-mNeon	12130	0.1061	114326	1.00517	-0.0223672	0.00963025
90	pHXT5-mNeon	12052	0.1071	112530	0.999861	0.0188501	-0.00530497
120	pHXT5-mNeon	12042	0.1083	111191	1.01047	0.022409	0.0106096
150	pHXT5-mNeon	11964	0.1108	107978	1.00044	0.0461681	-0.0100311
180	pHXT5-mNeon	11939	0.114	104728	0.998373	0.0577617	-0.0020665
210	pHXT5-mNeon	11860	0.1181	100423	0.986682	0.0719298	-0.0116903
240	pHXT5-mNeon	11929	0.1231	96905	0.980692	0.084674	-0.00599083
270	pHXT5-mNeon	11836	0.1295	91397.7	0.95533	0.103981	-0.0253615
300	pHXT5-mNeon	11851	0.1388	85381.8	0.937602	0.143629	-0.0177283
330	pHXT5-mNeon	11877	0.1427	83230.6	0.971907	0.056196	0.034305
360	pHXT5-mNeon	11933	0.1572	75909.7	0.951941	0.203224	-0.0199654
390	pHXT5-mNeon	11953	0.1716	69656.2	0.943973	0.183206	-0.00796873
420	pHXT5-mNeon	11974	0.1902	62954.8	0.926758	0.216783	-0.0172142
450	pHXT5-mNeon	12128	0.2154	56304.5	0.912735	0.264984	-0.0140237
480	pHXT5-mNeon	12251	0.2386	51345.3	0.921736	0.215413	0.0090015
510	pHXT5-mNeon	12373	0.2755	44911.1	0.900953	0.309304	-0.0207826
540	pHXT5-mNeon	12543	0.3151	39806.4	0.896934	0.287477	-0.00401908
570	pHXT5-mNeon	12741	0.3642	34983.5	0.890834	0.311647	-0.00610004
600	pHXT5-mNeon	12958	0.4234	30604.6	0.882458	0.325096	-0.00837687
630	pHXT5-mNeon	13227	0.4914	26917	0.87869	0.321209	-0.00376754
660	pHXT5-mNeon	13843	0.5603	24706.4	0.911025	0.280423	0.0323351
690	pHXT5-mNeon	14133	0.6263	22565.9	0.929162	0.235588	0.018137
720	pHXT5-mNeon	14403	0.7042	20453	0.928852	0.248763	-0.00031003
750	pHXT5-mNeon	14771	0.7721	19130.9	0.963084	0.192843	0.0342322
780	pHXT5-mNeon	14994	0.8442	17761.2	0.971778	0.186763	0.00869331
810	pHXT5-mNeon	15278	0.9102	16785.3	0.981135	0.156361	0.00935785
840	pHXT5-mNeon	15351	0.9636	15930.9	0.974813	0.117337	-0.00632191
870	pHXT5-mNeon	15697	0.963	16300.1	1.0046	-0.00124533	0.0297863
900	pHXT5-mNeon	16362	0.9579	17081.1	1.04929	-0.0105919	0.044693
930	pHXT5-mNeon	16828	0.9576	17573.1	1.08353	-0.00062637	0.0342344
960	pHXT5-mNeon	17279	0.9515	18159.7	1.13027	-0.0127402	0.0467444
990	pHXT5-mNeon	17831	0.9545	18681	1.15481	0.00630583	0.0245337
1020	pHXT5-mNeon	18308	0.9536	19198.8	1.17491	-0.0018858	0.0201095
1050	pHXT5-mNeon	18726	0.9526	19657.8	1.19752	-0.00209732	0.0226045
1080	pHXT5-mNeon	19297	0.9545	20216.9	1.23297	0.00398908	0.035447
1110	pHXT5-mNeon	19785	0.9509	20806.6	1.25608	-0.00754322	0.0231169
1140	pHXT5-mNeon	20395	0.9527	21407.6	1.28573	0.00378589	0.0296446
1170	pHXT5-mNeon	21066	0.9544	22072.5	1.32553	0.0035688	0.0397979
1200	pHXT5-mNeon	21212	0.956	22188.3	1.33774	0.00335289	0.0122131
1230	pHXT5-mNeon	22524	0.9584	23501.7	1.43782	0.00502092	0.100079
1260	pHXT5-mNeon	23466	0.961	24418.3	1.49662	0.00542571	0.0587979
1290	pHXT5-mNeon	24550	0.9653	25432.5	1.56079	0.00894901	0.0641692
1320	pHXT5-mNeon	25521	0.9686	26348.3	1.62605	0.00683725	0.0652627
1350	pHXT5-mNeon	26203	0.9712	26980	1.673	0.00536857	0.0469549
1380	pHXT5-mNeon	26749	0.9762	27401.1	1.71181	0.0102965	0.0388023
1410	pHXT5-mNeon	27116	0.9806	27652.5	1.73191	0.00901455	0.0201079
1440	pHXT5-mNeon	27209	0.9841	27648.6	1.75305	0.00713849	0.0211413
1470	pHXT5-mNeon	27182	0.9855	27581.9	1.76103	0.00284524	0.0079791
1500	pHXT5-mNeon	27380	0.9901	27653.8	1.77935	0.00933536	0.0183201
1530	pHXT5-mNeon	27627	0.9928	27827.4	1.79035	0.00545399	0.010995
1560	pHXT5-mNeon	27691	0.996	27802.2	1.80222	0.00644641	0.0118668
1590	pHXT5-mNeon	27615	0.9963	27717.6	1.80402	0.00060241	0.00180408
1620	pHXT5-mNeon	27696	1.0002	27690.5	1.80227	0.00782897	-0.00175326
1650	pHXT5-mNeon	27917	0.9981	27970.1	1.83999	-0.00419916	0.037726
1680	pHXT5-mNeon	27882	1.0032	27793.1	1.83066	0.0102194	-0.00932791
1710	pHXT5-mNeon	28146	1.0055	27992	1.85525	0.00458533	0.0245843
1740	pHXT5-mNeon	28136	1.0074	27929.3	1.85998	0.00377921	0.00473459
1770	pHXT5-mNeon	28377	1.0089	28126.7	1.87144	0.00297796	0.0114585
1800	pHXT5-mNeon	28792	1.013	28422.5	1.89721	0.00812766	0.0257637
1830	pHXT5-mNeon	28749	1.0137	28360.5	1.90111	0.00138203	0.00390936
1860	pHXT5-mNeon	28729	1.0178	28226.6	1.90344	0.00808918	0.00232297
1890	pHXT5-mNeon	29114	1.0213	28506.8	1.93394	0.00687758	0.0305071
1920	pHXT5-mNeon	29220	1.0217	28599.4	1.9491	0.000783316	0.0151573
1950	pHXT5-mNeon	29271	1.0224	28629.7	1.97045	0.00137027	0.0213457
1980	pHXT5-mNeon	29424	1.0285	28608.7	1.97997	0.0119327	0.00952081
2010	pHXT5-mNeon	29796	1.0263	29032.4	2.01313	-0.00427807	0.0331648
2040	pHXT5-mNeon	29962	1.032	29032.9	2.01527	0.0111079	0.00213244
2070	pHXT5-mNeon	30022	1.0346	29018	2.02125	0.00503876	0.00598311
2100	pHXT5-mNeon	30341	1.0365	29272.6	2.04771	0.00367292	0.0264614
2130	pHXT5-mNeon	30698	1.04	29517.3	2.07225	0.0067535	0.0245366
2160	pHXT5-mNeon	30786	1.0404	29590.5	2.07564	0.00076923	0.00339174
2190	pHXT5-mNeon	31233	1.0443	29908.1	2.10126	0.00749712	0.0256182
2220	pHXT5-mNeon	31438	1.0483	29989.5	2.11125	0.00766063	0.00999666
2250	pHXT5-mNeon	32078	1.0497	30559.2	2.17155	0.00267099	0.0602936
2280	pHXT5-mNeon	31984	1.0507	30440.7	2.16674	0.00190531	-0.00480629
2310	pHXT5-mNeon	32284	1.0531	30656.2	2.20456	0.00456838	0.0378207
2340	pHXT5-mNeon	32528	1.0553	30823.5	2.21377	0.00417814	0.00921026
2370	pHXT5-mNeon	32777	1.0554	31056.5	2.23356	0.0001896	0.019784
2400	pHXT5-mNeon	33057	1.0604	31174.1	2.25066	0.00947508	0.0171039
2430	pHXT5-mNeon	33376	1.0595	31501.7	2.27917	-0.00169747	0.0285117
2460	pHXT5-mNeon	33881	1.0633	31864	2.3134	0.00717319	0.0342239
2490	pHXT5-mNeon	33959	1.0646	31898.4	2.33126	0.00244522	0.0178651
2520	pHXT5-mNeon	34488	1.0651	32380.1	2.37129	0.00093932	0.0400274
2550	pHXT5-mNeon	34767	1.0649	32648.1	2.3978	-0.000375552	0.0265109
2580	pHXT5-mNeon	35035	1.0645	32912.2	2.41706	-0.000751244	0.0192567
2610	pHXT5-mNeon	35427	1.0692	33134.1	2.44678	0.00883044	0.0297225
2640	pHXT5-mNeon	35841	1.0677	33568.4	2.47515	-0.00280584	0.0283677
2670	pHXT5-mNeon	36336	1.0717	33905	2.51	0.00749274	0.0348592
2700	pHXT5-mNeon	36742	1.069	34370.4	2.54536	-0.00503872	0.0353539
2730	pHXT5-mNeon	37150	1.0723	34645.2	2.57264	0.00617399	0.0272836
2760	pHXT5-mNeon	37671	1.0732	35101.6	2.62753	0.00167863	0.0548898
2790	pHXT5-mNeon	38064	1.0734	35461.2	2.66561	0.000372718	0.0380776
2820	pHXT5-mNeon	38548	1.074	35892	2.70794	0.00111794	0.0423336
0	pRPL28-eCitrine	12719	0.1035	122889	1.00889	NA	NA
30	pRPL28-eCitrine	12160	0.1063	114393	0.997192	0.0541063	-0.0116982
60	pRPL28-eCitrine	12083	0.1051	114967	1.0108	-0.0225776	0.0136056
90	pRPL28-eCitrine	12037	0.1063	113236	1.00613	0.0228354	-0.00466608
120	pRPL28-eCitrine	12162	0.108	112611	1.02337	0.0319849	0.0172428
150	pRPL28-eCitrine	12274	0.1105	111077	1.02915	0.0462963	0.00577351
180	pRPL28-eCitrine	12425	0.1135	109471	1.04359	0.0542986	0.0144424
210	pRPL28-eCitrine	12612	0.119	105983	1.04131	0.0969163	-0.00228158
240	pRPL28-eCitrine	12921	0.1245	103783	1.0503	0.092437	0.00899075
270	pRPL28-eCitrine	13240	0.1309	101146	1.05722	0.102811	0.00692334
300	pRPL28-eCitrine	13701	0.1363	100521	1.10385	0.0825057	0.0466251
330	pRPL28-eCitrine	14189	0.1478	96001.4	1.12103	0.168745	0.0171869
360	pRPL28-eCitrine	14984	0.1647	90977.5	1.1409	0.228687	0.0198641
390	pRPL28-eCitrine	15923	0.1832	86915.9	1.17787	0.224651	0.0369758
420	pRPL28-eCitrine	17035	0.2049	83138.1	1.22388	0.2369	0.0460027
450	pRPL28-eCitrine	18130	0.2294	79032.3	1.28117	0.239141	0.0572886
480	pRPL28-eCitrine	19562	0.2607	75036.4	1.34703	0.272886	0.0658654
510	pRPL28-eCitrine	21330	0.3042	70118.3	1.40663	0.333717	0.0596009
540	pRPL28-eCitrine	23476	0.3535	66410.2	1.49638	0.324129	0.0897492
570	pRPL28-eCitrine	26069	0.4095	63660.6	1.62108	0.316832	0.124696
600	pRPL28-eCitrine	28607	0.4733	60441.6	1.74278	0.3116	0.121702
630	pRPL28-eCitrine	30776	0.5437	56604.7	1.84783	0.297486	0.105052
660	pRPL28-eCitrine	33472	0.6145	54470.3	2.00854	0.260438	0.160709
690	pRPL28-eCitrine	35962	0.6889	52202.1	2.14945	0.242148	0.140909
720	pRPL28-eCitrine	38062	0.7608	50028.9	2.27201	0.208739	0.122563
750	pRPL28-eCitrine	40424	0.8325	48557.4	2.44446	0.188486	0.172448
780	pRPL28-eCitrine	42259	0.9063	46628	2.55118	0.177297	0.106725
810	pRPL28-eCitrine	42161	0.9627	43794.5	2.55988	0.124462	0.00869271
840	pRPL28-eCitrine	39378	0.9623	40920.7	2.50395	-0.000830996	-0.0559324
870	pRPL28-eCitrine	38955	0.9564	40730.9	2.5103	-0.0122623	0.00635902
900	pRPL28-eCitrine	38673	0.9525	40601.6	2.49415	-0.00815558	-0.0161496
930	pRPL28-eCitrine	38550	0.9493	40608.9	2.50387	-0.00671916	0.00971871
960	pRPL28-eCitrine	38460	0.9464	40638.2	2.52934	-0.00610977	0.0254686
990	pRPL28-eCitrine	38588	0.9435	40898.8	2.52825	-0.00612849	-0.00109571
1020	pRPL28-eCitrine	38728	0.9448	40990.7	2.50852	0.0027557	-0.0197302
1050	pRPL28-eCitrine	38913	0.9465	41112.5	2.50451	0.00359865	-0.00400961
1080	pRPL28-eCitrine	39095	0.9466	41300.4	2.51879	0.000211304	0.014284
1110	pRPL28-eCitrine	39680	0.9461	41940.6	2.53193	-0.00105641	0.0131402
1140	pRPL28-eCitrine	40046	0.9486	42215.9	2.53546	0.00528485	0.0035337
1170	pRPL28-eCitrine	40205	0.9487	42379	2.545	0.000210838	0.00953487
1200	pRPL28-eCitrine	40046	0.9516	42082.8	2.53719	0.00611363	-0.0078133
1230	pRPL28-eCitrine	39786	0.9536	41721.9	2.55252	0.00420345	0.0153348
1260	pRPL28-eCitrine	39499	0.9593	41174.8	2.52363	0.0119547	-0.0288867
1290	pRPL28-eCitrine	39066	0.9617	40621.8	2.49295	0.00500365	-0.0306856
1320	pRPL28-eCitrine	38414	0.9681	39679.8	2.44878	0.0133098	-0.0441703
1350	pRPL28-eCitrine	37864	0.9697	39047.1	2.42127	0.00330544	-0.0275069
1380	pRPL28-eCitrine	37471	0.977	38353.1	2.396	0.0150562	-0.025274
1410	pRPL28-eCitrine	37187	0.978	38023.5	2.38147	0.00204708	-0.0145297
1440	pRPL28-eCitrine	36584	0.9833	37205.3	2.359	0.0108384	-0.0224715
1470	pRPL28-eCitrine	36483	0.9829	37117.7	2.36987	-0.000813586	0.0108715
1500	pRPL28-eCitrine	36229	0.9883	36657.9	2.35871	0.0109879	-0.0111527
1530	pRPL28-eCitrine	36357	0.9909	36690.9	2.36061	0.00526156	0.00189315
1560	pRPL28-eCitrine	35945	0.9906	36286.1	2.35216	-0.00060551	-0.00844405
1590	pRPL28-eCitrine	35820	0.9924	36094.3	2.34923	0.00363416	-0.00293599
1620	pRPL28-eCitrine	35582	0.9959	35728.5	2.32543	0.00705361	-0.0237973
1650	pRPL28-eCitrine	35391	0.9994	35412.2	2.32956	0.00702882	0.00413421
1680	pRPL28-eCitrine	35460	1.0014	35410.4	2.3324	0.0040024	0.00283755
1710	pRPL28-eCitrine	35292	1.0015	35239.1	2.33557	0.0001998	0.00316734
1740	pRPL28-eCitrine	35289	1.0088	34981.2	2.32961	0.0145781	-0.00596142
1770	pRPL28-eCitrine	35140	1.006	34930.4	2.32414	-0.00555115	-0.00547122
1800	pRPL28-eCitrine	35085	1.0123	34658.7	2.31347	0.0125249	-0.0106652
1830	pRPL28-eCitrine	34906	1.0138	34430.9	2.30804	0.00296355	-0.00543443
1860	pRPL28-eCitrine	34864	1.0169	34284.6	2.31196	0.0061156	0.0039187
1890	pRPL28-eCitrine	34803	1.0204	34107.2	2.31388	0.00688367	0.00192889
1920	pRPL28-eCitrine	34543	1.0212	33825.9	2.3053	0.00156801	-0.00858726
1950	pRPL28-eCitrine	34479	1.0252	33631.5	2.3147	0.00783392	0.00939997
1980	pRPL28-eCitrine	34034	1.0272	33132.8	2.29308	0.00390168	-0.0216195
2010	pRPL28-eCitrine	34015	1.0295	33040.3	2.29104	0.00447819	-0.00203629
2040	pRPL28-eCitrine	34443	1.0285	33488.6	2.32454	-0.00194269	0.0335028
2070	pRPL28-eCitrine	33894	1.0336	32792.2	2.28414	0.00991736	-0.0404034
2100	pRPL28-eCitrine	34268	1.0351	33106	2.31587	0.00290248	0.0317298
2130	pRPL28-eCitrine	34080	1.041	32737.8	2.29834	0.0113999	-0.0175346
2160	pRPL28-eCitrine	34337	1.0393	33038.6	2.3175	-0.00326609	0.0191662
2190	pRPL28-eCitrine	34144	1.0397	32840.2	2.30726	0.000769748	-0.0102399
2220	pRPL28-eCitrine	33922	1.0436	32504.8	2.28833	0.00750216	-0.018934
2250	pRPL28-eCitrine	34168	1.0475	32618.6	2.31789	0.00747413	0.0295605
2280	pRPL28-eCitrine	33854	1.0508	32217.4	2.2932	0.00630072	-0.0246845
2310	pRPL28-eCitrine	34060	1.0515	32391.8	2.32938	0.00133232	0.0361726
2340	pRPL28-eCitrine	33920	1.0509	32277.1	2.31817	-0.00114123	-0.0112043
2370	pRPL28-eCitrine	33786	1.0543	32045.9	2.30472	0.00647064	-0.013458
2400	pRPL28-eCitrine	33727	1.0551	31965.7	2.30781	0.00151759	0.00309561
2430	pRPL28-eCitrine	33876	1.0574	32037.1	2.31791	0.00435978	0.0100987
2460	pRPL28-eCitrine	33656	1.0585	31795.9	2.30845	0.00208057	-0.00945628
2490	pRPL28-eCitrine	33746	1.0612	31799.8	2.32406	0.00510156	0.0156072
2520	pRPL28-eCitrine	33762	1.0613	31811.9	2.32968	0.0001884	0.00562161
2550	pRPL28-eCitrine	33580	1.0625	31604.7	2.32117	0.00226138	-0.00851659
2580	pRPL28-eCitrine	33936	1.0661	31831.9	2.33772	0.00677647	0.0165566
2610	pRPL28-eCitrine	33744	1.0645	31699.4	2.34083	-0.00300159	0.00310884
2640	pRPL28-eCitrine	33874	1.0684	31705.4	2.33777	0.00732738	-0.003057
2670	pRPL28-eCitrine	33887	1.071	31640.5	2.34236	0.00486709	0.00458988
2700	pRPL28-eCitrine	34028	1.0702	31795.9	2.3547	-0.00149393	0.0123352
2730	pRPL28-eCitrine	33753	1.0719	31488.9	2.33827	0.00317698	-0.016427
2760	pRPL28-eCitrine	34109	1.0709	31850.8	2.38419	-0.00186585	0.0459223
2790	pRPL28-eCitrine	33908	1.0732	31595.2	2.37501	0.00429545	-0.00918522
2820	pRPL28-eCitrine	33909	1.0724	31619.7	2.38561	-0.00149087	0.0106051
0	pRPL31B-eCitrine	12277	0.1035	118618	0.97383	NA	NA
30	pRPL31B-eCitrine	11613	0.1046	111023	0.967813	0.021256	-0.00601766
60	pRPL31B-eCitrine	11538	0.1043	110623	0.972609	-0.00573614	0.00479672
90	pRPL31B-eCitrine	11477	0.1047	109618	0.973983	0.00767018	0.00137399
120	pRPL31B-eCitrine	11455	0.1066	107458	0.976543	0.0362942	0.00255937
150	pRPL31B-eCitrine	11438	0.1085	105419	0.97673	0.0356473	0.000186907
180	pRPL31B-eCitrine	11421	0.1114	102522	0.977346	0.0534562	0.000616703
210	pRPL31B-eCitrine	11428	0.1156	98858.1	0.971304	0.0754039	-0.00604284
240	pRPL31B-eCitrine	11499	0.1195	96225.9	0.97382	0.067474	0.00251628
270	pRPL31B-eCitrine	11581	0.1255	92278.9	0.964541	0.100418	-0.00927904
300	pRPL31B-eCitrine	11669	0.1327	87935.2	0.965641	0.114741	0.00110001
330	pRPL31B-eCitrine	11707	0.137	85452.6	0.997854	0.0648078	0.0322129
360	pRPL31B-eCitrine	11902	0.149	79879.2	1.00172	0.175182	0.00386726
390	pRPL31B-eCitrine	12079	0.1642	73562.7	0.996914	0.204027	-0.00480723
420	pRPL31B-eCitrine	12353	0.1813	68135.7	1.00303	0.208283	0.00611285
450	pRPL31B-eCitrine	12749	0.2039	62525.7	1.01358	0.249311	0.0105579
480	pRPL31B-eCitrine	13166	0.231	56995.7	1.02317	0.265817	0.00958458
510	pRPL31B-eCitrine	13473	0.2613	51561.4	1.03437	0.262338	0.0111961
540	pRPL31B-eCitrine	14063	0.3016	46628	1.05064	0.308458	0.0162758
570	pRPL31B-eCitrine	14761	0.3473	42502.2	1.08229	0.30305	0.0316509
600	pRPL31B-eCitrine	15693	0.4072	38538.8	1.11123	0.344947	0.0289405
630	pRPL31B-eCitrine	16587	0.4713	35194.1	1.14889	0.314833	0.0376614
660	pRPL31B-eCitrine	17290	0.5376	32161.5	1.18592	0.281349	0.0370291
690	pRPL31B-eCitrine	18145	0.6057	29957.1	1.2335	0.253348	0.0475764
720	pRPL31B-eCitrine	18931	0.6801	27835.6	1.26413	0.245666	0.0306267
750	pRPL31B-eCitrine	19658	0.7514	26161.8	1.31703	0.209675	0.0529052
780	pRPL31B-eCitrine	20456	0.821	24916	1.36324	0.185254	0.0462086
810	pRPL31B-eCitrine	21011	0.8937	23510.1	1.37421	0.177101	0.0109738
840	pRPL31B-eCitrine	21274	0.9596	22169.7	1.35656	0.147477	-0.0176487
870	pRPL31B-eCitrine	20706	0.9694	21359.6	1.31642	0.0204252	-0.0401405
900	pRPL31B-eCitrine	20752	0.9603	21609.9	1.3275	-0.0187745	0.0110726
930	pRPL31B-eCitrine	20790	0.9554	21760.5	1.34172	-0.0102051	0.0142194
960	pRPL31B-eCitrine	20717	0.9538	21720.5	1.35189	-0.00334938	0.0101774
990	pRPL31B-eCitrine	20723	0.9538	21726.8	1.34309	0	-0.00880619
1020	pRPL31B-eCitrine	20772	0.9497	21872.2	1.33852	-0.00859719	-0.00457149
1050	pRPL31B-eCitrine	20863	0.9525	21903.4	1.33432	0.0058966	-0.00419653
1080	pRPL31B-eCitrine	20731	0.9483	21861.2	1.33325	-0.0088189	-0.00106877
1110	pRPL31B-eCitrine	20988	0.9516	22055.5	1.33148	0.00695982	-0.0017733
1140	pRPL31B-eCitrine	21154	0.9527	22204.3	1.33358	0.0023119	0.00209873
1170	pRPL31B-eCitrine	21171	0.9528	22219.8	1.33437	0.00020993	0.00079336
1200	pRPL31B-eCitrine	21083	0.9536	22108.9	1.33295	0.00167926	-0.00141985
1230	pRPL31B-eCitrine	20952	0.958	21870.6	1.33803	0.00922819	0.00507841
1260	pRPL31B-eCitrine	20866	0.9612	21708.3	1.33052	0.00668058	-0.00751189
1290	pRPL31B-eCitrine	20872	0.966	21606.6	1.32599	0.00998752	-0.00452419
1320	pRPL31B-eCitrine	20780	0.9691	21442.6	1.3233	0.00641822	-0.00269578
1350	pRPL31B-eCitrine	20589	0.9708	21208.3	1.3151	0.00350841	-0.00819304
1380	pRPL31B-eCitrine	20416	0.9747	20945.9	1.30853	0.00803461	-0.00656837
1410	pRPL31B-eCitrine	20329	0.9771	20805.4	1.30307	0.00492459	-0.00545994
1440	pRPL31B-eCitrine	20072	0.9825	20429.5	1.29533	0.0110531	-0.0077457
1470	pRPL31B-eCitrine	19856	0.9869	20119.6	1.28458	0.00895674	-0.0107483
1500	pRPL31B-eCitrine	19816	0.9873	20070.9	1.29144	0.00081062	0.00686059
1530	pRPL31B-eCitrine	19691	0.9935	19819.8	1.27516	0.0125595	-0.0162789
1560	pRPL31B-eCitrine	19563	0.9929	19702.9	1.2772	-0.00120785	0.00203288
1590	pRPL31B-eCitrine	19541	0.9955	19629.3	1.27759	0.00523718	0.000395564
1620	pRPL31B-eCitrine	19562	0.999	19581.6	1.27449	0.00703164	-0.00310072
1650	pRPL31B-eCitrine	19369	0.9991	19386.4	1.27532	0.0002002	0.000830833
1680	pRPL31B-eCitrine	19347	1.002	19308.4	1.2718	0.00580522	-0.00352281
1710	pRPL31B-eCitrine	19290	1.0043	19207.4	1.27302	0.00459082	0.0012248
1740	pRPL31B-eCitrine	19238	1.0083	19079.6	1.27063	0.00796575	-0.00239405
1770	pRPL31B-eCitrine	19110	1.0089	18941.4	1.26029	0.00119012	-0.0103389
1800	pRPL31B-eCitrine	19128	1.0134	18875.1	1.25991	0.00892061	-0.000376844
1830	pRPL31B-eCitrine	19048	1.0117	18827.7	1.2621	-0.00335504	0.00218361
1860	pRPL31B-eCitrine	18956	1.0181	18619	1.25556	0.012652	-0.00653854
1890	pRPL31B-eCitrine	18904	1.0199	18535.2	1.25745	0.003536	0.0018944
1920	pRPL31B-eCitrine	18835	1.02	18465.7	1.25847	0.000196	0.00101836
1950	pRPL31B-eCitrine	18808	1.0234	18378	1.26487	0.00666667	0.00639757
1980	pRPL31B-eCitrine	18649	1.0243	18206.6	1.26005	0.00175884	-0.0048143
2010	pRPL31B-eCitrine	18545	1.0273	18052.2	1.25175	0.00585766	-0.00830182
2040	pRPL31B-eCitrine	18628	1.0283	18115.3	1.25744	0.00194685	0.00568855
2070	pRPL31B-eCitrine	18540	1.0306	17989.5	1.25306	0.0044734	-0.00437994
2100	pRPL31B-eCitrine	18517	1.034	17908.1	1.25273	0.0065981	-0.000329518
2130	pRPL31B-eCitrine	18518	1.0339	17910.8	1.25742	-0.0001934	0.00468823
2160	pRPL31B-eCitrine	18582	1.0377	17906.9	1.25609	0.00735081	-0.00133356
2190	pRPL31B-eCitrine	18731	1.0383	18040.1	1.26744	0.0011564	0.0113579
2220	pRPL31B-eCitrine	18501	1.0432	17734.9	1.24853	0.00943851	-0.018915
2250	pRPL31B-eCitrine	18427	1.0416	17691.1	1.25713	-0.00306748	0.00860273
2280	pRPL31B-eCitrine	18429	1.0447	17640.5	1.25563	0.00595238	-0.00149778
2310	pRPL31B-eCitrine	18260	1.0487	17412	1.25214	0.0076577	-0.0034909
2340	pRPL31B-eCitrine	18271	1.0506	17391	1.24904	0.00362353	-0.00310321
2370	pRPL31B-eCitrine	18273	1.0501	17401.2	1.25148	-0.000951838	0.00243995
2400	pRPL31B-eCitrine	18267	1.0541	17329.5	1.25113	0.00761832	-0.000352551
2430	pRPL31B-eCitrine	18262	1.054	17326.4	1.25358	-0.0001898	0.00245069
2460	pRPL31B-eCitrine	18165	1.0562	17198.4	1.24864	0.00417457	-0.00493394
2490	pRPL31B-eCitrine	18249	1.0562	17278	1.26274	0	0.0140997
2520	pRPL31B-eCitrine	18201	1.0581	17201.6	1.25972	0.0035978	-0.00302049
2550	pRPL31B-eCitrine	18189	1.0601	17157.8	1.26013	0.00378036	0.000409481
2580	pRPL31B-eCitrine	18200	1.0606	17160.1	1.26023	0.000943308	9.75e-05
2610	pRPL31B-eCitrine	18144	1.0608	17104.1	1.26304	0.000377146	0.00281421
2640	pRPL31B-eCitrine	18188	1.0623	17121.3	1.26243	0.00282805	-0.000613513
2670	pRPL31B-eCitrine	18144	1.0626	17075.1	1.26408	0.000564812	0.00164708
2700	pRPL31B-eCitrine	18157	1.0653	17044	1.26222	0.00508187	-0.00185512
2730	pRPL31B-eCitrine	18169	1.0661	17042.5	1.26552	0.00150192	0.00329987
2760	pRPL31B-eCitrine	18136	1.0695	16957.5	1.26935	0.00637839	0.00382978
2790	pRPL31B-eCitrine	18112	1.0691	16941.4	1.27348	-0.000748014	0.00412651
2820	pRPL31B-eCitrine	18103	1.0699	16920.3	1.27658	0.00149659	0.00310485
0	pRPL31B-eCitrine	13065	0.1025	127463	1.04645	NA	NA
30	pRPL31B-eCitrine	12314	0.102	120725	1.05239	-0.0097561	0.00594572
60	pRPL31B-eCitrine	12199	0.1023	119247	1.04843	0.00588235	-0.00395865
90	pRPL31B-eCitrine	12125	0.1028	117947	1.04799	0.00977517	-0.000440117
120	pRPL31B-eCitrine	12129	0.1037	116962	1.06292	0.0175097	0.0149244
150	pRPL31B-eCitrine	12125	0.1065	113850	1.05484	0.0540019	-0.00807868
180	pRPL31B-eCitrine	12114	0.1087	111444	1.0624	0.0413146	0.00755988
210	pRPL31B-eCitrine	12129	0.1128	107527	1.05647	0.075437	-0.00592569
240	pRPL31B-eCitrine	12184	0.1165	104584	1.0584	0.0656028	0.00192823
270	pRPL31B-eCitrine	12248	0.1226	99902.1	1.04422	0.104721	-0.0141791
300	pRPL31B-eCitrine	12310	0.1276	96473.4	1.0594	0.0815661	0.0151784
330	pRPL31B-eCitrine	12461	0.1343	92784.8	1.08347	0.105016	0.0240738
360	pRPL31B-eCitrine	12606	0.146	86342.5	1.08277	0.174237	-0.000701246
390	pRPL31B-eCitrine	12847	0.1603	80143.5	1.0861	0.19589	0.00332206
420	pRPL31B-eCitrine	13069	0.1788	73092.8	1.076	0.230817	-0.0100944
450	pRPL31B-eCitrine	13489	0.2007	67209.8	1.08952	0.244966	0.0135147
480	pRPL31B-eCitrine	13736	0.2255	60913.5	1.0935	0.247135	0.00398563
510	pRPL31B-eCitrine	14242	0.2529	56314.7	1.12972	0.243016	0.0362196
540	pRPL31B-eCitrine	14798	0.2938	50367.6	1.1349	0.323448	0.00518263
570	pRPL31B-eCitrine	15491	0.3411	45414.8	1.15646	0.321988	0.021558
600	pRPL31B-eCitrine	16264	0.3962	41050	1.18364	0.323072	0.0271785
630	pRPL31B-eCitrine	17017	0.4623	36809.4	1.20162	0.33367	0.0179841
660	pRPL31B-eCitrine	17795	0.5309	33518.6	1.23596	0.296777	0.0343405
690	pRPL31B-eCitrine	18939	0.596	31776.8	1.30843	0.245244	0.072465
720	pRPL31B-eCitrine	19688	0.6725	29275.8	1.32953	0.256711	0.0211029
750	pRPL31B-eCitrine	20550	0.7406	27747.8	1.39687	0.202528	0.0673379
780	pRPL31B-eCitrine	20977	0.8125	25817.8	1.41259	0.194167	0.0157152
810	pRPL31B-eCitrine	21769	0.885	24597.7	1.43779	0.178462	0.0252014
840	pRPL31B-eCitrine	22106	0.952	23220.6	1.42087	0.151412	-0.0169151
870	pRPL31B-eCitrine	21374	0.9708	22016.9	1.35693	0.0394958	-0.0639376
900	pRPL31B-eCitrine	21469	0.9577	22417.2	1.37709	-0.0269881	0.0201575
930	pRPL31B-eCitrine	21599	0.9521	22685.6	1.39876	-0.0116947	0.0216663
960	pRPL31B-eCitrine	21441	0.9524	22512.6	1.4012	0.000630186	0.00243739
990	pRPL31B-eCitrine	21418	0.9509	22523.9	1.39236	-0.00314994	-0.00883031
1020	pRPL31B-eCitrine	21546	0.9474	22742.2	1.39176	-0.00736145	-0.000602909
1050	pRPL31B-eCitrine	21561	0.9475	22755.7	1.38624	0.000211104	-0.0055242
1080	pRPL31B-eCitrine	21609	0.9474	22808.7	1.39104	-0.000211082	0.00479898
1110	pRPL31B-eCitrine	21728	0.9477	22927.1	1.3841	0.000633312	-0.00694129
1140	pRPL31B-eCitrine	21962	0.9487	23149.6	1.39035	0.00211037	0.00625556
1170	pRPL31B-eCitrine	21947	0.9502	23097.2	1.38706	0.00316222	-0.00328666
1200	pRPL31B-eCitrine	22014	0.949	23197	1.39856	-0.00252578	0.0114931
1230	pRPL31B-eCitrine	21827	0.9535	22891.5	1.40049	0.00948367	0.00192792
1260	pRPL31B-eCitrine	21963	0.9542	23017.2	1.41074	0.00146827	0.0102545
1290	pRPL31B-eCitrine	21882	0.9593	22810.4	1.39987	0.0106896	-0.0108737
1320	pRPL31B-eCitrine	21854	0.9613	22733.8	1.40298	0.00416971	0.00311584
1350	pRPL31B-eCitrine	21521	0.9635	22336.3	1.38505	0.00457714	-0.0179333
1380	pRPL31B-eCitrine	21447	0.9659	22204.2	1.38714	0.00498184	0.00209019
1410	pRPL31B-eCitrine	21302	0.9713	21931.4	1.3736	0.0111813	-0.0135419
1440	pRPL31B-eCitrine	21073	0.9763	21584.6	1.36856	0.0102955	-0.00503301
1470	pRPL31B-eCitrine	20843	0.9768	21338	1.36238	0.00102428	-0.00618668
1500	pRPL31B-eCitrine	20717	0.9817	21103.2	1.35786	0.0100328	-0.00451438
1530	pRPL31B-eCitrine	20652	0.9842	20983.5	1.35003	0.00509321	-0.00782993
1560	pRPL31B-eCitrine	20671	0.986	20964.5	1.35898	0.00365779	0.00894355
1590	pRPL31B-eCitrine	20585	0.9898	20797.1	1.3536	0.00770791	-0.00537849
1620	pRPL31B-eCitrine	20422	0.9896	20636.6	1.34316	-0.000404122	-0.0104394
1650	pRPL31B-eCitrine	20305	0.9926	20456.4	1.34571	0.00606306	0.00254676
1680	pRPL31B-eCitrine	20290	0.9951	20389.9	1.34304	0.00503728	-0.00266953
1710	pRPL31B-eCitrine	20152	0.9965	20222.8	1.34032	0.00281379	-0.00271639
1740	pRPL31B-eCitrine	20238	0.9971	20296.9	1.35169	0.00120421	0.0113716
1770	pRPL31B-eCitrine	20071	0.9974	20123.3	1.33893	0.000601746	-0.0127621
1800	pRPL31B-eCitrine	20132	1.0016	20099.8	1.34167	0.0084219	0.00273736
1830	pRPL31B-eCitrine	20080	1.0021	20037.9	1.34322	0.000998402	0.00155517
1860	pRPL31B-eCitrine	19882	1.006	19763.4	1.33273	0.00778365	-0.01049
1890	pRPL31B-eCitrine	19919	1.0055	19810	1.34394	-0.000994036	0.0112118
1920	pRPL31B-eCitrine	19942	1.0075	19793.5	1.34897	0.00397812	0.00502389
1950	pRPL31B-eCitrine	19710	1.0105	19505.2	1.34245	0.00595533	-0.00651609
1980	pRPL31B-eCitrine	19572	1.0121	19338	1.33836	0.00316675	-0.00409209
2010	pRPL31B-eCitrine	19615	1.015	19325.1	1.34002	0.00573066	0.00166057
2040	pRPL31B-eCitrine	19556	1.0132	19301.2	1.33976	-0.0035468	-0.000262549
2070	pRPL31B-eCitrine	19565	1.0178	19222.8	1.33897	0.00908014	-0.000789574
2100	pRPL31B-eCitrine	19610	1.0187	19250	1.3466	0.00176852	0.00763433
2130	pRPL31B-eCitrine	19494	1.0207	19098.7	1.34081	0.00392657	-0.0057908
2160	pRPL31B-eCitrine	19462	1.0234	19017	1.33395	0.00529049	-0.00685703
2190	pRPL31B-eCitrine	19395	1.0259	18905.4	1.32824	0.00488568	-0.00571741
2220	pRPL31B-eCitrine	19418	1.0269	18909.3	1.33121	0.00194951	0.00297586
2250	pRPL31B-eCitrine	19437	1.028	18907.6	1.34358	0.00214237	0.0123667
2280	pRPL31B-eCitrine	19300	1.0315	18710.6	1.33181	0.00680934	-0.0117732
2310	pRPL31B-eCitrine	19340	1.0317	18745.8	1.34805	0.000387784	0.0162487
2340	pRPL31B-eCitrine	19244	1.0336	18618.4	1.33719	0.00368324	-0.0108612
2370	pRPL31B-eCitrine	19209	1.0339	18579.2	1.3362	0.000580496	-0.000995234
2400	pRPL31B-eCitrine	19088	1.0362	18421.2	1.32994	0.00444917	-0.00625553
2430	pRPL31B-eCitrine	19098	1.0343	18464.7	1.33593	-0.00366725	0.00599129
2460	pRPL31B-eCitrine	19033	1.0378	18339.8	1.33151	0.00676786	-0.00442838
2490	pRPL31B-eCitrine	19047	1.0396	18321.5	1.33901	0.00346888	0.00750077
2520	pRPL31B-eCitrine	19138	1.0406	18391.3	1.34685	0.00192382	0.00784402
2550	pRPL31B-eCitrine	18973	1.0438	18176.9	1.33497	0.0061503	-0.0118757
2580	pRPL31B-eCitrine	18970	1.0457	18141	1.33226	0.00364054	-0.00271048
2610	pRPL31B-eCitrine	19053	1.0437	18255.2	1.34805	-0.00382519	0.0157883
2640	pRPL31B-eCitrine	19089	1.0445	18275.7	1.34755	0.00153301	-0.000503358
2670	pRPL31B-eCitrine	18992	1.0451	18172.4	1.34531	0.00114888	-0.00223558
2700	pRPL31B-eCitrine	19157	1.0485	18270.9	1.35308	0.00650655	0.00776485
2730	pRPL31B-eCitrine	18974	1.0491	18086	1.34301	0.00114449	-0.0100695
2760	pRPL31B-eCitrine	18914	1.0492	18027.1	1.34942	0.0001906	0.00640955
2790	pRPL31B-eCitrine	19046	1.0517	18109.7	1.36131	0.00476554	0.0118872
2820	pRPL31B-eCitrine	18936	1.0536	17972.7	1.35598	0.0036132	-0.00532186
0	pHXT5-eCitrine	12892	0.0977	131955	1.08332	NA	NA
30	pHXT5-eCitrine	12205	0.0995	122663	1.06928	0.0368475	-0.0140364
60	pHXT5-eCitrine	12031	0.0992	121280	1.06631	-0.00603015	-0.00297742
90	pHXT5-eCitrine	11975	0.1004	119273	1.05977	0.0241935	-0.00653698
120	pHXT5-eCitrine	11920	0.1015	117438	1.06724	0.0219124	0.00747358
150	pHXT5-eCitrine	11860	0.1038	114258	1.05862	0.0453202	-0.00862059
180	pHXT5-eCitrine	11820	0.1066	110882	1.05704	0.0539499	-0.00158695
210	pHXT5-eCitrine	11815	0.1105	106923	1.05054	0.0731707	-0.00649269
240	pHXT5-eCitrine	11709	0.1148	101995	1.0322	0.0778281	-0.0183423
270	pHXT5-eCitrine	11767	0.1198	98222	1.02666	0.087108	-0.0055399
300	pHXT5-eCitrine	11794	0.1262	93454.8	1.02625	0.106845	-0.000407795
330	pHXT5-eCitrine	11778	0.1322	89092.3	1.04036	0.0950872	0.0141023
360	pHXT5-eCitrine	11758	0.147	79986.4	1.00307	0.223903	-0.0372906
390	pHXT5-eCitrine	11788	0.1626	72496.9	0.98247	0.212245	-0.0205952
420	pHXT5-eCitrine	11847	0.183	64737.7	0.953005	0.250923	-0.0294652
450	pHXT5-eCitrine	11993	0.2076	57769.7	0.936487	0.268852	-0.0165183
480	pHXT5-eCitrine	12135	0.2291	52968.1	0.950868	0.207129	0.0143814
510	pHXT5-eCitrine	12281	0.2636	46589.5	0.934625	0.301179	-0.0162432
540	pHXT5-eCitrine	12430	0.3049	40767.5	0.918589	0.313354	-0.0160355
570	pHXT5-eCitrine	12765	0.3541	36049.1	0.91797	0.322729	-0.000619706
600	pHXT5-eCitrine	13004	0.4098	31732.6	0.91498	0.3146	-0.00298939
630	pHXT5-eCitrine	13434	0.4771	28157.6	0.91919	0.328453	0.00421003
660	pHXT5-eCitrine	13717	0.5489	24990	0.921481	0.300985	0.00229127
690	pHXT5-eCitrine	14048	0.6188	22702	0.934768	0.254691	0.0132862
720	pHXT5-eCitrine	14409	0.6925	20807.2	0.944939	0.238203	0.010171
750	pHXT5-eCitrine	14622	0.76	19239.5	0.968548	0.194946	0.0236092
780	pHXT5-eCitrine	14963	0.8315	17995.2	0.98458	0.188158	0.0160323
810	pHXT5-eCitrine	15113	0.9048	16703.1	0.976332	0.176308	-0.00824862
840	pHXT5-eCitrine	15139	0.9606	15759.9	0.964353	0.123342	-0.0119781
870	pHXT5-eCitrine	15541	0.9597	16193.6	0.998036	-0.00187383	0.0336824
900	pHXT5-eCitrine	15881	0.9522	16678.2	1.02454	-0.0156299	0.026507
930	pHXT5-eCitrine	16039	0.9498	16886.7	1.04121	-0.00504096	0.0166629
960	pHXT5-eCitrine	16146	0.9505	16986.8	1.05727	0.00147399	0.016064
990	pHXT5-eCitrine	16421	0.9471	17338.2	1.0718	-0.00715413	0.0145278
1020	pHXT5-eCitrine	16679	0.9435	17677.8	1.08183	-0.00760215	0.0100344
1050	pHXT5-eCitrine	16876	0.9464	17831.8	1.08628	0.00614732	0.0044507
1080	pHXT5-eCitrine	17056	0.9469	18012.5	1.09853	0.00105664	0.0122435
1110	pHXT5-eCitrine	17411	0.9467	18391.3	1.11027	-0.000422432	0.0117436
1140	pHXT5-eCitrine	17793	0.9462	18804.7	1.1294	-0.0010563	0.01913
1170	pHXT5-eCitrine	18012	0.9495	18970	1.13921	0.00697527	0.00980929
1200	pHXT5-eCitrine	18224	0.949	19203.4	1.15778	-0.00105319	0.0185683
1230	pHXT5-eCitrine	18416	0.9512	19360.8	1.18448	0.00463646	0.0267052
1260	pHXT5-eCitrine	18775	0.9548	19663.8	1.20521	0.00756939	0.020726
1290	pHXT5-eCitrine	19156	0.9577	20002.1	1.22752	0.00607457	0.0223134
1320	pHXT5-eCitrine	19311	0.9599	20117.7	1.24153	0.00459434	0.0140127
1350	pHXT5-eCitrine	19535	0.9658	20226.8	1.25424	0.0122929	0.0127049
1380	pHXT5-eCitrine	19660	0.9693	20282.7	1.2671	0.00724788	0.0128603
1410	pHXT5-eCitrine	19810	0.9759	20299.2	1.27137	0.0136181	0.00426872
1440	pHXT5-eCitrine	19627	0.979	20048	1.27114	0.00635311	-0.000229015
1470	pHXT5-eCitrine	19566	0.9825	19914.5	1.27149	0.00715015	0.000348505
1500	pHXT5-eCitrine	19541	0.9848	19842.6	1.27675	0.00468193	0.00526402
1530	pHXT5-eCitrine	19540	0.9871	19795.4	1.27359	0.004671	-0.00316393
1560	pHXT5-eCitrine	19420	0.9898	19620.1	1.27183	0.00547057	-0.00175793
1590	pHXT5-eCitrine	19547	0.9904	19736.5	1.28456	0.00121237	0.0127338
1620	pHXT5-eCitrine	19559	0.9928	19700.8	1.28225	0.00484653	-0.00231143
1650	pHXT5-eCitrine	19500	0.9964	19570.5	1.28743	0.00725222	0.00517303
1680	pHXT5-eCitrine	19508	0.9983	19541.2	1.28713	0.00381373	-0.000291061
1710	pHXT5-eCitrine	19585	1.0014	19557.6	1.29623	0.00621056	0.00909957
1740	pHXT5-eCitrine	19553	1.0011	19531.5	1.30072	-0.000599162	0.00448794
1770	pHXT5-eCitrine	19452	1.0029	19395.8	1.29052	0.00359604	-0.0102027
1800	pHXT5-eCitrine	19632	1.0051	19532.4	1.30379	0.00438728	0.0132693
1830	pHXT5-eCitrine	19522	1.0085	19357.5	1.29761	0.0067655	-0.00618099
1860	pHXT5-eCitrine	19584	1.0075	19438.2	1.3108	-0.00198314	0.0131938
1890	pHXT5-eCitrine	19570	1.0106	19364.7	1.31373	0.00615385	0.00293127
1920	pHXT5-eCitrine	19600	1.0144	19321.8	1.31681	0.00752028	0.00308164
1950	pHXT5-eCitrine	19630	1.0162	19317.1	1.3295	0.0035489	0.0126885
1980	pHXT5-eCitrine	19536	1.0167	19215.1	1.32985	0.000984058	0.000350224
2010	pHXT5-eCitrine	19476	1.0193	19107.2	1.32491	0.00511459	-0.00494237
2040	pHXT5-eCitrine	19628	1.0223	19199.8	1.33272	0.00588639	0.00780919
2070	pHXT5-eCitrine	19695	1.0239	19235.3	1.33983	0.0031302	0.00711429
2100	pHXT5-eCitrine	19846	1.0266	19331.8	1.35232	0.00527395	0.0124863
2130	pHXT5-eCitrine	19967	1.0295	19394.9	1.36161	0.00564972	0.00928465
2160	pHXT5-eCitrine	19869	1.0311	19269.7	1.35168	0.00310831	-0.00992477
2190	pHXT5-eCitrine	19889	1.0312	19287.2	1.35507	0.000194	0.00338646
2220	pHXT5-eCitrine	20041	1.0346	19370.8	1.3637	0.00659426	0.0086303
2250	pHXT5-eCitrine	20093	1.0383	19351.8	1.37515	0.00715252	0.0114497
2280	pHXT5-eCitrine	20083	1.0393	19323.6	1.37544	0.00192623	0.0002897
2310	pHXT5-eCitrine	20079	1.0403	19301.2	1.388	0.00192437	0.0125586
2340	pHXT5-eCitrine	20070	1.0444	19216.8	1.38017	0.00788234	-0.00782731
2370	pHXT5-eCitrine	20319	1.0443	19457.1	1.39934	-0.0001914	0.0191672
2400	pHXT5-eCitrine	20315	1.0477	19390.1	1.3999	0.00651154	0.00056156
2430	pHXT5-eCitrine	20504	1.0492	19542.5	1.41392	0.00286342	0.0140204
2460	pHXT5-eCitrine	20500	1.0501	19522	1.41734	0.00171559	0.00341826
2490	pHXT5-eCitrine	20574	1.0522	19553.3	1.42903	0.00399962	0.0116993
2520	pHXT5-eCitrine	20684	1.0548	19609.4	1.43605	0.00494203	0.00702019
2550	pHXT5-eCitrine	20694	1.0547	19620.7	1.44102	-0.0001896	0.0049645
2580	pHXT5-eCitrine	20933	1.0567	19809.8	1.45482	0.00379255	0.0138028
2610	pHXT5-eCitrine	21026	1.0582	19869.6	1.46726	0.00283903	0.012441
2640	pHXT5-eCitrine	21087	1.0592	19908.4	1.46793	0.00189	0.000671391
2670	pHXT5-eCitrine	21298	1.0627	20041.4	1.48368	0.00660876	0.0157405
2700	pHXT5-eCitrine	21467	1.0645	20166.3	1.49345	0.0033876	0.00977113
2730	pHXT5-eCitrine	21527	1.0647	20218.8	1.50139	0.000375764	0.0079425
2760	pHXT5-eCitrine	21682	1.0667	20326.2	1.52152	0.00375693	0.0201345
2790	pHXT5-eCitrine	21768	1.0708	20328.7	1.52811	0.00768726	0.00658423
2820	pHXT5-eCitrine	21936	1.0693	20514.4	1.54775	-0.00280164	0.0196392
0	pHXT5-eCitrine	12567	0.1021	123085	1.0105	NA	NA
30	pHXT5-eCitrine	11965	0.1045	114498	0.998102	0.0470127	-0.0124001
60	pHXT5-eCitrine	11857	0.1044	113573	0.998542	-0.00191388	0.000440386
90	pHXT5-eCitrine	11695	0.1051	111275	0.988706	0.01341	-0.00983607
120	pHXT5-eCitrine	11701	0.107	109355	0.993785	0.036156	0.00507889
150	pHXT5-eCitrine	11615	0.1087	106854	0.990019	0.0317757	-0.00376594
180	pHXT5-eCitrine	11670	0.1119	104290	0.994192	0.0588776	0.00417278
210	pHXT5-eCitrine	11557	0.1152	100321	0.985678	0.0589812	-0.00851384
240	pHXT5-eCitrine	11614	0.1204	96461.8	0.976207	0.0902778	-0.00947165
270	pHXT5-eCitrine	11554	0.126	91698.4	0.958473	0.0930233	-0.0177333
300	pHXT5-eCitrine	11556	0.1334	86626.7	0.951272	0.11746	-0.0072017
330	pHXT5-eCitrine	11623	0.1429	81336.6	0.94979	0.142429	-0.00148125
360	pHXT5-eCitrine	11587	0.1569	73849.6	0.926107	0.195941	-0.0236836
390	pHXT5-eCitrine	11664	0.172	67814	0.919007	0.192479	-0.00709997
420	pHXT5-eCitrine	11740	0.1935	60671.8	0.893151	0.25	-0.0258559
450	pHXT5-eCitrine	11785	0.2132	55276.7	0.896073	0.203618	0.00292204
480	pHXT5-eCitrine	11943	0.2393	49908.1	0.895934	0.244841	-0.000138606
510	pHXT5-eCitrine	12096	0.2753	43937.5	0.881423	0.300878	-0.0145112
540	pHXT5-eCitrine	12220	0.3199	38199.4	0.860725	0.32401	-0.0206979
570	pHXT5-eCitrine	12444	0.3721	33442.6	0.851596	0.326352	-0.00912921
600	pHXT5-eCitrine	12722	0.4335	29347.2	0.8462	0.330019	-0.00539632
630	pHXT5-eCitrine	12989	0.504	25771.8	0.841307	0.32526	-0.00489262
660	pHXT5-eCitrine	13172	0.5747	22919.8	0.845145	0.280556	0.00383774
690	pHXT5-eCitrine	13392	0.6485	20650.7	0.850305	0.25683	0.00516045
720	pHXT5-eCitrine	13651	0.721	18933.4	0.859842	0.223593	0.00953679
750	pHXT5-eCitrine	13879	0.7901	17566.1	0.884309	0.191678	0.0244667
780	pHXT5-eCitrine	13918	0.8647	16095.8	0.880656	0.188837	-0.00365345
810	pHXT5-eCitrine	14039	0.9329	15048.8	0.879631	0.157743	-0.0010249
840	pHXT5-eCitrine	13993	0.9792	14290.2	0.874422	0.0992604	-0.00520864
870	pHXT5-eCitrine	14184	0.9662	14680.2	0.904762	-0.0265523	0.0303401
900	pHXT5-eCitrine	14340	0.9603	14932.8	0.917324	-0.0122128	0.0125618
930	pHXT5-eCitrine	14585	0.9556	15262.7	0.94107	-0.00978861	0.0237457
960	pHXT5-eCitrine	14898	0.9565	15575.5	0.969429	0.00188363	0.0283594
990	pHXT5-eCitrine	15085	0.9573	15757.9	0.974106	0.00167277	0.00467712
1020	pHXT5-eCitrine	15296	0.9547	16021.8	0.980489	-0.00543194	0.00638274
1050	pHXT5-eCitrine	15536	0.9538	16288.5	0.99227	-0.00188541	0.0117814
1080	pHXT5-eCitrine	15724	0.9522	16513.3	1.0071	-0.003355	0.0148288
1110	pHXT5-eCitrine	16150	0.9566	16882.7	1.0192	0.00924176	0.0121008
1140	pHXT5-eCitrine	16625	0.9548	17412	1.04576	-0.00376333	0.0265571
1170	pHXT5-eCitrine	16905	0.9576	17653.5	1.06015	0.0058651	0.0143936
1200	pHXT5-eCitrine	17396	0.9609	18103.9	1.09149	0.00689223	0.031337
1230	pHXT5-eCitrine	17766	0.9612	18483.1	1.13079	0.000624414	0.0393003
1260	pHXT5-eCitrine	18272	0.9654	18926.9	1.16004	0.00873908	0.0292536
1290	pHXT5-eCitrine	18865	0.9703	19442.4	1.19318	0.0101512	0.0331352
1320	pHXT5-eCitrine	19330	0.9728	19870.5	1.22628	0.00515305	0.0330999
1350	pHXT5-eCitrine	19693	0.9775	20146.3	1.24925	0.00966283	0.0229738
1380	pHXT5-eCitrine	19914	0.981	20299.7	1.26816	0.00716113	0.0189127
1410	pHXT5-eCitrine	20104	0.985	20410.2	1.27832	0.00815494	0.0101541
1440	pHXT5-eCitrine	20229	0.99	20433.3	1.29557	0.0101523	0.017254
1470	pHXT5-eCitrine	20258	0.9933	20394.6	1.30214	0.00666667	0.00657273
1500	pHXT5-eCitrine	20152	0.9979	20194.4	1.29939	0.00926206	-0.00275542
1530	pHXT5-eCitrine	20149	1.0018	20112.8	1.29401	0.00781641	-0.00537702
1560	pHXT5-eCitrine	20158	1.0019	20119.8	1.30422	0.0001996	0.0102074
1590	pHXT5-eCitrine	20151	1.0049	20052.7	1.30515	0.00598862	0.00093009
1620	pHXT5-eCitrine	20315	1.0053	20207.9	1.31525	0.0007961	0.0101059
1650	pHXT5-eCitrine	20185	1.0056	20072.6	1.32046	0.000596836	0.0052038
1680	pHXT5-eCitrine	20132	1.0097	19938.6	1.31331	0.00815434	-0.0071497
1710	pHXT5-eCitrine	20290	1.0119	20051.4	1.32896	0.00435773	0.0156513
1740	pHXT5-eCitrine	20170	1.0145	19881.7	1.32404	0.00513885	-0.00491602
1770	pHXT5-eCitrine	20213	1.0137	19939.8	1.32672	-0.00157713	0.00267588
1800	pHXT5-eCitrine	20332	1.0156	20019.7	1.33632	0.00374864	0.00959664
1830	pHXT5-eCitrine	20221	1.0179	19865.4	1.33166	0.00452934	-0.00465909
1860	pHXT5-eCitrine	20283	1.02	19885.3	1.34095	0.00412614	0.0092926
1890	pHXT5-eCitrine	20279	1.0164	19951.8	1.35356	-0.00705882	0.0126095
1920	pHXT5-eCitrine	20303	1.0192	19920.5	1.35762	0.00550964	0.00406139
1950	pHXT5-eCitrine	20289	1.0223	19846.4	1.36594	0.0060832	0.00831537
1980	pHXT5-eCitrine	20203	1.0238	19733.3	1.36572	0.00293456	-0.000216585
2010	pHXT5-eCitrine	20251	1.0254	19749.4	1.36944	0.00312561	0.00371719
2040	pHXT5-eCitrine	20203	1.0267	19677.6	1.36588	0.0025356	-0.00355393
2070	pHXT5-eCitrine	20294	1.0284	19733.6	1.37454	0.00331158	0.0086596
2100	pHXT5-eCitrine	20433	1.0281	19874.5	1.39029	-0.00058343	0.0157451
2130	pHXT5-eCitrine	20454	1.0325	19810.2	1.39076	0.00855948	0.000474604
2160	pHXT5-eCitrine	20640	1.0319	20001.9	1.40304	-0.00116223	0.0122803
2190	pHXT5-eCitrine	20588	1.0315	19959.3	1.40228	-0.000775268	-0.000759853
2220	pHXT5-eCitrine	20591	1.0346	19902.4	1.40112	0.00601066	-0.00116069
2250	pHXT5-eCitrine	20668	1.0376	19919	1.41545	0.00579934	0.0143315
2280	pHXT5-eCitrine	20595	1.0383	19835.3	1.41186	0.00134927	-0.00359293
2310	pHXT5-eCitrine	20768	1.0404	19961.6	1.43549	0.00404507	0.0236248
2340	pHXT5-eCitrine	20674	1.0388	19901.8	1.42937	-0.00307574	-0.00611776
2370	pHXT5-eCitrine	20722	1.0409	19907.8	1.43175	0.00404313	0.00238275
2400	pHXT5-eCitrine	20745	1.042	19908.8	1.43735	0.00211356	0.00559715
2430	pHXT5-eCitrine	20961	1.0455	20048.8	1.45055	0.00671785	0.0131987
2460	pHXT5-eCitrine	20758	1.0468	19830	1.4397	0.00248685	-0.0108489
2490	pHXT5-eCitrine	20858	1.0492	19879.9	1.4529	0.0045854	0.0132059
2520	pHXT5-eCitrine	20921	1.0509	19907.7	1.4579	0.00324056	0.00499648
2550	pHXT5-eCitrine	21085	1.0511	20059.9	1.47328	0.000380626	0.0153754
2580	pHXT5-eCitrine	21253	1.0546	20152.7	1.48	0.00665969	0.00672783
2610	pHXT5-eCitrine	21338	1.0542	20240.9	1.49469	-0.000758582	0.0146824
2640	pHXT5-eCitrine	21469	1.0538	20372.9	1.50219	-0.00075887	0.00749978
2670	pHXT5-eCitrine	21494	1.0562	20350.3	1.50654	0.00455494	0.00435848
2700	pHXT5-eCitrine	21440	1.0569	20285.7	1.50229	0.00132551	-0.00425027
2730	pHXT5-eCitrine	21633	1.0581	20445.1	1.51819	0.00227079	0.0158993
2760	pHXT5-eCitrine	21719	1.0596	20497.4	1.53433	0.00283527	0.0161395
2790	pHXT5-eCitrine	21804	1.0625	20521.4	1.54259	0.00547376	0.00825934
2820	pHXT5-eCitrine	21920	1.0607	20665.6	1.55916	-0.00338824	0.0165659
0	pRPL31B-eCitrine	12853	0.1002	128273	1.0531	NA	NA
30	pRPL31B-eCitrine	12178	0.1027	118578	1.03368	0.0499002	-0.0194213
60	pRPL31B-eCitrine	12067	0.1025	117727	1.03507	-0.00389484	0.00138995
90	pRPL31B-eCitrine	11965	0.1028	116391	1.03416	0.00585366	-0.000901083
120	pRPL31B-eCitrine	11942	0.105	113733	1.03357	0.0428016	-0.000591083
150	pRPL31B-eCitrine	11990	0.1066	112477	1.04212	0.0304762	0.00854289
180	pRPL31B-eCitrine	11915	0.1103	108024	1.02979	0.0694184	-0.0123272
210	pRPL31B-eCitrine	11922	0.1146	104031	1.02213	0.0779692	-0.00765645
240	pRPL31B-eCitrine	11992	0.1203	99684.1	1.00882	0.0994764	-0.0133151
270	pRPL31B-eCitrine	12044	0.127	94834.6	0.991255	0.111388	-0.0175623
300	pRPL31B-eCitrine	12147	0.1335	90988.8	0.999173	0.102362	0.00791816
330	pRPL31B-eCitrine	12306	0.1454	84635.5	0.988313	0.178277	-0.0108604
360	pRPL31B-eCitrine	12493	0.1575	79320.6	0.994716	0.166437	0.00640378
390	pRPL31B-eCitrine	12749	0.1725	73907.2	1.00158	0.190476	0.00686623
420	pRPL31B-eCitrine	13019	0.1937	67212.2	0.989432	0.245797	-0.0121509
450	pRPL31B-eCitrine	13472	0.2157	62457.1	1.01247	0.227155	0.0230403
480	pRPL31B-eCitrine	13864	0.2414	57431.6	1.031	0.238294	0.0185237
510	pRPL31B-eCitrine	14327	0.2765	51815.6	1.03946	0.290804	0.00846757
540	pRPL31B-eCitrine	14932	0.3223	46329.5	1.04392	0.331284	0.00445236
570	pRPL31B-eCitrine	15714	0.3761	41781.4	1.06394	0.33385	0.0200237
600	pRPL31B-eCitrine	16446	0.4395	37419.8	1.07897	0.337144	0.0150276
630	pRPL31B-eCitrine	17291	0.5063	34151.7	1.11486	0.303982	0.0358966
660	pRPL31B-eCitrine	17932	0.5766	31099.5	1.14677	0.277701	0.0319026
690	pRPL31B-eCitrine	18791	0.6492	28944.9	1.19182	0.251821	0.0450546
720	pRPL31B-eCitrine	19514	0.7203	27091.5	1.23033	0.219039	0.0385118
750	pRPL31B-eCitrine	20112	0.7957	25275.9	1.27243	0.209357	0.0420974
780	pRPL31B-eCitrine	20493	0.8646	23702.3	1.29684	0.173181	0.0244061
810	pRPL31B-eCitrine	21823	0.9344	23355.1	1.36515	0.161462	0.0683158
840	pRPL31B-eCitrine	21164	0.972	21773.7	1.33233	0.0804795	-0.0328176
870	pRPL31B-eCitrine	20875	0.9618	21704.1	1.33766	-0.0209877	0.00532187
900	pRPL31B-eCitrine	21111	0.9545	22117.3	1.35867	-0.0151799	0.0210121
930	pRPL31B-eCitrine	21021	0.9535	22046.1	1.35933	-0.00209534	0.000659514
960	pRPL31B-eCitrine	21076	0.9544	22083	1.37446	0.00188778	0.0151282
990	pRPL31B-eCitrine	21191	0.9515	22271.2	1.37674	-0.00607712	0.00228342
1020	pRPL31B-eCitrine	21211	0.9507	22310.9	1.36537	-0.00168156	-0.0113723
1050	pRPL31B-eCitrine	21157	0.9512	22242.4	1.35497	0.00105186	-0.0103949
1080	pRPL31B-eCitrine	21268	0.9533	22309.9	1.36061	0.00441548	0.00564033
1110	pRPL31B-eCitrine	21459	0.9533	22510.2	1.35893	0	-0.00168233
1140	pRPL31B-eCitrine	21678	0.9535	22735.2	1.36546	0.000419596	0.00653324
1170	pRPL31B-eCitrine	21742	0.9525	22826.2	1.37079	-0.00209754	0.00532701
1200	pRPL31B-eCitrine	21567	0.9576	22521.9	1.35785	0.0107087	-0.0129359
1230	pRPL31B-eCitrine	21475	0.9607	22353.5	1.36757	0.00647452	0.00971901
1260	pRPL31B-eCitrine	21431	0.9598	22328.6	1.36854	-0.00187363	0.00096323
1290	pRPL31B-eCitrine	21380	0.9663	22125.6	1.35784	0.0135445	-0.0106932
1320	pRPL31B-eCitrine	21295	0.9697	21960.4	1.35525	0.00703715	-0.00259042
1350	pRPL31B-eCitrine	21222	0.973	21810.9	1.35247	0.00680623	-0.00278245
1380	pRPL31B-eCitrine	20905	0.9788	21357.8	1.33426	0.0119219	-0.0182064
1410	pRPL31B-eCitrine	20913	0.9811	21315.9	1.33504	0.00469963	0.000779433
1440	pRPL31B-eCitrine	20610	0.9823	20981.4	1.33032	0.00244623	-0.0047242
1470	pRPL31B-eCitrine	20560	0.9862	20847.7	1.33107	0.00794055	0.000750867
1500	pRPL31B-eCitrine	20445	0.9903	20645.3	1.3284	0.00831474	-0.00267219
1530	pRPL31B-eCitrine	20353	0.9906	20546.1	1.32189	0.000605878	-0.00650666
1560	pRPL31B-eCitrine	20294	0.9921	20455.6	1.32599	0.00302847	0.00409673
1590	pRPL31B-eCitrine	20163	0.9972	20219.6	1.31601	0.0102812	-0.00997804
1620	pRPL31B-eCitrine	20170	0.9965	20240.8	1.3174	-0.00140393	0.00138903
1650	pRPL31B-eCitrine	19943	0.9991	19961	1.31312	0.00521826	-0.00428385
1680	pRPL31B-eCitrine	20051	1.0027	19997	1.31716	0.00720649	0.00404118
1710	pRPL31B-eCitrine	19983	1.0013	19957.1	1.32271	-0.00279246	0.00555161
1740	pRPL31B-eCitrine	19893	1.0067	19760.6	1.31598	0.010786	-0.00672939
1770	pRPL31B-eCitrine	19789	1.0087	19618.3	1.30533	0.00397338	-0.0106502
1800	pRPL31B-eCitrine	19815	1.0072	19673.4	1.3132	-0.00297413	0.00786999
1830	pRPL31B-eCitrine	19789	1.0105	19583.4	1.31275	0.00655282	-0.000446702
1860	pRPL31B-eCitrine	19603	1.0136	19340	1.30418	0.00613558	-0.0085746
1890	pRPL31B-eCitrine	19562	1.0169	19236.9	1.30506	0.00651144	0.000883138
1920	pRPL31B-eCitrine	19489	1.0153	19195.3	1.3082	-0.00314682	0.00313619
1950	pRPL31B-eCitrine	19386	1.0177	19048.8	1.31104	0.00472767	0.00284575
1980	pRPL31B-eCitrine	19365	1.0202	18981.6	1.31369	0.00491304	0.0026484
2010	pRPL31B-eCitrine	19354	1.0206	18963.4	1.31493	0.00078416	0.00124387
2040	pRPL31B-eCitrine	19323	1.0222	18903.3	1.31214	0.00313541	-0.00279518
2070	pRPL31B-eCitrine	19148	1.0229	18719.3	1.3039	0.00136959	-0.00824338
2100	pRPL31B-eCitrine	19194	1.0269	18691.2	1.30751	0.0078209	0.00361494
2130	pRPL31B-eCitrine	19201	1.029	18659.9	1.31001	0.00408998	0.00249505
2160	pRPL31B-eCitrine	19343	1.0296	18786.9	1.31781	0.00116618	0.00780819
2190	pRPL31B-eCitrine	19229	1.0329	18616.5	1.30794	0.00641026	-0.00987007
2220	pRPL31B-eCitrine	19233	1.0313	18649.3	1.3129	-0.00309807	0.00496034
2250	pRPL31B-eCitrine	19054	1.0342	18423.9	1.30921	0.00562397	-0.00369586
2280	pRPL31B-eCitrine	19033	1.0337	18412.5	1.31059	-0.00096693	0.00137794
2310	pRPL31B-eCitrine	19154	1.0363	18483.1	1.32916	0.00503047	0.0185773
2340	pRPL31B-eCitrine	19137	1.0419	18367.4	1.31917	0.0108077	-0.00999836
2370	pRPL31B-eCitrine	19036	1.0428	18254.7	1.31286	0.00172761	-0.00630249
2400	pRPL31B-eCitrine	18975	1.0423	18204.9	1.31433	-0.000958956	0.00146936
2430	pRPL31B-eCitrine	18958	1.0446	18148.6	1.31306	0.00441332	-0.00126745
2460	pRPL31B-eCitrine	18846	1.0468	18003.4	1.30709	0.00421214	-0.00597653
2490	pRPL31B-eCitrine	18916	1.0489	18034.1	1.31801	0.00401223	0.0109183
2520	pRPL31B-eCitrine	18875	1.0504	17969.3	1.31595	0.00286014	-0.00205806
2550	pRPL31B-eCitrine	18801	1.0517	17876.8	1.31294	0.00247525	-0.00301293
2580	pRPL31B-eCitrine	18843	1.0525	17903.1	1.3148	0.00152135	0.00185961
2610	pRPL31B-eCitrine	18772	1.0532	17823.8	1.31619	0.00133017	0.00139557
2640	pRPL31B-eCitrine	18874	1.055	17890	1.31911	0.00341815	0.00292039
2670	pRPL31B-eCitrine	18932	1.0533	17974	1.33062	-0.00322275	0.0115121
2700	pRPL31B-eCitrine	18782	1.0561	17784.3	1.31705	0.00531662	-0.0135779
2730	pRPL31B-eCitrine	18765	1.0562	17766.5	1.31929	0.0001894	0.00224181
2760	pRPL31B-eCitrine	18824	1.0553	17837.6	1.33523	-0.00170422	0.0159474
2790	pRPL31B-eCitrine	18754	1.059	17709.2	1.3312	0.00701222	-0.00403941
2820	pRPL31B-eCitrine	18739	1.0574	17721.8	1.33705	-0.00302172	0.00585949
0	pRPL28-eCitrine	13081	0.1009	129643	1.06434	NA	NA
30	pRPL28-eCitrine	12578	0.103	122117	1.06452	0.0416254	0.000175874
60	pRPL28-eCitrine	12410	0.1026	120955	1.06345	-0.00776699	-0.00106883
90	pRPL28-eCitrine	12371	0.1036	119411	1.061	0.0194932	-0.00245015
120	pRPL28-eCitrine	12452	0.1056	117917	1.07159	0.03861	0.010591
150	pRPL28-eCitrine	12690	0.1078	117718	1.09068	0.0416667	0.019089
180	pRPL28-eCitrine	12797	0.1121	114157	1.08826	0.0797774	-0.0024202
210	pRPL28-eCitrine	13030	0.1164	111942	1.09985	0.0767172	0.0115927
240	pRPL28-eCitrine	13334	0.1231	108318	1.0962	0.11512	-0.00365382
270	pRPL28-eCitrine	13656	0.1297	105289	1.10053	0.10723	0.00433217
300	pRPL28-eCitrine	14173	0.1373	103227	1.13356	0.117194	0.0330293
330	pRPL28-eCitrine	14704	0.151	97377.5	1.1371	0.199563	0.00354541
360	pRPL28-eCitrine	15547	0.1661	93600.2	1.17379	0.2	0.0366846
390	pRPL28-eCitrine	16508	0.1859	88800.4	1.20341	0.238411	0.0296243
420	pRPL28-eCitrine	17570	0.2087	84187.8	1.23933	0.245293	0.0359171
450	pRPL28-eCitrine	18898	0.2352	80348.6	1.30251	0.253953	0.0631751
480	pRPL28-eCitrine	20371	0.2675	76153.3	1.36708	0.27466	0.0645749
510	pRPL28-eCitrine	22318	0.3107	71831.3	1.441	0.322991	0.0739162
540	pRPL28-eCitrine	24500	0.3613	67810.7	1.52794	0.325716	0.0869415
570	pRPL28-eCitrine	26966	0.4241	63584.1	1.61913	0.347634	0.0911915
600	pRPL28-eCitrine	29395	0.4919	59758.1	1.72307	0.319736	0.103942
630	pRPL28-eCitrine	31714	0.5634	56290.4	1.83757	0.290709	0.114497
660	pRPL28-eCitrine	34226	0.6359	53822.9	1.98467	0.257366	0.1471
690	pRPL28-eCitrine	36414	0.7078	51446.7	2.11835	0.226136	0.133679
720	pRPL28-eCitrine	38579	0.7825	49302.2	2.23901	0.211077	0.120663
750	pRPL28-eCitrine	40438	0.8542	47340.2	2.38319	0.183259	0.144176
780	pRPL28-eCitrine	42185	0.9265	45531.6	2.49119	0.169281	0.108006
810	pRPL28-eCitrine	40355	0.9741	41428	2.42155	0.102752	-0.0696448
840	pRPL28-eCitrine	38494	0.9665	39828.2	2.4371	-0.0156041	0.0155491
870	pRPL28-eCitrine	37969	0.9632	39419.6	2.42949	-0.00682876	-0.00760552
900	pRPL28-eCitrine	37462	0.9589	39067.7	2.39993	-0.00892857	-0.029564
930	pRPL28-eCitrine	37291	0.9561	39003.2	2.40487	-0.00584003	0.00494553
960	pRPL28-eCitrine	37125	0.9546	38890.6	2.42057	-0.00313775	0.015699
990	pRPL28-eCitrine	37273	0.9545	39049.8	2.41395	-0.000209512	-0.00662686
1020	pRPL28-eCitrine	37403	0.9545	39186	2.39807	0	-0.0158733
1050	pRPL28-eCitrine	37553	0.9575	39219.8	2.38921	0.00628601	-0.00886419
1080	pRPL28-eCitrine	37621	0.957	39311.4	2.39748	-0.00104439	0.0082763
1110	pRPL28-eCitrine	38295	0.9576	39990.6	2.41421	0.00125392	0.0167264
1140	pRPL28-eCitrine	38795	0.9624	40310.7	2.42104	0.0100251	0.00682769
1170	pRPL28-eCitrine	39286	0.963	40795.4	2.4499	0.00124688	0.0288599
1200	pRPL28-eCitrine	39314	0.9649	40744.1	2.45648	0.003946	0.00657785
1230	pRPL28-eCitrine	39219	0.9695	40452.8	2.47488	0.00953467	0.018403
1260	pRPL28-eCitrine	39233	0.9709	40408.9	2.47669	0.00288809	0.00181161
1290	pRPL28-eCitrine	39205	0.9758	40177.3	2.46567	0.0100937	-0.0110224
1320	pRPL28-eCitrine	38927	0.9808	39689	2.44935	0.010248	-0.0163195
1350	pRPL28-eCitrine	38537	0.9842	39155.7	2.428	0.00693312	-0.0213475
1380	pRPL28-eCitrine	37820	0.988	38279.4	2.39139	0.00772201	-0.0366125
1410	pRPL28-eCitrine	37565	0.9931	37826	2.3691	0.0103239	-0.022292
1440	pRPL28-eCitrine	37054	0.9965	37184.1	2.35765	0.00684725	-0.0114438
1470	pRPL28-eCitrine	36665	0.9975	36756.9	2.34683	0.00200702	-0.0108228
1500	pRPL28-eCitrine	36426	1.0011	36386	2.34122	0.00721805	-0.00561176
1530	pRPL28-eCitrine	36509	1.0026	36414.3	2.34281	0.0029967	0.00159617
1560	pRPL28-eCitrine	36275	1.0023	36191.8	2.34605	-0.000598444	0.00323472
1590	pRPL28-eCitrine	36090	1.0057	35885.5	2.33563	0.0067844	-0.0104153
1620	pRPL28-eCitrine	36257	1.0061	36037.2	2.34552	0.000795466	0.009888
1650	pRPL28-eCitrine	35956	1.0092	35628.2	2.34377	0.00616241	-0.00174941
1680	pRPL28-eCitrine	35922	1.0113	35520.6	2.33966	0.00416171	-0.00411198
1710	pRPL28-eCitrine	35935	1.0099	35582.7	2.35834	-0.00276871	0.0186816
1740	pRPL28-eCitrine	35750	1.0146	35235.6	2.34655	0.00930785	-0.011792
1770	pRPL28-eCitrine	35638	1.0136	35159.8	2.3394	-0.00197122	-0.00714894
1800	pRPL28-eCitrine	35854	1.0149	35327.6	2.35812	0.00256511	0.0187213
1830	pRPL28-eCitrine	35425	1.0165	34850	2.33613	0.00315302	-0.0219896
1860	pRPL28-eCitrine	35279	1.0199	34590.6	2.33259	0.00668962	-0.00353802
1890	pRPL28-eCitrine	35433	1.019	34772.3	2.35901	-0.00176488	0.0264125
1920	pRPL28-eCitrine	35212	1.0201	34518.2	2.35248	0.00215898	-0.00652844
1950	pRPL28-eCitrine	35009	1.0187	34366.3	2.36527	-0.00274483	0.012796
1980	pRPL28-eCitrine	35025	1.0214	34291.2	2.37325	0.00530087	0.00797346
2010	pRPL28-eCitrine	34774	1.0249	33929.2	2.35268	0.00685334	-0.0205726
2040	pRPL28-eCitrine	34748	1.0241	33930.3	2.3552	-0.00156113	0.00252911
2070	pRPL28-eCitrine	34455	1.0284	33503.5	2.33369	0.00839762	-0.0215166
2100	pRPL28-eCitrine	34673	1.0273	33751.6	2.36103	-0.00213925	0.0273448
2130	pRPL28-eCitrine	34741	1.0305	33712.8	2.36679	0.00622992	0.00575337
2160	pRPL28-eCitrine	34673	1.0296	33676.2	2.36223	-0.00174672	-0.00455901
2190	pRPL28-eCitrine	34694	1.0308	33657.4	2.36467	0.002331	0.00244329
2220	pRPL28-eCitrine	34602	1.0322	33522.6	2.35998	0.00271634	-0.00469031
2250	pRPL28-eCitrine	34184	1.0323	33114.4	2.35312	0.0001938	-0.00686019
2280	pRPL28-eCitrine	34391	1.0358	33202.4	2.36332	0.00678097	0.0101959
2310	pRPL28-eCitrine	34530	1.0393	33224.3	2.38924	0.00675806	0.0259259
2340	pRPL28-eCitrine	34313	1.0382	33050.5	2.37372	-0.00211681	-0.0155242
2370	pRPL28-eCitrine	34174	1.04	32859.6	2.36324	0.00346754	-0.0104814
2400	pRPL28-eCitrine	34194	1.0418	32822	2.36964	0.00346154	0.00639974
2430	pRPL28-eCitrine	34314	1.0423	32921.4	2.38189	0.000959878	0.0122569
2460	pRPL28-eCitrine	33972	1.0423	32593.3	2.36634	0	-0.0155494
2490	pRPL28-eCitrine	34116	1.0483	32544.1	2.37845	0.011513	0.012111
2520	pRPL28-eCitrine	34222	1.0475	32670.2	2.39253	-0.00152628	0.0140787
2550	pRPL28-eCitrine	34137	1.048	32573.5	2.39232	0.000954654	-0.000218101
2580	pRPL28-eCitrine	34161	1.0464	32646.2	2.39752	-0.00305344	0.00520898
2610	pRPL28-eCitrine	34039	1.0502	32411.9	2.39345	0.007263	-0.00407666
2640	pRPL28-eCitrine	34263	1.0481	32690.6	2.41042	-0.00399924	0.0169715
2670	pRPL28-eCitrine	34272	1.0522	32571.8	2.4113	0.00782368	0.000884175
2700	pRPL28-eCitrine	34030	1.0516	32360.2	2.39649	-0.00114047	-0.0148151
2730	pRPL28-eCitrine	34193	1.0537	32450.4	2.40967	0.00399391	0.0131794
2760	pRPL28-eCitrine	34276	1.0554	32476.8	2.43105	0.00322672	0.0213865
2790	pRPL28-eCitrine	34153	1.0548	32378.6	2.4339	-0.00113701	0.00284463
2820	pRPL28-eCitrine	34291	1.0579	32414.2	2.44556	0.00587789	0.0116571
0	pHXT5-eCitrine	12362	0.1077	114782	0.942333	NA	NA
30	pHXT5-eCitrine	11651	0.1047	111280	0.970052	-0.0557103	0.0277191
60	pHXT5-eCitrine	11631	0.1046	111195	0.977637	-0.00191022	0.00758479
90	pHXT5-eCitrine	11515	0.1053	109354	0.97164	0.0133843	-0.00599686
120	pHXT5-eCitrine	11457	0.1065	107577	0.97763	0.022792	0.00599028
150	pHXT5-eCitrine	11411	0.1091	104592	0.969065	0.0488263	-0.0085652
180	pHXT5-eCitrine	11356	0.1111	102214	0.974408	0.0366636	0.00534295
210	pHXT5-eCitrine	11282	0.1153	97849.1	0.961389	0.0756076	-0.0130186
240	pHXT5-eCitrine	11348	0.1195	94962.3	0.961032	0.0728534	-0.000357444
270	pHXT5-eCitrine	11312	0.1247	90713.7	0.948181	0.0870293	-0.0128511
300	pHXT5-eCitrine	11344	0.1302	87127.5	0.956771	0.0882117	0.00859036
330	pHXT5-eCitrine	11376	0.1383	82256	0.960526	0.124424	0.00375492
360	pHXT5-eCitrine	11314	0.1501	75376.4	0.945254	0.170644	-0.0152721
390	pHXT5-eCitrine	11390	0.1678	67878.4	0.919881	0.235843	-0.0253734
420	pHXT5-eCitrine	11416	0.185	61708.1	0.908406	0.205006	-0.0114746
450	pHXT5-eCitrine	11473	0.2087	54973.6	0.89116	0.256216	-0.0172462
480	pHXT5-eCitrine	11633	0.2325	50034.4	0.898203	0.228079	0.00704275
510	pHXT5-eCitrine	11709	0.2653	44134.9	0.885384	0.282151	-0.0128189
540	pHXT5-eCitrine	11815	0.3052	38712.3	0.872282	0.300792	-0.0131018
570	pHXT5-eCitrine	12064	0.3532	34156.3	0.869769	0.314548	-0.0025127
600	pHXT5-eCitrine	12560	0.4087	30731.6	0.886118	0.31427	0.0163491
630	pHXT5-eCitrine	12911	0.4798	26909.1	0.878434	0.347932	-0.00768432
660	pHXT5-eCitrine	13230	0.547	24186.5	0.891853	0.280117	0.013419
690	pHXT5-eCitrine	13582	0.6146	22098.9	0.909936	0.247166	0.0180828
720	pHXT5-eCitrine	13877	0.6903	20102.9	0.912951	0.246339	0.00301499
750	pHXT5-eCitrine	14209	0.7614	18661.7	0.939461	0.205997	0.02651
780	pHXT5-eCitrine	14484	0.8349	17348.2	0.94918	0.193065	0.00971978
810	pHXT5-eCitrine	14639	0.9107	16074.4	0.939583	0.181579	-0.00959697
840	pHXT5-eCitrine	14736	0.973	15144.9	0.92672	0.136818	-0.0128637
870	pHXT5-eCitrine	14804	0.9764	15161.8	0.934446	0.00698869	0.00772583
900	pHXT5-eCitrine	14946	0.9669	15457.6	0.949563	-0.0194592	0.0151177
930	pHXT5-eCitrine	15024	0.9645	15577	0.96045	-0.00496432	0.0108868
960	pHXT5-eCitrine	15157	0.9674	15667.8	0.97517	0.00601348	0.0147195
990	pHXT5-eCitrine	15392	0.9639	15968.5	0.987125	-0.00723589	0.0119552
1020	pHXT5-eCitrine	15866	0.9639	16460.2	1.00732	0	0.0201945
1050	pHXT5-eCitrine	15945	0.9655	16514.8	1.00605	0.00331985	-0.00126763
1080	pHXT5-eCitrine	16396	0.9674	16948.5	1.03364	0.00393578	0.0275879
1110	pHXT5-eCitrine	16912	0.9674	17481.9	1.05537	0	0.0217336
1140	pHXT5-eCitrine	17332	0.9709	17851.5	1.07215	0.00723589	0.0167771
1170	pHXT5-eCitrine	17790	0.9727	18289.3	1.09833	0.0037079	0.0261814
1200	pHXT5-eCitrine	18395	0.974	18886	1.13865	0.00267297	0.0403135
1230	pHXT5-eCitrine	18723	0.977	19163.8	1.17243	0.00616016	0.0337826
1260	pHXT5-eCitrine	19309	0.9807	19689	1.20675	0.00757421	0.034325
1290	pHXT5-eCitrine	19910	0.9843	20227.6	1.24136	0.00734169	0.0346071
1320	pHXT5-eCitrine	20486	0.9918	20655.4	1.27472	0.0152393	0.0333553
1350	pHXT5-eCitrine	21011	0.9939	21140	1.31087	0.00423472	0.036151
1380	pHXT5-eCitrine	21564	0.9994	21576.9	1.34796	0.0110675	0.0370893
1410	pHXT5-eCitrine	22037	1.0059	21907.7	1.37211	0.0130078	0.0241579
1440	pHXT5-eCitrine	22390	1.0092	22185.9	1.40669	0.00656129	0.0345782
1470	pHXT5-eCitrine	23009	1.016	22646.7	1.44593	0.013476	0.0392371
1500	pHXT5-eCitrine	23513	1.0223	23000.1	1.47992	0.0124016	0.033989
1530	pHXT5-eCitrine	23924	1.0277	23279.2	1.49773	0.0105644	0.0178108
1560	pHXT5-eCitrine	24442	1.035	23615.5	1.53082	0.0142065	0.0330904
1590	pHXT5-eCitrine	24883	1.0391	23946.7	1.55859	0.00792271	0.0277705
1620	pHXT5-eCitrine	25239	1.0464	24119.8	1.56987	0.0140506	0.0112787
1650	pHXT5-eCitrine	25388	1.053	24110.2	1.58607	0.0126147	0.0161985
1680	pHXT5-eCitrine	25673	1.0584	24256.4	1.59771	0.0102564	0.0116477
1710	pHXT5-eCitrine	25758	1.0642	24204.1	1.60419	0.0109599	0.00647792
1740	pHXT5-eCitrine	25423	1.0668	23831.1	1.58706	0.0048863	-0.0171356
1770	pHXT5-eCitrine	25267	1.0721	23567.8	1.56811	0.00993626	-0.0189472
1800	pHXT5-eCitrine	25386	1.0758	23597.3	1.57512	0.00690234	0.00701454
1830	pHXT5-eCitrine	25177	1.0779	23357.5	1.56574	0.00390407	-0.00938059
1860	pHXT5-eCitrine	25181	1.0784	23350.3	1.57461	0.00092773	0.00886929
1890	pHXT5-eCitrine	25262	1.0827	23332.4	1.58291	0.00797478	0.00829346
1920	pHXT5-eCitrine	25260	1.0836	23311.2	1.5887	0.00166251	0.00579482
1950	pHXT5-eCitrine	25111	1.0833	23180.1	1.59538	-0.00055371	0.00667672
1980	pHXT5-eCitrine	24999	1.0848	23044.8	1.5949	0.00276932	-0.000476124
2010	pHXT5-eCitrine	25128	1.0867	23123.2	1.60338	0.00350295	0.00848119
2040	pHXT5-eCitrine	25208	1.088	23169.1	1.60824	0.00239256	0.00485691
2070	pHXT5-eCitrine	25028	1.0866	23033.3	1.60439	-0.00257353	-0.00385265
2100	pHXT5-eCitrine	25139	1.0904	23054.8	1.61276	0.00699429	0.00837442
2130	pHXT5-eCitrine	25127	1.0913	23024.8	1.61645	0.00165077	0.00368484
2160	pHXT5-eCitrine	25287	1.0937	23120.6	1.6218	0.00439842	0.00535619
2190	pHXT5-eCitrine	25455	1.0906	23340.4	1.63983	-0.00566883	0.0180257
2220	pHXT5-eCitrine	25242	1.0939	23075.2	1.62449	0.00605171	-0.0153375
2250	pHXT5-eCitrine	25186	1.0959	22982	1.63311	0.00365664	0.00861944
2280	pHXT5-eCitrine	25148	1.0967	22930.6	1.63218	0.00145999	-0.000928218
2310	pHXT5-eCitrine	25393	1.0994	23097.1	1.66097	0.00492386	0.028792
2340	pHXT5-eCitrine	25146	1.0986	22889.1	1.64392	-0.00145534	-0.0170536
2370	pHXT5-eCitrine	25498	1.1023	23131.6	1.66361	0.00673585	0.0196878
2400	pHXT5-eCitrine	25238	1.1027	22887.5	1.65239	0.000725756	-0.0112138
2430	pHXT5-eCitrine	25422	1.1021	23066.9	1.66891	-0.00108824	0.0165136
2460	pHXT5-eCitrine	25403	1.1054	22980.8	1.66846	0.00598857	-0.000451009
2490	pHXT5-eCitrine	25386	1.1084	22903.3	1.67386	0.0054279	0.00540691
2520	pHXT5-eCitrine	25493	1.1076	23016.4	1.68556	-0.00144352	0.0116979
2550	pHXT5-eCitrine	25415	1.1081	22935.7	1.68448	0.000902854	-0.00108306
2580	pHXT5-eCitrine	25458	1.1093	22949.6	1.68541	0.00216587	0.000930869
2610	pHXT5-eCitrine	25711	1.1093	23177.7	1.71155	0	0.0261386
2640	pHXT5-eCitrine	25641	1.1097	23106.2	1.70372	0.000721176	-0.00782394
2670	pHXT5-eCitrine	25865	1.1146	23205.6	1.71792	0.00883122	0.0142006
2700	pHXT5-eCitrine	26024	1.1161	23316.9	1.72677	0.00269155	0.00884673
2730	pHXT5-eCitrine	25837	1.1144	23184.7	1.72162	-0.00304632	-0.0051491
2760	pHXT5-eCitrine	26061	1.1167	23337.5	1.74693	0.00412778	0.0253102
2790	pHXT5-eCitrine	26103	1.1192	23322.9	1.75318	0.00447748	0.00624736
2820	pHXT5-eCitrine	25995	1.1192	23226.4	1.75236	0	-0.000816572
0	pRPL28-eCitrine	13499	0.0997	135396	1.11157	NA	NA
30	pRPL28-eCitrine	12766	0.0998	127916	1.11507	0.00200602	0.00349928
60	pRPL28-eCitrine	12698	0.1	126980	1.11642	0.00400802	0.00134799
90	pRPL28-eCitrine	12659	0.1	126590	1.12478	0	0.00836444
120	pRPL28-eCitrine	12733	0.1022	124589	1.13223	0.044	0.00744194
150	pRPL28-eCitrine	12882	0.1049	122803	1.13779	0.0528376	0.00556302
180	pRPL28-eCitrine	13084	0.1083	120813	1.15171	0.0648236	0.0139168
210	pRPL28-eCitrine	13304	0.1136	117113	1.15066	0.0978763	-0.00104747
240	pRPL28-eCitrine	13529	0.1191	113594	1.14958	0.096831	-0.00107547
270	pRPL28-eCitrine	13891	0.1258	110421	1.15417	0.11251	0.00459046
300	pRPL28-eCitrine	14424	0.1318	109439	1.20178	0.0953895	0.0476015
330	pRPL28-eCitrine	14905	0.1444	103220	1.20533	0.191199	0.00355666
360	pRPL28-eCitrine	15768	0.1597	98735.1	1.23818	0.211911	0.032851
390	pRPL28-eCitrine	16713	0.1785	93630.3	1.26887	0.235441	0.0306837
420	pRPL28-eCitrine	17934	0.2019	88826.2	1.30761	0.262185	0.0387447
450	pRPL28-eCitrine	19112	0.2264	84417	1.36846	0.242694	0.0608446
480	pRPL28-eCitrine	20542	0.2607	78795.6	1.41451	0.303004	0.0460581
510	pRPL28-eCitrine	22431	0.3011	74496.8	1.49447	0.309935	0.0799549
540	pRPL28-eCitrine	24506	0.3479	70439.8	1.58718	0.31086	0.0927093
570	pRPL28-eCitrine	27081	0.4081	66358.7	1.68979	0.346076	0.102607
600	pRPL28-eCitrine	29652	0.4779	62046.5	1.78905	0.342073	0.0992696
630	pRPL28-eCitrine	31743	0.5442	58329.7	1.90414	0.277464	0.115085
660	pRPL28-eCitrine	34883	0.6179	56454.1	2.08169	0.270856	0.177551
690	pRPL28-eCitrine	37123	0.6884	53926.5	2.22045	0.228192	0.138762
720	pRPL28-eCitrine	39537	0.7595	52056.6	2.3641	0.206566	0.143645
750	pRPL28-eCitrine	41646	0.8353	49857.5	2.50991	0.199605	0.145815
780	pRPL28-eCitrine	43611	0.9029	48301	2.64272	0.161858	0.132806
810	pRPL28-eCitrine	43531	0.9619	45255.2	2.64526	0.13069	0.00253807
840	pRPL28-eCitrine	40119	0.961	41747.1	2.55451	-0.0018713	-0.0907433
870	pRPL28-eCitrine	39659	0.955	41527.7	2.55942	-0.012487	0.00490287
900	pRPL28-eCitrine	39316	0.9518	41307	2.53749	-0.00670157	-0.0219286
930	pRPL28-eCitrine	39412	0.95	41486.3	2.55798	-0.00378231	0.0204864
960	pRPL28-eCitrine	39106	0.9462	41329.5	2.57237	-0.008	0.0143949
990	pRPL28-eCitrine	39406	0.9457	41668.6	2.57583	-0.00105686	0.00346449
1020	pRPL28-eCitrine	39597	0.9463	41844	2.56074	0.0012689	-0.0150966
1050	pRPL28-eCitrine	39816	0.946	42088.8	2.56398	-0.000634048	0.00324152
1080	pRPL28-eCitrine	39861	0.9441	42221.2	2.57494	-0.00401691	0.0109629
1110	pRPL28-eCitrine	40644	0.9447	43023.2	2.59729	0.00127105	0.0223432
1140	pRPL28-eCitrine	41177	0.9452	43564.3	2.61645	0.00105854	0.0191646
1170	pRPL28-eCitrine	41410	0.947	43727.6	2.62598	0.00380872	0.00953175
1200	pRPL28-eCitrine	41248	0.9492	43455.5	2.61995	0.00464625	-0.0060335
1230	pRPL28-eCitrine	40991	0.952	43057.8	2.63425	0.00589971	0.0143005
1260	pRPL28-eCitrine	40894	0.9544	42847.9	2.62618	0.00504202	-0.00807261
1290	pRPL28-eCitrine	40436	0.96	42120.8	2.58494	0.0117351	-0.0412336
1320	pRPL28-eCitrine	39842	0.9629	41377.1	2.55352	0.00604167	-0.031418
1350	pRPL28-eCitrine	39132	0.9643	40580.7	2.51637	0.00290788	-0.0371563
1380	pRPL28-eCitrine	38882	0.9692	40117.6	2.50623	0.0101628	-0.0101392
1410	pRPL28-eCitrine	38501	0.9727	39581.6	2.47905	0.00722245	-0.0271782
1440	pRPL28-eCitrine	37952	0.977	38845.4	2.46299	0.00884137	-0.0160638
1470	pRPL28-eCitrine	37588	0.978	38433.5	2.45388	0.00204708	-0.00910784
1500	pRPL28-eCitrine	37271	0.9801	38027.8	2.44686	0.00429448	-0.00702268
1530	pRPL28-eCitrine	37296	0.9818	37987.4	2.44402	0.00346903	-0.002836
1560	pRPL28-eCitrine	37109	0.9842	37704.7	2.44412	0.00488898	0.000103687
1590	pRPL28-eCitrine	37102	0.9851	37663.2	2.45134	0.0018289	0.00721433
1620	pRPL28-eCitrine	36837	0.9869	37326	2.4294	0.00365445	-0.021934
1650	pRPL28-eCitrine	36677	0.9891	37081.2	2.43935	0.00445841	0.00994977
1680	pRPL28-eCitrine	36923	0.9913	37247	2.45338	0.00444849	0.014022
1710	pRPL28-eCitrine	36456	0.9915	36768.5	2.43693	0.00040351	-0.0164422
1740	pRPL28-eCitrine	36516	0.9981	36585.5	2.43645	0.0133132	-0.000482785
1770	pRPL28-eCitrine	36322	0.9961	36464.2	2.42619	-0.00400761	-0.0102617
1800	pRPL28-eCitrine	36314	0.9985	36368.6	2.4276	0.00481879	0.00141508
1830	pRPL28-eCitrine	36048	1.001	36012	2.41403	0.00500751	-0.0135777
1860	pRPL28-eCitrine	35992	1.0047	35823.6	2.41574	0.00739261	0.00171293
1890	pRPL28-eCitrine	35944	1.0053	35754.5	2.42564	0.00119439	0.00989949
1920	pRPL28-eCitrine	35637	1.0064	35410.4	2.41328	0.0021884	-0.0123564
1950	pRPL28-eCitrine	35768	1.007	35519.4	2.44463	0.00119237	0.0313483
1980	pRPL28-eCitrine	35217	1.0103	34858	2.41248	0.00655412	-0.0321561
2010	pRPL28-eCitrine	35209	1.0123	34781.2	2.41176	0.00395922	-0.000719383
2040	pRPL28-eCitrine	35299	1.0134	34832.2	2.41781	0.00217327	0.00605717
2070	pRPL28-eCitrine	35030	1.0162	34471.6	2.40112	0.00552595	-0.0166946
2100	pRPL28-eCitrine	35170	1.0161	34612.7	2.42127	-0.0001968	0.020155
2130	pRPL28-eCitrine	35177	1.0198	34494	2.42163	0.00728275	0.00036068
2160	pRPL28-eCitrine	35079	1.0224	34310.4	2.40672	0.00509904	-0.0149163
2190	pRPL28-eCitrine	34898	1.024	34080.1	2.39437	0.00312989	-0.0123477
2220	pRPL28-eCitrine	34863	1.0216	34125.9	2.40245	-0.0046875	0.00808297
2250	pRPL28-eCitrine	34979	1.0268	34066	2.42074	0.0101801	0.0182899
2280	pRPL28-eCitrine	34779	1.0284	33818.6	2.40718	0.00311648	-0.0135665
2310	pRPL28-eCitrine	34845	1.0308	33803.8	2.43092	0.00466744	0.0237428
2340	pRPL28-eCitrine	34620	1.0312	33572.5	2.41121	0.000776096	-0.0197063
2370	pRPL28-eCitrine	34618	1.0339	33482.9	2.40806	0.00523662	-0.00314842
2400	pRPL28-eCitrine	34606	1.0341	33464.8	2.41604	0.000386884	0.00798018
2430	pRPL28-eCitrine	34594	1.0347	33433.8	2.41897	0.00116043	0.00292248
2460	pRPL28-eCitrine	34370	1.0346	33220.6	2.41188	-0.0001932	-0.0070828
2490	pRPL28-eCitrine	34571	1.0399	33244.5	2.42964	0.0102455	0.01776
2520	pRPL28-eCitrine	34419	1.0392	33120.7	2.42553	-0.00134628	-0.00411939
2550	pRPL28-eCitrine	34351	1.0408	33004.4	2.42397	0.00307929	-0.00155947
2580	pRPL28-eCitrine	34548	1.0401	33216	2.43937	-0.00134512	0.0154061
2610	pRPL28-eCitrine	34337	1.0419	32956.1	2.43364	0.00346121	-0.00573663
2640	pRPL28-eCitrine	34429	1.0464	32902.3	2.42603	0.00863807	-0.00760277
2670	pRPL28-eCitrine	34503	1.0457	32995.1	2.44265	-0.00133792	0.0166132
2700	pRPL28-eCitrine	34392	1.048	32816.8	2.4303	0.00439897	-0.0123444
2730	pRPL28-eCitrine	34126	1.0482	32556.8	2.41756	0.00038168	-0.0127361
2760	pRPL28-eCitrine	34442	1.0481	32861.4	2.45984	-0.0001908	0.0422771
2790	pRPL28-eCitrine	34521	1.0521	32811.5	2.46644	0.00763286	0.00659545
2820	pRPL28-eCitrine	34473	1.0499	32834.6	2.47727	-0.00418211	0.0108316
0	pHXT5-eCitrine	12746	0.1027	124109	1.01891	NA	NA
30	pHXT5-eCitrine	12076	0.1041	116004	1.01123	0.0272639	-0.00767543
[truncated: 3,523 more rows]

## Sheet: Figure 2d
F.2d	change in FBPs-sensing signal following shift to glucose or pyruvate condition.
	.xlsx file from microplate reader imported to R for data formatting and processing. Wells were matched to corresponding strains and conditions using key, with raw fluorescence values of interests being extracted and signal ratio between reporter and control calculated (Ratio). RatioFC refers to relative changes in signal when compared to average signal of control condition (i.e. when shifted to g…
Time	Condition	Signal_Type	Values	Strain
0	Glucose	OD	0.1359	2.6_sensor
0	Glucose	GFP	470	2.6_sensor
0	Glucose	RFP	148	2.6_sensor
0	Glucose	Ratio	3.17568	2.6_sensor
0	Glucose	RatioFC	0.961221	2.6_sensor
0	Glucose	OD	0.1288	2.6_sensor
0	Glucose	GFP	472	2.6_sensor
0	Glucose	RFP	138	2.6_sensor
0	Glucose	Ratio	3.42029	2.6_sensor
0	Glucose	RatioFC	1.03526	2.6_sensor
0	Glucose	OD	0.1333	2.6_sensor
0	Glucose	GFP	471	2.6_sensor
0	Glucose	RFP	151	2.6_sensor
0	Glucose	Ratio	3.11921	2.6_sensor
0	Glucose	RatioFC	0.944129	2.6_sensor
0	Glucose	OD	0.1377	2.6_sensor
0	Glucose	GFP	469	2.6_sensor
0	Glucose	RFP	134	2.6_sensor
0	Glucose	Ratio	3.5	2.6_sensor
0	Glucose	RatioFC	1.05939	2.6_sensor
0	Pyruvate	OD	0.1259	2.6_sensor
0	Pyruvate	GFP	416	2.6_sensor
0	Pyruvate	RFP	124	2.6_sensor
0	Pyruvate	Ratio	3.35484	2.6_sensor
0	Pyruvate	RatioFC	1.01545	2.6_sensor
0	Pyruvate	OD	0.1501	2.6_sensor
0	Pyruvate	GFP	419	2.6_sensor
0	Pyruvate	RFP	128	2.6_sensor
0	Pyruvate	Ratio	3.27344	2.6_sensor
0	Pyruvate	RatioFC	0.990812	2.6_sensor
0	Pyruvate	OD	0.1332	2.6_sensor
0	Pyruvate	GFP	418	2.6_sensor
0	Pyruvate	RFP	128	2.6_sensor
0	Pyruvate	Ratio	3.26562	2.6_sensor
0	Pyruvate	RatioFC	0.988447	2.6_sensor
0	Pyruvate	OD	0.1397	2.6_sensor
0	Pyruvate	GFP	419	2.6_sensor
0	Pyruvate	RFP	131	2.6_sensor
0	Pyruvate	Ratio	3.19847	2.6_sensor
0	Pyruvate	RatioFC	0.968122	2.6_sensor
0	Glucose	OD	0.1336	mNeon_FBPs
0	Glucose	GFP	480	mNeon_FBPs
0	Glucose	RFP	84	mNeon_FBPs
0	Glucose	Ratio	5.71429	mNeon_FBPs
0	Glucose	RatioFC	1.01083	mNeon_FBPs
0	Glucose	OD	0.1434	mNeon_FBPs
0	Glucose	GFP	476	mNeon_FBPs
0	Glucose	RFP	91	mNeon_FBPs
0	Glucose	Ratio	5.23077	mNeon_FBPs
0	Glucose	RatioFC	0.925302	mNeon_FBPs
0	Glucose	OD	0.1338	mNeon_FBPs
0	Glucose	GFP	483	mNeon_FBPs
0	Glucose	RFP	87	mNeon_FBPs
0	Glucose	Ratio	5.55172	mNeon_FBPs
0	Glucose	RatioFC	0.982077	mNeon_FBPs
0	Glucose	OD	0.1323	mNeon_FBPs
0	Glucose	GFP	477	mNeon_FBPs
0	Glucose	RFP	78	mNeon_FBPs
0	Glucose	Ratio	6.11538	mNeon_FBPs
0	Glucose	RatioFC	1.08179	mNeon_FBPs
0	Pyruvate	OD	0.1358	mNeon_FBPs
0	Pyruvate	GFP	424	mNeon_FBPs
0	Pyruvate	RFP	84	mNeon_FBPs
0	Pyruvate	Ratio	5.04762	mNeon_FBPs
0	Pyruvate	RatioFC	0.892903	mNeon_FBPs
0	Pyruvate	OD	0.1437	mNeon_FBPs
0	Pyruvate	GFP	422	mNeon_FBPs
0	Pyruvate	RFP	82	mNeon_FBPs
0	Pyruvate	Ratio	5.14634	mNeon_FBPs
0	Pyruvate	RatioFC	0.910367	mNeon_FBPs
0	Pyruvate	OD	0.1336	mNeon_FBPs
0	Pyruvate	GFP	422	mNeon_FBPs
0	Pyruvate	RFP	84	mNeon_FBPs
0	Pyruvate	Ratio	5.02381	mNeon_FBPs
0	Pyruvate	RatioFC	0.888692	mNeon_FBPs
0	Pyruvate	OD	0.1307	mNeon_FBPs
0	Pyruvate	GFP	427	mNeon_FBPs
0	Pyruvate	RFP	85	mNeon_FBPs
0	Pyruvate	Ratio	5.02353	mNeon_FBPs
0	Pyruvate	RatioFC	0.888642	mNeon_FBPs
0	Glucose	OD	0.1393	eCitrine_FBPs
0	Glucose	GFP	466	eCitrine_FBPs
0	Glucose	RFP	86	eCitrine_FBPs
0	Glucose	Ratio	5.4186	eCitrine_FBPs
0	Glucose	RatioFC	0.948687	eCitrine_FBPs
0	Glucose	OD	0.1305	eCitrine_FBPs
0	Glucose	GFP	462	eCitrine_FBPs
0	Glucose	RFP	77	eCitrine_FBPs
0	Glucose	Ratio	6	eCitrine_FBPs
0	Glucose	RatioFC	1.05048	eCitrine_FBPs
0	Glucose	OD	0.1285	eCitrine_FBPs
0	Glucose	GFP	470	eCitrine_FBPs
0	Glucose	RFP	85	eCitrine_FBPs
0	Glucose	Ratio	5.52941	eCitrine_FBPs
0	Glucose	RatioFC	0.968087	eCitrine_FBPs
0	Glucose	OD	0.1423	eCitrine_FBPs
0	Glucose	GFP	466	eCitrine_FBPs
0	Glucose	RFP	79	eCitrine_FBPs
0	Glucose	Ratio	5.89873	eCitrine_FBPs
0	Glucose	RatioFC	1.03275	eCitrine_FBPs
0	Pyruvate	OD	0.1403	eCitrine_FBPs
0	Pyruvate	GFP	410	eCitrine_FBPs
0	Pyruvate	RFP	83	eCitrine_FBPs
0	Pyruvate	Ratio	4.93976	eCitrine_FBPs
0	Pyruvate	RatioFC	0.864851	eCitrine_FBPs
0	Pyruvate	OD	0.1388	eCitrine_FBPs
0	Pyruvate	GFP	420	eCitrine_FBPs
0	Pyruvate	RFP	85	eCitrine_FBPs
0	Pyruvate	Ratio	4.94118	eCitrine_FBPs
0	Pyruvate	RatioFC	0.865099	eCitrine_FBPs
0	Pyruvate	OD	0.132	eCitrine_FBPs
0	Pyruvate	GFP	408	eCitrine_FBPs
0	Pyruvate	RFP	77	eCitrine_FBPs
0	Pyruvate	Ratio	5.2987	eCitrine_FBPs
0	Pyruvate	RatioFC	0.927695	eCitrine_FBPs
0	Pyruvate	OD	0.1323	eCitrine_FBPs
0	Pyruvate	GFP	419	eCitrine_FBPs
0	Pyruvate	RFP	83	eCitrine_FBPs
0	Pyruvate	Ratio	5.04819	eCitrine_FBPs
0	Pyruvate	RatioFC	0.883836	eCitrine_FBPs
0	Glucose	OD	0.1388	mNeon_control
0	Glucose	GFP	743	mNeon_control
0	Glucose	RFP	75	mNeon_control
0	Glucose	Ratio	9.90667	mNeon_control
0	Glucose	RatioFC	1.02527	mNeon_control
0	Glucose	OD	0.1384	mNeon_control
0	Glucose	GFP	762	mNeon_control
0	Glucose	RFP	84	mNeon_control
0	Glucose	Ratio	9.07143	mNeon_control
0	Glucose	RatioFC	0.938829	mNeon_control
0	Glucose	OD	0.142	mNeon_control
0	Glucose	GFP	729	mNeon_control
0	Glucose	RFP	74	mNeon_control
0	Glucose	Ratio	9.85135	mNeon_control
0	Glucose	RatioFC	1.01955	mNeon_control
0	Glucose	OD	0.1368	mNeon_control
0	Glucose	GFP	766	mNeon_control
0	Glucose	RFP	78	mNeon_control
0	Glucose	Ratio	9.82051	mNeon_control
0	Glucose	RatioFC	1.01635	mNeon_control
0	Pyruvate	OD	0.1418	mNeon_control
0	Pyruvate	GFP	697	mNeon_control
0	Pyruvate	RFP	75	mNeon_control
0	Pyruvate	Ratio	9.29333	mNeon_control
0	Pyruvate	RatioFC	0.961795	mNeon_control
0	Pyruvate	OD	0.1405	mNeon_control
0	Pyruvate	GFP	682	mNeon_control
0	Pyruvate	RFP	78	mNeon_control
0	Pyruvate	Ratio	8.74359	mNeon_control
0	Pyruvate	RatioFC	0.9049	mNeon_control
0	Pyruvate	OD	0.132	mNeon_control
0	Pyruvate	GFP	673	mNeon_control
0	Pyruvate	RFP	72	mNeon_control
0	Pyruvate	Ratio	9.34722	mNeon_control
0	Pyruvate	RatioFC	0.967372	mNeon_control
0	Pyruvate	OD	0.1392	mNeon_control
0	Pyruvate	GFP	702	mNeon_control
0	Pyruvate	RFP	81	mNeon_control
0	Pyruvate	Ratio	8.66667	mNeon_control
0	Pyruvate	RatioFC	0.896939	mNeon_control
0	Glucose	OD	0.1445	eCitrine_control
0	Glucose	GFP	562	eCitrine_control
0	Glucose	RFP	84	eCitrine_control
0	Glucose	Ratio	6.69048	eCitrine_control
0	Glucose	RatioFC	1.01286	eCitrine_control
0	Glucose	OD	0.1396	eCitrine_control
0	Glucose	GFP	551	eCitrine_control
0	Glucose	RFP	79	eCitrine_control
0	Glucose	Ratio	6.97468	eCitrine_control
0	Glucose	RatioFC	1.05588	eCitrine_control
0	Glucose	OD	0.1463	eCitrine_control
0	Glucose	GFP	573	eCitrine_control
0	Glucose	RFP	92	eCitrine_control
0	Glucose	Ratio	6.22826	eCitrine_control
0	Glucose	RatioFC	0.942885	eCitrine_control
0	Glucose	OD	0.1407	eCitrine_control
0	Glucose	GFP	568	eCitrine_control
0	Glucose	RFP	87	eCitrine_control
0	Glucose	Ratio	6.52874	eCitrine_control
0	Glucose	RatioFC	0.988373	eCitrine_control
0	Pyruvate	OD	0.1468	eCitrine_control
0	Pyruvate	GFP	491	eCitrine_control
0	Pyruvate	RFP	82	eCitrine_control
0	Pyruvate	Ratio	5.9878	eCitrine_control
0	Pyruvate	RatioFC	0.906482	eCitrine_control
0	Pyruvate	OD	0.1435	eCitrine_control
0	Pyruvate	GFP	498	eCitrine_control
0	Pyruvate	RFP	85	eCitrine_control
0	Pyruvate	Ratio	5.85882	eCitrine_control
0	Pyruvate	RatioFC	0.886956	eCitrine_control
0	Pyruvate	OD	0.1394	eCitrine_control
0	Pyruvate	GFP	500	eCitrine_control
0	Pyruvate	RFP	89	eCitrine_control
0	Pyruvate	Ratio	5.61798	eCitrine_control
0	Pyruvate	RatioFC	0.850495	eCitrine_control
0	Glucose	OD	0.1465	pHLUM
0	Glucose	GFP	461	pHLUM
0	Glucose	RFP	27	pHLUM
0	Glucose	Ratio	17.0741	pHLUM
0	Glucose	Ratio	0.0585683	pHLUM
0	Glucose	RatioFC	1.02851	pHLUM
0	Glucose	RatioFC	0.971856	pHLUM
0	Glucose	OD	0.1469	pHLUM
0	Glucose	GFP	451	pHLUM
0	Glucose	RFP	28	pHLUM
0	Glucose	Ratio	16.1071	pHLUM
0	Glucose	Ratio	0.0620843	pHLUM
0	Glucose	RatioFC	0.97026	pHLUM
0	Glucose	RatioFC	1.0302	pHLUM
0	Glucose	OD	0.1433	pHLUM
0	Glucose	GFP	451	pHLUM
0	Glucose	RFP	27	pHLUM
0	Glucose	Ratio	16.7037	pHLUM
0	Glucose	Ratio	0.059867	pHLUM
0	Glucose	RatioFC	1.0062	pHLUM
0	Glucose	RatioFC	0.993405	pHLUM
0	Glucose	OD	0.1531	pHLUM
0	Glucose	GFP	446	pHLUM
0	Glucose	RFP	27	pHLUM
0	Glucose	Ratio	16.5185	pHLUM
0	Glucose	Ratio	0.0605381	pHLUM
0	Glucose	RatioFC	0.99504	pHLUM
0	Glucose	RatioFC	1.00454	pHLUM
0	Pyruvate	OD	0.1469	pHLUM
0	Pyruvate	GFP	394	pHLUM
0	Pyruvate	RFP	27	pHLUM
0	Pyruvate	Ratio	14.5926	pHLUM
0	Pyruvate	Ratio	0.0685279	pHLUM
0	Pyruvate	RatioFC	0.879026	pHLUM
0	Pyruvate	RatioFC	1.13712	pHLUM
0	Pyruvate	OD	0.1472	pHLUM
0	Pyruvate	GFP	398	pHLUM
0	Pyruvate	RFP	28	pHLUM
0	Pyruvate	Ratio	14.2143	pHLUM
0	Pyruvate	Ratio	0.0703518	pHLUM
0	Pyruvate	RatioFC	0.856238	pHLUM
0	Pyruvate	RatioFC	1.16738	pHLUM
0	Pyruvate	OD	0.1433	pHLUM
0	Pyruvate	GFP	399	pHLUM
0	Pyruvate	RFP	28	pHLUM
0	Pyruvate	Ratio	14.25	pHLUM
0	Pyruvate	Ratio	0.0701754	pHLUM
0	Pyruvate	RatioFC	0.858389	pHLUM
0	Pyruvate	RatioFC	1.16446	pHLUM
0	Pyruvate	OD	0.1539	pHLUM
0	Pyruvate	GFP	393	pHLUM
0	Pyruvate	RFP	28	pHLUM
0	Pyruvate	Ratio	14.0357	pHLUM
0	Pyruvate	Ratio	0.0712468	pHLUM
0	Pyruvate	RatioFC	0.845481	pHLUM
0	Pyruvate	RatioFC	1.18224	pHLUM
900	Glucose	OD	0.1465	2.6_sensor
900	Glucose	GFP	467	2.6_sensor
900	Glucose	RFP	147	2.6_sensor
900	Glucose	Ratio	3.17687	2.6_sensor
900	Glucose	RatioFC	1.00271	2.6_sensor
900	Glucose	OD	0.1453	2.6_sensor
900	Glucose	GFP	462	2.6_sensor
900	Glucose	RFP	143	2.6_sensor
900	Glucose	Ratio	3.23077	2.6_sensor
900	Glucose	RatioFC	1.01973	2.6_sensor
900	Glucose	OD	0.1453	2.6_sensor
900	Glucose	GFP	462	2.6_sensor
900	Glucose	RFP	148	2.6_sensor
900	Glucose	Ratio	3.12162	2.6_sensor
900	Glucose	RatioFC	0.985275	2.6_sensor
900	Glucose	OD	0.1529	2.6_sensor
900	Glucose	GFP	459	2.6_sensor
900	Glucose	RFP	146	2.6_sensor
900	Glucose	Ratio	3.14384	2.6_sensor
900	Glucose	RatioFC	0.992286	2.6_sensor
900	Pyruvate	OD	0.1531	2.6_sensor
900	Pyruvate	GFP	411	2.6_sensor
900	Pyruvate	RFP	163	2.6_sensor
900	Pyruvate	Ratio	2.52147	2.6_sensor
900	Pyruvate	RatioFC	0.79585	2.6_sensor
900	Pyruvate	OD	0.1631	2.6_sensor
900	Pyruvate	GFP	413	2.6_sensor
900	Pyruvate	RFP	158	2.6_sensor
900	Pyruvate	Ratio	2.61392	2.6_sensor
900	Pyruvate	RatioFC	0.825031	2.6_sensor
900	Pyruvate	OD	0.1488	2.6_sensor
900	Pyruvate	GFP	412	2.6_sensor
900	Pyruvate	RFP	152	2.6_sensor
900	Pyruvate	Ratio	2.71053	2.6_sensor
900	Pyruvate	RatioFC	0.855521	2.6_sensor
900	Pyruvate	OD	0.1509	2.6_sensor
900	Pyruvate	GFP	411	2.6_sensor
900	Pyruvate	RFP	155	2.6_sensor
900	Pyruvate	Ratio	2.65161	2.6_sensor
900	Pyruvate	RatioFC	0.836927	2.6_sensor
900	Glucose	OD	0.1587	mNeon_FBPs
900	Glucose	GFP	477	mNeon_FBPs
900	Glucose	RFP	93	mNeon_FBPs
900	Glucose	Ratio	5.12903	mNeon_FBPs
900	Glucose	RatioFC	1.00544	mNeon_FBPs
900	Glucose	OD	0.1521	mNeon_FBPs
900	Glucose	GFP	472	mNeon_FBPs
900	Glucose	RFP	95	mNeon_FBPs
900	Glucose	Ratio	4.96842	mNeon_FBPs
900	Glucose	RatioFC	0.973955	mNeon_FBPs
900	Glucose	OD	0.1456	mNeon_FBPs
900	Glucose	GFP	472	mNeon_FBPs
900	Glucose	RFP	91	mNeon_FBPs
900	Glucose	Ratio	5.18681	mNeon_FBPs
900	Glucose	RatioFC	1.01677	mNeon_FBPs
900	Glucose	OD	0.1507	mNeon_FBPs
900	Glucose	GFP	466	mNeon_FBPs
900	Glucose	RFP	91	mNeon_FBPs
900	Glucose	Ratio	5.12088	mNeon_FBPs
900	Glucose	RatioFC	1.00384	mNeon_FBPs
900	Pyruvate	OD	0.159	mNeon_FBPs
900	Pyruvate	GFP	416	mNeon_FBPs
900	Pyruvate	RFP	94	mNeon_FBPs
900	Pyruvate	Ratio	4.42553	mNeon_FBPs
900	Pyruvate	RatioFC	0.867533	mNeon_FBPs
900	Pyruvate	OD	0.1549	mNeon_FBPs
900	Pyruvate	GFP	418	mNeon_FBPs
900	Pyruvate	RFP	91	mNeon_FBPs
900	Pyruvate	Ratio	4.59341	mNeon_FBPs
900	Pyruvate	RatioFC	0.900441	mNeon_FBPs
900	Pyruvate	OD	0.1524	mNeon_FBPs
900	Pyruvate	GFP	416	mNeon_FBPs
900	Pyruvate	RFP	89	mNeon_FBPs
900	Pyruvate	Ratio	4.67416	mNeon_FBPs
900	Pyruvate	RatioFC	0.91627	mNeon_FBPs
900	Pyruvate	OD	0.1499	mNeon_FBPs
900	Pyruvate	GFP	420	mNeon_FBPs
900	Pyruvate	RFP	92	mNeon_FBPs
900	Pyruvate	Ratio	4.56522	mNeon_FBPs
900	Pyruvate	RatioFC	0.894915	mNeon_FBPs
900	Glucose	OD	0.1556	eCitrine_FBPs
900	Glucose	GFP	460	eCitrine_FBPs
900	Glucose	RFP	92	eCitrine_FBPs
900	Glucose	Ratio	5	eCitrine_FBPs
900	Glucose	RatioFC	0.967865	eCitrine_FBPs
900	Glucose	OD	0.1439	eCitrine_FBPs
900	Glucose	GFP	454	eCitrine_FBPs
900	Glucose	RFP	86	eCitrine_FBPs
900	Glucose	Ratio	5.27907	eCitrine_FBPs
900	Glucose	RatioFC	1.02189	eCitrine_FBPs
900	Glucose	OD	0.1426	eCitrine_FBPs
900	Glucose	GFP	463	eCitrine_FBPs
900	Glucose	RFP	88	eCitrine_FBPs
900	Glucose	Ratio	5.26136	eCitrine_FBPs
900	Glucose	RatioFC	1.01846	eCitrine_FBPs
900	Glucose	OD	0.1555	eCitrine_FBPs
900	Glucose	GFP	456	eCitrine_FBPs
900	Glucose	RFP	89	eCitrine_FBPs
900	Glucose	Ratio	5.1236	eCitrine_FBPs
900	Glucose	RatioFC	0.99179	eCitrine_FBPs
900	Pyruvate	OD	0.1529	eCitrine_FBPs
900	Pyruvate	GFP	403	eCitrine_FBPs
900	Pyruvate	RFP	90	eCitrine_FBPs
900	Pyruvate	Ratio	4.47778	eCitrine_FBPs
900	Pyruvate	RatioFC	0.866777	eCitrine_FBPs
900	Pyruvate	OD	0.1534	eCitrine_FBPs
900	Pyruvate	GFP	408	eCitrine_FBPs
900	Pyruvate	RFP	89	eCitrine_FBPs
900	Pyruvate	Ratio	4.58427	eCitrine_FBPs
900	Pyruvate	RatioFC	0.887391	eCitrine_FBPs
900	Pyruvate	OD	0.1507	eCitrine_FBPs
900	Pyruvate	GFP	402	eCitrine_FBPs
900	Pyruvate	RFP	89	eCitrine_FBPs
900	Pyruvate	Ratio	4.51685	eCitrine_FBPs
900	Pyruvate	RatioFC	0.874341	eCitrine_FBPs
900	Pyruvate	OD	0.1427	eCitrine_FBPs
900	Pyruvate	GFP	414	eCitrine_FBPs
900	Pyruvate	RFP	87	eCitrine_FBPs
900	Pyruvate	Ratio	4.75862	eCitrine_FBPs
900	Pyruvate	RatioFC	0.921141	eCitrine_FBPs
900	Glucose	OD	0.1496	mNeon_control
900	Glucose	GFP	763	mNeon_control
900	Glucose	RFP	86	mNeon_control
900	Glucose	Ratio	8.87209	mNeon_control
900	Glucose	RatioFC	1.01673	mNeon_control
900	Glucose	OD	0.1513	mNeon_control
900	Glucose	GFP	809	mNeon_control
900	Glucose	RFP	94	mNeon_control
900	Glucose	Ratio	8.60638	mNeon_control
900	Glucose	RatioFC	0.986278	mNeon_control
900	Glucose	OD	0.1507	mNeon_control
900	Glucose	GFP	778	mNeon_control
900	Glucose	RFP	88	mNeon_control
900	Glucose	Ratio	8.84091	mNeon_control
900	Glucose	RatioFC	1.01315	mNeon_control
900	Glucose	OD	0.1541	mNeon_control
900	Glucose	GFP	807	mNeon_control
900	Glucose	RFP	94	mNeon_control
900	Glucose	Ratio	8.58511	mNeon_control
900	Glucose	RatioFC	0.98384	mNeon_control
900	Pyruvate	OD	0.1535	mNeon_control
900	Pyruvate	GFP	711	mNeon_control
900	Pyruvate	RFP	84	mNeon_control
900	Pyruvate	Ratio	8.46429	mNeon_control
900	Pyruvate	RatioFC	0.969994	mNeon_control
900	Pyruvate	OD	0.1512	mNeon_control
900	Pyruvate	GFP	711	mNeon_control
900	Pyruvate	RFP	84	mNeon_control
900	Pyruvate	Ratio	8.46429	mNeon_control
900	Pyruvate	RatioFC	0.969994	mNeon_control
900	Pyruvate	OD	0.1475	mNeon_control
900	Pyruvate	GFP	697	mNeon_control
900	Pyruvate	RFP	81	mNeon_control
900	Pyruvate	Ratio	8.60494	mNeon_control
900	Pyruvate	RatioFC	0.986112	mNeon_control
900	Pyruvate	OD	0.1446	mNeon_control
900	Pyruvate	GFP	698	mNeon_control
900	Pyruvate	RFP	83	mNeon_control
900	Pyruvate	Ratio	8.40964	mNeon_control
900	Pyruvate	RatioFC	0.963731	mNeon_control
900	Glucose	OD	0.1545	eCitrine_control
900	Glucose	GFP	569	eCitrine_control
900	Glucose	RFP	101	eCitrine_control
900	Glucose	Ratio	5.63366	eCitrine_control
900	Glucose	RatioFC	0.99747	eCitrine_control
900	Glucose	OD	0.151	eCitrine_control
900	Glucose	GFP	569	eCitrine_control
900	Glucose	RFP	97	eCitrine_control
900	Glucose	Ratio	5.86598	eCitrine_control
900	Glucose	RatioFC	1.0386	eCitrine_control
900	Glucose	OD	0.1529	eCitrine_control
900	Glucose	GFP	583	eCitrine_control
900	Glucose	RFP	107	eCitrine_control
900	Glucose	Ratio	5.4486	eCitrine_control
900	Glucose	RatioFC	0.964703	eCitrine_control
900	Glucose	OD	0.154	eCitrine_control
900	Glucose	GFP	570	eCitrine_control
900	Glucose	RFP	101	eCitrine_control
900	Glucose	Ratio	5.64356	eCitrine_control
900	Glucose	RatioFC	0.999223	eCitrine_control
900	Pyruvate	OD	0.1517	eCitrine_control
900	Pyruvate	GFP	491	eCitrine_control
900	Pyruvate	RFP	90	eCitrine_control
900	Pyruvate	Ratio	5.45556	eCitrine_control
900	Pyruvate	RatioFC	0.965935	eCitrine_control
900	Pyruvate	OD	0.1443	eCitrine_control
900	Pyruvate	GFP	498	eCitrine_control
900	Pyruvate	RFP	90	eCitrine_control
900	Pyruvate	Ratio	5.53333	eCitrine_control
900	Pyruvate	RatioFC	0.979706	eCitrine_control
900	Pyruvate	OD	0.1487	eCitrine_control
900	Pyruvate	GFP	499	eCitrine_control
900	Pyruvate	RFP	93	eCitrine_control
900	Pyruvate	Ratio	5.36559	eCitrine_control
900	Pyruvate	RatioFC	0.950007	eCitrine_control
900	Glucose	OD	0.1521	pHLUM
900	Glucose	GFP	451	pHLUM
900	Glucose	RFP	27	pHLUM
900	Glucose	Ratio	16.7037	pHLUM
900	Glucose	Ratio	0.059867	pHLUM
900	Glucose	RatioFC	1.00672	pHLUM
900	Glucose	RatioFC	0.993089	pHLUM
900	Glucose	OD	0.1574	pHLUM
900	Glucose	GFP	441	pHLUM
900	Glucose	RFP	27	pHLUM
900	Glucose	Ratio	16.3333	pHLUM
900	Glucose	Ratio	0.0612245	pHLUM
900	Glucose	RatioFC	0.984396	pHLUM
900	Glucose	RatioFC	1.01561	pHLUM
900	Glucose	OD	0.15	pHLUM
900	Glucose	GFP	441	pHLUM
900	Glucose	RFP	26	pHLUM
900	Glucose	Ratio	16.9615	pHLUM
900	Glucose	Ratio	0.0589569	pHLUM
900	Glucose	RatioFC	1.02226	pHLUM
900	Glucose	RatioFC	0.977993	pHLUM
900	Glucose	OD	0.1619	pHLUM
900	Glucose	GFP	442	pHLUM
900	Glucose	RFP	27	pHLUM
900	Glucose	Ratio	16.3704	pHLUM
900	Glucose	Ratio	0.061086	pHLUM
900	Glucose	RatioFC	0.986628	pHLUM
900	Glucose	RatioFC	1.01331	pHLUM
900	Pyruvate	OD	0.1547	pHLUM
900	Pyruvate	GFP	387	pHLUM
900	Pyruvate	RFP	26	pHLUM
900	Pyruvate	Ratio	14.8846	pHLUM
900	Pyruvate	Ratio	0.0671835	pHLUM
900	Pyruvate	RatioFC	0.897083	pHLUM
900	Pyruvate	RatioFC	1.11446	pHLUM
900	Pyruvate	OD	0.156	pHLUM
900	Pyruvate	GFP	390	pHLUM
900	Pyruvate	RFP	26	pHLUM
900	Pyruvate	Ratio	15	pHLUM
900	Pyruvate	Ratio	0.0666667	pHLUM
900	Pyruvate	RatioFC	0.904037	pHLUM
900	Pyruvate	RatioFC	1.10588	pHLUM
900	Pyruvate	OD	0.1512	pHLUM
900	Pyruvate	GFP	391	pHLUM
900	Pyruvate	RFP	27	pHLUM
900	Pyruvate	Ratio	14.4815	pHLUM
900	Pyruvate	Ratio	0.0690537	pHLUM
900	Pyruvate	RatioFC	0.872787	pHLUM
900	Pyruvate	RatioFC	1.14548	pHLUM
900	Pyruvate	OD	0.1524	pHLUM
900	Pyruvate	GFP	388	pHLUM
900	Pyruvate	RFP	27	pHLUM
900	Pyruvate	Ratio	14.3704	pHLUM
900	Pyruvate	Ratio	0.0695876	pHLUM
900	Pyruvate	RatioFC	0.86609	pHLUM
900	Pyruvate	RatioFC	1.15434	pHLUM
1800	Glucose	OD	0.1481	2.6_sensor
1800	Glucose	GFP	469	2.6_sensor
1800	Glucose	RFP	152	2.6_sensor
1800	Glucose	Ratio	3.08553	2.6_sensor
1800	Glucose	RatioFC	1.00789	2.6_sensor
1800	Glucose	OD	0.1469	2.6_sensor
1800	Glucose	GFP	463	2.6_sensor
1800	Glucose	RFP	149	2.6_sensor
1800	Glucose	Ratio	3.10738	2.6_sensor
1800	Glucose	RatioFC	1.01503	2.6_sensor
1800	Glucose	OD	0.1486	2.6_sensor
1800	Glucose	GFP	463	2.6_sensor
1800	Glucose	RFP	154	2.6_sensor
1800	Glucose	Ratio	3.00649	2.6_sensor
1800	Glucose	RatioFC	0.982077	2.6_sensor
1800	Glucose	OD	0.1591	2.6_sensor
1800	Glucose	GFP	463	2.6_sensor
1800	Glucose	RFP	152	2.6_sensor
1800	Glucose	Ratio	3.04605	2.6_sensor
1800	Glucose	RatioFC	0.994999	2.6_sensor
1800	Pyruvate	OD	0.1529	2.6_sensor
1800	Pyruvate	GFP	408	2.6_sensor
1800	Pyruvate	RFP	167	2.6_sensor
1800	Pyruvate	Ratio	2.44311	2.6_sensor
1800	Pyruvate	RatioFC	0.798048	2.6_sensor
1800	Pyruvate	OD	0.1623	2.6_sensor
1800	Pyruvate	GFP	414	2.6_sensor
1800	Pyruvate	RFP	159	2.6_sensor
1800	Pyruvate	Ratio	2.60377	2.6_sensor
1800	Pyruvate	RatioFC	0.850527	2.6_sensor
1800	Pyruvate	OD	0.1494	2.6_sensor
1800	Pyruvate	GFP	411	2.6_sensor
1800	Pyruvate	RFP	159	2.6_sensor
1800	Pyruvate	Ratio	2.58491	2.6_sensor
1800	Pyruvate	RatioFC	0.844364	2.6_sensor
1800	Pyruvate	OD	0.1495	2.6_sensor
1800	Pyruvate	GFP	410	2.6_sensor
1800	Pyruvate	RFP	161	2.6_sensor
1800	Pyruvate	Ratio	2.54658	2.6_sensor
1800	Pyruvate	RatioFC	0.831846	2.6_sensor
1800	Glucose	OD	0.1581	mNeon_FBPs
1800	Glucose	GFP	476	mNeon_FBPs
1800	Glucose	RFP	94	mNeon_FBPs
1800	Glucose	Ratio	5.06383	mNeon_FBPs
1800	Glucose	RatioFC	1.00895	mNeon_FBPs
1800	Glucose	OD	0.1542	mNeon_FBPs
1800	Glucose	GFP	471	mNeon_FBPs
1800	Glucose	RFP	95	mNeon_FBPs
1800	Glucose	Ratio	4.95789	mNeon_FBPs
1800	Glucose	RatioFC	0.987845	mNeon_FBPs
1800	Glucose	OD	0.1457	mNeon_FBPs
1800	Glucose	GFP	471	mNeon_FBPs
1800	Glucose	RFP	93	mNeon_FBPs
1800	Glucose	Ratio	5.06452	mNeon_FBPs
1800	Glucose	RatioFC	1.00909	mNeon_FBPs
1800	Glucose	OD	0.149	mNeon_FBPs
1800	Glucose	GFP	469	mNeon_FBPs
1800	Glucose	RFP	94	mNeon_FBPs
1800	Glucose	Ratio	4.98936	mNeon_FBPs
1800	Glucose	RatioFC	0.994114	mNeon_FBPs
1800	Pyruvate	OD	0.1575	mNeon_FBPs
1800	Pyruvate	GFP	413	mNeon_FBPs
1800	Pyruvate	RFP	96	mNeon_FBPs
1800	Pyruvate	Ratio	4.30208	mNeon_FBPs
1800	Pyruvate	RatioFC	0.857176	mNeon_FBPs
1800	Pyruvate	OD	0.1546	mNeon_FBPs
1800	Pyruvate	GFP	417	mNeon_FBPs
1800	Pyruvate	RFP	93	mNeon_FBPs
1800	Pyruvate	Ratio	4.48387	mNeon_FBPs
1800	Pyruvate	RatioFC	0.893397	mNeon_FBPs
1800	Pyruvate	OD	0.1519	mNeon_FBPs
1800	Pyruvate	GFP	413	mNeon_FBPs
1800	Pyruvate	RFP	92	mNeon_FBPs
1800	Pyruvate	Ratio	4.48913	mNeon_FBPs
1800	Pyruvate	RatioFC	0.894445	mNeon_FBPs
1800	Pyruvate	OD	0.1492	mNeon_FBPs
1800	Pyruvate	GFP	416	mNeon_FBPs
1800	Pyruvate	RFP	94	mNeon_FBPs
1800	Pyruvate	Ratio	4.42553	mNeon_FBPs
1800	Pyruvate	RatioFC	0.881773	mNeon_FBPs
1800	Glucose	OD	0.1549	eCitrine_FBPs
1800	Glucose	GFP	462	eCitrine_FBPs
1800	Glucose	RFP	94	eCitrine_FBPs
1800	Glucose	Ratio	4.91489	eCitrine_FBPs
1800	Glucose	RatioFC	0.971886	eCitrine_FBPs
1800	Glucose	OD	0.1442	eCitrine_FBPs
1800	Glucose	GFP	458	eCitrine_FBPs
1800	Glucose	RFP	89	eCitrine_FBPs
1800	Glucose	Ratio	5.14607	eCitrine_FBPs
1800	Glucose	RatioFC	1.0176	eCitrine_FBPs
1800	Glucose	OD	0.1429	eCitrine_FBPs
1800	Glucose	GFP	460	eCitrine_FBPs
1800	Glucose	RFP	91	eCitrine_FBPs
1800	Glucose	Ratio	5.05495	eCitrine_FBPs
1800	Glucose	RatioFC	0.999581	eCitrine_FBPs
1800	Glucose	OD	0.1538	eCitrine_FBPs
1800	Glucose	GFP	455	eCitrine_FBPs
1800	Glucose	RFP	89	eCitrine_FBPs
1800	Glucose	Ratio	5.11236	eCitrine_FBPs
1800	Glucose	RatioFC	1.01093	eCitrine_FBPs
1800	Pyruvate	OD	0.1526	eCitrine_FBPs
1800	Pyruvate	GFP	400	eCitrine_FBPs
1800	Pyruvate	RFP	89	eCitrine_FBPs
1800	Pyruvate	Ratio	4.49438	eCitrine_FBPs
1800	Pyruvate	RatioFC	0.888733	eCitrine_FBPs
1800	Pyruvate	OD	0.1526	eCitrine_FBPs
1800	Pyruvate	GFP	412	eCitrine_FBPs
1800	Pyruvate	RFP	90	eCitrine_FBPs
1800	Pyruvate	Ratio	4.57778	eCitrine_FBPs
1800	Pyruvate	RatioFC	0.905224	eCitrine_FBPs
1800	Pyruvate	OD	0.1491	eCitrine_FBPs
1800	Pyruvate	GFP	403	eCitrine_FBPs
1800	Pyruvate	RFP	89	eCitrine_FBPs
1800	Pyruvate	Ratio	4.52809	eCitrine_FBPs
1800	Pyruvate	RatioFC	0.895399	eCitrine_FBPs
1800	Pyruvate	OD	0.1419	eCitrine_FBPs
1800	Pyruvate	GFP	410	eCitrine_FBPs
1800	Pyruvate	RFP	85	eCitrine_FBPs
1800	Pyruvate	Ratio	4.82353	eCitrine_FBPs
1800	Pyruvate	RatioFC	0.95382	eCitrine_FBPs
1800	Glucose	OD	0.1493	mNeon_control
1800	Glucose	GFP	771	mNeon_control
1800	Glucose	RFP	93	mNeon_control
1800	Glucose	Ratio	8.29032	mNeon_control
1800	Glucose	RatioFC	0.978048	mNeon_control
1800	Glucose	OD	0.15	mNeon_control
1800	Glucose	GFP	813	mNeon_control
1800	Glucose	RFP	96	mNeon_control
1800	Glucose	Ratio	8.46875	mNeon_control
1800	Glucose	RatioFC	0.999098	mNeon_control
1800	Glucose	OD	0.1504	mNeon_control
1800	Glucose	GFP	787	mNeon_control
1800	Glucose	RFP	90	mNeon_control
1800	Glucose	Ratio	8.74444	mNeon_control
1800	Glucose	RatioFC	1.03162	mNeon_control
1800	Glucose	OD	0.1536	mNeon_control
1800	Glucose	GFP	815	mNeon_control
1800	Glucose	RFP	97	mNeon_control
1800	Glucose	Ratio	8.40206	mNeon_control
1800	Glucose	RatioFC	0.991231	mNeon_control
1800	Pyruvate	OD	0.1526	mNeon_control
1800	Pyruvate	GFP	706	mNeon_control
1800	Pyruvate	RFP	85	mNeon_control
1800	Pyruvate	Ratio	8.30588	mNeon_control
1800	Pyruvate	RatioFC	0.979884	mNeon_control
1800	Pyruvate	OD	0.1493	mNeon_control
1800	Pyruvate	GFP	702	mNeon_control
1800	Pyruvate	RFP	84	mNeon_control
1800	Pyruvate	Ratio	8.35714	mNeon_control
1800	Pyruvate	RatioFC	0.985931	mNeon_control
1800	Pyruvate	OD	0.1463	mNeon_control
1800	Pyruvate	GFP	695	mNeon_control
1800	Pyruvate	RFP	83	mNeon_control
1800	Pyruvate	Ratio	8.37349	mNeon_control
1800	Pyruvate	RatioFC	0.98786	mNeon_control
1800	Pyruvate	OD	0.144	mNeon_control
1800	Pyruvate	GFP	690	mNeon_control
1800	Pyruvate	RFP	82	mNeon_control
1800	Pyruvate	Ratio	8.41463	mNeon_control
1800	Pyruvate	RatioFC	0.992714	mNeon_control
1800	Glucose	OD	0.1524	eCitrine_control
1800	Glucose	GFP	577	eCitrine_control
1800	Glucose	RFP	102	eCitrine_control
1800	Glucose	Ratio	5.65686	eCitrine_control
1800	Glucose	RatioFC	1.01098	eCitrine_control
1800	Glucose	OD	0.1503	eCitrine_control
1800	Glucose	GFP	571	eCitrine_control
1800	Glucose	RFP	100	eCitrine_control
1800	Glucose	Ratio	5.71	eCitrine_control
1800	Glucose	RatioFC	1.02048	eCitrine_control
1800	Glucose	OD	0.1544	eCitrine_control
1800	Glucose	GFP	590	eCitrine_control
1800	Glucose	RFP	109	eCitrine_control
1800	Glucose	Ratio	5.41284	eCitrine_control
1800	Glucose	RatioFC	0.967372	eCitrine_control
1800	Glucose	OD	0.1529	eCitrine_control
1800	Glucose	GFP	577	eCitrine_control
1800	Glucose	RFP	103	eCitrine_control
1800	Glucose	Ratio	5.60194	eCitrine_control
1800	Glucose	RatioFC	1.00117	eCitrine_control
1800	Pyruvate	OD	0.1507	eCitrine_control
1800	Pyruvate	GFP	488	eCitrine_control
1800	Pyruvate	RFP	91	eCitrine_control
1800	Pyruvate	Ratio	5.36264	eCitrine_control
1800	Pyruvate	RatioFC	0.958399	eCitrine_control
1800	Pyruvate	OD	0.1428	eCitrine_control
1800	Pyruvate	GFP	499	eCitrine_control
1800	Pyruvate	RFP	92	eCitrine_control
1800	Pyruvate	Ratio	5.42391	eCitrine_control
1800	Pyruvate	RatioFC	0.96935	eCitrine_control
1800	Pyruvate	OD	0.1475	eCitrine_control
1800	Pyruvate	GFP	497	eCitrine_control
1800	Pyruvate	RFP	92	eCitrine_control
1800	Pyruvate	Ratio	5.40217	eCitrine_control
1800	Pyruvate	RatioFC	0.965465	eCitrine_control
1800	Glucose	OD	0.1537	pHLUM
1800	Glucose	GFP	447	pHLUM
1800	Glucose	RFP	26	pHLUM
1800	Glucose	Ratio	17.1923	pHLUM
1800	Glucose	Ratio	0.0581655	pHLUM
1800	Glucose	RatioFC	1.00676	pHLUM
1800	Glucose	RatioFC	0.993266	pHLUM
1800	Glucose	OD	0.1575	pHLUM
1800	Glucose	GFP	444	pHLUM
1800	Glucose	RFP	26	pHLUM
1800	Glucose	Ratio	17.0769	pHLUM
1800	Glucose	Ratio	0.0585586	pHLUM
1800	Glucose	RatioFC	1	pHLUM
1800	Glucose	RatioFC	0.999977	pHLUM
1800	Glucose	OD	0.1507	pHLUM
1800	Glucose	GFP	441	pHLUM
1800	Glucose	RFP	26	pHLUM
1800	Glucose	Ratio	16.9615	pHLUM
1800	Glucose	Ratio	0.0589569	pHLUM
1800	Glucose	RatioFC	0.993243	pHLUM
1800	Glucose	RatioFC	1.00678	pHLUM
1800	Glucose	OD	0.1628	pHLUM
1800	Glucose	GFP	444	pHLUM
1800	Glucose	RFP	26	pHLUM
1800	Glucose	Ratio	17.0769	pHLUM
1800	Glucose	Ratio	0.0585586	pHLUM
1800	Glucose	RatioFC	1	pHLUM
1800	Glucose	RatioFC	0.999977	pHLUM
1800	Pyruvate	OD	0.1535	pHLUM
1800	Pyruvate	GFP	387	pHLUM
1800	Pyruvate	RFP	26	pHLUM
1800	Pyruvate	Ratio	14.8846	pHLUM
1800	Pyruvate	Ratio	0.0671835	pHLUM
1800	Pyruvate	RatioFC	0.871622	pHLUM
1800	Pyruvate	RatioFC	1.14726	pHLUM
1800	Pyruvate	OD	0.1558	pHLUM
1800	Pyruvate	GFP	390	pHLUM
1800	Pyruvate	RFP	26	pHLUM
1800	Pyruvate	Ratio	15	pHLUM
1800	Pyruvate	Ratio	0.0666667	pHLUM
1800	Pyruvate	RatioFC	0.878378	pHLUM
1800	Pyruvate	RatioFC	1.13844	pHLUM
1800	Pyruvate	OD	0.1511	pHLUM
1800	Pyruvate	GFP	391	pHLUM
1800	Pyruvate	RFP	27	pHLUM
1800	Pyruvate	Ratio	14.4815	pHLUM
1800	Pyruvate	Ratio	0.0690537	pHLUM
1800	Pyruvate	RatioFC	0.848015	pHLUM
1800	Pyruvate	RatioFC	1.1792	pHLUM
1800	Pyruvate	OD	0.1526	pHLUM
1800	Pyruvate	GFP	386	pHLUM
1800	Pyruvate	RFP	25	pHLUM
1800	Pyruvate	Ratio	15.44	pHLUM
1800	Pyruvate	Ratio	0.0647668	pHLUM
1800	Pyruvate	RatioFC	0.904144	pHLUM
1800	Pyruvate	RatioFC	1.10599	pHLUM
2700	Glucose	OD	0.1462	2.6_sensor
2700	Glucose	GFP	470	2.6_sensor
2700	Glucose	RFP	156	2.6_sensor
2700	Glucose	Ratio	3.01282	2.6_sensor
2700	Glucose	RatioFC	1.01346	2.6_sensor
2700	Glucose	OD	0.1468	2.6_sensor
2700	Glucose	GFP	464	2.6_sensor
2700	Glucose	RFP	151	2.6_sensor
2700	Glucose	Ratio	3.07285	2.6_sensor
2700	Glucose	RatioFC	1.03365	2.6_sensor
2700	Glucose	OD	0.1546	2.6_sensor
2700	Glucose	GFP	466	2.6_sensor
2700	Glucose	RFP	160	2.6_sensor
2700	Glucose	Ratio	2.9125	2.6_sensor
2700	Glucose	RatioFC	0.979712	2.6_sensor
2700	Glucose	OD	0.155	2.6_sensor
2700	Glucose	GFP	460	2.6_sensor
2700	Glucose	RFP	159	2.6_sensor
2700	Glucose	Ratio	2.89308	2.6_sensor
2700	Glucose	RatioFC	0.97318	2.6_sensor
2700	Pyruvate	OD	0.1522	2.6_sensor
2700	Pyruvate	GFP	410	2.6_sensor
2700	Pyruvate	RFP	175	2.6_sensor
2700	Pyruvate	Ratio	2.34286	2.6_sensor
2700	Pyruvate	RatioFC	0.788094	2.6_sensor
2700	Pyruvate	OD	0.1622	2.6_sensor
2700	Pyruvate	GFP	411	2.6_sensor
2700	Pyruvate	RFP	167	2.6_sensor
2700	Pyruvate	Ratio	2.46108	2.6_sensor
2700	Pyruvate	RatioFC	0.827862	2.6_sensor
2700	Pyruvate	OD	0.1496	2.6_sensor
2700	Pyruvate	GFP	409	2.6_sensor
2700	Pyruvate	RFP	163	2.6_sensor
2700	Pyruvate	Ratio	2.5092	2.6_sensor
2700	Pyruvate	RatioFC	0.84405	2.6_sensor
2700	Pyruvate	OD	0.1502	2.6_sensor
2700	Pyruvate	GFP	409	2.6_sensor
2700	Pyruvate	RFP	163	2.6_sensor
2700	Pyruvate	Ratio	2.5092	2.6_sensor
2700	Pyruvate	RatioFC	0.84405	2.6_sensor
2700	Glucose	OD	0.1588	mNeon_FBPs
2700	Glucose	GFP	478	mNeon_FBPs
2700	Glucose	RFP	97	mNeon_FBPs
2700	Glucose	Ratio	4.92784	mNeon_FBPs
2700	Glucose	RatioFC	1.00949	mNeon_FBPs
2700	Glucose	OD	0.1546	mNeon_FBPs
2700	Glucose	GFP	469	mNeon_FBPs
2700	Glucose	RFP	98	mNeon_FBPs
2700	Glucose	Ratio	4.78571	mNeon_FBPs
2700	Glucose	RatioFC	0.980375	mNeon_FBPs
2700	Glucose	OD	0.1457	mNeon_FBPs
2700	Glucose	GFP	474	mNeon_FBPs
2700	Glucose	RFP	96	mNeon_FBPs
2700	Glucose	Ratio	4.9375	mNeon_FBPs
2700	Glucose	RatioFC	1.01147	mNeon_FBPs
2700	Glucose	OD	0.1509	mNeon_FBPs
2700	Glucose	GFP	468	mNeon_FBPs
2700	Glucose	RFP	96	mNeon_FBPs
2700	Glucose	Ratio	4.875	mNeon_FBPs
2700	Glucose	RatioFC	0.998666	mNeon_FBPs
2700	Pyruvate	OD	0.158	mNeon_FBPs
2700	Pyruvate	GFP	411	mNeon_FBPs
2700	Pyruvate	RFP	97	mNeon_FBPs
2700	Pyruvate	Ratio	4.23711	mNeon_FBPs
2700	Pyruvate	RatioFC	0.867992	mNeon_FBPs
2700	Pyruvate	OD	0.1539	mNeon_FBPs
2700	Pyruvate	GFP	414	mNeon_FBPs
2700	Pyruvate	RFP	95	mNeon_FBPs
2700	Pyruvate	Ratio	4.35789	mNeon_FBPs
2700	Pyruvate	RatioFC	0.892735	mNeon_FBPs
2700	Pyruvate	OD	0.151	mNeon_FBPs
2700	Pyruvate	GFP	414	mNeon_FBPs
2700	Pyruvate	RFP	94	mNeon_FBPs
2700	Pyruvate	Ratio	4.40426	mNeon_FBPs
2700	Pyruvate	RatioFC	0.902232	mNeon_FBPs
2700	Pyruvate	OD	0.1478	mNeon_FBPs
2700	Pyruvate	GFP	420	mNeon_FBPs
2700	Pyruvate	RFP	95	mNeon_FBPs
2700	Pyruvate	Ratio	4.42105	mNeon_FBPs
2700	Pyruvate	RatioFC	0.905673	mNeon_FBPs
2700	Glucose	OD	0.1562	eCitrine_FBPs
2700	Glucose	GFP	461	eCitrine_FBPs
2700	Glucose	RFP	96	eCitrine_FBPs
2700	Glucose	Ratio	4.80208	eCitrine_FBPs
2700	Glucose	RatioFC	0.962925	eCitrine_FBPs
2700	Glucose	OD	0.1453	eCitrine_FBPs
2700	Glucose	GFP	458	eCitrine_FBPs
2700	Glucose	RFP	89	eCitrine_FBPs
2700	Glucose	Ratio	5.14607	eCitrine_FBPs
2700	Glucose	RatioFC	1.0319	eCitrine_FBPs
2700	Glucose	OD	0.143	eCitrine_FBPs
2700	Glucose	GFP	462	eCitrine_FBPs
2700	Glucose	RFP	92	eCitrine_FBPs
2700	Glucose	Ratio	5.02174	eCitrine_FBPs
2700	Glucose	RatioFC	1.00697	eCitrine_FBPs
2700	Glucose	OD	0.1556	eCitrine_FBPs
2700	Glucose	GFP	453	eCitrine_FBPs
2700	Glucose	RFP	91	eCitrine_FBPs
2700	Glucose	Ratio	4.97802	eCitrine_FBPs
2700	Glucose	RatioFC	0.998204	eCitrine_FBPs
2700	Pyruvate	OD	0.1527	eCitrine_FBPs
2700	Pyruvate	GFP	398	eCitrine_FBPs
2700	Pyruvate	RFP	91	eCitrine_FBPs
2700	Pyruvate	Ratio	4.37363	eCitrine_FBPs
2700	Pyruvate	RatioFC	0.877009	eCitrine_FBPs
2700	Pyruvate	OD	0.1527	eCitrine_FBPs
2700	Pyruvate	GFP	410	eCitrine_FBPs
2700	Pyruvate	RFP	94	eCitrine_FBPs
2700	Pyruvate	Ratio	4.3617	eCitrine_FBPs
2700	Pyruvate	RatioFC	0.874618	eCitrine_FBPs
2700	Pyruvate	OD	0.1499	eCitrine_FBPs
2700	Pyruvate	GFP	401	eCitrine_FBPs
2700	Pyruvate	RFP	91	eCitrine_FBPs
2700	Pyruvate	Ratio	4.40659	eCitrine_FBPs
2700	Pyruvate	RatioFC	0.88362	eCitrine_FBPs
2700	Pyruvate	OD	0.1426	eCitrine_FBPs
2700	Pyruvate	GFP	410	eCitrine_FBPs
2700	Pyruvate	RFP	88	eCitrine_FBPs
2700	Pyruvate	Ratio	4.65909	eCitrine_FBPs
2700	Pyruvate	RatioFC	0.934251	eCitrine_FBPs
2700	Glucose	OD	0.1505	mNeon_control
2700	Glucose	GFP	787	mNeon_control
2700	Glucose	RFP	94	mNeon_control
2700	Glucose	Ratio	8.37234	mNeon_control
2700	Glucose	RatioFC	0.98427	mNeon_control
2700	Glucose	OD	0.1517	mNeon_control
2700	Glucose	GFP	833	mNeon_control
2700	Glucose	RFP	100	mNeon_control
2700	Glucose	Ratio	8.33	mNeon_control
2700	Glucose	RatioFC	0.979292	mNeon_control
2700	Glucose	OD	0.1515	mNeon_control
2700	Glucose	GFP	804	mNeon_control
2700	Glucose	RFP	93	mNeon_control
2700	Glucose	Ratio	8.64516	mNeon_control
2700	Glucose	RatioFC	1.01634	mNeon_control
2700	Glucose	OD	0.1546	mNeon_control
2700	Glucose	GFP	833	mNeon_control
2700	Glucose	RFP	96	mNeon_control
2700	Glucose	Ratio	8.67708	mNeon_control
2700	Glucose	RatioFC	1.0201	mNeon_control
2700	Pyruvate	OD	0.153	mNeon_control
2700	Pyruvate	GFP	700	mNeon_control
2700	Pyruvate	RFP	89	mNeon_control
2700	Pyruvate	Ratio	7.86517	mNeon_control
2700	Pyruvate	RatioFC	0.924645	mNeon_control
2700	Pyruvate	OD	0.1498	mNeon_control
2700	Pyruvate	GFP	690	mNeon_control
2700	Pyruvate	RFP	87	mNeon_control
2700	Pyruvate	Ratio	7.93103	mNeon_control
2700	Pyruvate	RatioFC	0.932389	mNeon_control
2700	Pyruvate	OD	0.147	mNeon_control
2700	Pyruvate	GFP	681	mNeon_control
2700	Pyruvate	RFP	85	mNeon_control
2700	Pyruvate	Ratio	8.01176	mNeon_control
2700	Pyruvate	RatioFC	0.941879	mNeon_control
2700	Pyruvate	OD	0.1436	mNeon_control
2700	Pyruvate	GFP	684	mNeon_control
2700	Pyruvate	RFP	84	mNeon_control
2700	Pyruvate	Ratio	8.14286	mNeon_control
2700	Pyruvate	RatioFC	0.957291	mNeon_control
2700	Glucose	OD	0.1533	eCitrine_control
2700	Glucose	GFP	581	eCitrine_control
2700	Glucose	RFP	105	eCitrine_control
2700	Glucose	Ratio	5.53333	eCitrine_control
2700	Glucose	RatioFC	1.00887	eCitrine_control
2700	Glucose	OD	0.1499	eCitrine_control
2700	Glucose	GFP	571	eCitrine_control
2700	Glucose	RFP	103	eCitrine_control
2700	Glucose	Ratio	5.54369	eCitrine_control
2700	Glucose	RatioFC	1.01076	eCitrine_control
2700	Glucose	OD	0.1549	eCitrine_control
2700	Glucose	GFP	595	eCitrine_control
2700	Glucose	RFP	113	eCitrine_control
2700	Glucose	Ratio	5.26549	eCitrine_control
2700	Glucose	RatioFC	0.960038	eCitrine_control
2700	Glucose	OD	0.1547	eCitrine_control
2700	Glucose	GFP	582	eCitrine_control
2700	Glucose	RFP	104	eCitrine_control
2700	Glucose	Ratio	5.59615	eCitrine_control
2700	Glucose	RatioFC	1.02033	eCitrine_control
2700	Pyruvate	OD	0.1513	eCitrine_control
2700	Pyruvate	GFP	492	eCitrine_control
2700	Pyruvate	RFP	93	eCitrine_control
2700	Pyruvate	Ratio	5.29032	eCitrine_control
2700	Pyruvate	RatioFC	0.964566	eCitrine_control
2700	Pyruvate	OD	0.1434	eCitrine_control
2700	Pyruvate	GFP	503	eCitrine_control
2700	Pyruvate	RFP	95	eCitrine_control
2700	Pyruvate	Ratio	5.29474	eCitrine_control
2700	Pyruvate	RatioFC	0.965371	eCitrine_control
2700	Pyruvate	OD	0.1463	eCitrine_control
2700	Pyruvate	GFP	504	eCitrine_control
2700	Pyruvate	RFP	96	eCitrine_control
2700	Pyruvate	Ratio	5.25	eCitrine_control
2700	Pyruvate	RatioFC	0.957214	eCitrine_control
2700	Glucose	OD	0.1548	pHLUM
2700	Glucose	GFP	449	pHLUM
2700	Glucose	RFP	26	pHLUM
2700	Glucose	Ratio	17.2692	pHLUM
2700	Glucose	Ratio	0.0579065	pHLUM
2700	Glucose	RatioFC	0.998999	pHLUM
2700	Glucose	RatioFC	1.00068	pHLUM
2700	Glucose	OD	0.1585	pHLUM
2700	Glucose	GFP	445	pHLUM
2700	Glucose	RFP	25	pHLUM
2700	Glucose	Ratio	17.8	pHLUM
2700	Glucose	Ratio	0.0561798	pHLUM
2700	Glucose	RatioFC	1.0297	pHLUM
2700	Glucose	RatioFC	0.970844	pHLUM
2700	Glucose	OD	0.1515	pHLUM
2700	Glucose	GFP	443	pHLUM
2700	Glucose	RFP	26	pHLUM
2700	Glucose	Ratio	17.0385	pHLUM
2700	Glucose	Ratio	0.0586907	pHLUM
2700	Glucose	RatioFC	0.985649	pHLUM
2700	Glucose	RatioFC	1.01424	pHLUM
2700	Glucose	OD	0.1648	pHLUM
2700	Glucose	GFP	443	pHLUM
2700	Glucose	RFP	26	pHLUM
2700	Glucose	Ratio	17.0385	pHLUM
2700	Glucose	Ratio	0.0586907	pHLUM
2700	Glucose	RatioFC	0.985649	pHLUM
2700	Glucose	RatioFC	1.01424	pHLUM
2700	Pyruvate	OD	0.1534	pHLUM
2700	Pyruvate	GFP	391	pHLUM
2700	Pyruvate	RFP	26	pHLUM
2700	Pyruvate	Ratio	15.0385	pHLUM
2700	Pyruvate	Ratio	0.0664962	pHLUM
2700	Pyruvate	RatioFC	0.869952	pHLUM
2700	Pyruvate	RatioFC	1.14912	pHLUM
2700	Pyruvate	OD	0.1555	pHLUM
2700	Pyruvate	GFP	388	pHLUM
2700	Pyruvate	RFP	26	pHLUM
2700	Pyruvate	Ratio	14.9231	pHLUM
2700	Pyruvate	Ratio	0.0670103	pHLUM
2700	Pyruvate	RatioFC	0.863277	pHLUM
2700	Pyruvate	RatioFC	1.15801	pHLUM
2700	Pyruvate	OD	0.1507	pHLUM
2700	Pyruvate	GFP	394	pHLUM
2700	Pyruvate	RFP	26	pHLUM
2700	Pyruvate	Ratio	15.1538	pHLUM
2700	Pyruvate	Ratio	0.0659898	pHLUM
2700	Pyruvate	RatioFC	0.876627	pHLUM
2700	Pyruvate	RatioFC	1.14037	pHLUM
2700	Pyruvate	OD	0.1506	pHLUM
2700	Pyruvate	GFP	386	pHLUM
2700	Pyruvate	RFP	26	pHLUM
2700	Pyruvate	Ratio	14.8462	pHLUM
2700	Pyruvate	Ratio	0.0673575	pHLUM
2700	Pyruvate	RatioFC	0.858827	pHLUM
2700	Pyruvate	RatioFC	1.16401	pHLUM
3600	Glucose	OD	0.1466	2.6_sensor
3600	Glucose	GFP	472	2.6_sensor
3600	Glucose	RFP	160	2.6_sensor
3600	Glucose	Ratio	2.95	2.6_sensor
3600	Glucose	RatioFC	1.01861	2.6_sensor
3600	Glucose	OD	0.1483	2.6_sensor
3600	Glucose	GFP	462	2.6_sensor
3600	Glucose	RFP	157	2.6_sensor
3600	Glucose	Ratio	2.94268	2.6_sensor
3600	Glucose	RatioFC	1.01608	2.6_sensor
3600	Glucose	OD	0.1549	2.6_sensor
3600	Glucose	GFP	467	2.6_sensor
3600	Glucose	RFP	168	2.6_sensor
3600	Glucose	Ratio	2.77976	2.6_sensor
3600	Glucose	RatioFC	0.95983	2.6_sensor
3600	Glucose	OD	0.1551	2.6_sensor
3600	Glucose	GFP	463	2.6_sensor
3600	Glucose	RFP	159	2.6_sensor
3600	Glucose	Ratio	2.91195	2.6_sensor
3600	Glucose	RatioFC	1.00547	2.6_sensor
3600	Pyruvate	OD	0.1531	2.6_sensor
3600	Pyruvate	GFP	409	2.6_sensor
3600	Pyruvate	RFP	181	2.6_sensor
3600	Pyruvate	Ratio	2.25967	2.6_sensor
3600	Pyruvate	RatioFC	0.780246	2.6_sensor
3600	Pyruvate	OD	0.1619	2.6_sensor
3600	Pyruvate	GFP	410	2.6_sensor
3600	Pyruvate	RFP	170	2.6_sensor
3600	Pyruvate	Ratio	2.41176	2.6_sensor
3600	Pyruvate	RatioFC	0.832764	2.6_sensor
3600	Pyruvate	OD	0.149	2.6_sensor
3600	Pyruvate	GFP	409	2.6_sensor
3600	Pyruvate	RFP	168	2.6_sensor
3600	Pyruvate	Ratio	2.43452	2.6_sensor
3600	Pyruvate	RatioFC	0.840622	2.6_sensor
3600	Pyruvate	OD	0.1491	2.6_sensor
3600	Pyruvate	GFP	414	2.6_sensor
3600	Pyruvate	RFP	172	2.6_sensor
3600	Pyruvate	Ratio	2.40698	2.6_sensor
3600	Pyruvate	RatioFC	0.831111	2.6_sensor
3600	Glucose	OD	0.16	mNeon_FBPs
3600	Glucose	GFP	480	mNeon_FBPs
3600	Glucose	RFP	100	mNeon_FBPs
3600	Glucose	Ratio	4.8	mNeon_FBPs
3600	Glucose	RatioFC	0.994986	mNeon_FBPs
3600	Glucose	OD	0.1547	mNeon_FBPs
3600	Glucose	GFP	475	mNeon_FBPs
3600	Glucose	RFP	101	mNeon_FBPs
3600	Glucose	Ratio	4.70297	mNeon_FBPs
3600	Glucose	RatioFC	0.974872	mNeon_FBPs
3600	Glucose	OD	0.1464	mNeon_FBPs
3600	Glucose	GFP	480	mNeon_FBPs
3600	Glucose	RFP	98	mNeon_FBPs
3600	Glucose	Ratio	4.89796	mNeon_FBPs
3600	Glucose	RatioFC	1.01529	mNeon_FBPs
3600	Glucose	OD	0.1504	mNeon_FBPs
3600	Glucose	GFP	470	mNeon_FBPs
3600	Glucose	RFP	96	mNeon_FBPs
3600	Glucose	Ratio	4.89583	mNeon_FBPs
3600	Glucose	RatioFC	1.01485	mNeon_FBPs
3600	Pyruvate	OD	0.1568	mNeon_FBPs
3600	Pyruvate	GFP	415	mNeon_FBPs
3600	Pyruvate	RFP	101	mNeon_FBPs
3600	Pyruvate	Ratio	4.10891	mNeon_FBPs
3600	Pyruvate	RatioFC	0.851731	mNeon_FBPs
3600	Pyruvate	OD	0.1543	mNeon_FBPs
3600	Pyruvate	GFP	412	mNeon_FBPs
3600	Pyruvate	RFP	97	mNeon_FBPs
3600	Pyruvate	Ratio	4.24742	mNeon_FBPs
3600	Pyruvate	RatioFC	0.880443	mNeon_FBPs
3600	Pyruvate	OD	0.1503	mNeon_FBPs
3600	Pyruvate	GFP	416	mNeon_FBPs
3600	Pyruvate	RFP	96	mNeon_FBPs
3600	Pyruvate	Ratio	4.33333	mNeon_FBPs
3600	Pyruvate	RatioFC	0.898251	mNeon_FBPs
3600	Pyruvate	OD	0.1487	mNeon_FBPs
3600	Pyruvate	GFP	415	mNeon_FBPs
3600	Pyruvate	RFP	98	mNeon_FBPs
3600	Pyruvate	Ratio	4.23469	mNeon_FBPs
3600	Pyruvate	RatioFC	0.877804	mNeon_FBPs
3600	Glucose	OD	0.1572	eCitrine_FBPs
3600	Glucose	GFP	460	eCitrine_FBPs
3600	Glucose	RFP	97	eCitrine_FBPs
3600	Glucose	Ratio	4.74227	eCitrine_FBPs
3600	Glucose	RatioFC	0.969844	eCitrine_FBPs
3600	Glucose	OD	0.1467	eCitrine_FBPs
3600	Glucose	GFP	455	eCitrine_FBPs
3600	Glucose	RFP	92	eCitrine_FBPs
3600	Glucose	Ratio	4.94565	eCitrine_FBPs
3600	Glucose	RatioFC	1.01144	eCitrine_FBPs
3600	Glucose	OD	0.1443	eCitrine_FBPs
3600	Glucose	GFP	462	eCitrine_FBPs
3600	Glucose	RFP	93	eCitrine_FBPs
3600	Glucose	Ratio	4.96774	eCitrine_FBPs
3600	Glucose	RatioFC	1.01596	eCitrine_FBPs
3600	Glucose	OD	0.1574	eCitrine_FBPs
3600	Glucose	GFP	456	eCitrine_FBPs
3600	Glucose	RFP	93	eCitrine_FBPs
3600	Glucose	Ratio	4.90323	eCitrine_FBPs
3600	Glucose	RatioFC	1.00276	eCitrine_FBPs
3600	Pyruvate	OD	0.1523	eCitrine_FBPs
3600	Pyruvate	GFP	400	eCitrine_FBPs
3600	Pyruvate	RFP	93	eCitrine_FBPs
3600	Pyruvate	Ratio	4.30108	eCitrine_FBPs
3600	Pyruvate	RatioFC	0.879616	eCitrine_FBPs
3600	Pyruvate	OD	0.1516	eCitrine_FBPs
3600	Pyruvate	GFP	410	eCitrine_FBPs
3600	Pyruvate	RFP	95	eCitrine_FBPs
3600	Pyruvate	Ratio	4.31579	eCitrine_FBPs
3600	Pyruvate	RatioFC	0.882625	eCitrine_FBPs
3600	Pyruvate	OD	0.149	eCitrine_FBPs
3600	Pyruvate	GFP	402	eCitrine_FBPs
3600	Pyruvate	RFP	94	eCitrine_FBPs
3600	Pyruvate	Ratio	4.2766	eCitrine_FBPs
3600	Pyruvate	RatioFC	0.874609	eCitrine_FBPs
3600	Pyruvate	OD	0.1413	eCitrine_FBPs
3600	Pyruvate	GFP	411	eCitrine_FBPs
3600	Pyruvate	RFP	91	eCitrine_FBPs
3600	Pyruvate	Ratio	4.51648	eCitrine_FBPs
3600	Pyruvate	RatioFC	0.923669	eCitrine_FBPs
3600	Glucose	OD	0.1517	mNeon_control
3600	Glucose	GFP	816	mNeon_control
3600	Glucose	RFP	97	mNeon_control
3600	Glucose	Ratio	8.41237	mNeon_control
3600	Glucose	RatioFC	0.984648	mNeon_control
3600	Glucose	OD	0.1528	mNeon_control
3600	Glucose	GFP	855	mNeon_control
3600	Glucose	RFP	99	mNeon_control
3600	Glucose	Ratio	8.63636	mNeon_control
3600	Glucose	RatioFC	1.01087	mNeon_control
3600	Glucose	OD	0.1531	mNeon_control
3600	Glucose	GFP	825	mNeon_control
3600	Glucose	RFP	95	mNeon_control
3600	Glucose	Ratio	8.68421	mNeon_control
3600	Glucose	RatioFC	1.01647	mNeon_control
3600	Glucose	OD	0.1561	mNeon_control
3600	Glucose	GFP	861	mNeon_control
3600	Glucose	RFP	102	mNeon_control
3600	Glucose	Ratio	8.44118	mNeon_control
3600	Glucose	RatioFC	0.98802	mNeon_control
3600	Pyruvate	OD	0.1524	mNeon_control
3600	Pyruvate	GFP	695	mNeon_control
3600	Pyruvate	RFP	92	mNeon_control
3600	Pyruvate	Ratio	7.55435	mNeon_control
3600	Pyruvate	RatioFC	0.884219	mNeon_control
3600	Pyruvate	OD	0.1491	mNeon_control
3600	Pyruvate	GFP	681	mNeon_control
3600	Pyruvate	RFP	88	mNeon_control
3600	Pyruvate	Ratio	7.73864	mNeon_control
3600	Pyruvate	RatioFC	0.905789	mNeon_control
3600	Pyruvate	OD	0.1469	mNeon_control
3600	Pyruvate	GFP	679	mNeon_control
3600	Pyruvate	RFP	87	mNeon_control
3600	Pyruvate	Ratio	7.8046	mNeon_control
3600	Pyruvate	RatioFC	0.91351	mNeon_control
3600	Pyruvate	OD	0.1427	mNeon_control
3600	Pyruvate	GFP	679	mNeon_control
3600	Pyruvate	RFP	88	mNeon_control
3600	Pyruvate	Ratio	7.71591	mNeon_control
3600	Pyruvate	RatioFC	0.903129	mNeon_control
3600	Glucose	OD	0.1555	eCitrine_control
3600	Glucose	GFP	591	eCitrine_control
3600	Glucose	RFP	108	eCitrine_control
3600	Glucose	Ratio	5.47222	eCitrine_control
3600	Glucose	RatioFC	1.0027	eCitrine_control
3600	Glucose	OD	0.1519	eCitrine_control
3600	Glucose	GFP	585	eCitrine_control
3600	Glucose	RFP	104	eCitrine_control
3600	Glucose	Ratio	5.625	eCitrine_control
3600	Glucose	RatioFC	1.03069	eCitrine_control
3600	Glucose	OD	0.1569	eCitrine_control
3600	Glucose	GFP	607	eCitrine_control
3600	Glucose	RFP	116	eCitrine_control
3600	Glucose	Ratio	5.23276	eCitrine_control
3600	Glucose	RatioFC	0.958821	eCitrine_control
3600	Glucose	OD	0.1574	eCitrine_control
3600	Glucose	GFP	594	eCitrine_control
3600	Glucose	RFP	108	eCitrine_control
3600	Glucose	Ratio	5.5	eCitrine_control
3600	Glucose	RatioFC	1.00779	eCitrine_control
3600	Pyruvate	OD	0.1515	eCitrine_control
3600	Pyruvate	GFP	496	eCitrine_control
3600	Pyruvate	RFP	95	eCitrine_control
3600	Pyruvate	Ratio	5.22105	eCitrine_control
3600	Pyruvate	RatioFC	0.956676	eCitrine_control
3600	Pyruvate	OD	0.144	eCitrine_control
3600	Pyruvate	GFP	502	eCitrine_control
3600	Pyruvate	RFP	98	eCitrine_control
3600	Pyruvate	Ratio	5.12245	eCitrine_control
3600	Pyruvate	RatioFC	0.938608	eCitrine_control
3600	Pyruvate	OD	0.1471	eCitrine_control
3600	Pyruvate	GFP	501	eCitrine_control
3600	Pyruvate	RFP	98	eCitrine_control
3600	Pyruvate	Ratio	5.11224	eCitrine_control
3600	Pyruvate	RatioFC	0.936738	eCitrine_control
3600	Glucose	OD	0.156	pHLUM
3600	Glucose	GFP	450	pHLUM
3600	Glucose	RFP	28	pHLUM
3600	Glucose	Ratio	16.0714	pHLUM
3600	Glucose	Ratio	0.0622222	pHLUM
3600	Glucose	RatioFC	0.954634	pHLUM
3600	Glucose	RatioFC	1.04678	pHLUM
3600	Glucose	OD	0.1608	pHLUM
3600	Glucose	GFP	445	pHLUM
3600	Glucose	RFP	26	pHLUM
3600	Glucose	Ratio	17.1154	pHLUM
3600	Glucose	Ratio	0.058427	pHLUM
3600	Glucose	RatioFC	1.01664	pHLUM
3600	Glucose	RatioFC	0.982931	pHLUM
3600	Glucose	OD	0.153	pHLUM
3600	Glucose	GFP	444	pHLUM
3600	Glucose	RFP	26	pHLUM
3600	Glucose	Ratio	17.0769	pHLUM
3600	Glucose	Ratio	0.0585586	pHLUM
3600	Glucose	RatioFC	1.01436	pHLUM
3600	Glucose	RatioFC	0.985145	pHLUM
3600	Glucose	OD	0.1671	pHLUM
3600	Glucose	GFP	444	pHLUM
3600	Glucose	RFP	26	pHLUM
3600	Glucose	Ratio	17.0769	pHLUM
3600	Glucose	Ratio	0.0585586	pHLUM
3600	Glucose	RatioFC	1.01436	pHLUM
3600	Glucose	RatioFC	0.985145	pHLUM
3600	Pyruvate	OD	0.1531	pHLUM
3600	Pyruvate	GFP	388	pHLUM
3600	Pyruvate	RFP	26	pHLUM
3600	Pyruvate	Ratio	14.9231	pHLUM
3600	Pyruvate	Ratio	0.0670103	pHLUM
3600	Pyruvate	RatioFC	0.886423	pHLUM
3600	Pyruvate	RatioFC	1.12733	pHLUM
3600	Pyruvate	OD	0.1551	pHLUM
3600	Pyruvate	GFP	388	pHLUM
3600	Pyruvate	RFP	26	pHLUM
3600	Pyruvate	Ratio	14.9231	pHLUM
3600	Pyruvate	Ratio	0.0670103	pHLUM
3600	Pyruvate	RatioFC	0.886423	pHLUM
3600	Pyruvate	RatioFC	1.12733	pHLUM
3600	Pyruvate	OD	0.1505	pHLUM
3600	Pyruvate	GFP	390	pHLUM
3600	Pyruvate	RFP	26	pHLUM
3600	Pyruvate	Ratio	15	pHLUM
3600	Pyruvate	Ratio	0.0666667	pHLUM
3600	Pyruvate	RatioFC	0.890992	pHLUM
3600	Pyruvate	RatioFC	1.12155	pHLUM
3600	Pyruvate	OD	0.1509	pHLUM
3600	Pyruvate	GFP	389	pHLUM
3600	Pyruvate	RFP	26	pHLUM
3600	Pyruvate	Ratio	14.9615	pHLUM
3600	Pyruvate	Ratio	0.066838	pHLUM
3600	Pyruvate	RatioFC	0.888708	pHLUM
3600	Pyruvate	RatioFC	1.12443	pHLUM
4500	Glucose	OD	0.1502	2.6_sensor
4500	Glucose	GFP	471	2.6_sensor
4500	Glucose	RFP	170	2.6_sensor
4500	Glucose	Ratio	2.77059	2.6_sensor
4500	Glucose	RatioFC	1.00113	2.6_sensor
4500	Glucose	OD	0.1496	2.6_sensor
4500	Glucose	GFP	468	2.6_sensor
4500	Glucose	RFP	165	2.6_sensor
4500	Glucose	Ratio	2.83636	2.6_sensor
4500	Glucose	RatioFC	1.0249	2.6_sensor
4500	Glucose	OD	0.1605	2.6_sensor
4500	Glucose	GFP	468	2.6_sensor
4500	Glucose	RFP	169	2.6_sensor
4500	Glucose	Ratio	2.76923	2.6_sensor
4500	Glucose	RatioFC	1.00064	2.6_sensor
4500	Glucose	OD	0.1588	2.6_sensor
4500	Glucose	GFP	466	2.6_sensor
4500	Glucose	RFP	173	2.6_sensor
4500	Glucose	Ratio	2.69364	2.6_sensor
4500	Glucose	RatioFC	0.973328	2.6_sensor
4500	Pyruvate	OD	0.1528	2.6_sensor
4500	Pyruvate	GFP	409	2.6_sensor
4500	Pyruvate	RFP	181	2.6_sensor
4500	Pyruvate	Ratio	2.25967	2.6_sensor
4500	Pyruvate	RatioFC	0.816515	2.6_sensor
4500	Pyruvate	OD	0.16	2.6_sensor
4500	Pyruvate	GFP	414	2.6_sensor
4500	Pyruvate	RFP	175	2.6_sensor
4500	Pyruvate	Ratio	2.36571	2.6_sensor
4500	Pyruvate	RatioFC	0.854834	2.6_sensor
4500	Pyruvate	OD	0.1489	2.6_sensor
4500	Pyruvate	GFP	409	2.6_sensor
4500	Pyruvate	RFP	174	2.6_sensor
4500	Pyruvate	Ratio	2.35057	2.6_sensor
4500	Pyruvate	RatioFC	0.849363	2.6_sensor
4500	Pyruvate	OD	0.1498	2.6_sensor
4500	Pyruvate	GFP	410	2.6_sensor
4500	Pyruvate	RFP	176	2.6_sensor
4500	Pyruvate	Ratio	2.32955	2.6_sensor
4500	Pyruvate	RatioFC	0.841764	2.6_sensor
4500	Glucose	OD	0.1613	mNeon_FBPs
4500	Glucose	GFP	482	mNeon_FBPs
4500	Glucose	RFP	101	mNeon_FBPs
4500	Glucose	Ratio	4.77228	mNeon_FBPs
4500	Glucose	RatioFC	1.01767	mNeon_FBPs
4500	Glucose	OD	0.1573	mNeon_FBPs
4500	Glucose	GFP	473	mNeon_FBPs
4500	Glucose	RFP	105	mNeon_FBPs
4500	Glucose	Ratio	4.50476	mNeon_FBPs
4500	Glucose	RatioFC	0.960627	mNeon_FBPs
4500	Glucose	OD	0.1494	mNeon_FBPs
4500	Glucose	GFP	476	mNeon_FBPs
4500	Glucose	RFP	101	mNeon_FBPs
4500	Glucose	Ratio	4.71287	mNeon_FBPs
4500	Glucose	RatioFC	1.00501	mNeon_FBPs
4500	Glucose	OD	0.1528	mNeon_FBPs
4500	Glucose	GFP	472	mNeon_FBPs
4500	Glucose	RFP	99	mNeon_FBPs
4500	Glucose	Ratio	4.76768	mNeon_FBPs
4500	Glucose	RatioFC	1.01669	mNeon_FBPs
4500	Pyruvate	OD	0.1561	mNeon_FBPs
4500	Pyruvate	GFP	411	mNeon_FBPs
4500	Pyruvate	RFP	102	mNeon_FBPs
4500	Pyruvate	Ratio	4.02941	mNeon_FBPs
4500	Pyruvate	RatioFC	0.85926	mNeon_FBPs
4500	Pyruvate	OD	0.1534	mNeon_FBPs
4500	Pyruvate	GFP	412	mNeon_FBPs
4500	Pyruvate	RFP	97	mNeon_FBPs
4500	Pyruvate	Ratio	4.24742	mNeon_FBPs
4500	Pyruvate	RatioFC	0.90575	mNeon_FBPs
4500	Pyruvate	OD	0.1495	mNeon_FBPs
4500	Pyruvate	GFP	411	mNeon_FBPs
4500	Pyruvate	RFP	97	mNeon_FBPs
4500	Pyruvate	Ratio	4.23711	mNeon_FBPs
4500	Pyruvate	RatioFC	0.903552	mNeon_FBPs
4500	Pyruvate	OD	0.1478	mNeon_FBPs
4500	Pyruvate	GFP	417	mNeon_FBPs
4500	Pyruvate	RFP	100	mNeon_FBPs
4500	Pyruvate	Ratio	4.17	mNeon_FBPs
4500	Pyruvate	RatioFC	0.88924	mNeon_FBPs
4500	Glucose	OD	0.158	eCitrine_FBPs
4500	Glucose	GFP	464	eCitrine_FBPs
4500	Glucose	RFP	99	eCitrine_FBPs
4500	Glucose	Ratio	4.68687	eCitrine_FBPs
4500	Glucose	RatioFC	0.976167	eCitrine_FBPs
4500	Glucose	OD	0.1482	eCitrine_FBPs
4500	Glucose	GFP	457	eCitrine_FBPs
4500	Glucose	RFP	93	eCitrine_FBPs
4500	Glucose	Ratio	4.91398	eCitrine_FBPs
4500	Glucose	RatioFC	1.02347	eCitrine_FBPs
4500	Glucose	OD	0.1469	eCitrine_FBPs
4500	Glucose	GFP	465	eCitrine_FBPs
4500	Glucose	RFP	97	eCitrine_FBPs
4500	Glucose	Ratio	4.79381	eCitrine_FBPs
4500	Glucose	RatioFC	0.998442	eCitrine_FBPs
4500	Glucose	OD	0.1587	eCitrine_FBPs
4500	Glucose	GFP	457	eCitrine_FBPs
4500	Glucose	RFP	95	eCitrine_FBPs
4500	Glucose	Ratio	4.81053	eCitrine_FBPs
4500	Glucose	RatioFC	1.00192	eCitrine_FBPs
4500	Pyruvate	OD	0.1518	eCitrine_FBPs
4500	Pyruvate	GFP	400	eCitrine_FBPs
4500	Pyruvate	RFP	96	eCitrine_FBPs
4500	Pyruvate	Ratio	4.16667	eCitrine_FBPs
4500	Pyruvate	RatioFC	0.867821	eCitrine_FBPs
4500	Pyruvate	OD	0.1517	eCitrine_FBPs
4500	Pyruvate	GFP	409	eCitrine_FBPs
4500	Pyruvate	RFP	95	eCitrine_FBPs
4500	Pyruvate	Ratio	4.30526	eCitrine_FBPs
4500	Pyruvate	RatioFC	0.896688	eCitrine_FBPs
4500	Pyruvate	OD	0.1492	eCitrine_FBPs
4500	Pyruvate	GFP	399	eCitrine_FBPs
4500	Pyruvate	RFP	95	eCitrine_FBPs
4500	Pyruvate	Ratio	4.2	eCitrine_FBPs
4500	Pyruvate	RatioFC	0.874764	eCitrine_FBPs
4500	Pyruvate	OD	0.1421	eCitrine_FBPs
4500	Pyruvate	GFP	409	eCitrine_FBPs
4500	Pyruvate	RFP	92	eCitrine_FBPs
4500	Pyruvate	Ratio	4.44565	eCitrine_FBPs
4500	Pyruvate	RatioFC	0.925927	eCitrine_FBPs
4500	Glucose	OD	0.1526	mNeon_control
4500	Glucose	GFP	841	mNeon_control
4500	Glucose	RFP	99	mNeon_control
4500	Glucose	Ratio	8.49495	mNeon_control
4500	Glucose	RatioFC	0.990566	mNeon_control
4500	Glucose	OD	0.1528	mNeon_control
4500	Glucose	GFP	892	mNeon_control
4500	Glucose	RFP	104	mNeon_control
4500	Glucose	Ratio	8.57692	mNeon_control
4500	Glucose	RatioFC	1.00012	mNeon_control
4500	Glucose	OD	0.1539	mNeon_control
4500	Glucose	GFP	853	mNeon_control
4500	Glucose	RFP	99	mNeon_control
4500	Glucose	Ratio	8.61616	mNeon_control
4500	Glucose	RatioFC	1.0047	mNeon_control
4500	Glucose	OD	0.1579	mNeon_control
4500	Glucose	GFP	896	mNeon_control
4500	Glucose	RFP	104	mNeon_control
4500	Glucose	Ratio	8.61538	mNeon_control
4500	Glucose	RatioFC	1.00461	mNeon_control
4500	Pyruvate	OD	0.1527	mNeon_control
4500	Pyruvate	GFP	687	mNeon_control
4500	Pyruvate	RFP	92	mNeon_control
4500	Pyruvate	Ratio	7.46739	mNeon_control
4500	Pyruvate	RatioFC	0.870746	mNeon_control
4500	Pyruvate	OD	0.1482	mNeon_control
4500	Pyruvate	GFP	687	mNeon_control
4500	Pyruvate	RFP	91	mNeon_control
4500	Pyruvate	Ratio	7.54945	mNeon_control
4500	Pyruvate	RatioFC	0.880315	mNeon_control
4500	Pyruvate	OD	0.1461	mNeon_control
4500	Pyruvate	GFP	669	mNeon_control
4500	Pyruvate	RFP	88	mNeon_control
4500	Pyruvate	Ratio	7.60227	mNeon_control
4500	Pyruvate	RatioFC	0.886474	mNeon_control
4500	Pyruvate	OD	0.1436	mNeon_control
4500	Pyruvate	GFP	674	mNeon_control
4500	Pyruvate	RFP	89	mNeon_control
4500	Pyruvate	Ratio	7.57303	mNeon_control
4500	Pyruvate	RatioFC	0.883065	mNeon_control
4500	Glucose	OD	0.1575	eCitrine_control
4500	Glucose	GFP	602	eCitrine_control
4500	Glucose	RFP	110	eCitrine_control
4500	Glucose	Ratio	5.47273	eCitrine_control
4500	Glucose	RatioFC	1.0244	eCitrine_control
4500	Glucose	OD	0.1536	eCitrine_control
4500	Glucose	GFP	593	eCitrine_control
4500	Glucose	RFP	109	eCitrine_control
4500	Glucose	Ratio	5.44037	eCitrine_control
4500	Glucose	RatioFC	1.01835	eCitrine_control
4500	Glucose	OD	0.1596	eCitrine_control
4500	Glucose	GFP	617	eCitrine_control
4500	Glucose	RFP	121	eCitrine_control
4500	Glucose	Ratio	5.09917	eCitrine_control
4500	Glucose	RatioFC	0.954481	eCitrine_control
4500	Glucose	OD	0.1594	eCitrine_control
4500	Glucose	GFP	600	eCitrine_control
4500	Glucose	RFP	112	eCitrine_control
4500	Glucose	Ratio	5.35714	eCitrine_control
4500	Glucose	RatioFC	1.00277	eCitrine_control
4500	Pyruvate	OD	0.1515	eCitrine_control
4500	Pyruvate	GFP	499	eCitrine_control
4500	Pyruvate	RFP	98	eCitrine_control
4500	Pyruvate	Ratio	5.09184	eCitrine_control
4500	Pyruvate	RatioFC	0.953108	eCitrine_control
4500	Pyruvate	OD	0.1428	eCitrine_control
4500	Pyruvate	GFP	500	eCitrine_control
4500	Pyruvate	RFP	98	eCitrine_control
4500	Pyruvate	Ratio	5.10204	eCitrine_control
4500	Pyruvate	RatioFC	0.955018	eCitrine_control
4500	Pyruvate	OD	0.1467	eCitrine_control
4500	Pyruvate	GFP	504	eCitrine_control
4500	Pyruvate	RFP	101	eCitrine_control
4500	Pyruvate	Ratio	4.9901	eCitrine_control
4500	Pyruvate	RatioFC	0.934064	eCitrine_control
4500	Glucose	OD	0.1597	pHLUM
4500	Glucose	GFP	449	pHLUM
4500	Glucose	RFP	26	pHLUM
4500	Glucose	Ratio	17.2692	pHLUM
4500	Glucose	Ratio	0.0579065	pHLUM
4500	Glucose	RatioFC	1.00603	pHLUM
4500	Glucose	RatioFC	0.993337	pHLUM
4500	Glucose	OD	0.1628	pHLUM
4500	Glucose	GFP	445	pHLUM
4500	Glucose	RFP	27	pHLUM
4500	Glucose	Ratio	16.4815	pHLUM
4500	Glucose	Ratio	0.0606742	pHLUM
4500	Glucose	RatioFC	0.960137	pHLUM
4500	Glucose	RatioFC	1.04081	pHLUM
4500	Glucose	OD	0.1573	pHLUM
4500	Glucose	GFP	443	pHLUM
4500	Glucose	RFP	25	pHLUM
4500	Glucose	Ratio	17.72	pHLUM
4500	Glucose	Ratio	0.0564334	pHLUM
4500	Glucose	RatioFC	1.03229	pHLUM
4500	Glucose	RatioFC	0.968068	pHLUM
4500	Glucose	OD	0.1693	pHLUM
4500	Glucose	GFP	447	pHLUM
4500	Glucose	RFP	26	pHLUM
4500	Glucose	Ratio	17.1923	pHLUM
4500	Glucose	Ratio	0.0581655	pHLUM
4500	Glucose	RatioFC	1.00155	pHLUM
4500	Glucose	RatioFC	0.997781	pHLUM
4500	Pyruvate	OD	0.153	pHLUM
4500	Pyruvate	GFP	391	pHLUM
4500	Pyruvate	RFP	26	pHLUM
4500	Pyruvate	Ratio	15.0385	pHLUM
4500	Pyruvate	Ratio	0.0664962	pHLUM
4500	Pyruvate	RatioFC	0.876073	pHLUM
4500	Pyruvate	RatioFC	1.14069	pHLUM
4500	Pyruvate	OD	0.1557	pHLUM
4500	Pyruvate	GFP	387	pHLUM
4500	Pyruvate	RFP	26	pHLUM
4500	Pyruvate	Ratio	14.8846	pHLUM
4500	Pyruvate	Ratio	0.0671835	pHLUM
4500	Pyruvate	RatioFC	0.867111	pHLUM
4500	Pyruvate	RatioFC	1.15248	pHLUM
4500	Pyruvate	OD	0.1494	pHLUM
4500	Pyruvate	GFP	391	pHLUM
4500	Pyruvate	RFP	26	pHLUM
4500	Pyruvate	Ratio	15.0385	pHLUM
4500	Pyruvate	Ratio	0.0664962	pHLUM
4500	Pyruvate	RatioFC	0.876073	pHLUM
4500	Pyruvate	RatioFC	1.14069	pHLUM
4500	Pyruvate	OD	0.1505	pHLUM
4500	Pyruvate	GFP	386	pHLUM
4500	Pyruvate	RFP	26	pHLUM
4500	Pyruvate	Ratio	14.8462	pHLUM
4500	Pyruvate	Ratio	0.0673575	pHLUM
4500	Pyruvate	RatioFC	0.86487	pHLUM
4500	Pyruvate	RatioFC	1.15546	pHLUM
5400	Glucose	OD	0.1507	2.6_sensor
5400	Glucose	GFP	472	2.6_sensor
5400	Glucose	RFP	179	2.6_sensor
5400	Glucose	Ratio	2.63687	2.6_sensor
5400	Glucose	RatioFC	0.997196	2.6_sensor
5400	Glucose	OD	0.1524	2.6_sensor
5400	Glucose	GFP	468	2.6_sensor
5400	Glucose	RFP	176	2.6_sensor
5400	Glucose	Ratio	2.65909	2.6_sensor
5400	Glucose	RatioFC	1.0056	2.6_sensor
5400	Glucose	OD	0.1536	2.6_sensor
5400	Glucose	GFP	473	2.6_sensor
5400	Glucose	RFP	180	2.6_sensor
5400	Glucose	Ratio	2.62778	2.6_sensor
5400	Glucose	RatioFC	0.993757	2.6_sensor
5400	Glucose	OD	0.1595	2.6_sensor
5400	Glucose	GFP	467	2.6_sensor
5400	Glucose	RFP	176	2.6_sensor
5400	Glucose	Ratio	2.65341	2.6_sensor
5400	Glucose	RatioFC	1.00345	2.6_sensor
5400	Pyruvate	OD	0.1518	2.6_sensor
5400	Pyruvate	GFP	409	2.6_sensor
5400	Pyruvate	RFP	190	2.6_sensor
5400	Pyruvate	Ratio	2.15263	2.6_sensor
5400	Pyruvate	RatioFC	0.814069	2.6_sensor
5400	Pyruvate	OD	0.1592	2.6_sensor
5400	Pyruvate	GFP	413	2.6_sensor
5400	Pyruvate	RFP	181	2.6_sensor
5400	Pyruvate	Ratio	2.28177	2.6_sensor
5400	Pyruvate	RatioFC	0.862905	2.6_sensor
5400	Pyruvate	OD	0.1488	2.6_sensor
5400	Pyruvate	GFP	408	2.6_sensor
5400	Pyruvate	RFP	177	2.6_sensor
5400	Pyruvate	Ratio	2.30508	2.6_sensor
5400	Pyruvate	RatioFC	0.871722	2.6_sensor
5400	Pyruvate	OD	0.1483	2.6_sensor
5400	Pyruvate	GFP	410	2.6_sensor
5400	Pyruvate	RFP	180	2.6_sensor
5400	Pyruvate	Ratio	2.27778	2.6_sensor
5400	Pyruvate	RatioFC	0.861396	2.6_sensor
5400	Glucose	OD	0.1647	mNeon_FBPs
5400	Glucose	GFP	482	mNeon_FBPs
5400	Glucose	RFP	105	mNeon_FBPs
5400	Glucose	Ratio	4.59048	mNeon_FBPs
5400	Glucose	RatioFC	1.00507	mNeon_FBPs
5400	Glucose	OD	0.1594	mNeon_FBPs
5400	Glucose	GFP	480	mNeon_FBPs
5400	Glucose	RFP	107	mNeon_FBPs
5400	Glucose	Ratio	4.48598	mNeon_FBPs
5400	Glucose	RatioFC	0.982193	mNeon_FBPs
5400	Glucose	OD	0.1506	mNeon_FBPs
5400	Glucose	GFP	480	mNeon_FBPs
5400	Glucose	RFP	105	mNeon_FBPs
5400	Glucose	Ratio	4.57143	mNeon_FBPs
5400	Glucose	RatioFC	1.0009	mNeon_FBPs
5400	Glucose	OD	0.1553	mNeon_FBPs
5400	Glucose	GFP	476	mNeon_FBPs
5400	Glucose	RFP	103	mNeon_FBPs
5400	Glucose	Ratio	4.62136	mNeon_FBPs
5400	Glucose	RatioFC	1.01183	mNeon_FBPs
5400	Pyruvate	OD	0.1568	mNeon_FBPs
5400	Pyruvate	GFP	410	mNeon_FBPs
5400	Pyruvate	RFP	104	mNeon_FBPs
5400	Pyruvate	Ratio	3.94231	mNeon_FBPs
5400	Pyruvate	RatioFC	0.863157	mNeon_FBPs
5400	Pyruvate	OD	0.1536	mNeon_FBPs
5400	Pyruvate	GFP	414	mNeon_FBPs
5400	Pyruvate	RFP	101	mNeon_FBPs
5400	Pyruvate	Ratio	4.09901	mNeon_FBPs
5400	Pyruvate	RatioFC	0.897467	mNeon_FBPs
5400	Pyruvate	OD	0.1496	mNeon_FBPs
5400	Pyruvate	GFP	414	mNeon_FBPs
5400	Pyruvate	RFP	99	mNeon_FBPs
5400	Pyruvate	Ratio	4.18182	mNeon_FBPs
5400	Pyruvate	RatioFC	0.915597	mNeon_FBPs
5400	Pyruvate	OD	0.1484	mNeon_FBPs
5400	Pyruvate	GFP	415	mNeon_FBPs
5400	Pyruvate	RFP	101	mNeon_FBPs
5400	Pyruvate	Ratio	4.10891	mNeon_FBPs
5400	Pyruvate	RatioFC	0.899635	mNeon_FBPs
5400	Glucose	OD	0.1596	eCitrine_FBPs
5400	Glucose	GFP	466	eCitrine_FBPs
5400	Glucose	RFP	103	eCitrine_FBPs
5400	Glucose	Ratio	4.52427	eCitrine_FBPs
5400	Glucose	RatioFC	0.971667	eCitrine_FBPs
5400	Glucose	OD	0.1503	eCitrine_FBPs
5400	Glucose	GFP	457	eCitrine_FBPs
5400	Glucose	RFP	97	eCitrine_FBPs
5400	Glucose	Ratio	4.71134	eCitrine_FBPs
5400	Glucose	RatioFC	1.01184	eCitrine_FBPs
5400	Glucose	OD	0.1484	eCitrine_FBPs
5400	Glucose	GFP	466	eCitrine_FBPs
5400	Glucose	RFP	100	eCitrine_FBPs
5400	Glucose	Ratio	4.66	eCitrine_FBPs
5400	Glucose	RatioFC	1.00082	eCitrine_FBPs
5400	Glucose	OD	0.1604	eCitrine_FBPs
5400	Glucose	GFP	454	eCitrine_FBPs
5400	Glucose	RFP	96	eCitrine_FBPs
5400	Glucose	Ratio	4.72917	eCitrine_FBPs
5400	Glucose	RatioFC	1.01567	eCitrine_FBPs
5400	Pyruvate	OD	0.1508	eCitrine_FBPs
5400	Pyruvate	GFP	398	eCitrine_FBPs
5400	Pyruvate	RFP	96	eCitrine_FBPs
5400	Pyruvate	Ratio	4.14583	eCitrine_FBPs
5400	Pyruvate	RatioFC	0.890391	eCitrine_FBPs
5400	Pyruvate	OD	0.151	eCitrine_FBPs
5400	Pyruvate	GFP	406	eCitrine_FBPs
5400	Pyruvate	RFP	98	eCitrine_FBPs
5400	Pyruvate	Ratio	4.14286	eCitrine_FBPs
5400	Pyruvate	RatioFC	0.889752	eCitrine_FBPs
5400	Pyruvate	OD	0.149	eCitrine_FBPs
5400	Pyruvate	GFP	399	eCitrine_FBPs
5400	Pyruvate	RFP	95	eCitrine_FBPs
5400	Pyruvate	Ratio	4.2	eCitrine_FBPs
5400	Pyruvate	RatioFC	0.902024	eCitrine_FBPs
5400	Pyruvate	OD	0.1412	eCitrine_FBPs
5400	Pyruvate	GFP	410	eCitrine_FBPs
5400	Pyruvate	RFP	95	eCitrine_FBPs
5400	Pyruvate	Ratio	4.31579	eCitrine_FBPs
5400	Pyruvate	RatioFC	0.926892	eCitrine_FBPs
5400	Glucose	OD	0.1553	mNeon_control
5400	Glucose	GFP	884	mNeon_control
5400	Glucose	RFP	103	mNeon_control
5400	Glucose	Ratio	8.58252	mNeon_control
5400	Glucose	RatioFC	0.996696	mNeon_control
5400	Glucose	OD	0.1562	mNeon_control
5400	Glucose	GFP	934	mNeon_control
5400	Glucose	RFP	111	mNeon_control
5400	Glucose	Ratio	8.41441	mNeon_control
5400	Glucose	RatioFC	0.977174	mNeon_control
5400	Glucose	OD	0.1579	mNeon_control
5400	Glucose	GFP	894	mNeon_control
5400	Glucose	RFP	102	mNeon_control
5400	Glucose	Ratio	8.76471	mNeon_control
5400	Glucose	RatioFC	1.01785	mNeon_control
5400	Glucose	OD	0.1599	mNeon_control
5400	Glucose	GFP	929	mNeon_control
5400	Glucose	RFP	107	mNeon_control
5400	Glucose	Ratio	8.68224	mNeon_control
5400	Glucose	RatioFC	1.00828	mNeon_control
5400	Pyruvate	OD	0.1526	mNeon_control
5400	Pyruvate	GFP	691	mNeon_control
5400	Pyruvate	RFP	92	mNeon_control
5400	Pyruvate	Ratio	7.51087	mNeon_control
5400	Pyruvate	RatioFC	0.872244	mNeon_control
5400	Pyruvate	OD	0.1481	mNeon_control
5400	Pyruvate	GFP	680	mNeon_control
5400	Pyruvate	RFP	92	mNeon_control
5400	Pyruvate	Ratio	7.3913	mNeon_control
5400	Pyruvate	RatioFC	0.858359	mNeon_control
5400	Pyruvate	OD	0.1463	mNeon_control
5400	Pyruvate	GFP	672	mNeon_control
5400	Pyruvate	RFP	89	mNeon_control
5400	Pyruvate	Ratio	7.55056	mNeon_control
5400	Pyruvate	RatioFC	0.876854	mNeon_control
5400	Pyruvate	OD	0.1427	mNeon_control
5400	Pyruvate	GFP	670	mNeon_control
5400	Pyruvate	RFP	90	mNeon_control
5400	Pyruvate	Ratio	7.44444	mNeon_control
5400	Pyruvate	RatioFC	0.86453	mNeon_control
5400	Glucose	OD	0.1605	eCitrine_control
5400	Glucose	GFP	614	eCitrine_control
5400	Glucose	RFP	116	eCitrine_control
5400	Glucose	Ratio	5.2931	eCitrine_control
5400	Glucose	RatioFC	0.997654	eCitrine_control
5400	Glucose	OD	0.1569	eCitrine_control
5400	Glucose	GFP	605	eCitrine_control
5400	Glucose	RFP	110	eCitrine_control
5400	Glucose	Ratio	5.5	eCitrine_control
5400	Glucose	RatioFC	1.03665	eCitrine_control
5400	Glucose	OD	0.1625	eCitrine_control
5400	Glucose	GFP	629	eCitrine_control
5400	Glucose	RFP	124	eCitrine_control
5400	Glucose	Ratio	5.07258	eCitrine_control
5400	Glucose	RatioFC	0.956089	eCitrine_control
5400	Glucose	OD	0.1636	eCitrine_control
5400	Glucose	GFP	616	eCitrine_control
5400	Glucose	RFP	115	eCitrine_control
5400	Glucose	Ratio	5.35652	eCitrine_control
5400	Glucose	RatioFC	1.00961	eCitrine_control
5400	Pyruvate	OD	0.1507	eCitrine_control
5400	Pyruvate	GFP	497	eCitrine_control
5400	Pyruvate	RFP	101	eCitrine_control
5400	Pyruvate	Ratio	4.92079	eCitrine_control
5400	Pyruvate	RatioFC	0.92748	eCitrine_control
5400	Pyruvate	OD	0.1429	eCitrine_control
5400	Pyruvate	GFP	506	eCitrine_control
5400	Pyruvate	RFP	101	eCitrine_control
5400	Pyruvate	Ratio	5.0099	eCitrine_control
5400	Pyruvate	RatioFC	0.944275	eCitrine_control
5400	Pyruvate	OD	0.1454	eCitrine_control
5400	Pyruvate	GFP	505	eCitrine_control
5400	Pyruvate	RFP	100	eCitrine_control
5400	Pyruvate	Ratio	5.05	eCitrine_control
5400	Pyruvate	RatioFC	0.951833	eCitrine_control
5400	Glucose	OD	0.1617	pHLUM
5400	Glucose	GFP	449	pHLUM
5400	Glucose	RFP	27	pHLUM
5400	Glucose	Ratio	16.6296	pHLUM
5400	Glucose	Ratio	0.0601336	pHLUM
5400	Glucose	RatioFC	0.955953	pHLUM
5400	Glucose	RatioFC	1.04506	pHLUM
5400	Glucose	OD	0.1659	pHLUM
5400	Glucose	GFP	446	pHLUM
5400	Glucose	RFP	25	pHLUM
5400	Glucose	Ratio	17.84	pHLUM
5400	Glucose	Ratio	0.0560538	pHLUM
5400	Glucose	RatioFC	1.02553	pHLUM
5400	Glucose	RatioFC	0.97416	pHLUM
5400	Glucose	OD	0.159	pHLUM
5400	Glucose	GFP	446	pHLUM
5400	Glucose	RFP	26	pHLUM
5400	Glucose	Ratio	17.1538	pHLUM
5400	Glucose	Ratio	0.058296	pHLUM
5400	Glucose	RatioFC	0.986087	pHLUM
5400	Glucose	RatioFC	1.01313	pHLUM
5400	Glucose	OD	0.1718	pHLUM
5400	Glucose	GFP	449	pHLUM
5400	Glucose	RFP	25	pHLUM
5400	Glucose	Ratio	17.96	pHLUM
5400	Glucose	Ratio	0.0556793	pHLUM
5400	Glucose	RatioFC	1.03243	pHLUM
5400	Glucose	RatioFC	0.967651	pHLUM
5400	Pyruvate	OD	0.1528	pHLUM
5400	Pyruvate	GFP	386	pHLUM
5400	Pyruvate	RFP	26	pHLUM
5400	Pyruvate	Ratio	14.8462	pHLUM
5400	Pyruvate	Ratio	0.0673575	pHLUM
5400	Pyruvate	RatioFC	0.85343	pHLUM
5400	Pyruvate	RatioFC	1.17061	pHLUM
5400	Pyruvate	OD	0.1557	pHLUM
5400	Pyruvate	GFP	385	pHLUM
5400	Pyruvate	RFP	26	pHLUM
5400	Pyruvate	Ratio	14.8077	pHLUM
5400	Pyruvate	Ratio	0.0675325	pHLUM
5400	Pyruvate	RatioFC	0.851219	pHLUM
5400	Pyruvate	RatioFC	1.17365	pHLUM
5400	Pyruvate	OD	0.1495	pHLUM
5400	Pyruvate	GFP	391	pHLUM
5400	Pyruvate	RFP	25	pHLUM
5400	Pyruvate	Ratio	15.64	pHLUM
5400	Pyruvate	Ratio	0.0639386	pHLUM
5400	Pyruvate	RatioFC	0.899064	pHLUM
5400	Pyruvate	RatioFC	1.11119	pHLUM
5400	Pyruvate	OD	0.1495	pHLUM
5400	Pyruvate	GFP	387	pHLUM
5400	Pyruvate	RFP	26	pHLUM
5400	Pyruvate	Ratio	14.8846	pHLUM
5400	Pyruvate	Ratio	0.0671835	pHLUM
5400	Pyruvate	RatioFC	0.855641	pHLUM
5400	Pyruvate	RatioFC	1.16758	pHLUM
6300	Glucose	OD	0.154	2.6_sensor
6300	Glucose	GFP	477	2.6_sensor
6300	Glucose	RFP	187	2.6_sensor
6300	Glucose	Ratio	2.5508	2.6_sensor
6300	Glucose	RatioFC	0.998939	2.6_sensor
6300	Glucose	OD	0.1556	2.6_sensor
6300	Glucose	GFP	473	2.6_sensor
6300	Glucose	RFP	182	2.6_sensor
6300	Glucose	Ratio	2.5989	2.6_sensor
6300	Glucose	RatioFC	1.01778	2.6_sensor
6300	Glucose	OD	0.1563	2.6_sensor
6300	Glucose	GFP	473	2.6_sensor
6300	Glucose	RFP	188	2.6_sensor
6300	Glucose	Ratio	2.51596	2.6_sensor
6300	Glucose	RatioFC	0.985293	2.6_sensor
6300	Glucose	OD	0.1619	2.6_sensor
6300	Glucose	GFP	474	2.6_sensor
6300	Glucose	RFP	186	2.6_sensor
6300	Glucose	Ratio	2.54839	2.6_sensor
6300	Glucose	RatioFC	0.997993	2.6_sensor
6300	Pyruvate	OD	0.1516	2.6_sensor
6300	Pyruvate	GFP	411	2.6_sensor
6300	Pyruvate	RFP	196	2.6_sensor
6300	Pyruvate	Ratio	2.09694	2.6_sensor
6300	Pyruvate	RatioFC	0.821198	2.6_sensor
6300	Pyruvate	OD	0.1594	2.6_sensor
6300	Pyruvate	GFP	413	2.6_sensor
6300	Pyruvate	RFP	182	2.6_sensor
6300	Pyruvate	Ratio	2.26923	2.6_sensor
6300	Pyruvate	RatioFC	0.888671	2.6_sensor
6300	Pyruvate	OD	0.1478	2.6_sensor
6300	Pyruvate	GFP	409	2.6_sensor
6300	Pyruvate	RFP	184	2.6_sensor
6300	Pyruvate	Ratio	2.22283	2.6_sensor
6300	Pyruvate	RatioFC	0.870498	2.6_sensor
6300	Pyruvate	OD	0.1478	2.6_sensor
6300	Pyruvate	GFP	409	2.6_sensor
6300	Pyruvate	RFP	185	2.6_sensor
6300	Pyruvate	Ratio	2.21081	2.6_sensor
6300	Pyruvate	RatioFC	0.865792	2.6_sensor
6300	Glucose	OD	0.1646	mNeon_FBPs
6300	Glucose	GFP	484	mNeon_FBPs
6300	Glucose	RFP	110	mNeon_FBPs
6300	Glucose	Ratio	4.4	mNeon_FBPs
6300	Glucose	RatioFC	0.99575	mNeon_FBPs
6300	Glucose	OD	0.161	mNeon_FBPs
6300	Glucose	GFP	480	mNeon_FBPs
6300	Glucose	RFP	110	mNeon_FBPs
6300	Glucose	Ratio	4.36364	mNeon_FBPs
6300	Glucose	RatioFC	0.987521	mNeon_FBPs
6300	Glucose	OD	0.153	mNeon_FBPs
6300	Glucose	GFP	483	mNeon_FBPs
6300	Glucose	RFP	108	mNeon_FBPs
6300	Glucose	Ratio	4.47222	mNeon_FBPs
6300	Glucose	RatioFC	1.01209	mNeon_FBPs
6300	Glucose	OD	0.1563	mNeon_FBPs
6300	Glucose	GFP	475	mNeon_FBPs
6300	Glucose	RFP	107	mNeon_FBPs
6300	Glucose	Ratio	4.43925	mNeon_FBPs
6300	Glucose	RatioFC	1.00463	mNeon_FBPs
6300	Pyruvate	OD	0.1567	mNeon_FBPs
6300	Pyruvate	GFP	410	mNeon_FBPs
6300	Pyruvate	RFP	105	mNeon_FBPs
6300	Pyruvate	Ratio	3.90476	mNeon_FBPs
6300	Pyruvate	RatioFC	0.883675	mNeon_FBPs
6300	Pyruvate	OD	0.1524	mNeon_FBPs
6300	Pyruvate	GFP	412	mNeon_FBPs
6300	Pyruvate	RFP	101	mNeon_FBPs
6300	Pyruvate	Ratio	4.07921	mNeon_FBPs
6300	Pyruvate	RatioFC	0.923153	mNeon_FBPs
6300	Pyruvate	OD	0.1499	mNeon_FBPs
6300	Pyruvate	GFP	410	mNeon_FBPs
6300	Pyruvate	RFP	101	mNeon_FBPs
6300	Pyruvate	Ratio	4.05941	mNeon_FBPs
6300	Pyruvate	RatioFC	0.918672	mNeon_FBPs
6300	Pyruvate	OD	0.1468	mNeon_FBPs
6300	Pyruvate	GFP	414	mNeon_FBPs
6300	Pyruvate	RFP	103	mNeon_FBPs
6300	Pyruvate	Ratio	4.01942	mNeon_FBPs
6300	Pyruvate	RatioFC	0.909622	mNeon_FBPs
6300	Glucose	OD	0.1636	eCitrine_FBPs
6300	Glucose	GFP	469	eCitrine_FBPs
6300	Glucose	RFP	106	eCitrine_FBPs
6300	Glucose	Ratio	4.42453	eCitrine_FBPs
6300	Glucose	RatioFC	0.977128	eCitrine_FBPs
6300	Glucose	OD	0.1522	eCitrine_FBPs
6300	Glucose	GFP	460	eCitrine_FBPs
6300	Glucose	RFP	101	eCitrine_FBPs
6300	Glucose	Ratio	4.55446	eCitrine_FBPs
6300	Glucose	RatioFC	1.00582	eCitrine_FBPs
6300	Glucose	OD	0.1517	eCitrine_FBPs
6300	Glucose	GFP	469	eCitrine_FBPs
6300	Glucose	RFP	103	eCitrine_FBPs
6300	Glucose	Ratio	4.5534	eCitrine_FBPs
6300	Glucose	RatioFC	1.00559	eCitrine_FBPs
6300	Glucose	OD	0.1609	eCitrine_FBPs
6300	Glucose	GFP	458	eCitrine_FBPs
6300	Glucose	RFP	100	eCitrine_FBPs
6300	Glucose	Ratio	4.58	eCitrine_FBPs
6300	Glucose	RatioFC	1.01146	eCitrine_FBPs
6300	Pyruvate	OD	0.1505	eCitrine_FBPs
6300	Pyruvate	GFP	397	eCitrine_FBPs
6300	Pyruvate	RFP	96	eCitrine_FBPs
6300	Pyruvate	Ratio	4.13542	eCitrine_FBPs
6300	Pyruvate	RatioFC	0.913279	eCitrine_FBPs
6300	Pyruvate	OD	0.1509	eCitrine_FBPs
6300	Pyruvate	GFP	409	eCitrine_FBPs
6300	Pyruvate	RFP	100	eCitrine_FBPs
6300	Pyruvate	Ratio	4.09	eCitrine_FBPs
6300	Pyruvate	RatioFC	0.90325	eCitrine_FBPs
6300	Pyruvate	OD	0.1482	eCitrine_FBPs
6300	Pyruvate	GFP	399	eCitrine_FBPs
6300	Pyruvate	RFP	98	eCitrine_FBPs
6300	Pyruvate	Ratio	4.07143	eCitrine_FBPs
6300	Pyruvate	RatioFC	0.899148	eCitrine_FBPs
6300	Pyruvate	OD	0.1423	eCitrine_FBPs
6300	Pyruvate	GFP	406	eCitrine_FBPs
6300	Pyruvate	RFP	94	eCitrine_FBPs
6300	Pyruvate	Ratio	4.31915	eCitrine_FBPs
6300	Pyruvate	RatioFC	0.953856	eCitrine_FBPs
6300	Glucose	OD	0.1578	mNeon_control
6300	Glucose	GFP	914	mNeon_control
6300	Glucose	RFP	107	mNeon_control
6300	Glucose	Ratio	8.54206	mNeon_control
6300	Glucose	RatioFC	0.987285	mNeon_control
6300	Glucose	OD	0.1592	mNeon_control
6300	Glucose	GFP	970	mNeon_control
6300	Glucose	RFP	112	mNeon_control
6300	Glucose	Ratio	8.66071	mNeon_control
6300	Glucose	RatioFC	1.001	mNeon_control
6300	Glucose	OD	0.1581	mNeon_control
6300	Glucose	GFP	926	mNeon_control
6300	Glucose	RFP	106	mNeon_control
6300	Glucose	Ratio	8.73585	mNeon_control
6300	Glucose	RatioFC	1.00968	mNeon_control
6300	Glucose	OD	0.1625	mNeon_control
6300	Glucose	GFP	971	mNeon_control
6300	Glucose	RFP	112	mNeon_control
6300	Glucose	Ratio	8.66964	mNeon_control
6300	Glucose	RatioFC	1.00203	mNeon_control
6300	Pyruvate	OD	0.1515	mNeon_control
6300	Pyruvate	GFP	689	mNeon_control
6300	Pyruvate	RFP	95	mNeon_control
6300	Pyruvate	Ratio	7.25263	mNeon_control
6300	Pyruvate	RatioFC	0.838254	mNeon_control
6300	Pyruvate	OD	0.148	mNeon_control
6300	Pyruvate	GFP	675	mNeon_control
6300	Pyruvate	RFP	93	mNeon_control
6300	Pyruvate	Ratio	7.25806	mNeon_control
6300	Pyruvate	RatioFC	0.838882	mNeon_control
6300	Pyruvate	OD	0.1457	mNeon_control
6300	Pyruvate	GFP	668	mNeon_control
6300	Pyruvate	RFP	91	mNeon_control
6300	Pyruvate	Ratio	7.34066	mNeon_control
6300	Pyruvate	RatioFC	0.848429	mNeon_control
6300	Pyruvate	OD	0.1426	mNeon_control
6300	Pyruvate	GFP	669	mNeon_control
6300	Pyruvate	RFP	92	mNeon_control
6300	Pyruvate	Ratio	7.27174	mNeon_control
6300	Pyruvate	RatioFC	0.840463	mNeon_control
6300	Glucose	OD	0.1628	eCitrine_control
6300	Glucose	GFP	629	eCitrine_control
6300	Glucose	RFP	119	eCitrine_control
6300	Glucose	Ratio	5.28571	eCitrine_control
6300	Glucose	RatioFC	1.00763	eCitrine_control
6300	Glucose	OD	0.1591	eCitrine_control
6300	Glucose	GFP	622	eCitrine_control
6300	Glucose	RFP	117	eCitrine_control
6300	Glucose	Ratio	5.31624	eCitrine_control
6300	Glucose	RatioFC	1.01345	eCitrine_control
6300	Glucose	OD	0.1659	eCitrine_control
6300	Glucose	GFP	646	eCitrine_control
6300	Glucose	RFP	127	eCitrine_control
6300	Glucose	Ratio	5.08661	eCitrine_control
6300	Glucose	RatioFC	0.969678	eCitrine_control
6300	Glucose	OD	0.1656	eCitrine_control
6300	Glucose	GFP	630	eCitrine_control
6300	Glucose	RFP	119	eCitrine_control
6300	Glucose	Ratio	5.29412	eCitrine_control
6300	Glucose	RatioFC	1.00924	eCitrine_control
6300	Pyruvate	OD	0.1504	eCitrine_control
6300	Pyruvate	GFP	498	eCitrine_control
6300	Pyruvate	RFP	102	eCitrine_control
6300	Pyruvate	Ratio	4.88235	eCitrine_control
6300	Pyruvate	RatioFC	0.930739	eCitrine_control
6300	Pyruvate	OD	0.1429	eCitrine_control
6300	Pyruvate	GFP	507	eCitrine_control
6300	Pyruvate	RFP	102	eCitrine_control
6300	Pyruvate	Ratio	4.97059	eCitrine_control
6300	Pyruvate	RatioFC	0.94756	eCitrine_control
6300	Pyruvate	OD	0.1464	eCitrine_control
6300	Pyruvate	GFP	508	eCitrine_control
6300	Pyruvate	RFP	102	eCitrine_control
6300	Pyruvate	Ratio	4.98039	eCitrine_control
6300	Pyruvate	RatioFC	0.949429	eCitrine_control
6300	Glucose	OD	0.1643	pHLUM
6300	Glucose	GFP	450	pHLUM
6300	Glucose	RFP	26	pHLUM
6300	Glucose	Ratio	17.3077	pHLUM
6300	Glucose	Ratio	0.0577778	pHLUM
6300	Glucose	RatioFC	0.996653	pHLUM
6300	Glucose	RatioFC	1.00248	pHLUM
6300	Glucose	OD	0.1701	pHLUM
6300	Glucose	GFP	445	pHLUM
6300	Glucose	RFP	25	pHLUM
6300	Glucose	Ratio	17.8	pHLUM
6300	Glucose	Ratio	0.0561798	pHLUM
6300	Glucose	RatioFC	1.025	pHLUM
6300	Glucose	RatioFC	0.974751	pHLUM
6300	Glucose	OD	0.1627	pHLUM
6300	Glucose	GFP	445	pHLUM
6300	Glucose	RFP	25	pHLUM
6300	Glucose	Ratio	17.8	pHLUM
6300	Glucose	Ratio	0.0561798	pHLUM
6300	Glucose	RatioFC	1.025	pHLUM
6300	Glucose	RatioFC	0.974751	pHLUM
6300	Glucose	OD	0.1751	pHLUM
6300	Glucose	GFP	447	pHLUM
6300	Glucose	RFP	27	pHLUM
6300	Glucose	Ratio	16.5556	pHLUM
6300	Glucose	Ratio	0.0604027	pHLUM
6300	Glucose	RatioFC	0.953342	pHLUM
6300	Glucose	RatioFC	1.04802	pHLUM
6300	Pyruvate	OD	0.1527	pHLUM
6300	Pyruvate	GFP	385	pHLUM
6300	Pyruvate	RFP	26	pHLUM
6300	Pyruvate	Ratio	14.8077	pHLUM
6300	Pyruvate	Ratio	0.0675325	pHLUM
6300	Pyruvate	RatioFC	0.852692	pHLUM
6300	Pyruvate	RatioFC	1.17173	pHLUM
6300	Pyruvate	OD	0.1533	pHLUM
6300	Pyruvate	GFP	388	pHLUM
6300	Pyruvate	RFP	25	pHLUM
6300	Pyruvate	Ratio	15.52	pHLUM
6300	Pyruvate	Ratio	0.064433	pHLUM
6300	Pyruvate	RatioFC	0.89371	pHLUM
6300	Pyruvate	RatioFC	1.11795	pHLUM
6300	Pyruvate	OD	0.149	pHLUM
6300	Pyruvate	GFP	395	pHLUM
6300	Pyruvate	RFP	26	pHLUM
[truncated: 9,658 more rows]

## Sheet: Figure 2e
F.2e	change in pGPD2-sensing signal of WT vs KO strains.
	.xlsx file from 3 separate microplate reader experimental runs imported to R for data formatting and processing. Wells were matched to corresponding strains and conditions using key, with raw fluorescence values of interests at mid-exponential phase (OD~0.5, determined from analysis of growth curves) being extracted and signal ratio between reporter and control calculated (Ratio). RatioFC refers …
Strain	Variant	Signal_Type	Values	Replicate
WT	mNeon	OD600	0.4993	#1
WT	mNeon	BFP	75	#1
WT	mNeon	GFP	606	#1
WT	mNeon	RFP	622	#1
WT	mNeon	Ratio	0.974277	#1
WT	eCitrine	OD600	0.4295	#1
WT	eCitrine	BFP	76	#1
WT	eCitrine	GFP	365	#1
WT	eCitrine	RFP	472	#1
WT	eCitrine	Ratio	0.773305	#1
WT	mScarletI	OD600	0.5423	#1
WT	mScarletI	BFP	72	#1
WT	mScarletI	GFP	3042	#1
WT	mScarletI	RFP	34	#1
WT	mScarletI	Ratio	0.0111769	#1
WT	mNeon	OD600	0.5423	#1
WT	mNeon	BFP	73	#1
WT	mNeon	GFP	609	#1
WT	mNeon	RFP	648	#1
WT	mNeon	Ratio	0.939815	#1
WT	eCitrine	OD600	0.4553	#1
WT	eCitrine	BFP	74	#1
WT	eCitrine	GFP	364	#1
WT	eCitrine	RFP	485	#1
WT	eCitrine	Ratio	0.750515	#1
WT	mScarletI	OD600	0.5009	#1
WT	mScarletI	BFP	72	#1
WT	mScarletI	GFP	2808	#1
WT	mScarletI	RFP	32	#1
WT	mScarletI	Ratio	0.011396	#1
WT	mNeon	OD600	0.7313	#1
WT	mNeon	BFP	73	#1
WT	mNeon	GFP	746	#1
WT	mNeon	RFP	916	#1
WT	mNeon	Ratio	0.81441	#1
WT	eCitrine	OD600	0.4638	#1
WT	eCitrine	BFP	75	#1
WT	eCitrine	GFP	367	#1
WT	eCitrine	RFP	496	#1
WT	eCitrine	Ratio	0.739919	#1
WT	mScarletI	OD600	0.5314	#1
WT	mScarletI	BFP	72	#1
WT	mScarletI	GFP	2930	#1
WT	mScarletI	RFP	34	#1
WT	mScarletI	Ratio	0.0116041	#1
WT	mNeon	OD600	0.5449	#1
WT	mNeon	BFP	74	#1
WT	mNeon	GFP	624	#1
WT	mNeon	RFP	649	#1
WT	mNeon	Ratio	0.961479	#1
WT	eCitrine	OD600	0.4966	#1
WT	eCitrine	BFP	84	#1
WT	eCitrine	GFP	381	#1
WT	eCitrine	RFP	549	#1
WT	eCitrine	Ratio	0.693989	#1
WT	mScarletI	OD600	0.5311	#1
WT	mScarletI	BFP	73	#1
WT	mScarletI	GFP	2920	#1
WT	mScarletI	RFP	35	#1
WT	mScarletI	Ratio	0.0119863	#1
WT	mNeon	OD600	0.5428	#1
WT	mNeon	BFP	74	#1
WT	mNeon	GFP	610	#1
WT	mNeon	RFP	633	#1
WT	mNeon	Ratio	0.963665	#1
WT	eCitrine	OD600	0.5107	#1
WT	eCitrine	BFP	74	#1
WT	eCitrine	GFP	389	#1
WT	eCitrine	RFP	564	#1
WT	eCitrine	Ratio	0.689716	#1
WT	mScarletI	OD600	0.5339	#1
WT	mScarletI	BFP	71	#1
WT	mScarletI	GFP	2914	#1
WT	mScarletI	RFP	33	#1
WT	mScarletI	Ratio	0.0113246	#1
WT	mNeon	OD600	0.54	#1
WT	mNeon	BFP	172	#1
WT	mNeon	GFP	604	#1
WT	mNeon	RFP	626	#1
WT	mNeon	Ratio	0.964856	#1
WT	eCitrine	OD600	0.5021	#1
WT	eCitrine	BFP	74	#1
WT	eCitrine	GFP	382	#1
WT	eCitrine	RFP	546	#1
WT	eCitrine	Ratio	0.699634	#1
WT	mScarletI	OD600	0.5518	#1
WT	mScarletI	BFP	72	#1
WT	mScarletI	GFP	2963	#1
WT	mScarletI	RFP	33	#1
WT	mScarletI	Ratio	0.0111374	#1
WT	mNeon	OD600	0.5429	#1
WT	mNeon	BFP	73	#1
WT	mNeon	GFP	606	#1
WT	mNeon	RFP	631	#1
WT	mNeon	Ratio	0.96038	#1
WT	eCitrine	OD600	0.5241	#1
WT	eCitrine	BFP	78	#1
WT	eCitrine	GFP	384	#1
WT	eCitrine	RFP	582	#1
WT	eCitrine	Ratio	0.659794	#1
WT	mScarletI	OD600	0.5471	#1
WT	mScarletI	BFP	72	#1
WT	mScarletI	GFP	2881	#1
WT	mScarletI	RFP	35	#1
WT	mScarletI	Ratio	0.0121486	#1
WT	mNeon	OD600	0.4819	#1
WT	mNeon	BFP	71	#1
WT	mNeon	GFP	569	#1
WT	mNeon	RFP	536	#1
WT	mNeon	Ratio	1.06157	#1
WT	eCitrine	OD600	0.55	#1
WT	eCitrine	BFP	72	#1
WT	eCitrine	GFP	384	#1
WT	eCitrine	RFP	599	#1
WT	eCitrine	Ratio	0.641068	#1
WT	mScarletI	OD600	0.5549	#1
WT	mScarletI	BFP	96	#1
WT	mScarletI	GFP	2958	#1
WT	mScarletI	RFP	35	#1
WT	mScarletI	Ratio	0.0118323	#1
WT	mTagBFP2	OD600	0.4629	#1
WT	mTagBFP2	BFP	78	#1
WT	mTagBFP2	GFP	343	#1
WT	mTagBFP2	RFP	534	#1
WT	mTagBFP2	Ratio	0.146067	#1
WT	mTagBFP2	OD600	0.537	#1
WT	mTagBFP2	BFP	77	#1
WT	mTagBFP2	GFP	364	#1
WT	mTagBFP2	RFP	633	#1
WT	mTagBFP2	Ratio	0.121643	#1
WT	mTagBFP2	OD600	0.5515	#1
WT	mTagBFP2	BFP	77	#1
WT	mTagBFP2	GFP	359	#1
WT	mTagBFP2	RFP	648	#1
WT	mTagBFP2	Ratio	0.118827	#1
WT	mTagBFP2	OD600	0.5324	#1
WT	mTagBFP2	BFP	77	#1
WT	mTagBFP2	GFP	349	#1
WT	mTagBFP2	RFP	600	#1
WT	mTagBFP2	Ratio	0.128333	#1
WT	mTagBFP2	OD600	0.4902	#1
WT	mTagBFP2	BFP	77	#1
WT	mTagBFP2	GFP	343	#1
WT	mTagBFP2	RFP	549	#1
WT	mTagBFP2	Ratio	0.140255	#1
WT	mTagBFP2	OD600	0.5514	#1
WT	mTagBFP2	BFP	78	#1
WT	mTagBFP2	GFP	353	#1
WT	mTagBFP2	RFP	631	#1
WT	mTagBFP2	Ratio	0.123613	#1
WT	mTagBFP2	OD600	0.593	#1
WT	mTagBFP2	BFP	77	#1
WT	mTagBFP2	GFP	367	#1
WT	mTagBFP2	RFP	701	#1
WT	mTagBFP2	Ratio	0.109843	#1
WT	mTagBFP2	OD600	0.6171	#1
WT	mTagBFP2	BFP	76	#1
WT	mTagBFP2	GFP	381	#1
WT	mTagBFP2	RFP	753	#1
WT	mTagBFP2	Ratio	0.10093	#1
KO	mNeon	OD600	0.4706	#1
KO	mNeon	BFP	75	#1
KO	mNeon	GFP	928	#1
KO	mNeon	RFP	760	#1
KO	mNeon	Ratio	1.22105	#1
KO	mScarletI	OD600	0.509	#1
KO	mScarletI	BFP	73	#1
KO	mScarletI	GFP	3040	#1
KO	mScarletI	RFP	38	#1
KO	mScarletI	Ratio	0.0125	#1
KO	mNeon	OD600	0.4779	#1
KO	mNeon	BFP	73	#1
KO	mNeon	GFP	932	#1
KO	mNeon	RFP	774	#1
KO	mNeon	Ratio	1.20413	#1
KO	mScarletI	OD600	0.6409	#1
KO	mScarletI	BFP	73	#1
KO	mScarletI	GFP	3901	#1
KO	mScarletI	RFP	43	#1
KO	mScarletI	Ratio	0.0110228	#1
KO	mNeon	OD600	0.4948	#1
KO	mNeon	BFP	74	#1
KO	mNeon	GFP	960	#1
KO	mNeon	RFP	812	#1
KO	mNeon	Ratio	1.18227	#1
KO	mScarletI	OD600	0.5078	#1
KO	mScarletI	BFP	71	#1
KO	mScarletI	GFP	3005	#1
KO	mScarletI	RFP	38	#1
KO	mScarletI	Ratio	0.0126456	#1
KO	mNeon	OD600	0.5116	#1
KO	mNeon	BFP	72	#1
KO	mNeon	GFP	972	#1
KO	mNeon	RFP	822	#1
KO	mNeon	Ratio	1.18248	#1
KO	mScarletI	OD600	0.503	#1
KO	mScarletI	BFP	73	#1
KO	mScarletI	GFP	3066	#1
KO	mScarletI	RFP	38	#1
KO	mScarletI	Ratio	0.012394	#1
KO	mNeon	OD600	0.5655	#1
KO	mNeon	BFP	72	#1
KO	mNeon	GFP	1045	#1
KO	mNeon	RFP	939	#1
KO	mNeon	Ratio	1.11289	#1
KO	mScarletI	OD600	0.5271	#1
KO	mScarletI	BFP	82	#1
KO	mScarletI	GFP	3206	#1
KO	mScarletI	RFP	40	#1
KO	mScarletI	Ratio	0.0124766	#1
KO	mNeon	OD600	0.5423	#1
KO	mNeon	BFP	76	#1
KO	mNeon	GFP	999	#1
KO	mNeon	RFP	884	#1
KO	mNeon	Ratio	1.13009	#1
KO	mScarletI	OD600	0.4886	#1
KO	mScarletI	BFP	74	#1
KO	mScarletI	GFP	2955	#1
KO	mScarletI	RFP	38	#1
KO	mScarletI	Ratio	0.0128596	#1
KO	mNeon	OD600	0.5552	#1
KO	mNeon	BFP	71	#1
KO	mNeon	GFP	1031	#1
KO	mNeon	RFP	928	#1
KO	mNeon	Ratio	1.11099	#1
KO	mScarletI	OD600	0.462	#1
KO	mScarletI	BFP	73	#1
KO	mScarletI	GFP	2798	#1
KO	mScarletI	RFP	37	#1
KO	mScarletI	Ratio	0.0132237	#1
KO	mNeon	OD600	0.5386	#1
KO	mNeon	BFP	75	#1
KO	mNeon	GFP	1012	#1
KO	mNeon	RFP	892	#1
KO	mNeon	Ratio	1.13453	#1
KO	mScarletI	OD600	0.4482	#1
KO	mScarletI	BFP	74	#1
KO	mScarletI	GFP	2717	#1
KO	mScarletI	RFP	36	#1
KO	mScarletI	Ratio	0.0132499	#1
KO	mTagBFP2	OD600	0.4971	#1
KO	mTagBFP2	BFP	78	#1
KO	mTagBFP2	GFP	351	#1
KO	mTagBFP2	RFP	809	#1
KO	mTagBFP2	Ratio	0.0964153	#1
KO	eCitrine	OD600	0.4293	#1
KO	eCitrine	BFP	76	#1
KO	eCitrine	GFP	408	#1
KO	eCitrine	RFP	717	#1
KO	eCitrine	Ratio	0.569038	#1
KO	mTagBFP2	OD600	0.4498	#1
KO	mTagBFP2	BFP	80	#1
KO	mTagBFP2	GFP	348	#1
KO	mTagBFP2	RFP	728	#1
KO	mTagBFP2	Ratio	0.10989	#1
KO	eCitrine	OD600	0.5011	#1
KO	eCitrine	BFP	76	#1
KO	eCitrine	GFP	430	#1
KO	eCitrine	RFP	874	#1
KO	eCitrine	Ratio	0.491991	#1
KO	mTagBFP2	OD600	0.5692	#1
KO	mTagBFP2	BFP	79	#1
KO	mTagBFP2	GFP	366	#1
KO	mTagBFP2	RFP	959	#1
KO	mTagBFP2	Ratio	0.0823775	#1
KO	eCitrine	OD600	0.5524	#1
KO	eCitrine	BFP	74	#1
KO	eCitrine	GFP	438	#1
KO	eCitrine	RFP	950	#1
KO	eCitrine	Ratio	0.461053	#1
KO	mTagBFP2	OD600	0.7359	#1
KO	mTagBFP2	BFP	80	#1
KO	mTagBFP2	GFP	398	#1
KO	mTagBFP2	RFP	1206	#1
KO	mTagBFP2	Ratio	0.066335	#1
KO	eCitrine	OD600	0.5776	#1
KO	eCitrine	BFP	73	#1
KO	eCitrine	GFP	447	#1
KO	eCitrine	RFP	1011	#1
KO	eCitrine	Ratio	0.442136	#1
KO	mTagBFP2	OD600	0.7383	#1
KO	mTagBFP2	BFP	79	#1
KO	mTagBFP2	GFP	397	#1
KO	mTagBFP2	RFP	1219	#1
KO	mTagBFP2	Ratio	0.0648072	#1
KO	eCitrine	OD600	0.5163	#1
KO	eCitrine	BFP	73	#1
KO	eCitrine	GFP	417	#1
KO	eCitrine	RFP	875	#1
KO	eCitrine	Ratio	0.476571	#1
KO	mTagBFP2	OD600	0.7421	#1
KO	mTagBFP2	BFP	80	#1
KO	mTagBFP2	GFP	396	#1
KO	mTagBFP2	RFP	1215	#1
KO	mTagBFP2	Ratio	0.0658436	#1
KO	eCitrine	OD600	0.5586	#1
KO	eCitrine	BFP	82	#1
KO	eCitrine	GFP	434	#1
KO	eCitrine	RFP	968	#1
KO	eCitrine	Ratio	0.448347	#1
KO	mTagBFP2	OD600	0.7445	#1
KO	mTagBFP2	BFP	80	#1
KO	mTagBFP2	GFP	403	#1
KO	mTagBFP2	RFP	1252	#1
KO	mTagBFP2	Ratio	0.0638978	#1
KO	eCitrine	OD600	0.5659	#1
KO	eCitrine	BFP	72	#1
KO	eCitrine	GFP	431	#1
KO	eCitrine	RFP	973	#1
KO	eCitrine	Ratio	0.44296	#1
KO	mTagBFP2	OD600	0.7293	#1
KO	mTagBFP2	BFP	79	#1
KO	mTagBFP2	GFP	391	#1
KO	mTagBFP2	RFP	1206	#1
KO	mTagBFP2	Ratio	0.0655058	#1
KO	eCitrine	OD600	0.5826	#1
KO	eCitrine	BFP	71	#1
KO	eCitrine	GFP	439	#1
KO	eCitrine	RFP	1007	#1
KO	eCitrine	Ratio	0.435948	#1
KO	eCitrine	RatioFC	0.653056	#1
WT	eCitrine	RatioFC	1.04806	#1
WT	eCitrine	RatioFC	0.934562	#1
WT	eCitrine	RatioFC	0.908038	#1
WT	eCitrine	RatioFC	0.976945	#1
WT	eCitrine	RatioFC	1.06306	#1
WT	eCitrine	RatioFC	1.09534	#1
KO	eCitrine	RatioFC	0.635059	#1
KO	eCitrine	RatioFC	0.696878	#1
WT	eCitrine	RatioFC	0.982998	#1
KO	eCitrine	RatioFC	0.626262	#1
KO	eCitrine	RatioFC	0.617497	#1
KO	eCitrine	RatioFC	0.675037	#1
KO	eCitrine	RatioFC	0.806011	#1
WT	eCitrine	RatioFC	0.990993	#1
KO	eCitrine	RatioFC	0.627429	#1
WT	mNeon	RatioFC	1.00901	#1
KO	mNeon	RatioFC	1.2608	#1
KO	mNeon	RatioFC	1.2379	#1
KO	mNeon	RatioFC	1.18327	#1
KO	mNeon	RatioFC	1.16526	#1
WT	mNeon	RatioFC	1.00557	#1
KO	mNeon	RatioFC	1.16327	#1
WT	mNeon	RatioFC	1.01026	#1
KO	mNeon	RatioFC	1.27851	#1
WT	mNeon	RatioFC	1.00673	#1
WT	mNeon	RatioFC	1.02012	#1
KO	mNeon	RatioFC	1.23813	#1
WT	mNeon	RatioFC	0.984041	#1
KO	mNeon	RatioFC	1.18792	#1
WT	mNeon	RatioFC	1.11152	#1
WT	mNeon	RatioFC	0.852736	#1
KO	mScarletI	RatioFC	1.07984	#1
WT	mScarletI	RatioFC	0.965539	#1
WT	mScarletI	RatioFC	1.03546	#1
WT	mScarletI	RatioFC	0.962127	#1
WT	mScarletI	RatioFC	0.984471	#1
KO	mScarletI	RatioFC	1.09242	#1
WT	mScarletI	RatioFC	1.04948	#1
KO	mScarletI	RatioFC	1.1109	#1
KO	mScarletI	RatioFC	1.07782	#1
KO	mScarletI	RatioFC	1.07068	#1
KO	mScarletI	RatioFC	0.952232	#1
WT	mScarletI	RatioFC	1.00245	#1
WT	mScarletI	RatioFC	1.02216	#1
WT	mScarletI	RatioFC	0.978306	#1
KO	mScarletI	RatioFC	1.14236	#1
KO	mScarletI	RatioFC	1.14462	#1
WT	mTagBFP2	RatioFC	0.983458	#1
KO	mTagBFP2	RatioFC	0.532332	#1
KO	mTagBFP2	RatioFC	0.523953	#1
KO	mTagBFP2	RatioFC	0.529601	#1
KO	mTagBFP2	RatioFC	0.5166	#1
WT	mTagBFP2	RatioFC	1.13393	#1
WT	mTagBFP2	RatioFC	1.03755	#1
KO	mTagBFP2	RatioFC	0.666005	#1
WT	mTagBFP2	RatioFC	0.888059	#1
KO	mTagBFP2	RatioFC	0.888439	#1
KO	mTagBFP2	RatioFC	0.779498	#1
WT	mTagBFP2	RatioFC	1.18092	#1
WT	mTagBFP2	RatioFC	0.999388	#1
WT	mTagBFP2	RatioFC	0.960693	#1
WT	mTagBFP2	RatioFC	0.815995	#1
KO	mTagBFP2	RatioFC	0.536305	#1
WT	mTagBFP2	OD600	0.4703	#2
WT	mTagBFP2	BFP	1132	#2
WT	mTagBFP2	GFP	434	#2
WT	mTagBFP2	RFP	550	#2
WT	mTagBFP2	Ratio	2.05818	#2
WT	mNeon	OD600	0.4812	#2
WT	mNeon	BFP	1090	#2
WT	mNeon	GFP	799	#2
WT	mNeon	RFP	565	#2
WT	mNeon	Ratio	1.41416	#2
WT	mTagBFP2	OD600	0.4994	#2
WT	mTagBFP2	BFP	1120	#2
WT	mTagBFP2	GFP	437	#2
WT	mTagBFP2	RFP	561	#2
WT	mTagBFP2	Ratio	1.99643	#2
WT	mNeon	OD600	0.4541	#2
WT	mNeon	BFP	1388	#2
WT	mNeon	GFP	750	#2
WT	mNeon	RFP	507	#2
WT	mNeon	Ratio	1.47929	#2
WT	mTagBFP2	OD600	0.4979	#2
WT	mTagBFP2	BFP	1127	#2
WT	mTagBFP2	GFP	440	#2
WT	mTagBFP2	RFP	579	#2
WT	mTagBFP2	Ratio	1.94646	#2
WT	mNeon	OD600	0.4518	#2
WT	mNeon	BFP	1506	#2
WT	mNeon	GFP	765	#2
WT	mNeon	RFP	505	#2
WT	mNeon	Ratio	1.51485	#2
WT	mTagBFP2	OD600	0.4545	#2
WT	mTagBFP2	BFP	1118	#2
WT	mTagBFP2	GFP	417	#2
WT	mTagBFP2	RFP	505	#2
WT	mTagBFP2	Ratio	2.21386	#2
WT	mNeon	OD600	0.4774	#2
WT	mNeon	BFP	1076	#2
WT	mNeon	GFP	787	#2
WT	mNeon	RFP	542	#2
WT	mNeon	Ratio	1.45203	#2
WT	mTagBFP2	OD600	0.4693	#2
WT	mTagBFP2	BFP	1791	#2
WT	mTagBFP2	GFP	419	#2
WT	mTagBFP2	RFP	525	#2
WT	mTagBFP2	Ratio	3.41143	#2
WT	mNeon	OD600	0.4606	#2
WT	mNeon	BFP	1126	#2
WT	mNeon	GFP	795	#2
WT	mNeon	RFP	534	#2
WT	mNeon	Ratio	1.48876	#2
WT	mTagBFP2	OD600	0.4978	#2
WT	mTagBFP2	BFP	1167	#2
WT	mTagBFP2	GFP	434	#2
WT	mTagBFP2	RFP	563	#2
WT	mTagBFP2	Ratio	2.07282	#2
WT	mNeon	OD600	0.4453	#2
WT	mNeon	BFP	1099	#2
WT	mNeon	GFP	759	#2
WT	mNeon	RFP	502	#2
WT	mNeon	Ratio	1.51195	#2
WT	mTagBFP2	OD600	0.4945	#2
WT	mTagBFP2	BFP	1737	#2
WT	mTagBFP2	GFP	442	#2
WT	mTagBFP2	RFP	559	#2
WT	mTagBFP2	Ratio	3.10733	#2
WT	mNeon	OD600	0.4556	#2
WT	mNeon	BFP	1075	#2
WT	mNeon	GFP	763	#2
WT	mNeon	RFP	508	#2
WT	mNeon	Ratio	1.50197	#2
WT	mTagBFP2	OD600	0.4696	#2
WT	mTagBFP2	BFP	1121	#2
WT	mTagBFP2	GFP	419	#2
WT	mTagBFP2	RFP	534	#2
WT	mTagBFP2	Ratio	2.09925	#2
WT	mNeon	OD600	0.4581	#2
WT	mNeon	BFP	1127	#2
WT	mNeon	GFP	777	#2
WT	mNeon	RFP	522	#2
WT	mNeon	Ratio	1.48851	#2
WT	mScarletI	OD600	0.4419	#2
WT	mScarletI	BFP	1135	#2
WT	mScarletI	GFP	3852	#2
WT	mScarletI	RFP	42	#2
WT	mScarletI	Ratio	0.0109034	#2
WT	mScarletI	OD600	0.4682	#2
WT	mScarletI	BFP	1138	#2
WT	mScarletI	GFP	3999	#2
WT	mScarletI	RFP	43	#2
WT	mScarletI	Ratio	0.0107527	#2
WT	mScarletI	OD600	0.4936	#2
WT	mScarletI	BFP	1093	#2
WT	mScarletI	GFP	4129	#2
WT	mScarletI	RFP	43	#2
WT	mScarletI	Ratio	0.0104141	#2
WT	mScarletI	OD600	0.4901	#2
WT	mScarletI	BFP	1130	#2
WT	mScarletI	GFP	4151	#2
WT	mScarletI	RFP	44	#2
WT	mScarletI	Ratio	0.0105999	#2
WT	mScarletI	OD600	0.4749	#2
WT	mScarletI	BFP	1392	#2
WT	mScarletI	GFP	4113	#2
WT	mScarletI	RFP	43	#2
WT	mScarletI	Ratio	0.0104547	#2
WT	mScarletI	OD600	0.4724	#2
WT	mScarletI	BFP	1111	#2
WT	mScarletI	GFP	4163	#2
WT	mScarletI	RFP	44	#2
WT	mScarletI	Ratio	0.0105693	#2
WT	mScarletI	OD600	0.4631	#2
WT	mScarletI	BFP	1115	#2
WT	mScarletI	GFP	4094	#2
WT	mScarletI	RFP	44	#2
WT	mScarletI	Ratio	0.0107474	#2
WT	mScarletI	OD600	0.4686	#2
WT	mScarletI	BFP	1681	#2
WT	mScarletI	GFP	4069	#2
WT	mScarletI	RFP	43	#2
WT	mScarletI	Ratio	0.0105677	#2
WT	eCitrine	OD600	0.4729	#2
WT	eCitrine	BFP	1123	#2
WT	eCitrine	GFP	499	#2
WT	eCitrine	RFP	561	#2
WT	eCitrine	Ratio	0.889483	#2
WT	eCitrine	OD600	0.5069	#2
WT	eCitrine	BFP	1151	#2
WT	eCitrine	GFP	520	#2
WT	eCitrine	RFP	586	#2
WT	eCitrine	Ratio	0.887372	#2
WT	eCitrine	OD600	0.4971	#2
WT	eCitrine	BFP	1105	#2
WT	eCitrine	GFP	510	#2
WT	eCitrine	RFP	574	#2
WT	eCitrine	Ratio	0.888502	#2
WT	eCitrine	OD600	0.4943	#2
WT	eCitrine	BFP	1118	#2
WT	eCitrine	GFP	515	#2
WT	eCitrine	RFP	575	#2
WT	eCitrine	Ratio	0.895652	#2
WT	eCitrine	OD600	0.4862	#2
WT	eCitrine	BFP	1112	#2
WT	eCitrine	GFP	509	#2
WT	eCitrine	RFP	570	#2
WT	eCitrine	Ratio	0.892982	#2
WT	eCitrine	OD600	0.4862	#2
WT	eCitrine	BFP	1187	#2
WT	eCitrine	GFP	496	#2
WT	eCitrine	RFP	544	#2
WT	eCitrine	Ratio	0.911765	#2
WT	eCitrine	OD600	0.4891	#2
WT	eCitrine	BFP	1094	#2
WT	eCitrine	GFP	503	#2
WT	eCitrine	RFP	559	#2
WT	eCitrine	Ratio	0.899821	#2
WT	eCitrine	OD600	0.4909	#2
WT	eCitrine	BFP	1097	#2
WT	eCitrine	GFP	507	#2
WT	eCitrine	RFP	562	#2
WT	eCitrine	Ratio	0.902135	#2
KO	eCitrine	OD600	0.5062	#2
KO	eCitrine	BFP	1135	#2
KO	eCitrine	GFP	574	#2
KO	eCitrine	RFP	700	#2
KO	eCitrine	Ratio	0.82	#2
KO	eCitrine	OD600	0.4286	#2
KO	eCitrine	BFP	1503	#2
KO	eCitrine	GFP	511	#2
KO	eCitrine	RFP	544	#2
KO	eCitrine	Ratio	0.939338	#2
KO	eCitrine	OD600	0.4365	#2
KO	eCitrine	BFP	1105	#2
KO	eCitrine	GFP	505	#2
KO	eCitrine	RFP	550	#2
KO	eCitrine	Ratio	0.918182	#2
KO	eCitrine	OD600	0.4694	#2
KO	eCitrine	BFP	2029	#2
KO	eCitrine	GFP	520	#2
KO	eCitrine	RFP	583	#2
KO	eCitrine	Ratio	0.891938	#2
KO	eCitrine	OD600	0.4758	#2
KO	eCitrine	BFP	1251	#2
KO	eCitrine	GFP	535	#2
KO	eCitrine	RFP	616	#2
KO	eCitrine	Ratio	0.868506	#2
KO	eCitrine	OD600	0.4681	#2
KO	eCitrine	BFP	1257	#2
KO	eCitrine	GFP	536	#2
KO	eCitrine	RFP	607	#2
KO	eCitrine	Ratio	0.883031	#2
KO	eCitrine	OD600	0.4691	#2
KO	eCitrine	BFP	4312	#2
KO	eCitrine	GFP	517	#2
KO	eCitrine	RFP	598	#2
KO	eCitrine	Ratio	0.864548	#2
KO	eCitrine	OD600	0.4676	#2
KO	eCitrine	BFP	1137	#2
KO	eCitrine	GFP	522	#2
KO	eCitrine	RFP	597	#2
KO	eCitrine	Ratio	0.874372	#2
KO	mScarletI	OD600	0.5556	#2
KO	mScarletI	BFP	1163	#2
KO	mScarletI	GFP	5759	#2
KO	mScarletI	RFP	51	#2
KO	mScarletI	Ratio	0.0088557	#2
KO	mScarletI	OD600	0.4444	#2
KO	mScarletI	BFP	1108	#2
KO	mScarletI	GFP	4410	#2
KO	mScarletI	RFP	46	#2
KO	mScarletI	Ratio	0.0104308	#2
KO	mScarletI	OD600	0.4777	#2
KO	mScarletI	BFP	1228	#2
KO	mScarletI	GFP	4787	#2
KO	mScarletI	RFP	47	#2
KO	mScarletI	Ratio	0.00981826	#2
KO	mScarletI	OD600	0.4932	#2
KO	mScarletI	BFP	1262	#2
KO	mScarletI	GFP	4958	#2
KO	mScarletI	RFP	48	#2
KO	mScarletI	Ratio	0.00968132	#2
KO	mScarletI	OD600	0.5378	#2
KO	mScarletI	BFP	1629	#2
KO	mScarletI	GFP	5430	#2
KO	mScarletI	RFP	58	#2
KO	mScarletI	Ratio	0.0106814	#2
KO	mScarletI	OD600	0.5041	#2
KO	mScarletI	BFP	1089	#2
KO	mScarletI	GFP	5126	#2
KO	mScarletI	RFP	48	#2
KO	mScarletI	Ratio	0.00936403	#2
KO	mScarletI	OD600	0.5009	#2
KO	mScarletI	BFP	1111	#2
KO	mScarletI	GFP	5115	#2
KO	mScarletI	RFP	48	#2
KO	mScarletI	Ratio	0.00938416	#2
KO	mScarletI	OD600	0.4936	#2
KO	mScarletI	BFP	1156	#2
KO	mScarletI	GFP	5017	#2
KO	mScarletI	RFP	48	#2
KO	mScarletI	Ratio	0.00956747	#2
KO	mTagBFP2	OD600	0.474	#2
KO	mTagBFP2	BFP	1164	#2
KO	mTagBFP2	GFP	450	#2
KO	mTagBFP2	RFP	676	#2
KO	mTagBFP2	Ratio	1.72189	#2
KO	mNeon	OD600	0.4917	#2
KO	mNeon	BFP	1100	#2
KO	mNeon	GFP	1331	#2
KO	mNeon	RFP	760	#2
KO	mNeon	Ratio	1.75132	#2
KO	mTagBFP2	OD600	0.4868	#2
KO	mTagBFP2	BFP	1155	#2
KO	mTagBFP2	GFP	437	#2
KO	mTagBFP2	RFP	660	#2
KO	mTagBFP2	Ratio	1.75	#2
KO	mNeon	OD600	0.5399	#2
KO	mNeon	BFP	1085	#2
KO	mNeon	GFP	1411	#2
KO	mNeon	RFP	830	#2
KO	mNeon	Ratio	1.7	#2
KO	mTagBFP2	OD600	0.4769	#2
KO	mTagBFP2	BFP	1128	#2
KO	mTagBFP2	GFP	433	#2
KO	mTagBFP2	RFP	643	#2
KO	mTagBFP2	Ratio	1.75428	#2
KO	mNeon	OD600	0.4931	#2
KO	mNeon	BFP	1340	#2
KO	mNeon	GFP	1278	#2
KO	mNeon	RFP	720	#2
KO	mNeon	Ratio	1.775	#2
KO	mTagBFP2	OD600	0.4994	#2
KO	mTagBFP2	BFP	1139	#2
KO	mTagBFP2	GFP	442	#2
KO	mTagBFP2	RFP	663	#2
KO	mTagBFP2	Ratio	1.71795	#2
KO	mNeon	OD600	0.5862	#2
KO	mNeon	BFP	1086	#2
KO	mNeon	GFP	1459	#2
KO	mNeon	RFP	878	#2
KO	mNeon	Ratio	1.66173	#2
KO	mTagBFP2	OD600	0.492	#2
KO	mTagBFP2	BFP	1186	#2
KO	mTagBFP2	GFP	447	#2
KO	mTagBFP2	RFP	680	#2
KO	mTagBFP2	Ratio	1.74412	#2
KO	mNeon	OD600	0.5723	#2
KO	mNeon	BFP	1096	#2
KO	mNeon	GFP	1497	#2
KO	mNeon	RFP	896	#2
KO	mNeon	Ratio	1.67076	#2
KO	mTagBFP2	OD600	0.4881	#2
KO	mTagBFP2	BFP	1513	#2
KO	mTagBFP2	GFP	437	#2
KO	mTagBFP2	RFP	649	#2
KO	mTagBFP2	Ratio	2.33128	#2
KO	mNeon	OD600	0.6445	#2
KO	mNeon	BFP	1171	#2
KO	mNeon	GFP	1608	#2
KO	mNeon	RFP	1025	#2
KO	mNeon	Ratio	1.56878	#2
KO	mTagBFP2	OD600	0.4835	#2
KO	mTagBFP2	BFP	1176	#2
KO	mTagBFP2	GFP	442	#2
KO	mTagBFP2	RFP	664	#2
KO	mTagBFP2	Ratio	1.77108	#2
KO	mNeon	OD600	0.6242	#2
KO	mNeon	BFP	1060	#2
KO	mNeon	GFP	1571	#2
KO	mNeon	RFP	986	#2
KO	mNeon	Ratio	1.59331	#2
KO	mTagBFP2	OD600	0.4637	#2
KO	mTagBFP2	BFP	1208	#2
KO	mTagBFP2	GFP	437	#2
KO	mTagBFP2	RFP	634	#2
KO	mTagBFP2	Ratio	1.90536	#2
KO	mNeon	OD600	0.6467	#2
KO	mNeon	BFP	1074	#2
KO	mNeon	GFP	1618	#2
KO	mNeon	RFP	1031	#2
KO	mNeon	Ratio	1.56935	#2
KO	eCitrine	RatioFC	0.985566	#2
WT	eCitrine	RatioFC	1.01764	#2
KO	eCitrine	RatioFC	0.969354	#2
WT	eCitrine	RatioFC	1.0043	#2
WT	eCitrine	RatioFC	0.996672	#2
KO	eCitrine	RatioFC	0.964937	#2
WT	eCitrine	RatioFC	0.991671	#2
KO	eCitrine	RatioFC	1.04841	#2
WT	eCitrine	RatioFC	0.992766	#2
WT	eCitrine	RatioFC	0.99041	#2
KO	eCitrine	RatioFC	0.915215	#2
KO	eCitrine	RatioFC	0.975901	#2
WT	eCitrine	RatioFC	0.999652	#2
WT	eCitrine	RatioFC	1.00689	#2
KO	eCitrine	RatioFC	0.995507	#2
KO	eCitrine	RatioFC	1.0248	#2
WT	mNeon	RatioFC	1.00477	#2
WT	mNeon	RatioFC	1.01386	#2
WT	mNeon	RatioFC	1.00494	#2
KO	mNeon	RatioFC	1.12779	#2
WT	mNeon	RatioFC	0.980147	#2
WT	mNeon	RatioFC	1.02255	#2
KO	mNeon	RatioFC	1.1217	#2
KO	mNeon	RatioFC	1.14753	#2
WT	mNeon	RatioFC	0.954584	#2
WT	mNeon	RatioFC	1.0206	#2
KO	mNeon	RatioFC	1.18217	#2
KO	mNeon	RatioFC	1.19816	#2
KO	mNeon	RatioFC	1.05934	#2
KO	mNeon	RatioFC	1.07551	#2
KO	mNeon	RatioFC	1.05896	#2
WT	mNeon	RatioFC	0.998549	#2
WT	mScarletI	RatioFC	1.02609	#2
WT	mScarletI	RatioFC	0.983861	#2
WT	mScarletI	RatioFC	1.01191	#2
WT	mScarletI	RatioFC	0.99465	#2
WT	mScarletI	RatioFC	0.980048	#2
WT	mScarletI	RatioFC	1.01141	#2
KO	mScarletI	RatioFC	0.833388	#2
KO	mScarletI	RatioFC	0.90037	#2
KO	mScarletI	RatioFC	0.98162	#2
KO	mScarletI	RatioFC	0.881225	#2
KO	mScarletI	RatioFC	0.88312	#2
WT	mScarletI	RatioFC	0.9945	#2
KO	mScarletI	RatioFC	1.0052	#2
WT	mScarletI	RatioFC	0.997525	#2
KO	mScarletI	RatioFC	0.911085	#2
KO	mScarletI	RatioFC	0.923971	#2
KO	mTagBFP2	RatioFC	0.728621	#2
WT	mTagBFP2	RatioFC	0.823646	#2
WT	mTagBFP2	RatioFC	1.31487	#2
KO	mTagBFP2	RatioFC	0.740514	#2
KO	mTagBFP2	RatioFC	0.749436	#2
WT	mTagBFP2	RatioFC	0.844794	#2
WT	mTagBFP2	RatioFC	0.8883	#2
WT	mTagBFP2	RatioFC	0.877118	#2
KO	mTagBFP2	RatioFC	0.738025	#2
WT	mTagBFP2	RatioFC	1.44355	#2
KO	mTagBFP2	RatioFC	0.742324	#2
WT	mTagBFP2	RatioFC	0.870922	#2
KO	mTagBFP2	RatioFC	0.806256	#2
KO	mTagBFP2	RatioFC	0.726952	#2
KO	mTagBFP2	RatioFC	0.986483	#2
WT	mTagBFP2	RatioFC	0.936798	#2
WT	eCitrine	OD600	0.6751	#3
WT	eCitrine	BFP	1692	#3
WT	eCitrine	GFP	434	#3
WT	eCitrine	RFP	1283	#3
WT	eCitrine	Ratio	0.33827	#3
WT	eCitrine	OD600	0.6146	#3
WT	eCitrine	BFP	1986	#3
WT	eCitrine	GFP	379	#3
WT	eCitrine	RFP	1078	#3
WT	eCitrine	Ratio	0.351577	#3
WT	eCitrine	OD600	0.5413	#3
WT	eCitrine	BFP	2196	#3
WT	eCitrine	GFP	333	#3
WT	eCitrine	RFP	930	#3
WT	eCitrine	Ratio	0.358065	#3
WT	eCitrine	OD600	0.5022	#3
WT	eCitrine	BFP	1494	#3
WT	eCitrine	GFP	320	#3
WT	eCitrine	RFP	870	#3
WT	eCitrine	Ratio	0.367816	#3
WT	eCitrine	OD600	0.5071	#3
WT	eCitrine	BFP	1516	#3
WT	eCitrine	GFP	323	#3
WT	eCitrine	RFP	881	#3
WT	eCitrine	Ratio	0.366629	#3
WT	eCitrine	OD600	0.4942	#3
WT	eCitrine	BFP	1496	#3
WT	eCitrine	GFP	317	#3
WT	eCitrine	RFP	855	#3
WT	eCitrine	Ratio	0.37076	#3
WT	eCitrine	OD600	0.4844	#3
WT	eCitrine	BFP	1469	#3
WT	eCitrine	GFP	314	#3
WT	eCitrine	RFP	842	#3
WT	eCitrine	Ratio	0.372922	#3
WT	eCitrine	OD600	0.4884	#3
WT	eCitrine	BFP	1464	#3
WT	eCitrine	GFP	314	#3
WT	eCitrine	RFP	858	#3
WT	eCitrine	Ratio	0.365967	#3
WT	mNeon	OD600	0.4975	#3
WT	mNeon	BFP	1584	#3
WT	mNeon	GFP	656	#3
WT	mNeon	RFP	909	#3
WT	mNeon	Ratio	0.721672	#3
WT	mScarletI	OD600	0.5736	#3
WT	mScarletI	BFP	1543	#3
WT	mScarletI	GFP	5071	#3
WT	mScarletI	RFP	79	#3
WT	mScarletI	Ratio	0.0155788	#3
WT	mNeon	OD600	0.5225	#3
WT	mNeon	BFP	4144	#3
WT	mNeon	GFP	671	#3
WT	mNeon	RFP	921	#3
WT	mNeon	Ratio	0.728556	#3
WT	mScarletI	OD600	0.6167	#3
WT	mScarletI	BFP	1479	#3
WT	mScarletI	GFP	5262	#3
WT	mScarletI	RFP	80	#3
WT	mScarletI	Ratio	0.0152033	#3
WT	mNeon	OD600	0.4613	#3
WT	mNeon	BFP	1537	#3
WT	mNeon	GFP	597	#3
WT	mNeon	RFP	799	#3
WT	mNeon	Ratio	0.747184	#3
WT	mScarletI	OD600	0.569	#3
WT	mScarletI	BFP	4584	#3
WT	mScarletI	GFP	4877	#3
WT	mScarletI	RFP	81	#3
WT	mScarletI	Ratio	0.0166086	#3
WT	mNeon	OD600	0.4566	#3
WT	mNeon	BFP	1530	#3
WT	mNeon	GFP	619	#3
WT	mNeon	RFP	803	#3
WT	mNeon	Ratio	0.770859	#3
WT	mScarletI	OD600	0.5466	#3
WT	mScarletI	BFP	1479	#3
WT	mScarletI	GFP	4652	#3
WT	mScarletI	RFP	79	#3
WT	mScarletI	Ratio	0.0169819	#3
WT	mNeon	OD600	0.441	#3
WT	mNeon	BFP	1478	#3
WT	mNeon	GFP	586	#3
WT	mNeon	RFP	783	#3
WT	mNeon	Ratio	0.748404	#3
WT	mScarletI	OD600	0.5093	#3
WT	mScarletI	BFP	1463	#3
WT	mScarletI	GFP	4358	#3
WT	mScarletI	RFP	78	#3
WT	mScarletI	Ratio	0.0178981	#3
WT	mNeon	OD600	0.4225	#3
WT	mNeon	BFP	1469	#3
WT	mNeon	GFP	561	#3
WT	mNeon	RFP	729	#3
WT	mNeon	Ratio	0.769547	#3
WT	mScarletI	OD600	0.4883	#3
WT	mScarletI	BFP	1551	#3
WT	mScarletI	GFP	4196	#3
WT	mScarletI	RFP	77	#3
WT	mScarletI	Ratio	0.0183508	#3
WT	mNeon	OD600	0.4216	#3
WT	mNeon	BFP	1435	#3
WT	mNeon	GFP	548	#3
WT	mNeon	RFP	714	#3
WT	mNeon	Ratio	0.767507	#3
WT	mScarletI	OD600	0.4854	#3
WT	mScarletI	BFP	1462	#3
WT	mScarletI	GFP	4191	#3
WT	mScarletI	RFP	77	#3
WT	mScarletI	Ratio	0.0183727	#3
WT	mNeon	OD600	0.462	#3
WT	mNeon	BFP	1485	#3
WT	mNeon	GFP	600	#3
WT	mNeon	RFP	799	#3
WT	mNeon	Ratio	0.750939	#3
WT	mScarletI	OD600	0.4982	#3
WT	mScarletI	BFP	1456	#3
WT	mScarletI	GFP	4351	#3
WT	mScarletI	RFP	76	#3
WT	mScarletI	Ratio	0.0174672	#3
WT	mTagBFP2	OD600	0.5324	#3
WT	mTagBFP2	BFP	1662	#3
WT	mTagBFP2	GFP	295	#3
WT	mTagBFP2	RFP	1023	#3
WT	mTagBFP2	Ratio	1.62463	#3
WT	mTagBFP2	OD600	0.5459	#3
WT	mTagBFP2	BFP	1574	#3
WT	mTagBFP2	GFP	283	#3
WT	mTagBFP2	RFP	976	#3
WT	mTagBFP2	Ratio	1.6127	#3
WT	mTagBFP2	OD600	0.5277	#3
WT	mTagBFP2	BFP	1526	#3
WT	mTagBFP2	GFP	275	#3
WT	mTagBFP2	RFP	933	#3
WT	mTagBFP2	Ratio	1.63558	#3
WT	mTagBFP2	OD600	0.5288	#3
WT	mTagBFP2	BFP	2178	#3
WT	mTagBFP2	GFP	274	#3
WT	mTagBFP2	RFP	930	#3
WT	mTagBFP2	Ratio	2.34194	#3
WT	mTagBFP2	OD600	0.5155	#3
WT	mTagBFP2	BFP	1554	#3
WT	mTagBFP2	GFP	271	#3
WT	mTagBFP2	RFP	935	#3
WT	mTagBFP2	Ratio	1.66203	#3
WT	mTagBFP2	OD600	0.509	#3
WT	mTagBFP2	BFP	1557	#3
WT	mTagBFP2	GFP	272	#3
WT	mTagBFP2	RFP	914	#3
WT	mTagBFP2	Ratio	1.7035	#3
WT	mTagBFP2	OD600	0.5008	#3
WT	mTagBFP2	BFP	1546	#3
WT	mTagBFP2	GFP	267	#3
WT	mTagBFP2	RFP	896	#3
WT	mTagBFP2	Ratio	1.72545	#3
WT	mTagBFP2	OD600	0.5167	#3
WT	mTagBFP2	BFP	1550	#3
WT	mTagBFP2	GFP	272	#3
WT	mTagBFP2	RFP	938	#3
WT	mTagBFP2	Ratio	1.65245	#3
KO	mNeon	OD600	0.4895	#3
KO	mNeon	BFP	1535	#3
KO	mNeon	GFP	1090	#3
KO	mNeon	RFP	1175	#3
KO	mNeon	Ratio	0.92766	#3
KO	mNeon	OD600	0.5362	#3
KO	mNeon	BFP	1499	#3
KO	mNeon	GFP	1173	#3
KO	mNeon	RFP	1270	#3
KO	mNeon	Ratio	0.923622	#3
KO	mNeon	OD600	0.5176	#3
KO	mNeon	BFP	1514	#3
KO	mNeon	GFP	1145	#3
KO	mNeon	RFP	1238	#3
KO	mNeon	Ratio	0.924879	#3
KO	mNeon	OD600	0.5017	#3
KO	mNeon	BFP	1506	#3
KO	mNeon	GFP	1119	#3
KO	mNeon	RFP	1190	#3
KO	mNeon	Ratio	0.940336	#3
KO	mNeon	OD600	0.4461	#3
KO	mNeon	BFP	1507	#3
KO	mNeon	GFP	995	#3
KO	mNeon	RFP	1031	#3
KO	mNeon	Ratio	0.965082	#3
KO	mNeon	OD600	0.442	#3
KO	mNeon	BFP	1512	#3
KO	mNeon	GFP	984	#3
KO	mNeon	RFP	1019	#3
KO	mNeon	Ratio	0.965653	#3
KO	mNeon	OD600	0.4411	#3
KO	mNeon	BFP	1467	#3
KO	mNeon	GFP	978	#3
KO	mNeon	RFP	1015	#3
KO	mNeon	Ratio	0.963547	#3
KO	mNeon	OD600	0.4366	#3
KO	mNeon	BFP	1518	#3
KO	mNeon	GFP	974	#3
KO	mNeon	RFP	994	#3
KO	mNeon	Ratio	0.979879	#3
KO	mScarletI	OD600	0.4787	#3
KO	mScarletI	BFP	1614	#3
KO	mScarletI	GFP	4791	#3
KO	mScarletI	RFP	85	#3
KO	mScarletI	Ratio	0.0177416	#3
KO	mScarletI	OD600	0.5618	#3
KO	mScarletI	BFP	1544	#3
KO	mScarletI	GFP	5735	#3
KO	mScarletI	RFP	90	#3
KO	mScarletI	Ratio	0.0156931	#3
KO	mScarletI	OD600	0.4957	#3
KO	mScarletI	BFP	1493	#3
KO	mScarletI	GFP	5086	#3
KO	mScarletI	RFP	85	#3
KO	mScarletI	Ratio	0.0167125	#3
KO	mScarletI	OD600	0.5063	#3
KO	mScarletI	BFP	1486	#3
KO	mScarletI	GFP	5226	#3
KO	mScarletI	RFP	83	#3
KO	mScarletI	Ratio	0.0158821	#3
KO	mScarletI	OD600	0.4496	#3
KO	mScarletI	BFP	1488	#3
KO	mScarletI	GFP	4597	#3
KO	mScarletI	RFP	83	#3
KO	mScarletI	Ratio	0.0180553	#3
KO	mScarletI	OD600	0.4316	#3
KO	mScarletI	BFP	1508	#3
KO	mScarletI	GFP	4525	#3
KO	mScarletI	RFP	83	#3
KO	mScarletI	Ratio	0.0183425	#3
KO	mScarletI	OD600	0.3998	#3
KO	mScarletI	BFP	1511	#3
KO	mScarletI	GFP	4267	#3
KO	mScarletI	RFP	82	#3
KO	mScarletI	Ratio	0.0192172	#3
KO	mScarletI	OD600	0.3963	#3
KO	mScarletI	BFP	1668	#3
KO	mScarletI	GFP	4216	#3
KO	mScarletI	RFP	82	#3
KO	mScarletI	Ratio	0.0194497	#3
KO	eCitrine	OD600	0.4897	#3
KO	eCitrine	BFP	1614	#3
KO	eCitrine	GFP	388	#3
KO	eCitrine	RFP	1227	#3
KO	eCitrine	Ratio	0.316218	#3
KO	eCitrine	OD600	0.5554	#3
KO	eCitrine	BFP	1587	#3
KO	eCitrine	GFP	410	#3
KO	eCitrine	RFP	1394	#3
KO	eCitrine	Ratio	0.294118	#3
KO	eCitrine	OD600	0.5496	#3
KO	eCitrine	BFP	1487	#3
KO	eCitrine	GFP	404	#3
KO	eCitrine	RFP	1398	#3
KO	eCitrine	Ratio	0.288984	#3
KO	eCitrine	OD600	0.4972	#3
KO	eCitrine	BFP	1482	#3
KO	eCitrine	GFP	381	#3
KO	eCitrine	RFP	1278	#3
KO	eCitrine	Ratio	0.298122	#3
KO	eCitrine	OD600	0.4577	#3
KO	eCitrine	BFP	1486	#3
KO	eCitrine	GFP	364	#3
KO	eCitrine	RFP	1175	#3
KO	eCitrine	Ratio	0.309787	#3
KO	eCitrine	OD600	0.4306	#3
KO	eCitrine	BFP	1571	#3
KO	eCitrine	GFP	351	#3
KO	eCitrine	RFP	1110	#3
KO	eCitrine	Ratio	0.316216	#3
KO	eCitrine	OD600	0.4291	#3
KO	eCitrine	BFP	1556	#3
KO	eCitrine	GFP	351	#3
KO	eCitrine	RFP	1110	#3
KO	eCitrine	Ratio	0.316216	#3
KO	eCitrine	OD600	0.4504	#3
KO	eCitrine	BFP	1503	#3
KO	eCitrine	GFP	365	#3
KO	eCitrine	RFP	1185	#3
KO	eCitrine	Ratio	0.308017	#3
KO	mTagBFP2	OD600	0.3963	#3
KO	mTagBFP2	BFP	1618	#3
KO	mTagBFP2	GFP	239	#3
KO	mTagBFP2	RFP	1004	#3
KO	mTagBFP2	Ratio	1.61155	#3
KO	mTagBFP2	OD600	0.4985	#3
KO	mTagBFP2	BFP	1573	#3
KO	mTagBFP2	GFP	268	#3
KO	mTagBFP2	RFP	1274	#3
KO	mTagBFP2	Ratio	1.23469	#3
KO	mTagBFP2	OD600	0.4044	#3
KO	mTagBFP2	BFP	1556	#3
KO	mTagBFP2	GFP	232	#3
KO	mTagBFP2	RFP	1020	#3
KO	mTagBFP2	Ratio	1.52549	#3
KO	mTagBFP2	OD600	0.3909	#3
KO	mTagBFP2	BFP	1572	#3
KO	mTagBFP2	GFP	230	#3
KO	mTagBFP2	RFP	987	#3
KO	mTagBFP2	Ratio	1.59271	#3
KO	mTagBFP2	OD600	0.3659	#3
KO	mTagBFP2	BFP	2316	#3
KO	mTagBFP2	GFP	225	#3
KO	mTagBFP2	RFP	921	#3
KO	mTagBFP2	Ratio	2.51466	#3
KO	mTagBFP2	OD600	0.3505	#3
KO	mTagBFP2	BFP	1573	#3
KO	mTagBFP2	GFP	223	#3
KO	mTagBFP2	RFP	863	#3
KO	mTagBFP2	Ratio	1.82271	#3
KO	mTagBFP2	OD600	0.3396	#3
KO	mTagBFP2	BFP	1567	#3
KO	mTagBFP2	GFP	220	#3
KO	mTagBFP2	RFP	848	#3
KO	mTagBFP2	Ratio	1.84788	#3
KO	mTagBFP2	OD600	0.3845	#3
KO	mTagBFP2	BFP	1600	#3
KO	mTagBFP2	GFP	233	#3
KO	mTagBFP2	RFP	975	#3
KO	mTagBFP2	Ratio	1.64103	#3
KO	eCitrine	RatioFC	0.799402	#3
KO	eCitrine	RatioFC	0.874732	#3
KO	eCitrine	RatioFC	0.874738	#3
WT	eCitrine	RatioFC	1.01419	#3
WT	eCitrine	RatioFC	0.935737	#3
KO	eCitrine	RatioFC	0.874732	#3
KO	eCitrine	RatioFC	0.856948	#3
KO	eCitrine	RatioFC	0.813602	#3
WT	eCitrine	RatioFC	1.01747	#3
WT	eCitrine	RatioFC	1.02561	#3
KO	eCitrine	RatioFC	0.824679	#3
WT	eCitrine	RatioFC	0.990495	#3
WT	eCitrine	RatioFC	1.01236	#3
KO	eCitrine	RatioFC	0.852051	#3
WT	eCitrine	RatioFC	0.972549	#3
WT	eCitrine	RatioFC	1.03159	#3
WT	mNeon	RatioFC	0.961482	#3
WT	mNeon	RatioFC	1.02255	#3
WT	mNeon	RatioFC	0.997096	#3
WT	mNeon	RatioFC	0.970653	#3
KO	mNeon	RatioFC	1.23592	#3
WT	mNeon	RatioFC	1.00047	#3
KO	mNeon	RatioFC	1.23054	#3
KO	mNeon	RatioFC	1.23221	#3
KO	mNeon	RatioFC	1.28654	#3
WT	mNeon	RatioFC	1.02701	#3
WT	mNeon	RatioFC	0.995471	#3
KO	mNeon	RatioFC	1.30549	#3
KO	mNeon	RatioFC	1.28578	#3
KO	mNeon	RatioFC	1.28373	#3
WT	mNeon	RatioFC	1.02527	#3
KO	mNeon	RatioFC	1.25281	#3
KO	mScarletI	RatioFC	0.931083	#3
WT	mScarletI	RatioFC	0.9133	#3
WT	mScarletI	RatioFC	0.973671	#3
WT	mScarletI	RatioFC	0.89129	#3
KO	mScarletI	RatioFC	1.05848	#3
KO	mScarletI	RatioFC	1.04009	#3
KO	mScarletI	RatioFC	0.920002	#3
KO	mScarletI	RatioFC	1.07532	#3
KO	mScarletI	RatioFC	1.14023	#3
WT	mScarletI	RatioFC	1.07709	#3
WT	mScarletI	RatioFC	0.995559	#3
KO	mScarletI	RatioFC	0.979766	#3
WT	mScarletI	RatioFC	1.02401	#3
WT	mScarletI	RatioFC	1.04927	#3
KO	mScarletI	RatioFC	1.1266	#3
WT	mScarletI	RatioFC	1.07581	#3
KO	mTagBFP2	RatioFC	0.92364	#3
KO	mTagBFP2	RatioFC	1.44124	#3
KO	mTagBFP2	RatioFC	1.04466	#3
KO	mTagBFP2	RatioFC	1.05909	#3
KO	mTagBFP2	RatioFC	0.940531	#3
KO	mTagBFP2	RatioFC	0.707648	#3
KO	mTagBFP2	RatioFC	0.874314	#3
WT	mTagBFP2	RatioFC	0.931136	#3
WT	mTagBFP2	RatioFC	0.924299	#3
WT	mTagBFP2	RatioFC	0.976338	#3
WT	mTagBFP2	RatioFC	0.937412	#3
WT	mTagBFP2	RatioFC	1.34225	#3
KO	mTagBFP2	RatioFC	0.912837	#3
WT	mTagBFP2	RatioFC	0.988916	#3
WT	mTagBFP2	RatioFC	0.952571	#3
WT	mTagBFP2	RatioFC	0.94708	#3

## Sheet: Figure 2f
F.2f	change in ATP-sensing signals following exposure to AA
	.fsc files for each strain and treatment were processed in FlowJo, exported as a .csv file, and imported in R, where pre and post treatment dataframes were concatenated into one. Sensor signal was calculated by taking ratio between relevant height (-H) channels and baseline sensor signal was calculated by taking the average signal of strain pre-treatment. Baseline FC refers to fold change in sens…
Strain	Timepoint	Treatment	Time....Time	FSC.A....FSC.A	FSC.H....FSC.H	FSC.W....FSC.W	SSC.A....SSC.A	SSC.H....SSC.H	SSC.W....SSC.W	BL1.A....BL1.A	BL1.H....BL1.H	BL1.W....BL1.W	BL2.A....BL2.A	BL2.H....BL2.H	BL2.W....BL2.W	VL1.A....VL1.A	VL1.H....VL1.H	VL1.W....VL1.W	VL2.A....VL2.A	VL2.H....VL2.H	VL2.W....VL2.W	VL3.A....VL3.A	VL3.H....VL3.H	VL3.W....VL3.W	YL2.A....YL2.A	YL2.H....YL2.H	YL2.W....YL2.W	Signal	Baseline FC
v1	Post_Treatment	AA	0.0938533	163211	137329	94	92819	80603	107	2262	2012	24	44004	37665	88	5730	4891	41	9162	7985	51	8101	6600	47	614773	529381	108	1.34942	1.02098
v1	Post_Treatment	AA	0.0958502	221187	176236	103	82728	64594	96	3136	2681	29	53022	41827	94	7322	6148	51	9816	7588	52	8850	6706	48	696977	543005	114	1.09076	0.82528
v1	Post_Treatment	AA	0.166739	84935	77976	85	40468	35141	89	955	875	0	20060	17434	61	2491	2450	29	3989	3570	34	3459	3071	30	267124	232576	94	1.25347	0.948387
v1	Post_Treatment	AA	0.197691	137696	118711	87	53143	45673	85	1587	1798	17	26294	23089	66	4152	3882	32	5714	4870	43	5215	4716	38	353923	310036	103	1.21484	0.919158
v1	Post_Treatment	AA	0.312512	310029	194480	125	152175	101034	120	4936	3887	36	85374	55066	119	10854	7763	62	17643	12140	77	14721	10293	68	1048580	749438	138	1.3259	1.00319
v1	Post_Treatment	AA	0.338471	239258	163398	110	125146	90753	107	5069	3598	42	93130	67895	106	12872	9056	75	18167	13160	79	16106	11352	72	1048580	906040	127	1.25353	0.948435
v1	Post_Treatment	AA	0.374415	76842	75906	79	27446	27554	68	1035	932	0	16051	16279	43	2257	2344	26	3468	3451	29	3155	3400	28	233594	225755	91	1.45051	1.09747
v1	Post_Treatment	AA	0.442309	126578	106776	87	50957	42908	84	1749	1646	19	29210	25189	79	4950	3893	40	5747	4862	40	6059	5220	42	398481	328580	102	1.34087	1.01451
v1	Post_Treatment	AA	0.483245	70511	69870	76	30595	29514	74	922	825	0	14560	14208	54	2411	2313	23	3336	3049	31	3091	2909	29	189342	186583	91	1.25767	0.951568
v1	Post_Treatment	AA	0.487238	90910	87253	84	39279	37872	77	1243	1297	11	20257	18559	59	3013	3085	28	3832	3437	33	3609	3305	33	285252	260963	94	1.07131	0.810565
v1	Post_Treatment	AA	0.489235	144095	134787	86	63490	59341	83	2918	2873	26	37480	35305	81	6091	5970	40	7758	6886	48	6904	6188	42	474569	438142	100	1.03652	0.784238
v1	Post_Treatment	AA	0.511201	316582	189708	129	140490	81732	127	4996	2761	43	86749	50580	126	12587	7756	61	17948	11649	75	16031	9487	78	1048580	727222	141	1.22318	0.925471
v1	Post_Treatment	AA	0.541154	137094	114720	99	55670	47020	85	1692	1630	17	30217	25986	79	4362	3875	40	6330	5441	41	5854	4850	43	429995	356950	103	1.25161	0.946982
v1	Post_Treatment	AA	0.588081	99344	87100	84	43849	38217	84	1086	1126	8	20190	17582	65	2227	2131	25	3468	2915	32	4146	3711	35	286543	237125	98	1.74144	1.31759
v1	Post_Treatment	AA	0.602059	51334	51501	74	21965	22088	56	532	709	0	10641	10527	43	2265	2227	22	2276	2029	24	1993	2236	21	155188	153895	87	1.00404	0.759667
v1	Post_Treatment	AA	0.653978	116504	102170	89	46879	40345	92	1766	1451	17	25097	22000	81	3399	2767	35	4968	4613	36	4818	3998	40	359341	305783	100	1.44489	1.09321
v1	Post_Treatment	AA	0.657972	60247	61737	78	19670	20060	53	860	814	0	14567	14501	54	2022	2001	18	2824	2909	26	3029	2795	28	204591	200448	89	1.3968	1.05683
v1	Post_Treatment	AA	0.749828	88022	80491	81	39332	35258	81	1171	817	0	18792	17206	59	3464	2646	35	3801	3493	32	3465	3194	31	249770	229606	96	1.20711	0.913307
v1	Post_Treatment	AA	0.766801	157457	125984	94	103245	90046	92	5851	5010	38	97032	83672	92	13494	12815	61	19955	18366	71	17147	15193	68	1048580	973216	106	1.18556	0.897009
v1	Post_Treatment	AA	0.781778	68099	69032	74	21421	21245	60	786	806	0	13408	13198	48	1739	1804	21	2536	2646	26	2613	2659	26	194639	189456	91	1.47395	1.1152
v1	Post_Treatment	AA	0.853666	67945	65001	78	29665	28467	70	806	747	0	13108	12268	44	1865	1754	18	3265	2867	33	2518	2458	25	192224	181223	92	1.40137	1.06029
v1	Post_Treatment	AA	0.926552	218112	167007	103	103823	80816	97	3940	3125	34	57072	45002	97	9469	7496	54	11351	9122	57	11041	9250	57	762976	609533	116	1.23399	0.93365
v1	Post_Treatment	AA	0.963494	110406	102840	82	47309	43566	80	1779	1673	18	28545	27181	79	3818	3341	39	5019	4702	37	5111	4630	38	362127	332035	97	1.38581	1.04852
v1	Post_Treatment	AA	1.16518	170541	150204	90	77140	66705	89	2266	1951	24	42736	38867	86	6558	5871	42	7921	6960	45	7876	6882	50	562864	512366	104	1.1722	0.886899
v1	Post_Treatment	AA	1.18315	85431	84923	81	31857	31507	76	1449	1484	13	18972	18426	56	3487	2959	27	4084	3745	35	3755	3742	31	263544	258068	94	1.26462	0.956821
v1	Post_Treatment	AA	1.26003	69423	69550	90	28943	29470	72	665	790	0	12265	12094	41	1618	1739	19	2591	2386	25	2255	2286	24	161236	163073	90	1.31455	0.9946
v1	Post_Treatment	AA	1.26702	66589	66194	86	20177	20500	51	1013	1069	5	12295	12224	44	1599	1441	19	2612	2462	26	2424	2393	22	178751	172336	90	1.66065	1.25647
v1	Post_Treatment	AA	1.42677	200058	169556	94	92204	78439	92	3103	2585	30	59952	51756	90	9030	7575	49	11305	9188	54	10749	9143	51	816557	696664	110	1.207	0.913225
v1	Post_Treatment	AA	1.58552	88456	88766	77	43113	42688	76	1542	1449	17	24645	24430	74	3964	3404	35	4855	4831	33	4505	4610	33	332227	326637	93	1.35429	1.02467
v1	Post_Treatment	AA	1.82115	152183	128826	92	65729	56654	88	2316	2035	24	34785	29325	86	4530	3262	41	7000	6063	43	6029	5018	42	469272	407500	106	1.53832	1.16391
v1	Post_Treatment	AA	1.87507	170901	147334	94	68382	58704	89	2807	2483	29	47451	41748	86	7282	6016	48	9341	8558	50	8842	7581	48	641335	559560	106	1.26014	0.953433
v1	Post_Treatment	AA	2.00387	215883	170241	96	101144	80260	96	4637	3952	35	72961	58224	95	9324	7116	56	14046	11586	64	10864	8514	57	947438	777210	111	1.19646	0.905252
v1	Post_Treatment	AA	2.01485	109842	96931	94	50365	44617	83	1434	1239	15	24275	21909	69	3507	3486	32	5090	4624	36	4531	3872	37	341045	298653	98	1.11073	0.840388
v1	Post_Treatment	AA	2.04181	136826	114668	90	45403	37749	86	2044	1682	19	25943	22103	63	3950	3600	33	5991	4619	44	4835	3616	40	356998	305550	103	1.00444	0.759972
v1	Post_Treatment	AA	2.16861	240478	186016	107	107188	83700	105	4650	3613	38	78971	63210	104	9815	7525	67	15033	11677	66	14593	11606	63	1048580	836540	122	1.54233	1.16694
v1	Post_Treatment	AA	2.18758	125511	109069	87	54354	45475	85	1961	1707	25	28746	25240	82	4085	3592	37	6317	5439	41	5283	4663	37	402893	333238	101	1.29816	0.982202
v1	Post_Treatment	AA	2.18758	129976	112213	89	52261	44658	85	1859	1527	23	29191	24170	83	4606	3966	37	6323	5510	42	5584	4183	42	399625	327124	102	1.05472	0.798007
v1	Post_Treatment	AA	2.19557	56611	56754	73	25052	25283	64	700	596	0	13472	13587	45	2450	2091	26	2608	2878	25	2581	2748	25	189210	185611	85	1.3142	0.994339
v1	Post_Treatment	AA	2.39426	91858	89563	82	30220	29463	76	1135	1038	5	19282	19232	53	3398	3184	31	3936	4137	30	3737	3874	30	249145	241748	95	1.21671	0.920573
v1	Post_Treatment	AA	2.49011	152904	129307	101	62565	52592	88	2422	1938	25	36444	30838	86	5102	4421	37	7183	6184	45	6751	5815	43	472634	401399	105	1.31531	0.995178
v1	Post_Treatment	AA	2.6219	34391	35704	52	16756	16800	49	501	540	0	7677	7740	39	1539	1408	17	1299	1275	13	1109	1275	12	105854	104969	83	0.90554	0.68514
v1	Post_Treatment	AA	2.74072	127187	113028	91	51825	45611	84	1843	1563	20	26457	23407	69	3957	3318	35	5157	4289	38	5117	4471	37	365262	330351	101	1.3475	1.01953
v1	Post_Treatment	AA	2.8146	94823	85967	92	37694	33639	80	1416	1341	13	17854	15457	60	3161	2323	38	3662	3004	34	3487	3150	32	246433	221250	96	1.35601	1.02597
v1	Post_Treatment	AA	2.85753	239475	166309	119	100347	68614	114	3192	2272	32	62293	42436	111	8413	5889	51	11936	8669	59	11306	7458	59	863275	588982	131	1.26643	0.958192
v1	Post_Treatment	AA	2.8795	75728	75081	80	36945	36835	75	1287	1286	13	17948	17667	53	2214	2500	26	4020	3609	32	2991	3207	27	233280	228318	91	1.2828	0.970579
v1	Post_Treatment	AA	3.06321	344067	234007	131	156031	106900	131	6297	4896	40	100291	69776	128	14250	9998	72	21629	15255	85	18069	12507	79	1048580	926778	147	1.25095	0.946481
v1	Post_Treatment	AA	3.07419	109658	98420	84	46572	41141	81	1564	1429	16	23080	19642	68	3519	3054	31	4993	4518	39	4447	3749	37	328209	288616	99	1.22757	0.928791
v1	Post_Treatment	AA	3.12511	137334	120244	90	50658	42216	85	1763	1574	18	28856	23837	82	4271	3617	34	5823	4929	42	5311	4437	41	404144	341139	100	1.22671	0.928138
v1	Post_Treatment	AA	3.14508	163428	130178	89	57923	46417	88	2291	1842	25	41241	33332	88	5917	4556	41	8236	6366	50	7535	5494	48	542611	427621	106	1.20588	0.912382
v1	Post_Treatment	AA	3.28487	98989	87681	83	41614	36227	81	1590	1556	18	22608	19193	66	3595	3032	33	4943	4167	39	4408	3569	38	304773	251159	97	1.17711	0.890613
v1	Post_Treatment	AA	3.41466	70687	71335	75	32137	31412	78	1136	998	0	14184	13870	51	2178	1969	21	2772	2737	26	2381	2422	24	204149	197683	91	1.23007	0.930679
v1	Post_Treatment	AA	3.49454	182541	147366	92	72807	57610	93	2579	1944	28	43865	35356	89	6310	4951	50	9227	7399	47	7303	5962	44	608805	474966	109	1.2042	0.91111
v1	Post_Treatment	AA	3.75713	81471	78233	78	33652	31718	77	1232	1167	10	17786	17297	50	2692	2868	29	3850	3655	32	3804	3708	32	240196	223479	93	1.29289	0.97821
v1	Post_Treatment	AA	4.12855	322597	191497	133	145557	84869	131	5715	3442	47	101533	58161	128	11995	6728	64	18703	10713	76	17695	10145	76	1048580	765762	147	1.50788	1.14087
v1	Post_Treatment	AA	4.19245	278868	222381	112	119088	92187	115	4302	3576	34	82991	65496	110	11564	8662	62	16076	12523	69	16381	12643	70	1048580	830029	127	1.45959	1.10434
v1	Post_Treatment	AA	4.30128	112984	100964	82	46432	41172	81	1645	1430	21	24450	21984	68	3872	2842	38	4935	4223	39	4526	3666	38	320772	282675	98	1.28994	0.975978
v1	Post_Treatment	AA	4.47101	241803	163687	104	105618	72500	102	4110	2885	37	66195	47752	100	8979	6043	59	13376	9899	63	12637	8880	63	891416	655782	118	1.46947	1.11181
v1	Post_Treatment	AA	4.48499	213844	174461	100	136848	111825	102	3995	3396	35	69675	55967	98	10396	7702	61	12999	10113	60	11910	9378	53	934472	736087	116	1.21761	0.921252
v1	Post_Treatment	AA	4.49897	105437	99077	83	41591	38034	80	1546	1587	17	26463	23850	78	3440	2975	31	4908	4333	38	4852	4292	37	350597	327813	96	1.44269	1.09155
v1	Post_Treatment	AA	4.57185	114501	100157	89	43809	37379	83	1767	1467	20	25641	22026	73	3377	3086	33	5165	4572	39	4704	4022	39	348693	296287	99	1.30331	0.986093
v1	Post_Treatment	AA	4.61878	70069	70472	75	26981	27136	65	670	659	0	14603	13809	50	1828	2069	23	2955	3044	27	2830	2538	27	194132	189943	90	1.22668	0.928117
v1	Post_Treatment	AA	4.64174	89237	88218	91	36471	36545	75	1071	1133	8	17827	17165	66	2389	2614	25	4320	4490	33	3765	3717	32	258392	262126	93	1.42196	1.07587
v1	Post_Treatment	AA	4.87039	205369	162345	99	98536	77175	96	3260	2600	31	54359	41446	94	8493	6905	51	11184	8759	57	10410	7668	61	747065	577237	113	1.1105	0.840214
v1	Post_Treatment	AA	4.95525	120013	101873	90	45138	38017	83	1826	1379	20	23181	19686	67	3933	2892	36	5221	4244	40	4425	4075	35	311050	260216	97	1.40906	1.06611
v1	Post_Treatment	AA	4.97722	88937	87674	81	29376	28926	75	1140	1132	8	19165	18127	52	3259	3440	29	4052	3890	32	3761	3458	31	247179	234467	93	1.00523	0.760568
v1	Post_Treatment	AA	5.33266	144193	120359	98	51795	42176	88	1963	1597	21	33785	28101	84	4604	4197	37	6364	5482	46	6203	5241	41	450980	368534	104	1.24875	0.944815
v1	Post_Treatment	AA	5.36162	178962	137776	97	71928	55098	93	2307	1731	25	41647	31799	91	5142	3917	43	7787	6183	49	7512	5779	50	539986	395835	110	1.47536	1.11627
v1	Post_Treatment	AA	5.39956	106252	88736	93	44398	36033	88	1032	764	0	20669	16561	59	3706	2918	31	4314	3360	37	4036	3622	35	274084	226804	97	1.24126	0.93915
v1	Post_Treatment	AA	5.4365	145666	118270	92	56347	46276	87	1969	1685	21	28069	22626	85	4232	3685	33	5342	3998	41	5373	4135	41	391702	320959	104	1.12212	0.849004
v1	Post_Treatment	AA	5.54933	157776	130974	100	69461	56712	88	2066	1476	26	39094	32393	86	4143	3481	38	7486	5989	49	6733	5253	44	517963	419892	105	1.50905	1.14176
v1	Post_Treatment	AA	5.76099	68357	67978	76	26574	26173	67	893	1019	2	14266	14259	48	2165	2049	24	2977	2872	28	2490	2288	23	191437	190621	91	1.11664	0.844862
v1	Post_Treatment	AA	5.80892	163488	134719	91	74996	61733	91	2830	2290	30	44144	35927	88	6556	5962	43	10294	8253	55	8013	6557	48	602903	504418	106	1.0998	0.832118
v1	Post_Treatment	AA	6.15338	193017	169772	94	82306	72814	89	2658	2356	26	48808	41729	88	7221	6383	49	9823	8336	56	9445	8350	50	621083	556172	106	1.30816	0.989768
v1	Post_Treatment	AA	6.18633	159952	134777	90	52563	43824	87	2219	2036	23	41019	34710	85	5924	5061	40	8432	7055	50	7431	6311	49	519756	438682	104	1.24699	0.943482
v1	Post_Treatment	AA	6.42995	243301	162148	106	89224	60898	102	3534	2217	35	58996	39321	101	9098	5793	54	12053	8111	60	11092	7431	62	780557	524914	120	1.28276	0.970544
v1	Post_Treatment	AA	6.48986	153020	119901	94	114017	96153	93	3791	2989	32	61580	52274	91	9234	8383	47	13093	11185	60	12308	9879	61	835294	696112	108	1.17846	0.891631
v1	Post_Treatment	AA	6.76443	71875	73221	74	43337	43075	75	887	1060	6	16542	15932	55	2647	2533	24	3070	3078	29	2393	2208	26	217337	213387	90	0.871694	0.659532
v1	Post_Treatment	AA	6.76842	108439	93693	90	43441	37378	82	1370	1104	10	22876	19638	77	3094	2685	29	4777	3986	38	4032	3456	34	309113	256531	100	1.28715	0.97387
v1	Post_Treatment	AA	6.81435	75925	77633	74	38668	38591	75	1083	1317	11	17606	17402	52	2463	2352	24	3501	3301	30	3327	3283	28	248770	249604	88	1.39583	1.0561
v1	Post_Treatment	AA	6.85928	60000	59565	73	23722	23430	63	869	852	0	15047	14738	54	1908	1821	23	3272	3164	31	2677	2566	26	216098	212618	90	1.40912	1.06615
v1	Post_Treatment	AA	6.88923	164819	143818	92	66572	58855	88	2306	2036	25	45506	38604	87	6562	5744	43	9303	8159	50	7706	6077	50	609126	527766	105	1.05797	0.800473
v1	Post_Treatment	AA	6.9072	144908	125148	89	59826	51454	86	1708	1320	16	31472	26556	84	4806	4084	36	5965	5167	42	5831	4933	39	448412	382424	103	1.20788	0.913897
v1	Post_Treatment	AA	6.92917	182238	153002	93	88839	73809	90	2670	2370	26	46268	38894	88	6336	5339	44	9759	8042	52	8235	6771	47	615224	519521	107	1.26822	0.959543
v1	Post_Treatment	AA	6.99507	87607	81671	89	32965	30332	78	1369	1160	11	20604	18789	57	2622	2658	26	3867	3421	33	3827	3217	34	282175	259400	94	1.21031	0.915731
v1	Post_Treatment	AA	7.24767	85943	86087	76	33991	33242	75	1432	1280	15	20338	19964	52	2881	2802	28	4226	4236	33	3234	3023	32	292682	287384	93	1.07887	0.816285
v1	Post_Treatment	AA	7.26664	181290	149553	98	71972	59081	90	2311	1821	27	45730	38482	89	6090	5488	44	8880	7166	50	8042	6974	46	624774	515748	106	1.27077	0.961478
v1	Post_Treatment	AA	7.27263	103027	92065	89	40293	34455	80	1243	1295	15	20277	17871	59	3125	2898	28	4382	3802	35	3786	3581	33	289150	252686	97	1.23568	0.934927
v1	Post_Treatment	AA	7.34552	99981	88788	91	41749	36901	81	1404	1216	12	22379	19993	59	2819	2550	27	4280	3989	35	4128	3636	34	303491	264004	98	1.42588	1.07884
v1	Post_Treatment	AA	7.41042	244719	191673	109	99404	80215	102	4009	3034	33	71345	55338	100	10652	8911	60	14477	11881	61	11874	9126	54	922139	769882	119	1.02413	0.774864
v1	Post_Treatment	AA	7.52224	203593	161058	101	91446	74206	94	3770	3051	32	53532	42408	93	7778	6318	52	11681	8920	65	9990	8101	55	715476	584836	108	1.28221	0.970132
v1	Post_Treatment	AA	7.66102	193344	148344	96	85254	67439	94	3057	2571	30	58507	45812	95	8270	6581	50	10990	8638	52	10023	7485	52	761991	602915	111	1.13737	0.860541
v1	Post_Treatment	AA	7.7439	109585	96787	86	47446	41698	83	1438	1318	15	24086	21010	70	3526	2896	33	4669	3915	37	4082	3494	37	310774	269969	99	1.20649	0.912843
v1	Post_Treatment	AA	7.89965	74652	75260	83	30591	30380	75	1101	967	0	16015	16686	48	1773	1852	20	3381	3653	29	3282	3267	28	213629	210022	92	1.76404	1.33469
v1	Post_Treatment	AA	8.07238	59056	61765	66	24951	25203	62	736	619	0	11119	10872	43	1112	1405	14	1954	2189	21	1862	1731	21	161261	156479	89	1.23203	0.932164
v1	Post_Treatment	AA	8.11831	88217	80960	79	37240	33902	80	851	667	0	19915	17739	60	2326	1950	25	3735	3209	33	3672	3229	33	275834	249499	96	1.6559	1.25287
v1	Post_Treatment	AA	8.32199	138440	114350	91	52715	43485	88	1970	1735	20	24690	19953	77	3721	2872	36	5797	4757	43	4820	3997	39	358284	294839	106	1.39171	1.05298
v1	Post_Treatment	AA	8.34795	214199	164897	105	163307	123234	103	6372	4419	42	102732	75569	100	13466	10589	65	20441	15911	79	19205	14396	81	1048580	994152	118	1.35952	1.02863
v1	Post_Treatment	AA	8.51469	199345	165921	96	69471	57362	93	3441	2649	33	56769	46099	93	8168	6530	52	11614	9835	54	10262	8455	55	771902	634727	111	1.29479	0.979653
v1	Post_Treatment	AA	8.51868	133624	115629	89	52974	46754	86	1987	1674	23	27128	22161	85	4010	3729	34	5887	5137	40	5442	4549	39	390564	327241	103	1.2199	0.922986
v1	Post_Treatment	AA	9.11575	219452	174206	104	87860	68753	93	3116	2419	32	53521	42129	90	7721	5749	49	10514	8126	60	9623	7671	52	708473	570909	108	1.33432	1.00956
v1	Post_Treatment	AA	9.20062	202385	148221	105	85132	62927	100	3567	2858	33	49291	38673	98	7532	5825	48	10149	7890	56	10413	7738	60	684112	506157	116	1.32841	1.00509
v1	Post_Treatment	AA	9.30645	150910	127824	91	73222	61241	88	3405	2906	31	43630	37952	86	5500	5074	38	8147	6952	51	6251	5101	43	588076	493787	104	1.00532	0.760635
v1	Post_Treatment	AA	9.3424	72103	71734	76	27182	27410	73	976	859	0	15558	16090	48	2577	2475	26	3030	2786	29	2784	2944	27	208523	207265	87	1.18949	0.899983
v1	Post_Treatment	AA	9.42527	139287	118114	96	52802	44750	86	2076	1917	25	32168	26781	84	4725	3938	39	6499	5605	42	5652	4555	40	413412	353473	104	1.15668	0.875154
v1	Post_Treatment	AA	9.49915	135766	116171	88	57895	48658	87	1897	1591	19	34555	28656	84	4423	4101	37	6538	5338	46	5946	4757	43	452296	379720	103	1.15996	0.877637
v1	Post_Treatment	AA	9.52411	196149	159396	92	99746	81005	93	2906	2565	29	55464	46081	90	7562	6246	49	11370	9305	57	9720	8223	54	783769	641676	109	1.31652	0.996093
v1	Post_Treatment	AA	9.56804	202066	166818	96	89429	74292	94	2526	2199	27	54666	45392	93	7653	6273	47	10715	8955	54	9616	7498	52	738843	614414	111	1.19528	0.904361
v1	Post_Treatment	AA	9.594	129931	114017	88	54953	47607	84	1385	1267	17	28952	24206	82	4616	4239	38	5788	4952	42	5342	4364	39	384590	325982	99	1.02949	0.77892
v1	Post_Treatment	AA	9.62595	160435	132760	89	64304	53076	89	2119	1966	23	39642	32407	88	5466	4438	39	8326	7076	49	6978	5873	47	534761	442239	106	1.32334	1.00125
v1	Post_Treatment	AA	9.66589	112991	98112	85	43806	37551	82	1444	1221	12	22295	19786	64	3672	3340	30	4947	4252	38	4327	3739	36	306058	262492	99	1.11946	0.846995
v1	Post_Treatment	AA	9.83962	75099	74416	75	31327	29663	76	1043	1023	3	20160	19689	55	2426	2684	26	4182	3992	34	3697	3719	32	290938	274563	92	1.38562	1.04837
v1	Post_Treatment	AA	9.96842	139649	122462	92	82549	73176	86	2205	1895	23	36026	31244	83	5161	4386	41	7042	6202	43	7274	6662	44	466852	419180	103	1.51892	1.14923
v1	Post_Treatment	AA	10.0892	97314	87566	88	38837	34525	81	1315	1062	9	23480	21863	57	4249	3634	31	4679	3920	37	4364	3903	35	314022	282044	99	1.07402	0.812616
v1	Post_Treatment	AA	10.223	72575	71700	79	22566	22580	57	1174	1165	9	16804	17223	54	1722	2142	21	3065	3145	26	3127	2778	28	227402	218433	91	1.29692	0.981261
v1	Post_Treatment	AA	10.249	260504	172454	116	91487	59273	115	4416	2573	40	63794	42441	112	8823	5657	55	12986	8940	66	10781	7449	58	803351	542710	131	1.31678	0.996285
v1	Post_Treatment	AA	10.3328	63176	63251	75	28897	28246	79	849	813	0	14851	14195	51	2221	2048	24	2929	3016	27	2741	2794	25	196032	184089	89	1.36426	1.03221
v1	Post_Treatment	AA	10.4367	85079	83622	78	39002	39098	76	918	955	0	17712	17324	52	2568	2890	28	3814	3788	32	4106	4012	33	258070	248249	92	1.38824	1.05035
v1	Post_Treatment	AA	10.4377	106978	95547	84	39712	35331	82	1351	1104	10	22843	20214	60	2986	3025	27	4415	3845	37	4497	3944	35	308042	270218	98	1.3038	0.986469
v1	Post_Treatment	AA	10.5226	155953	130881	97	67155	56390	89	2353	1754	28	39636	33943	86	5114	4645	37	7700	6506	48	6771	6069	44	518568	444502	106	1.30657	0.98856
v1	Post_Treatment	AA	10.6454	64540	64879	75	22717	22350	57	673	687	0	13823	14007	48	2069	1744	26	3091	3217	28	2612	2269	26	185840	182972	89	1.30103	0.984373
v1	Post_Treatment	AA	10.6803	113590	108395	81	64291	61718	81	3830	3658	31	58781	55908	82	7639	7017	44	12691	12450	55	7395	7398	42	801857	761725	97	1.0543	0.797691
v1	Post_Treatment	AA	10.6953	241430	175480	107	128345	91156	107	5219	3524	40	88401	59563	104	13974	8944	70	18210	12707	76	15892	10732	69	1048580	789435	120	1.19991	0.907864
v1	Post_Treatment	AA	10.7911	115847	102525	85	43703	38570	82	1471	1272	16	27077	23465	82	3653	3215	32	5311	4549	42	5186	4430	40	347802	304362	96	1.37792	1.04254
v1	Post_Treatment	AA	10.8021	188864	162195	107	85636	74449	89	3431	2762	32	59257	51429	89	8436	7647	47	11943	10560	61	10862	9170	55	821806	722750	108	1.19916	0.907298
v1	Post_Treatment	AA	10.8041	223048	165662	107	102023	74963	100	2975	2381	30	58412	43900	97	9379	6033	59	11329	7931	60	10757	7932	60	794971	584603	117	1.31477	0.994766
v1	Post_Treatment	AA	10.878	213162	164405	101	83991	64939	97	4004	2898	36	58371	44417	97	8659	7015	52	12191	8835	62	11115	8386	58	797786	619171	115	1.19544	0.90448
v1	Post_Treatment	AA	10.9219	116504	109120	82	56146	51265	83	1634	1658	20	29600	25943	82	4211	3762	36	6001	5145	43	5551	4908	39	384082	348871	99	1.30463	0.987092
v1	Post_Treatment	AA	11.0517	103210	90887	84	43194	36582	84	1560	1282	15	20972	18446	65	3154	3081	29	4591	3788	40	4031	3196	35	296724	256801	98	1.03733	0.78485
v1	Post_Treatment	AA	11.1805	136932	122727	87	46529	41033	84	2158	1998	23	36200	32531	84	4899	4340	39	7501	6496	45	6244	5513	43	487615	437871	102	1.27028	0.961103
v1	Post_Treatment	AA	11.1825	144697	126482	88	59003	51262	86	2249	1692	23	34939	30334	86	5056	4300	40	7417	6506	44	6565	5615	45	476069	407932	104	1.30581	0.987991
v1	Post_Treatment	AA	11.2265	71778	71997	77	27008	26893	63	872	1118	7	14649	14125	50	2089	1831	22	3046	3194	28	2785	2559	28	214505	207296	92	1.3976	1.05743
v1	Post_Treatment	AA	11.2424	125551	110036	86	43641	37147	84	1970	1523	21	27601	23069	75	4403	3388	38	5693	5060	40	5151	4386	38	364294	311711	99	1.29457	0.979483
v1	Post_Treatment	AA	11.2534	116567	110595	83	52068	48250	84	2036	1775	23	31741	29935	80	4538	4553	40	6510	6235	39	5768	5429	39	442191	416447	99	1.1924	0.902181
v1	Post_Treatment	AA	11.2614	157808	136310	89	112299	97849	92	3225	2673	29	40035	34413	85	5811	4846	44	7932	6863	46	7323	6528	44	532199	459254	104	1.34709	1.01922
v1	Post_Treatment	AA	11.2674	64279	67258	75	26074	26181	72	693	842	0	12322	12272	45	1913	1794	19	2677	2698	27	2528	2548	26	176045	173237	89	1.42029	1.0746
v1	Post_Treatment	AA	11.3153	139192	116166	94	59121	48585	87	2329	1989	25	37796	30758	85	5002	3773	40	7501	5818	46	7233	5905	47	520436	424968	103	1.56507	1.18414
v1	Post_Treatment	AA	11.3273	148764	120451	96	61577	49178	91	2449	1859	27	31960	24699	87	4143	3389	37	6389	5207	44	5504	4603	42	425682	346468	106	1.35822	1.02764
v1	Post_Treatment	AA	11.49	64012	64065	78	17477	17071	70	916	850	0	11372	11621	41	1928	1911	22	2601	2635	25	2495	2524	24	169045	167981	90	1.32077	0.99931
v1	Post_Treatment	AA	11.5509	151631	127294	93	57874	48597	89	2431	2108	29	34785	28600	88	4581	4104	36	7241	6182	47	5655	4976	40	438070	358656	106	1.21248	0.91737
v1	Post_Treatment	AA	11.6708	180531	149576	95	74315	59275	102	2788	2312	29	43902	36275	89	6399	4977	50	8782	7267	52	7953	6719	47	587715	502587	109	1.35001	1.02143
v1	Post_Treatment	AA	11.6957	247221	178604	108	102543	77114	105	3495	2384	35	65082	46826	103	9170	6948	52	12294	9361	57	11332	8276	56	875022	621335	120	1.19113	0.901223
v1	Post_Treatment	AA	11.6987	157929	138337	90	55854	48951	90	2618	2271	27	44010	38566	86	5290	5090	39	8393	7494	47	7509	6960	42	563503	509158	103	1.36739	1.03458
v1	Post_Treatment	AA	11.9633	203168	174707	98	128216	111116	94	3604	3176	31	67057	57462	92	9858	8308	56	12748	10783	63	12149	10305	59	854102	746889	111	1.24037	0.938476
v1	Post_Treatment	AA	11.9703	47485	47531	70	19268	18936	53	857	881	0	12099	11707	42	1441	1896	16	2407	2428	25	2220	2117	24	171140	174339	84	1.11656	0.844801
v1	Post_Treatment	AA	11.9733	119639	106408	94	46986	41687	83	1477	1288	15	27293	23250	73	3607	3516	32	5599	4878	43	5153	4507	40	388262	339427	100	1.28185	0.969863
v1	Post_Treatment	AA	12.0012	115919	99882	91	46850	40107	85	1539	1162	17	21699	18622	63	4124	3416	36	4239	3708	35	4450	4019	36	312201	268388	103	1.17652	0.890168
v1	Post_Treatment	AA	12.0492	193774	152454	98	85076	67264	96	2741	2167	29	51126	40584	94	6462	5319	43	10536	8552	53	9598	8017	52	683903	538852	113	1.50724	1.14039
v1	Post_Treatment	AA	12.0971	193336	152828	96	95090	74113	95	3604	2683	32	51938	39164	93	6493	5225	46	9936	7664	54	8042	6058	47	685050	538489	111	1.15943	0.877232
v1	Post_Treatment	AA	12.157	81300	82445	84	33418	33319	74	1088	1114	8	18618	17685	57	2986	3087	29	3938	3732	32	3350	3466	29	249150	241336	91	1.12277	0.849501
v1	Post_Treatment	AA	12.175	178995	141595	99	69755	54848	91	2437	1836	24	38314	29563	89	6234	4711	49	8054	6317	50	7413	5642	47	512004	392205	107	1.19762	0.906132
v1	Post_Treatment	AA	12.3048	199071	159105	96	91555	73051	96	3042	2361	30	50335	40641	93	7044	5687	45	11327	8839	61	9530	7327	51	701253	549636	113	1.28838	0.974798
v1	Post_Treatment	AA	12.3227	176339	163585	92	73299	67690	89	3651	3394	29	54812	49166	87	9039	8601	46	11955	10756	58	10461	9151	51	756542	690038	106	1.06395	0.804992
v1	Post_Treatment	AA	12.3537	97127	97479	80	46045	45801	78	2316	2423	22	33347	33135	76	3741	3558	32	5637	5639	37	4490	4665	32	433935	416810	94	1.31113	0.992013
v1	Post_Treatment	AA	12.3916	70444	70268	80	27024	27217	72	1231	1102	8	14119	13625	45	2091	2131	24	3003	2922	29	2625	2678	25	182601	178195	90	1.25669	0.950821
v1	Post_Treatment	AA	12.5614	199153	157288	99	79661	63345	95	3012	2653	29	53605	41341	93	6399	5154	45	10548	8372	56	9235	7428	52	709103	564186	113	1.44121	1.09043
v1	Post_Treatment	AA	12.5853	167354	138609	89	65756	53784	88	2660	2336	28	38556	32640	86	5592	3982	45	7349	5781	48	6833	5686	44	526536	424994	105	1.42793	1.08038
v1	Post_Treatment	AA	12.5983	205372	162595	102	97296	78965	96	3485	2837	32	58940	46607	95	8656	8010	45	13462	10740	65	11672	9610	60	783662	611594	113	1.19975	0.907742
v1	Post_Treatment	AA	12.6263	159973	137491	93	72865	61744	88	2292	2161	24	39838	33518	88	5596	5127	41	8050	7026	47	6924	5977	46	517954	459010	105	1.16579	0.882047
v1	Post_Treatment	AA	12.6283	164310	134993	102	58633	47475	89	2223	2200	24	38227	32027	88	5490	4498	41	7910	6673	52	7234	6409	43	514699	428245	108	1.42486	1.07806
v1	Post_Treatment	AA	12.6362	189236	160926	96	81935	69370	92	2502	2079	27	50952	44052	93	6553	6008	46	9831	8328	51	8615	7361	49	693959	607737	108	1.2252	0.926998
v1	Post_Treatment	AA	12.6492	233522	165119	103	93209	67632	102	3585	2408	35	60616	42195	101	8277	5926	47	12092	8109	66	11036	7951	57	791639	552737	119	1.34171	1.01515
v1	Post_Treatment	AA	12.6522	206261	164477	111	83703	66606	99	3136	2393	31	51791	42201	97	7078	5701	43	10217	8523	52	8718	6898	49	699151	578679	116	1.20996	0.915469
v1	Post_Treatment	AA	12.6872	174701	149434	92	58548	49445	89	2878	2385	27	42135	35054	88	6742	5384	48	9612	8260	53	8460	7070	47	581607	491132	106	1.31315	0.993542
v1	Post_Treatment	AA	12.7021	140664	120354	90	55919	48293	85	2004	1710	23	34129	28079	84	5591	4144	40	6171	5339	41	5986	5124	40	461221	393727	102	1.23649	0.935537
v1	Post_Treatment	AA	12.7101	217667	171185	100	102897	81756	102	3845	3362	32	64163	50492	97	8946	7059	55	12982	10215	66	11388	9018	57	858702	691751	115	1.27752	0.966582
v1	Post_Treatment	AA	12.7211	203359	174478	93	93725	81272	92	4252	3623	34	59322	51919	91	8961	7718	48	12863	11070	61	11026	9122	55	783459	671812	109	1.18191	0.894246
v1	Post_Treatment	AA	12.7261	181611	146813	100	89227	73612	92	3202	2479	32	52630	42206	90	6840	5672	44	10992	8808	59	8662	6973	49	716535	571837	109	1.22937	0.930155
v1	Post_Treatment	AA	12.7471	112233	99404	87	45875	40131	81	1615	1152	12	25855	21718	80	4017	3391	36	4926	4250	41	5188	4422	38	348533	306951	98	1.30404	0.986649
v1	Post_Treatment	AA	12.778	119402	102379	85	53630	45015	85	1409	1155	12	29078	23579	82	3529	2872	34	5114	4284	38	5012	4201	39	394812	341067	101	1.46274	1.10673
v1	Post_Treatment	AA	12.797	73130	74169	77	31804	31903	74	1111	1117	8	14855	15020	44	2539	2380	25	3258	3163	30	2648	2619	28	204358	192161	91	1.10042	0.832588
v1	Post_Treatment	AA	12.818	401560	242980	144	205039	127344	140	7878	4958	51	125099	74108	141	18364	11499	73	25887	15855	96	22835	14741	90	1048580	1006180	156	1.28194	0.969926
v1	Post_Treatment	AA	12.8809	160332	130807	97	50934	41264	89	2387	1858	27	34269	28802	87	5144	4412	36	7018	5763	45	6805	5753	43	459839	374822	107	1.30394	0.986576
v1	Post_Treatment	AA	12.9018	79516	79778	76	28738	28452	75	1186	1066	7	18126	18416	46	2222	2351	24	3388	3550	29	3383	3163	29	239592	236408	93	1.34538	1.01793
v1	Post_Treatment	AA	12.9538	171586	145187	96	71761	60291	90	2564	2203	28	50256	42748	88	6873	6129	41	10003	8839	50	9057	7489	53	686581	579672	107	1.2219	0.924498
v1	Post_Treatment	AA	12.9567	82157	81021	78	48947	47912	77	1350	1432	14	24080	23217	63	3062	2928	28	4631	4518	34	3565	3545	29	301556	302614	93	1.21072	0.916045
v1	Post_Treatment	AA	12.9747	113068	98704	89	44530	37393	83	1368	1067	6	24323	20059	80	4057	3279	43	5414	4574	41	4312	3861	35	324509	265835	99	1.17749	0.890902
v1	Post_Treatment	AA	13.0316	237759	182248	104	91215	68298	99	3525	2237	38	59616	45669	97	8613	6703	54	11920	9039	61	11261	8193	59	807181	596968	115	1.22229	0.924795
v1	Post_Treatment	AA	13.1175	318641	193932	126	139056	85075	125	4729	3008	40	81255	47814	122	11386	7330	64	16545	10507	81	14480	9323	68	1048580	646448	142	1.2719	0.962329
v1	Post_Treatment	AA	13.1455	133443	113521	89	52736	43916	85	1733	1519	19	30292	25377	83	4130	3629	37	5692	4546	41	5633	4928	41	387880	318875	103	1.35795	1.02744
v1	Post_Treatment	AA	13.1534	167017	135501	99	59457	47605	90	2748	2161	28	40800	32949	88	5963	5175	42	7849	6541	47	7764	6262	50	535590	414436	107	1.21005	0.915534
v1	Post_Treatment	AA	13.2713	97673	93050	80	36147	33736	80	1344	1242	15	23301	21008	78	3136	2876	33	4529	4377	34	3897	3559	34	297889	281694	96	1.23748	0.936291
v1	Post_Treatment	AA	13.2743	154212	130523	91	52552	42713	90	2201	2005	24	36416	30515	86	5822	5005	42	8040	6652	50	6669	5524	47	479972	402919	105	1.1037	0.835067
v1	Post_Treatment	AA	13.2902	156640	130761	91	63114	52188	88	2068	1795	24	35562	28739	87	4661	3654	41	6933	6028	43	6120	4975	46	485972	407268	105	1.36152	1.03014
v1	Post_Treatment	AA	13.3322	82016	81202	86	26414	26352	74	1256	1125	11	23313	23730	65	3416	3230	29	4594	4679	35	4191	4324	37	326219	315268	92	1.3387	1.01287
v1	Post_Treatment	AA	13.418	120437	106503	85	46173	39891	84	1678	1599	19	25128	22405	64	4173	3627	34	4972	4448	38	4330	3986	34	364791	319769	102	1.09898	0.831498
v1	Post_Treatment	AA	13.431	68176	69320	75	26621	27060	72	993	1051	5	14491	14374	43	2129	2147	22	3487	3418	29	2652	2531	26	199540	197894	90	1.17885	0.891932
v1	Post_Treatment	AA	13.459	149427	119482	95	62938	50932	91	1573	1607	17	30286	24270	86	4763	3374	46	6138	4938	42	5879	4682	42	415742	325358	106	1.38767	1.04992
v1	Post_Treatment	AA	13.4789	148621	122245	100	53795	44927	86	2439	1879	28	35132	28976	86	4727	3940	39	7155	6259	45	6369	5110	45	485678	392718	105	1.29695	0.981288
v1	Post_Treatment	AA	13.5398	148013	125448	92	56520	47607	88	2027	1717	21	33099	28078	78	5448	4245	40	6275	5410	41	6059	4420	47	450804	387192	105	1.04122	0.787801
v1	Post_Treatment	AA	13.5628	99509	88133	85	39843	34695	82	1059	994	0	21123	18838	64	2553	2371	26	4178	3776	34	3675	3905	30	278024	250340	98	1.64698	1.24612
v1	Post_Treatment	AA	13.5728	83275	76722	81	34215	31213	77	1286	1177	10	17429	15557	56	2701	2573	28	4000	3598	34	3310	2992	32	232401	212031	93	1.16284	0.879819
v1	Post_Treatment	AA	13.5758	130936	111449	87	49602	41408	86	1842	1674	19	28734	23636	72	3878	3423	33	5470	4655	40	5260	4446	40	384380	314172	102	1.29886	0.98273
v1	Post_Treatment	AA	13.5798	166772	135757	93	65657	53838	89	2220	1824	24	37182	30914	87	5454	4744	40	7622	6346	46	7014	5427	46	503802	423192	107	1.14397	0.865539
v1	Post_Treatment	AA	13.6706	146818	124900	96	65094	55841	89	1727	1581	18	38904	33964	86	5303	4772	41	7813	7021	45	6565	5456	42	541463	462744	105	1.14334	0.865059
v1	Post_Treatment	AA	13.6876	150184	126794	90	60769	51154	88	1815	1766	19	34874	29387	86	4563	4271	42	6703	5623	45	6181	4955	45	463381	395037	105	1.16015	0.87778
v1	Post_Treatment	AA	13.7305	186807	147554	92	72602	55872	92	2406	1985	25	47735	38160	92	7113	5424	48	9559	7497	55	8281	6345	50	628549	496831	109	1.1698	0.885082
v1	Post_Treatment	AA	13.7725	129750	116086	86	53822	48090	84	1780	1441	20	31388	28648	82	4173	3642	33	6402	5939	42	6020	5430	40	441429	386361	101	1.49094	1.12806
v1	Post_Treatment	AA	13.8154	69071	69736	75	20526	20602	54	830	584	0	13285	13183	44	1941	2468	21	2717	2690	26	2725	2683	25	190375	190197	90	1.08712	0.822521
v1	Post_Treatment	AA	13.8294	101732	91640	93	41517	36641	82	1247	1177	11	20628	18661	52	3464	3108	29	3813	3508	33	4253	3836	34	276954	246073	98	1.23423	0.933833
v1	Post_Treatment	AA	13.8424	85677	81945	80	35817	33255	78	1190	1263	12	20638	19375	56	2632	2281	27	3915	3763	33	4203	3664	35	278023	251542	95	1.60631	1.21535
v1	Post_Treatment	AA	13.8763	70602	70490	82	34974	34573	74	1054	943	0	15519	16183	56	2350	2022	25	3117	3157	29	2636	2601	25	218765	218940	90	1.28635	0.973265
v1	Post_Treatment	AA	13.8803	112718	97440	89	43582	37735	82	1405	1063	13	22752	19177	81	3869	3109	36	4741	3870	38	4522	3842	36	317309	265439	99	1.23577	0.934993
v1	Post_Treatment	AA	13.9093	166031	135113	93	91368	76345	98	3101	2548	31	58717	49723	91	8848	7674	48	12053	10646	58	10898	8961	58	774230	648089	108	1.16771	0.8835
v1	Post_Treatment	AA	13.9432	152539	126862	88	59400	48705	87	2222	1722	25	34778	28926	85	4654	3804	38	6867	5772	44	6510	5314	45	475938	391317	104	1.39695	1.05695
v1	Post_Treatment	AA	13.9492	128363	111785	88	47075	40865	84	1899	1570	20	30385	27113	81	4506	4328	39	5780	4978	41	5537	4563	40	433520	374646	101	1.0543	0.797691
v1	Post_Treatment	AA	13.9772	152519	124198	90	58958	47367	87	2004	1683	24	32710	26058	85	5177	3862	44	6254	4716	45	5859	4572	45	422227	331492	105	1.18384	0.895706
v1	Post_Treatment	AA	14.0151	104083	96550	80	42446	37717	80	1662	1450	18	26068	22833	79	3752	2995	35	5694	4826	41	4949	4322	38	343181	307863	98	1.44307	1.09184
v1	Post_Treatment	AA	14.0231	73718	70712	82	32601	30022	77	868	953	0	16298	14504	50	2525	2251	28	2977	2963	28	3440	3015	32	205990	189726	93	1.3394	1.01341
v1	Post_Treatment	AA	14.0371	149013	127508	102	70029	62389	87	2280	1921	25	40549	35204	85	6190	5332	39	7960	7107	47	7372	6867	42	561974	492922	102	1.28788	0.974425
v1	Post_Treatment	AA	14.083	79683	80532	76	33151	31801	84	1071	935	0	19487	19500	56	2831	2551	28	3983	3984	33	3545	3523	28	275996	272373	92	1.38103	1.0449
v1	Post_Treatment	AA	14.1149	172356	140843	94	67743	55419	92	2317	1899	27	46687	36455	90	5933	5424	42	8560	6795	54	8610	6811	50	603052	495348	107	1.25572	0.950086
v1	Post_Treatment	AA	14.1369	72613	70578	76	28471	28554	74	840	942	0	16301	15831	52	2195	2405	27	3402	3026	31	3138	3079	30	214017	198162	92	1.28025	0.968649
v1	Post_Treatment	AA	14.1509	229828	162914	100	108058	75364	101	3973	3061	36	64074	42912	98	9545	6572	60	12631	8616	63	11778	8272	62	804319	561994	116	1.25867	0.952324
v1	Post_Treatment	AA	14.1848	136314	115930	90	55303	45724	89	1984	1731	22	28781	24827	84	4484	3707	40	5571	4629	42	5591	4570	41	378466	326543	101	1.2328	0.93275
v1	Post_Treatment	AA	14.1948	121858	105866	86	45233	38983	84	1627	1354	20	25757	21522	69	3826	3378	36	5529	4901	40	4652	3809	38	338831	291229	102	1.12759	0.853145
v1	Post_Treatment	AA	14.2118	221104	170409	105	88953	66698	98	3719	2781	35	57873	44274	95	7991	6664	47	11787	8968	60	10320	7714	57	797700	605018	114	1.15756	0.875823
v1	Post_Treatment	AA	14.2268	72770	71660	82	31372	31578	73	761	969	0	14536	14227	51	2487	1981	32	2783	2925	26	2321	2196	24	186339	185502	91	1.10853	0.838725
v1	Post_Treatment	AA	14.2328	130796	110148	90	51211	42558	84	2019	1621	24	28484	24505	82	4707	3823	36	5665	4541	42	5359	4421	40	385993	325080	102	1.15642	0.874959
v1	Post_Treatment	AA	14.2467	157942	124903	104	64683	49717	91	1791	1503	19	32730	26096	87	4734	4147	37	6869	5305	46	6180	4767	44	441736	351035	108	1.14951	0.869727
v1	Post_Treatment	AA	14.2907	146842	130243	90	77696	70062	88	2382	2203	24	36085	32705	85	5792	4824	41	7328	6397	46	6439	5721	42	503048	436798	103	1.18595	0.897297
v1	Post_Treatment	AA	14.3536	74362	72267	79	34466	32938	76	1247	896	0	17878	16519	53	2508	2349	30	3836	3639	32	3517	3366	29	248761	229634	92	1.43295	1.08418
v1	Post_Treatment	AA	14.3765	49573	50017	71	18698	18784	52	712	521	0	11162	10676	42	1666	1975	19	2485	2430	24	1932	1886	21	147637	149033	86	0.954937	0.722514
v1	Post_Treatment	AA	14.3805	118700	101420	91	48034	40750	85	1747	1456	17	27311	23053	79	4166	3275	42	5264	4613	39	5065	4216	39	371435	318736	102	1.28733	0.974005
v1	Post_Treatment	AA	14.3875	108311	100006	85	44811	40366	81	1256	1217	12	26076	23536	73	4870	3810	39	5220	4557	38	5282	4777	36	346688	307191	98	1.25381	0.948641
v1	Post_Treatment	AA	14.4035	185357	148761	91	77977	59937	93	3503	2511	34	46070	36074	90	7158	5982	44	9801	7604	53	8439	6876	49	634497	494356	108	1.14945	0.869683
v1	Post_Treatment	AA	14.4125	139061	119502	96	57936	48445	85	2098	1766	24	30586	25289	84	4177	3797	36	6086	5008	43	5590	4660	42	415465	342880	102	1.22728	0.928575
v1	Post_Treatment	AA	14.4274	156284	139284	92	63538	57412	87	2582	2273	25	39181	34412	86	6906	6515	39	8507	7859	46	8052	7252	46	521668	484335	104	1.11312	0.8422
v1	Post_Treatment	AA	14.4464	50210	52204	70	21630	21451	70	414	606	0	10936	10909	45	1372	1431	17	2242	2108	23	1716	1564	19	147366	148851	86	1.09294	0.82693
v1	Post_Treatment	AA	14.4564	74218	74931	77	33465	33448	75	794	789	0	16038	15751	51	2811	2704	22	2975	3013	28	2255	2234	22	231646	232750	91	0.826183	0.625098
v1	Post_Treatment	AA	14.4654	92589	90935	79	36624	36133	77	1510	1496	16	28067	26595	76	3749	3548	35	5675	5507	37	4773	4592	34	367982	361630	94	1.29425	0.979242
v1	Post_Treatment	AA	14.4864	65881	67487	75	24613	24757	62	905	1008	2	13196	13810	42	1983	2148	23	2682	2926	24	2514	2154	27	179780	180494	88	1.00279	0.758723
v1	Post_Treatment	AA	14.5043	91266	80200	82	40412	34833	80	965	825	0	17234	15054	57	2571	2143	31	3543	3085	32	3451	3259	33	238997	200299	97	1.52077	1.15063
v1	Post_Treatment	AA	14.5582	129557	111915	88	52322	44832	85	1450	1176	10	27000	23691	76	3947	3323	36	5186	4708	38	4649	3979	37	361032	313100	102	1.19741	0.905973
v1	Post_Treatment	AA	14.5702	146801	120893	88	58206	48070	88	2553	2084	27	33427	27055	86	5155	4397	40	6810	5444	46	6128	4868	43	469694	385829	105	1.10712	0.837656
v1	Post_Treatment	AA	14.6162	103548	101658	81	58416	57285	85	1735	1594	19	28478	27461	77	3486	3428	35	6510	6361	41	4713	4618	34	381170	377893	96	1.34714	1.01926
v1	Post_Treatment	AA	14.6201	52152	54770	70	20615	20304	57	729	767	0	11721	11642	43	1993	1768	20	2624	2394	26	2142	2101	25	154985	151318	87	1.18835	0.899116
v1	Post_Treatment	AA	14.6271	90350	79818	85	40037	35894	80	1166	1301	11	22233	20471	71	2717	2978	26	3946	3873	33	4240	3633	37	306361	267949	97	1.21995	0.923023
v1	Post_Treatment	AA	14.6341	105592	102884	81	106184	103222	82	2744	2931	25	36438	36350	76	5827	5371	38	7582	7407	43	7009	6616	42	479348	468373	95	1.2318	0.931992
v1	Post_Treatment	AA	14.6451	194702	152715	98	74140	58966	93	2223	1761	26	40183	31545	91	6016	4156	44	8008	6493	49	7148	5750	45	546183	422510	112	1.38354	1.0468
v1	Post_Treatment	AA	14.6571	146474	122703	94	59533	49483	88	1601	1437	17	30917	25973	81	4212	3457	39	6486	5522	43	5500	4775	42	410841	332450	105	1.38126	1.04507
v1	Post_Treatment	AA	14.7	179447	141679	105	71502	56085	92	2613	1957	30	47099	36649	91	5636	5106	41	8216	6691	47	7711	6038	48	616361	484653	109	1.18253	0.894714
v1	Post_Treatment	AA	14.701	122580	106732	85	46075	39036	84	1543	1298	14	23973	20230	62	3375	3420	30	5525	4567	41	4417	3871	35	324328	275953	100	1.13187	0.856384
v1	Post_Treatment	AA	14.738	78214	76789	81	27612	26956	73	1186	1159	10	18027	18112	55	2693	2684	29	3702	3748	32	3531	3377	32	240115	233150	92	1.2582	0.951963
v1	Post_Treatment	AA	14.7659	58032	59745	72	21535	21575	60	584	521	0	12919	13177	43	2128	2122	27	2630	2553	25	2329	2349	24	180221	175219	88	1.10697	0.837547
v1	Post_Treatment	AA	14.7689	118532	103102	94	39888	34885	83	1864	1636	22	26531	23122	82	3427	3344	31	5458	4659	40	4800	3974	37	350037	313117	102	1.1884	0.899152
v1	Post_Treatment	AA	14.7749	118197	103538	90	36099	30603	83	1819	1612	21	27839	24066	79	3640	3422	33	5045	4471	39	4864	4224	37	384238	339574	101	1.23437	0.933933
v1	Post_Treatment	AA	14.8428	75301	76676	81	31081	31167	74	766	998	0	17561	17058	49	2771	2557	26	3270	3486	27	2905	2722	27	236689	223508	91	1.06453	0.805432
v1	Post_Treatment	AA	14.8558	134377	114468	88	52963	44685	88	1890	1588	21	30317	25153	73	4343	3713	38	5821	5074	42	5948	4795	42	410371	342426	104	1.29141	0.977092
v1	Post_Treatment	AA	14.8807	191348	146618	95	71681	54371	94	2852	2187	30	41525	30732	92	7030	5361	48	9280	6781	57	8201	6402	49	568709	433264	111	1.19418	0.903528
v1	Post_Treatment	AA	14.8917	121785	105073	88	46886	39983	84	1698	1466	17	26403	22096	81	3730	3415	33	5562	5188	39	5150	4196	39	371614	315872	101	1.2287	0.929644
v1	Post_Treatment	AA	14.8917	98893	90527	82	41866	38767	80	1304	1164	12	22901	20470	78	3597	2814	35	4482	4266	35	4234	3625	36	303186	271673	97	1.2882	0.974666
v1	Post_Treatment	AA	14.8947	161084	143071	93	83477	74230	90	2676	2308	28	45308	40217	87	6432	5722	43	8662	7611	48	8467	7335	48	605480	542110	105	1.28189	0.969893
v1	Post_Treatment	AA	14.9337	120089	105689	85	47418	41771	82	1653	1291	18	28702	24040	80	4604	3364	35	5676	4787	41	5401	4428	41	387322	327229	100	1.31629	0.995917
v1	Post_Treatment	AA	14.9347	62178	61106	89	20716	20879	53	599	709	0	12741	13081	42	1455	1817	17	2928	2687	29	2678	2570	26	178260	169946	89	1.41442	1.07016
v1	Post_Treatment	AA	14.9566	161114	137289	92	62311	52685	91	2653	2382	27	40534	35014	88	5087	4469	38	7702	6943	43	7420	6010	46	558659	493266	108	1.34482	1.0175
v1	Post_Treatment	AA	14.9706	65960	65598	80	25754	26005	63	805	746	0	13317	13745	43	2006	2113	22	2612	2714	25	2723	2627	26	175778	170780	90	1.24326	0.940659
v1	Post_Treatment	AA	14.9936	89790	79887	84	41572	35251	81	1383	1230	13	21681	18884	63	3310	3390	32	4479	4136	35	4294	3631	33	282436	247711	96	1.07109	0.810398
v1	Post_Treatment	AA	15.0135	104977	103404	81	41909	41085	78	1925	1889	20	30637	29002	77	3866	3682	32	6199	6030	38	5232	4982	36	391187	382796	96	1.35307	1.02374
v1	Post_Treatment	AA	15.0215	176678	144383	95	65178	52779	91	3300	2467	32	45376	37151	89	6993	5744	56	9379	7529	51	7677	6311	46	615675	497497	108	1.09871	0.831296
v1	Post_Treatment	AA	15.0635	115630	101635	85	53142	46130	85	1888	1632	20	24309	21373	75	3552	3010	37	4864	4291	39	4622	3788	38	328255	279812	101	1.25847	0.952172
v1	Post_Treatment	AA	15.0864	121564	106568	90	43117	37213	84	1537	1536	17	29073	25103	79	3932	3446	32	5878	5278	40	5125	4840	36	391140	345065	101	1.40453	1.06268
v1	Post_Treatment	AA	15.0884	88962	87634	79	41219	40714	77	1289	1250	13	22484	21839	57	2873	3066	25	3920	4115	31	4395	4155	34	308212	294263	94	1.35519	1.02535
v1	Post_Treatment	AA	15.1174	85192	85449	77	30769	30942	75	937	991	0	16210	15540	59	2684	2643	26	3257	3075	29	2796	2890	27	236221	234213	91	1.09345	0.827318
v1	Post_Treatment	AA	15.1234	80076	80200	76	31963	31919	76	1136	1113	9	18299	18626	53	2159	2045	22	3676	3609	30	2737	2672	27	250756	248477	93	1.3066	0.988587
v1	Post_Treatment	AA	15.1333	84394	82198	82	30225	30019	75	1271	1294	13	18201	17570	51	3654	3334	33	4022	4061	33	3823	3609	32	243912	233997	92	1.08248	0.819017
v1	Post_Treatment	AA	15.1893	151689	123689	90	83347	70513	90	2108	1649	26	43546	35798	88	6571	5257	45	9220	7911	53	8165	6713	48	572789	495010	106	1.27696	0.966163
v1	Post_Treatment	AA	15.2032	130175	111616	86	53252	44355	85	2020	1674	21	31379	27725	83	4349	3984	36	6213	5058	42	6219	4808	45	427173	364723	102	1.20683	0.913097
v1	Post_Treatment	AA	15.2651	163263	136704	97	74149	62143	90	2760	2166	29	42271	35862	87	6700	5271	46	8442	7838	45	7604	6858	44	568779	490357	106	1.30108	0.98441
v1	Post_Treatment	AA	15.2661	117888	99985	87	50237	40263	88	1536	1352	14	23785	19050	80	3218	2298	33	5139	4285	39	4557	3924	37	345616	286516	100	1.70757	1.29196
v1	Post_Treatment	AA	15.2751	161318	122789	99	61057	45528	91	1994	1634	21	32404	24663	89	5336	4074	45	6849	4838	48	6505	4840	44	458946	355629	109	1.18802	0.898868
v1	Post_Treatment	AA	15.345	177847	147586	91	72046	57801	90	2511	2028	27	38919	30772	87	6298	4944	45	8812	6624	55	7924	6280	47	555205	455577	106	1.27023	0.961065
v1	Post_Treatment	AA	15.383	254595	173653	113	123498	89117	111	3496	2612	34	61408	44970	106	8470	5663	54	12457	8864	65	10847	8082	59	820136	593513	127	1.42716	1.0798
v1	Post_Treatment	AA	15.4578	90656	88930	82	33313	33308	75	1196	1172	12	22855	22998	58	3525	3166	30	4099	4080	34	3674	3298	33	317101	293733	93	1.04169	0.788155
v1	Post_Treatment	AA	15.4668	176515	143670	93	65943	54300	91	2113	1588	24	43592	35702	88	5120	4118	37	8310	6949	49	7853	6476	50	575775	470105	108	1.57261	1.18985
v1	Post_Treatment	AA	15.4958	151575	129520	92	67621	57631	88	2231	1918	27	37356	31223	85	5316	4725	33	7413	5948	47	6567	5451	42	519037	439765	104	1.15365	0.872863
v1	Post_Treatment	AA	15.5058	134002	117316	87	48029	41401	84	2044	1606	21	33738	28854	84	4902	4439	35	6653	5819	45	6597	5725	42	459410	389484	102	1.2897	0.975803
v1	Post_Treatment	AA	15.5427	144691	121793	92	53517	44390	87	2249	1643	22	30688	26671	84	4302	3562	37	6293	5671	42	6582	5624	43	409707	344638	104	1.57889	1.1946
v1	Post_Treatment	AA	15.5637	234622	182590	103	99671	76902	104	4543	3633	36	73545	55078	102	10361	7956	58	14995	11381	65	13313	10683	58	1003320	782878	119	1.34276	1.01594
v1	Post_Treatment	AA	15.5876	64450	67388	78	24737	24961	62	588	501	0	12878	12789	46	1845	2153	21	2773	2846	25	1991	2102	21	175375	171453	89	0.976312	0.738687
v1	Post_Treatment	AA	15.6046	98463	98968	77	40061	39182	77	1435	1496	15	27449	26919	70	4245	3789	34	5405	5462	37	4499	4672	33	372103	368952	94	1.23304	0.932932
v1	Post_Treatment	AA	15.6505	87806	85039	79	32383	31122	76	1321	1238	14	20506	19261	74	3061	3099	28	4304	4030	35	3868	3745	30	280151	263759	93	1.20845	0.914328
v1	Post_Treatment	AA	15.6525	323965	230031	143	181838	140096	137	5813	4564	39	96376	71066	134	13476	9556	69	19507	14748	73	15709	11014	68	1048580	977587	150	1.15257	0.872049
v1	Post_Treatment	AA	15.6755	147518	125181	89	62562	53006	88	2389	2041	23	32847	27903	86	4690	4338	35	6649	5809	42	5795	5259	39	448541	386056	104	1.21231	0.917245
v1	Post_Treatment	AA	15.6915	296135	191697	121	108843	70171	119	4654	3223	39	83783	54796	116	11279	8221	61	16708	11937	71	14680	9458	71	1048580	770646	135	1.15047	0.870455
v1	Post_Treatment	AA	15.6955	64839	65193	90	23567	23199	72	898	767	0	14749	14955	45	1518	1871	17	3055	3027	28	2392	2643	24	191654	184826	90	1.41261	1.0688
v1	Post_Treatment	AA	15.7164	112414	96595	85	41346	35243	83	1588	1255	19	23671	20664	65	4499	3279	37	5130	4536	39	3993	3580	34	316353	273706	100	1.0918	0.826063
v1	Post_Treatment	AA	15.7304	108751	94498	87	42298	36461	84	1309	1054	11	24136	21149	78	3629	3172	34	4729	4134	38	4783	3896	41	322598	270117	98	1.22825	0.929303
v1	Post_Treatment	AA	15.7434	203556	173096	93	81646	67648	94	2908	2359	29	43796	37960	89	7082	6242	48	9203	7837	51	8941	7619	54	592890	510296	107	1.2206	0.923519
v1	Post_Treatment	AA	15.7534	64093	64809	75	24938	24744	72	906	877	0	11033	10955	41	1656	1780	18	2491	2525	25	2376	2166	26	155735	154448	89	1.21685	0.920683
v1	Post_Treatment	AA	15.7604	107115	99596	81	42987	39610	80	1582	1533	17	23758	21406	66	3430	3219	34	5187	5152	37	4467	4327	34	332008	306055	97	1.34421	1.01704
v1	Post_Treatment	AA	15.7614	151250	125574	92	62906	51796	90	1693	1443	17	33574	28912	86	5177	4128	40	6794	5789	44	6546	5153	46	482250	394150	106	1.2483	0.944479
v1	Post_Treatment	AA	15.7614	97447	93605	95	45311	43519	81	1296	1089	8	22967	21962	70	3824	3293	33	4811	4617	34	4045	3849	32	319434	302175	95	1.16884	0.884358
v1	Post_Treatment	AA	15.7713	191936	149469	99	77546	60513	94	3553	2861	32	50284	38695	95	7758	5305	55	9840	7479	53	9568	7422	53	670143	534909	113	1.39906	1.05854
v1	Post_Treatment	AA	15.7713	131402	115439	88	62320	55346	85	2305	1968	24	35402	30448	82	5948	5002	44	7941	6832	46	6116	5186	44	468829	413261	101	1.03679	0.784441
v1	Post_Treatment	AA	15.8013	171660	142450	91	73072	60137	95	2771	2080	28	42733	34729	90	6404	5418	47	9234	7543	52	8062	6417	48	582870	464433	108	1.18439	0.896117
v1	Post_Treatment	AA	15.8083	122700	107016	92	47013	41292	83	1586	1382	16	25117	22094	69	4130	4195	35	5459	4769	37	5028	4578	38	370274	323471	101	1.0913	0.825687
v1	Post_Treatment	AA	15.8283	260646	179032	117	114864	76454	118	3771	2761	34	56991	39890	113	8495	6498	51	12623	8892	64	11046	7580	60	796555	545077	131	1.16651	0.882594
v1	Post_Treatment	AA	15.8303	146529	120731	99	57666	48331	88	1885	1744	22	31612	26540	80	5922	4934	50	6215	5138	42	5557	4537	41	452940	376373	105	0.919538	0.695731
v1	Post_Treatment	AA	15.8402	200947	175956	91	94982	84333	91	3486	3082	31	65912	58213	90	10126	9239	57	13973	12298	63	12465	10603	58	889757	775675	108	1.14764	0.868311
v1	Post_Treatment	AA	15.8462	117468	103799	85	44994	39418	82	2140	1699	21	25487	21837	70	3507	3042	30	5269	4414	42	4976	4186	37	345302	298591	99	1.37607	1.04115
v1	Post_Treatment	AA	15.8472	136603	112468	89	47695	39425	85	2313	1971	26	28493	23699	73	3690	3267	33	5558	4502	41	4894	4066	40	388383	325265	104	1.24457	0.941651
v1	Post_Treatment	AA	15.8602	186210	146331	105	69730	55951	92	2510	1976	27	40484	31830	92	5888	4803	41	8340	6565	49	7983	6482	49	552348	432856	111	1.34957	1.0211
v1	Post_Treatment	AA	15.8782	97925	98252	78	40398	39432	77	1386	1354	14	26181	25513	76	4013	3498	32	5433	5170	38	4943	5315	33	364526	356710	94	1.51944	1.14962
v1	Post_Treatment	AA	15.8802	144521	120816	100	61446	50840	88	1657	1336	15	28528	25063	71	4597	3891	37	5951	5229	41	5923	4775	42	390257	325058	105	1.22719	0.928504
v1	Post_Treatment	AA	15.9101	120232	103711	93	45518	38917	86	2114	1564	21	25620	22376	80	4419	3756	33	5535	4564	41	5330	4877	38	337805	286824	101	1.29846	0.982424
v1	Post_Treatment	AA	15.9241	75533	73664	79	29391	28431	74	777	932	0	14961	14647	47	2594	2451	29	2849	2885	27	3087	2793	30	204008	192245	92	1.13953	0.862183
v1	Post_Treatment	AA	15.9391	136379	114639	89	49921	42172	86	1981	1751	23	31345	25926	84	4766	3455	40	6656	5360	44	6015	4865	44	416416	357131	104	1.4081	1.06538
v1	Post_Treatment	AA	15.9461	212097	177439	97	103069	84950	98	3525	3225	30	54390	44768	94	8748	7388	44	11278	9624	54	9655	8070	50	717997	609589	113	1.09231	0.826453
v1	Post_Treatment	AA	15.966	254197	166491	111	102877	66985	116	3134	1998	36	54598	34427	107	8396	4961	51	10830	7095	59	10123	6627	57	762031	485531	124	1.33582	1.01069
v1	Post_Treatment	AA	15.974	73037	73942	77	26572	26852	68	973	689	0	16753	16755	53	2103	2343	23	3053	3040	28	3052	2939	29	205880	206348	88	1.25437	0.949072
v1	Post_Treatment	AA	15.98	76880	78069	76	32110	32461	74	1045	1045	5	17224	17256	50	2117	2282	24	3509	3585	30	2970	3319	25	227935	221327	91	1.45443	1.10043
v1	Post_Treatment	AA	15.993	146614	128255	98	72292	64185	86	2669	2081	30	38957	34399	85	6330	5769	40	8699	8011	46	7882	7269	44	533548	462202	103	1.26001	0.953336
v1	Post_Treatment	AA	15.997	177634	146340	92	76745	61855	93	3014	2689	28	45782	37198	91	6566	5176	45	8576	7079	51	7861	6744	48	608020	498603	109	1.30294	0.985814
v1	Post_Treatment	AA	16.0499	106747	92183	83	42637	36394	82	1435	1346	14	23987	20638	61	3842	2990	36	5065	4343	41	4319	3262	39	338480	293722	98	1.09097	0.825438
v1	Post_Treatment	AA	16.0539	100721	95877	80	44426	41170	79	1318	1299	14	20972	19837	60	3303	2953	32	4802	4467	36	3939	3619	35	307959	293173	96	1.22553	0.92725
v1	Post_Treatment	AA	16.0829	340662	191754	134	149217	88241	129	6001	3980	42	98830	62196	127	15048	8886	74	19496	12304	85	17926	11339	76	1048580	796225	144	1.27605	0.965473
v1	Post_Treatment	AA	16.0849	147306	126124	88	51569	42570	86	2516	2155	28	35453	29534	86	5429	4667	37	6727	5817	43	6685	5661	45	492643	415368	103	1.21298	0.917756
v1	Post_Treatment	AA	16.0898	79975	80519	80	30907	30779	75	1379	1358	14	17583	18012	55	2620	2821	26	3578	3662	30	3246	3031	27	230569	229598	93	1.07444	0.812933
v1	Post_Treatment	AA	16.1018	136014	114780	88	56656	46738	87	1963	1526	18	32887	27438	87	3858	3280	37	5573	4654	42	5444	4808	39	430454	359988	104	1.46585	1.10908
v1	Post_Treatment	AA	16.1378	152158	128897	91	69963	59722	88	2242	1795	23	37027	31527	86	5099	4071	41	7260	6340	46	6765	5472	44	501498	408996	105	1.34414	1.01699
v1	Post_Treatment	AA	16.1727	96413	94454	85	36850	35172	78	1364	1339	15	27803	27191	77	3671	3526	33	5710	5620	39	5211	5140	34	382955	372827	95	1.45774	1.10294
v1	Post_Treatment	AA	16.1757	150466	129842	90	68189	59173	88	2651	2256	28	49515	42599	88	6715	5949	41	9848	8549	49	9534	8270	52	689847	599156	105	1.39015	1.0518
v1	Post_Treatment	AA	16.1857	197489	153403	100	65697	50470	96	2730	1898	28	51949	40662	96	6884	5527	47	10437	8023	59	9049	6800	52	676845	534124	114	1.23032	0.930875
v1	Post_Treatment	AA	16.1947	95415	92946	95	51898	50841	79	1961	2032	20	24463	23251	58	3392	2904	32	4980	4659	35	3333	3205	31	324297	314415	95	1.10365	0.835032
v1	Post_Treatment	AA	16.2067	94841	86625	92	40756	37111	79	1605	1616	18	21710	19697	65	3036	2953	30	4550	3737	38	3818	3404	35	282442	254518	96	1.15273	0.872163
v1	Post_Treatment	AA	16.2176	146491	121949	92	54019	43776	88	1962	1570	22	36780	30897	87	5041	3846	38	7216	5544	47	6456	5201	43	476262	400729	105	1.35231	1.02317
v1	Post_Treatment	AA	16.2406	59023	60405	74	27964	28323	68	854	859	0	12779	13114	43	1847	1759	21	2568	2695	26	1851	2048	20	177432	172118	88	1.1643	0.880919
v1	Post_Treatment	AA	16.2456	145774	124795	88	52751	44522	87	1673	1478	18	37294	31522	84	5432	4844	38	7824	6928	45	6238	5007	41	489329	410059	104	1.03365	0.782069
v1	Post_Treatment	AA	16.2955	55740	56345	73	23859	23991	61	825	722	0	13984	14213	46	1647	1652	16	2352	2230	24	2550	2586	26	185653	186845	88	1.56538	1.18438
v1	Post_Treatment	AA	16.2955	100266	89757	83	42587	37231	80	1152	1154	9	23829	20891	64	3669	3035	33	4710	4152	37	4440	3687	36	327637	289705	98	1.21483	0.91915
v1	Post_Treatment	AA	16.2955	49108	48922	78	16398	16911	45	602	849	0	10060	10891	39	1620	1651	18	2063	1984	24	2137	1935	23	147631	149206	86	1.17202	0.886759
v1	Post_Treatment	AA	16.2955	432613	237661	152	186255	106058	152	7949	4755	54	121635	71107	150	17374	9666	86	24121	14378	94	22611	13508	92	1048580	947017	167	1.39748	1.05734
v1	Post_Treatment	AA	16.3275	150150	136051	87	106509	93239	88	2955	2771	27	53463	46260	86	6834	5723	43	10432	9320	52	9756	8559	53	663905	589264	102	1.49554	1.13154
v1	Post_Treatment	AA	16.3335	86569	87399	77	36206	34682	76	1277	1194	12	18884	17883	54	2584	2425	28	3810	3857	30	3417	3210	31	261571	262551	93	1.32371	1.00153
v1	Post_Treatment	AA	16.3474	145256	124173	88	65375	55682	88	2621	2241	26	39540	33061	87	5419	4417	41	8264	6859	49	6539	5289	45	524039	450192	104	1.19742	0.905978
v1	Post_Treatment	AA	16.3794	371397	204799	142	240894	157093	134	7891	5111	52	138121	88581	132	21347	12930	85	28181	17449	101	26002	16266	96	1048580	1031600	150	1.258	0.951818
v1	Post_Treatment	AA	16.3914	102361	90637	98	39537	34853	82	1545	1534	15	20567	16800	55	2759	2380	32	4556	3845	37	4946	4056	40	289493	255122	97	1.7042	1.28941
v1	Post_Treatment	AA	16.4193	56370	59653	72	30323	30452	71	939	894	0	12332	12144	43	2416	2629	23	2285	2296	25	2149	2348	23	166442	172265	87	0.893115	0.675739
v1	Post_Treatment	AA	16.4233	54596	55556	75	20583	20743	66	607	721	0	13274	12937	44	1917	1530	17	2506	2374	26	2568	2511	25	200703	198510	88	1.64118	1.24173
v1	Post_Treatment	AA	16.4233	125886	107870	88	51176	44307	85	1820	1645	17	26599	23653	71	4183	3621	39	5585	4823	39	4973	4228	37	364195	320347	101	1.16763	0.883442
v1	Post_Treatment	AA	16.4573	208343	141702	102	84904	56557	99	3057	2150	32	48366	32502	98	7370	5058	50	9417	6511	56	8899	5908	58	656700	432335	115	1.16805	0.883758
v1	Post_Treatment	AA	16.4623	104699	96694	83	42826	37982	80	1130	1120	8	20702	17927	64	3134	2778	34	4765	4285	36	3464	3090	31	292589	246632	97	1.11231	0.841585
v1	Post_Treatment	AA	16.4683	62865	64621	76	21912	22348	55	809	769	0	13173	12748	46	2332	2311	20	2902	2689	29	2088	2221	23	180634	174698	87	0.961056	0.727144
v1	Post_Treatment	AA	16.5092	69200	67366	88	28138	26844	73	660	795	0	15598	14740	48	2539	1983	26	3266	3112	29	2797	2783	27	207849	199016	91	1.40343	1.06185
v1	Post_Treatment	AA	16.5192	52044	55290	72	25665	25711	68	799	688	0	10288	10049	39	1592	1255	16	1993	2233	22	1829	1691	20	138884	137485	86	1.34741	1.01946
v1	Post_Treatment	AA	16.5381	61421	63433	76	27178	26872	71	779	520	0	12396	12730	43	2173	1983	22	2351	2427	24	2299	2265	24	164182	166952	89	1.14221	0.864206
v1	Post_Treatment	AA	16.5491	74735	74899	79	30390	29328	73	838	845	0	16236	16650	46	2994	2703	27	3360	3671	28	3478	3454	29	228843	222328	90	1.27784	0.966825
v1	Post_Treatment	AA	16.5531	160430	139877	91	81466	71196	87	3220	2888	30	51386	43559	88	8089	6677	49	10749	9622	52	10531	9232	51	696229	612535	105	1.38266	1.04613
v1	Post_Treatment	AA	16.5591	127495	107854	88	44407	37317	84	2015	1968	21	29509	23775	75	4526	4006	36	5864	5062	40	5630	4709	41	406597	346058	102	1.17549	0.889384
v1	Post_Treatment	AA	16.5611	64739	65983	73	29006	29083	74	718	634	0	13382	13220	44	2054	2226	21	2864	2783	28	2331	2262	25	178382	175926	89	1.01617	0.768846
v1	Post_Treatment	AA	16.5621	125563	110078	88	53864	47014	87	2049	2056	22	29090	24614	73	4498	4032	34	5802	5010	41	5621	4656	41	399455	342207	103	1.15476	0.873704
v1	Post_Treatment	AA	16.607	149868	123673	87	56876	45922	86	1979	1606	24	31304	25881	77	4472	4239	35	6203	5116	41	5922	5265	41	438641	356972	103	1.24204	0.939738
v1	Post_Treatment	AA	16.614	116087	101595	93	43527	37623	83	1575	1431	18	24794	22372	68	3743	3133	37	5238	4558	38	4467	4040	35	362142	311933	100	1.2895	0.975647
v1	Post_Treatment	AA	16.623	143540	118357	89	56000	45813	88	2317	1810	26	30072	24404	86	5162	4212	43	6906	5717	45	6250	5115	43	410243	328118	104	1.21439	0.918817
v1	Post_Treatment	AA	16.656	157141	128586	95	69323	56804	91	2161	1788	22	37158	30264	88	5369	4180	44	6662	5455	45	6775	5334	47	476549	404048	107	1.27608	0.965491
v1	Post_Treatment	AA	16.658	154883	140228	88	74760	67744	86	2183	1916	23	32632	28839	83	5319	4425	38	6823	6076	43	6503	5820	43	457021	413714	103	1.31525	0.995134
v1	Post_Treatment	AA	16.6849	97262	90592	80	44280	38579	79	1313	1231	13	20627	19900	55	3520	2825	32	4212	3630	34	4002	3636	36	294203	261449	96	1.28708	0.973817
v1	Post_Treatment	AA	16.7089	146222	119201	90	53981	44135	87	1708	1441	16	28344	24185	83	4588	4019	40	6074	4650	44	5495	4475	42	396252	321508	104	1.11346	0.842455
v1	Post_Treatment	AA	16.7179	36990	38465	70	21462	22158	53	619	762	0	8340	8464	39	741	988	0	1329	1501	14	1544	1636	15	103710	102633	83	1.65587	1.25285
v1	Post_Treatment	AA	16.7189	253797	170331	113	114276	79533	109	3239	2207	34	57578	39007	107	8320	5529	62	11755	7992	61	10638	7249	60	757507	503385	126	1.31109	0.991981
v1	Post_Treatment	AA	16.7219	189336	149277	96	74857	59281	91	3152	2416	30	50132	40240	91	7162	5744	47	10214	7642	54	9233	6944	56	672077	537915	109	1.20891	0.914675
v1	Post_Treatment	AA	16.7269	149651	126180	88	66964	56764	88	2090	1938	23	36324	31192	86	4701	4114	37	7460	6329	44	6604	5391	45	495989	428134	104	1.3104	0.991464
v1	Post_Treatment	AA	16.7408	72147	73517	75	32938	32840	73	946	905	0	15387	15586	43	2027	1769	23	2922	3096	27	2350	2302	24	228470	217303	90	1.3013	0.984576
v1	Post_Treatment	AA	16.7488	250430	194546	102	118500	93395	99	4445	3527	37	65551	50091	98	9987	8065	52	14007	10305	64	11641	8884	63	875239	674798	117	1.10155	0.833443
v1	Post_Treatment	AA	16.7598	196343	175117	94	122370	110981	93	6831	6227	37	122356	110462	95	14081	12884	59	21410	19606	74	19447	17714	74	1048580	1039360	110	1.37488	1.04025
v1	Post_Treatment	AA	16.7768	251201	174945	110	96977	67382	108	3550	2717	35	54368	37550	105	9000	6399	48	11622	7936	60	10207	7015	56	755139	533199	126	1.09627	0.829444
v1	Post_Treatment	AA	16.7798	105565	95240	82	39944	34597	88	1549	1432	14	20582	17643	68	2807	2341	28	4450	3970	35	3876	3678	34	280525	244770	97	1.57112	1.18873
v1	Post_Treatment	AA	16.7848	46954	46573	74	17444	17995	49	645	704	0	8332	8523	37	1565	1332	18	2009	2107	22	2040	2231	22	133941	134745	86	1.67492	1.26726
v1	Post_Treatment	AA	16.7848	175308	140169	96	59523	45384	93	2460	1954	26	44996	37494	90	6430	4560	50	9137	7255	52	8401	6593	51	612926	485009	110	1.44583	1.09393
v1	Post_Treatment	AA	16.7848	176505	135828	99	71396	55212	95	3446	2600	31	43407	33458	92	6565	5756	44	9447	7481	55	8510	6842	50	583689	453881	112	1.18867	0.899361
v1	Post_Treatment	AA	16.7918	73093	73062	80	35445	35327	74	891	958	0	15772	15784	47	2484	2832	24	3056	2983	27	2919	2592	28	222725	211647	91	0.915254	0.69249
v1	Post_Treatment	AA	16.8037	116880	100651	88	46490	39301	84	1551	1183	15	25145	20819	66	3629	3162	33	5187	4303	39	4771	3993	40	327255	273455	101	1.26281	0.955453
v1	Post_Treatment	AA	16.8097	72642	73567	78	31411	31429	74	1201	1238	9	20079	20038	63	2464	2237	22	3692	3680	30	3594	3647	30	249414	249871	90	1.63031	1.23351
v1	Post_Treatment	AA	16.8137	69985	72035	72	30746	31491	73	1035	942	0	15931	15786	55	1706	1935	18	3094	3144	28	2500	2447	24	191502	190021	90	1.2646	0.956808
v1	Post_Treatment	AA	16.8287	68454	67625	77	26676	26873	72	775	743	0	13745	13995	45	1856	2214	22	2763	2914	25	2679	2544	27	193211	185802	90	1.14905	0.869383
v1	Post_Treatment	AA	16.8656	156699	134377	91	48996	40427	90	2658	2591	26	41905	36361	87	5975	5269	41	8504	7298	47	7534	5889	46	547576	461382	105	1.11767	0.845639
v1	Post_Treatment	AA	16.8696	233936	166054	100	86262	56625	99	3472	2435	34	51013	34968	99	7998	4930	57	10532	7053	59	9550	6555	56	704871	491123	116	1.32961	1.006
v1	Post_Treatment	AA	16.8706	48365	53425	55	19075	19328	50	660	626	0	11221	11280	41	1462	1936	18	2426	2651	23	2043	2109	22	140971	139403	86	1.08936	0.82422
v1	Post_Treatment	AA	16.8756	130110	109720	92	44807	38211	84	1673	1471	16	30728	24926	83	4128	3675	34	5628	5128	39	5766	4949	41	416829	353856	103	1.34667	1.0189
v1	Post_Treatment	AA	16.8886	71980	71517	75	29302	27832	76	1058	1107	7	15715	15176	49	2570	2425	26	3086	3388	27	3048	2852	29	229690	224186	89	1.17608	0.889835
v1	Post_Treatment	AA	16.9235	63867	61876	79	21354	21785	61	691	600	0	11789	12284	42	1791	1861	21	2187	2149	21	2170	1900	23	159149	151849	90	1.02096	0.772465
v1	Post_Treatment	AA	16.9265	84538	84657	78	32045	32242	74	1285	1203	11	16968	17495	50	3128	3035	27	3643	3519	31	3580	3349	30	236546	230170	92	1.10346	0.834888
v1	Post_Treatment	AA	16.9335	227615	170800	103	90425	68453	102	3962	3280	34	61616	47870	100	8499	6521	58	11818	9030	62	11576	8539	57	832473	637874	119	1.30946	0.990751
v1	Post_Treatment	AA	16.9405	163767	151558	88	81424	75091	88	3478	3126	30	58740	53627	85	8527	7284	45	11850	11079	53	10864	9516	54	782793	695159	104	1.30643	0.988453
v1	Post_Treatment	AA	16.9635	46252	48221	59	20486	20626	54	957	786	0	8278	8399	37	1140	1073	8	1621	1842	19	1667	1639	18	115036	114467	86	1.52749	1.15572
v1	Post_Treatment	AA	16.9775	184775	147368	93	74176	57802	91	2232	1840	24	40709	32281	89	6233	5333	46	8278	6698	51	8046	6553	49	554927	443443	108	1.22876	0.929695
v1	Post_Treatment	AA	17.0104	80494	81336	90	31137	30876	74	1013	1217	9	18489	18769	49	2875	2308	27	3874	3658	33	3815	3748	31	253285	242997	91	1.62392	1.22867
v1	Post_Treatment	AA	17.0643	202038	166950	100	93191	75931	97	3723	2973	33	61703	49820	95	9506	8163	54	11529	10005	56	10246	8312	55	799825	678327	112	1.01825	0.77042
v1	Post_Treatment	AA	17.0893	211955	161229	100	87153	66074	98	4112	3149	36	56538	41269	97	7884	5703	54	10285	7503	60	10117	7998	53	790076	597324	116	1.40242	1.06108
v1	Post_Treatment	AA	17.0933	149800	132053	89	69850	60326	86	1652	1490	18	33316	29028	84	5360	4455	42	6585	5638	44	6276	5638	42	447171	380951	103	1.26554	0.957523
v1	Post_Treatment	AA	17.0993	77154	78795	77	26013	26240	62	1102	1186	9	17895	17520	47	2598	2528	26	3708	3732	30	3015	2988	28	231073	222694	90	1.18196	0.894284
v1	Post_Treatment	AA	17.1073	178141	146303	99	95137	74921	94	3374	2604	32	59699	47750	92	9796	7936	56	13191	10709	62	12001	9588	60	810128	647870	110	1.20817	0.914109
v1	Post_Treatment	AA	17.1073	93230	85858	81	40663	36296	80	1192	1070	7	19617	17847	64	2985	3029	33	3935	3165	35	4151	3792	35	261800	234992	97	1.2519	0.947198
v1	Post_Treatment	AA	17.1422	64590	67433	72	28776	29024	67	806	733	0	15345	15510	47	2023	1735	24	3018	3261	28	2719	2799	25	193988	191835	88	1.61326	1.2206
v1	Post_Treatment	AA	17.1422	105743	91758	89	42499	36619	81	1251	1214	10	22350	19457	64	3044	2457	29	4565	3931	39	4375	3897	35	300619	257753	99	1.58608	1.20004
v1	Post_Treatment	AA	17.1642	85543	83975	84	43520	43773	76	1211	1150	9	19690	18240	65	2839	2935	26	4208	4050	32	4056	3822	32	260709	257395	92	1.30221	0.985268
v1	Post_Treatment	AA	17.1801	167368	138680	90	65301	53324	90	2362	2009	24	42120	35139	87	5283	4135	41	7928	6572	46	7050	5692	46	535457	436067	107	1.37654	1.0415
v1	Post_Treatment	AA	17.1851	139351	115577	92	54912	44152	89	2152	1848	24	32193	27199	87	4996	3940	43	6440	5160	43	5586	4522	39	406331	328859	105	1.14772	0.868372
v1	Post_Treatment	AA	17.1991	130092	112861	91	68965	60911	86	2200	2116	22	31407	26939	82	4464	3856	36	6223	5249	45	5604	4960	40	421749	378274	102	1.28631	0.973232
v1	Post_Treatment	AA	17.2051	76585	76941	77	22813	22511	60	924	1061	6	14110	14058	50	2759	2516	26	3023	3205	28	2654	2686	26	196406	201442	90	1.06757	0.807732
v1	Post_Treatment	AA	17.2351	123689	104151	101	49526	40792	85	2126	1866	22	26816	22246	62	4214	3565	39	5962	5087	41	4773	3785	40	373270	314589	101	1.06171	0.803301
v1	Post_Treatment	AA	17.2371	138857	118894	94	46071	39536	84	2028	1764	22	34301	29211	84	4670	4124	38	6522	5794	42	6228	5347	43	459646	401359	103	1.29656	0.980987
v1	Post_Treatment	AA	17.263	121592	103116	91	47618	40768	84	1604	1214	19	24840	21941	67	3976	2758	40	4694	4041	37	4821	4468	38	332996	291400	101	1.62001	1.22572
v1	Post_Treatment	AA	17.273	76748	77906	74	28923	28891	67	1107	986	0	16931	16906	52	2161	2584	24	3552	3446	32	3069	3172	29	236044	237795	91	1.22755	0.928779
v1	Post_Treatment	AA	17.275	169770	136922	103	63860	50266	92	2778	2056	30	34262	28171	88	5225	4200	40	7287	6100	45	6715	5220	45	466379	372324	108	1.24286	0.940357
v1	Post_Treatment	AA	17.281	50371	51221	74	18054	17873	51	535	635	0	10608	10663	42	1783	1744	18	2385	2533	24	1695	1794	19	139340	135354	86	1.02867	0.778301
v1	Post_Treatment	AA	17.301	128128	110514	90	50351	43763	83	1307	1379	16	23554	19892	81	3132	3020	31	4742	4050	37	4285	3876	36	308924	270978	101	1.28344	0.971066
v1	Post_Treatment	AA	17.304	53739	53169	85	22451	22798	59	945	777	0	10408	10886	41	1366	1505	13	2075	2093	22	1971	1726	20	133963	136753	88	1.14684	0.867713
v1	Post_Treatment	AA	17.3049	68537	71721	75	30699	30549	72	734	805	0	13502	13552	42	2394	2418	22	3230	3093	30	2663	2625	26	195831	189701	89	1.08561	0.821381
v1	Post_Treatment	AA	17.3159	173338	135458	108	69424	55329	91	2517	2067	26	41656	32645	88	6238	4497	50	8580	6779	50	7506	5812	49	576223	456126	108	1.29242	0.977855
v1	Post_Treatment	AA	17.3269	145296	116786	90	54592	42913	87	1850	1447	17	32392	25097	85	5206	4008	41	6385	5132	44	6193	4976	45	430699	331054	104	1.24152	0.939343
v1	Post_Treatment	AA	17.3299	105292	98477	86	45704	41435	81	1153	1047	6	23654	22016	78	4450	4471	32	5182	4594	39	5219	4495	40	332497	305215	97	1.00537	0.760671
v1	Post_Treatment	AA	17.3369	85324	84835	76	35400	35554	75	1306	1193	12	19362	18251	49	3183	3408	28	4420	4483	33	3910	3815	32	260593	254169	91	1.11942	0.846967
v1	Post_Treatment	AA	17.3579	75099	72695	77	27021	25913	72	1404	1092	12	14137	13756	48	2963	2605	33	3238	3008	31	3250	3173	30	194760	183232	92	1.21804	0.921582
v1	Post_Treatment	AA	17.3738	50712	49339	78	17663	17830	51	819	558	0	12445	11950	45	1936	1957	19	2277	2374	23	2089	2192	22	177425	174315	86	1.12008	0.847464
v1	Post_Treatment	AA	17.3768	189873	158618	99	107864	89467	94	3659	2701	33	55098	45669	90	7607	6030	49	11467	9714	60	9858	8428	54	751321	622692	109	1.39768	1.0575
v1	Post_Treatment	AA	17.3818	202068	179441	90	108327	95401	91	3459	3190	28	50695	44165	88	8598	7601	51	11140	9891	56	9961	9125	48	676855	578562	104	1.2005	0.90831
v1	Post_Treatment	AA	17.4138	109278	95687	88	42883	37397	82	1414	1170	15	25726	22177	72	3728	2926	37	5022	4317	39	4390	3925	35	329700	284870	99	1.34142	1.01493
v1	Post_Treatment	AA	17.4158	75186	74999	82	33370	33773	74	909	887	0	14077	13610	45	2462	2307	24	2693	2712	26	2708	2523	28	194649	187166	91	1.09363	0.827449
v1	Post_Treatment	AA	17.4188	141730	117773	89	54979	45268	87	2035	1670	22	33460	26881	86	3994	3289	39	6430	5401	44	5879	4584	42	442306	361367	104	1.39374	1.05451
v1	Post_Treatment	AA	17.4238	122380	106789	84	51062	44874	83	1935	1656	21	27281	22771	81	3942	3331	36	5870	5023	41	5042	4188	40	360136	306856	100	1.25728	0.95127
v1	Post_Treatment	AA	17.4417	157632	127868	96	54986	44234	88	2466	1779	27	37298	31110	86	6064	4624	53	7659	6304	48	7084	5547	47	503550	407866	107	1.19961	0.907637
v1	Post_Treatment	AA	17.4417	158256	138572	92	81341	71620	87	2561	2167	26	45190	39700	86	6894	6178	46	9479	8575	49	8272	7265	49	614452	548534	102	1.17595	0.889732
v1	Post_Treatment	AA	17.4467	167875	137611	94	71202	59806	89	2052	1865	21	44042	36843	87	6286	5053	40	8334	6933	49	7704	6475	48	596505	492113	106	1.28142	0.969532
v1	Post_Treatment	AA	17.4677	69815	69313	88	33850	34064	74	756	815	0	14196	14158	46	2590	2009	24	2771	2740	28	2566	2564	26	204862	205281	90	1.27626	0.965628
v1	Post_Treatment	AA	17.4787	113020	103394	87	51345	46261	83	1354	1424	15	25705	23275	71	3960	3971	36	5638	4961	41	4749	4077	37	343988	316423	99	1.02669	0.776806
v1	Post_Treatment	AA	17.5066	74855	76048	78	29530	28604	77	1090	985	0	16047	15653	51	3284	2872	28	3330	3293	30	3076	2926	30	222508	218780	91	1.0188	0.770835
v1	Post_Treatment	AA	17.5276	50958	50833	73	23210	22139	75	569	574	0	11483	11823	42	1751	2010	19	2412	2289	25	1940	1777	20	165299	163526	88	0.88408	0.668903
v1	Post_Treatment	AA	17.5576	171256	133145	109	67762	51471	93	2128	1973	23	36134	28150	91	5906	4632	43	7545	6231	48	6264	4582	47	496444	388046	109	0.989206	0.748442
v1	Post_Treatment	AA	17.5635	89784	87225	80	32958	32688	76	1250	1040	7	16974	16059	52	3635	3420	32	3850	3543	32	3466	3103	31	228252	227308	94	0.90731	0.686479
v1	Post_Treatment	AA	17.5865	388955	181970	228	212941	81313	217	6832	2542	67	129932	49010	214	19893	8099	103	27419	9984	128	23711	8395	120	1048580	618270	250	1.03655	0.784262
v1	Post_Treatment	AA	17.5905	115294	99900	93	46750	40268	83	1812	1385	24	29616	24976	75	4000	3412	35	6152	4878	45	5353	4663	38	413964	355871	99	1.36665	1.03402
v1	Post_Treatment	AA	17.5905	148921	122988	89	58460	46470	87	1743	1373	18	33500	27575	83	4919	3556	41	6369	5498	45	6575	5679	43	456679	367095	102	1.59702	1.20832
v1	Post_Treatment	AA	17.5965	68139	67406	78	27470	27665	69	787	775	0	16528	16520	46	2557	2339	28	3300	3398	30	2849	2868	28	230509	226732	91	1.22617	0.927728
v1	Post_Treatment	AA	17.6055	56005	57464	71	22220	22474	54	791	805	0	10837	10587	48	1485	1902	17	2071	2254	21	2293	2256	25	160268	160612	88	1.18612	0.897429
v1	Post_Treatment	AA	17.6334	138211	119319	90	54536	46509	85	1889	1316	18	29910	25356	80	4604	3922	36	5738	4716	41	5468	4413	42	397919	339826	102	1.12519	0.85133
v1	Post_Treatment	AA	17.6634	72922	71906	82	26008	25709	72	1006	1207	9	17159	16821	52	2340	1887	23	3191	3227	28	2884	2706	31	230168	223877	91	1.43402	1.08499
v1	Post_Treatment	AA	17.6933	164443	143447	94	75922	66986	88	2630	2322	27	37219	31497	88	5863	5611	40	7344	6188	45	6939	5527	45	485366	423128	105	0.985029	0.745282
v1	Post_Treatment	AA	17.6983	69263	70439	74	32470	32385	73	998	1315	12	15789	16170	48	2412	2075	24	2753	2841	26	2544	2475	25	213742	210173	90	1.19277	0.902462
v1	Post_Treatment	AA	17.7003	87234	84271	80	34925	33331	76	1387	1240	15	19045	18427	59	3103	2828	30	4223	3812	33	3484	3476	31	251995	239675	93	1.22914	0.929977
v1	Post_Treatment	AA	17.7043	82640	78493	80	34412	31855	76	1162	1143	8	17274	16280	52	2638	2707	24	3260	3119	28	3439	3214	31	231460	217503	94	1.18729	0.898316
v1	Post_Treatment	AA	17.7113	227807	163920	106	101492	71567	101	3728	3060	34	57528	41449	100	9202	6956	52	11616	8221	59	9905	7392	54	768176	552490	118	1.06268	0.804033
v1	Post_Treatment	AA	17.7123	58838	60659	74	22860	23030	56	508	605	0	11753	11559	46	1854	1764	19	2058	2104	21	1846	1860	21	149245	145167	86	1.05442	0.797785
v1	Post_Treatment	AA	17.7233	114161	100389	86	48499	41815	83	1879	1568	18	27577	22683	83	3971	2954	42	5474	4852	39	5004	4113	40	352775	305238	101	1.39235	1.05346
v1	Post_Treatment	AA	17.7333	85048	85680	75	33810	33739	74	1447	1406	15	19363	19851	53	2817	2941	26	3808	3887	31	4263	4132	34	253589	239799	92	1.40496	1.06301
v1	Post_Treatment	AA	17.7662	43528	43052	72	17691	18142	49	537	523	0	9707	9726	39	825	1299	10	2023	1958	21	2141	1901	25	131329	136735	85	1.46343	1.10725
v1	Post_Treatment	AA	17.7712	124806	105477	89	65641	55906	85	2645	2505	24	40239	34296	83	6349	5882	43	8045	6887	49	7414	6254	46	516176	445255	102	1.06324	0.80446
v1	Post_Treatment	AA	17.7722	91315	83233	82	38077	34375	80	1602	1389	17	23735	21583	74	3232	3104	33	4903	4336	39	4667	4187	35	319316	294223	95	1.3489	1.02059
v1	Post_Treatment	AA	17.7842	132761	116466	88	50150	43611	86	2146	1723	22	34519	30475	84	4431	3395	41	6322	5657	42	5587	4774	41	459895	390993	101	1.40619	1.06393
v1	Post_Treatment	AA	17.7962	161315	130264	102	70177	55221	90	2381	1892	26	41812	33799	87	5507	4133	41	7806	6336	49	7846	6220	48	554337	448769	107	1.50496	1.13867
v1	Post_Treatment	AA	17.8112	269793	226195	107	118319	98805	103	5940	5105	40	83208	69299	102	12047	10124	59	17733	15069	69	14479	11838	62	1048580	930609	119	1.1693	0.884704
v1	Post_Treatment	AA	17.8122	107705	98037	82	43012	36688	83	1293	1148	11	24545	21964	78	4479	3335	37	5191	4575	39	4961	4758	37	300962	256186	99	1.42669	1.07944
v1	Post_Treatment	AA	17.8211	194361	157932	96	82762	68004	92	2830	2245	31	50787	40176	91	6738	5415	47	10101	8257	51	9308	7382	52	687847	576683	111	1.36325	1.03145
v1	Post_Treatment	AA	17.8231	87875	87829	78	35823	33854	77	1299	1246	13	17703	17072	51	2997	2636	30	3664	3722	29	3587	3592	30	251666	236491	94	1.36267	1.03101
v1	Post_Treatment	AA	17.8301	80206	81224	76	31499	31311	73	1117	1193	10	16841	16947	46	3004	2573	27	3703	3677	32	3406	3393	30	236796	236851	91	1.31869	0.997736
v1	Post_Treatment	AA	17.8501	63634	64329	75	26842	26932	60	709	549	0	13958	14077	43	2029	2119	22	2974	3037	28	2691	2645	28	187594	186607	90	1.24823	0.944423
v1	Post_Treatment	AA	17.8611	65838	66652	77	26326	26013	69	1033	1006	2	13341	13545	44	2215	2186	22	3068	3101	28	2885	2931	25	177457	177531	89	1.34081	1.01447
v1	Post_Treatment	AA	17.8611	158781	136065	88	71495	60600	90	3007	2798	27	41962	37867	84	6298	5115	44	9306	8319	55	8940	7963	48	592132	517865	105	1.55679	1.17788
v1	Post_Treatment	AA	17.8651	49385	50605	70	20589	20996	57	329	502	0	11254	11345	40	1377	1781	18	2401	2183	25	1923	1770	19	150817	147886	86	0.993824	0.751936
v1	Post_Treatment	AA	17.8721	114553	103317	91	46607	41897	82	1664	1512	16	23693	21525	65	3776	3453	31	5170	4946	39	4329	3702	37	334234	295964	97	1.07211	0.811169
v1	Post_Treatment	AA	17.903	78032	77701	78	27721	27182	70	1204	1092	8	16292	15941	53	2901	2717	24	3891	3705	33	4112	3754	34	220958	218222	93	1.38167	1.04539
v1	Post_Treatment	AA	17.904	145941	124525	91	66471	54637	87	2393	2076	25	34449	27855	85	5131	4043	37	6863	5795	44	6393	5326	44	455251	376032	105	1.31734	0.996711
v1	Post_Treatment	AA	17.913	184126	152502	95	83954	71241	90	2498	1832	26	40909	33210	90	7213	5972	47	8715	7608	47	7665	5996	47	560121	472233	106	1.00402	0.75965
v1	Post_Treatment	AA	17.92	63121	64166	78	25048	25585	58	909	695	0	13466	13516	47	2071	2504	21	2821	2627	28	2358	2189	23	168476	167235	89	0.874201	0.661429
v1	Post_Treatment	AA	17.925	204895	152762	96	81173	59901	95	2716	2072	26	45584	34178	93	6908	5071	51	9454	7095	53	8363	6104	52	607081	464392	112	1.20371	0.910736
v1	Post_Treatment	AA	17.928	94008	93458	78	61703	60672	79	2069	2268	23	38396	38481	76	5845	5849	37	8539	8395	45	5129	5101	36	511057	498011	94	0.872115	0.65985
v1	Post_Treatment	AA	17.9649	135870	130273	84	68127	63236	96	2324	2353	24	38141	36158	80	6724	6183	39	8711	8013	49	7745	7492	42	515989	480058	99	1.21171	0.916791
v1	Post_Treatment	AA	17.9649	257550	166373	117	109641	68364	115	4517	2713	41	69189	41706	114	10629	6718	57	14366	9111	65	13289	7852	63	892704	586575	133	1.1688	0.884325
v1	Post_Treatment	AA	17.9879	90506	86310	80	36947	34281	78	1277	1235	11	22419	21788	57	3004	3518	29	4373	4279	34	4260	4161	32	286908	264139	95	1.18277	0.894898
v1	Post_Treatment	AA	17.9929	192212	150595	97	77003	60854	95	2961	2374	29	46923	37902	93	6571	5627	44	9760	7610	56	9111	7143	47	632067	490190	110	1.26942	0.960452
v1	Post_Treatment	AA	18.0198	54043	54160	73	22778	23156	55	603	702	0	11014	11189	42	1320	1490	14	2147	2458	23	1916	1987	21	148756	150446	85	1.33356	1.00898
v1	Post_Treatment	AA	18.0228	146595	119287	91	57930	47350	87	2046	1645	23	34623	27988	86	5202	4438	40	6639	5430	45	6264	5038	44	466040	367133	105	1.1352	0.8589
v1	Post_Treatment	AA	18.0568	92196	93305	79	30921	31091	75	1145	1310	10	21014	20095	61	2997	2856	31	4272	4052	34	3470	3415	30	289520	284524	93	1.19573	0.904699
v1	Post_Treatment	AA	18.0688	114976	106454	83	46584	42250	81	1894	1732	20	29530	26975	80	4031	3416	33	5133	4682	37	5547	4818	42	401553	365184	99	1.41042	1.06714
v1	Post_Treatment	AA	18.0987	131918	120635	87	63541	56528	84	1926	1891	21	28698	26674	80	4796	3886	37	5663	5133	39	5426	5035	37	373183	341810	101	1.29568	0.980321
v1	Post_Treatment	AA	18.1586	157570	128481	93	59006	47213	88	2191	1698	26	38868	32697	87	5803	4392	43	8143	6881	47	7203	6038	46	545513	451543	106	1.37477	1.04017
v1	Post_Treatment	AA	18.1656	46252	46493	77	15959	15986	52	535	587	0	10671	10779	43	1815	1579	18	1984	1926	23	1730	1869	19	152401	149260	86	1.18366	0.895569
v1	Post_Treatment	AA	18.1956	139595	121513	98	64329	55844	85	2497	1930	26	33652	29128	83	4634	4589	33	6403	5155	46	6410	5425	43	463459	399901	102	1.18217	0.894445
v1	Post_Treatment	AA	18.2006	242252	194239	107	120194	94044	105	5026	4021	37	75581	60584	104	11006	8981	51	15861	12566	68	13268	10538	58	1021880	818396	122	1.17337	0.88778
v1	Post_Treatment	AA	18.2055	98137	95654	95	49240	48872	79	1214	1262	11	27163	26400	75	3602	3410	31	5121	4745	37	4486	4788	32	369086	354471	95	1.40411	1.06236
v1	Post_Treatment	AA	18.2265	86005	85930	78	34437	34078	74	1068	1141	7	19450	19384	66	2908	2776	29	4145	4046	32	3590	3245	31	275852	269254	92	1.16895	0.884437
v1	Post_Treatment	AA	18.2345	124563	119545	81	53677	51732	80	1862	1897	21	36383	34100	79	5134	5326	36	7140	6900	42	5713	5512	36	507187	482798	97	1.03492	0.783032
v1	Post_Treatment	AA	18.2375	86828	85548	82	30126	29995	75	903	973	0	19241	18704	51	2237	2367	25	3720	3944	31	3703	3991	29	249288	241165	92	1.6861	1.27572
v1	Post_Treatment	AA	18.2395	285563	207989	123	100252	70448	110	4745	3692	38	78879	56773	109	11244	8675	69	16705	12293	72	14110	10460	65	991282	729772	128	1.20576	0.912292
v1	Post_Treatment	AA	18.2455	65551	66632	74	14917	14843	51	889	902	0	14490	14085	46	2189	1937	24	2756	2722	27	3091	3037	31	193757	186583	89	1.56789	1.18628
v1	Post_Treatment	AA	18.2545	132195	114827	88	53226	44678	85	1845	1655	21	29844	26208	83	4113	3973	32	5933	5021	41	5390	4879	38	396752	342803	102	1.22804	0.929146
v1	Post_Treatment	AA	18.2744	108193	91691	91	46053	40024	84	1680	1554	18	22537	19158	57	3073	2559	32	4424	3977	37	3757	3012	35	296284	256418	100	1.17702	0.890546
v1	Post_Treatment	AA	18.2744	114530	101451	84	43186	37629	82	1571	1295	16	23853	20508	61	3178	2756	32	4739	4023	37	4331	3758	36	329877	287387	100	1.36357	1.03169
v1	Post_Treatment	AA	18.2884	115535	101796	87	49298	43558	82	1464	1360	13	23487	19957	79	3472	3233	33	4986	4404	39	4013	3378	35	325011	285810	100	1.04485	0.790543
v1	Post_Treatment	AA	18.2894	176597	149065	90	60007	50215	88	2561	2260	27	49013	41297	90	8322	7143	48	10471	9048	56	9691	7481	52	668458	569434	107	1.04732	0.792411
v1	Post_Treatment	AA	18.3004	186539	153205	94	76763	61823	93	2619	2152	29	42067	34639	90	7208	5436	48	8919	7370	50	7918	6922	48	586653	478239	109	1.27336	0.963438
v1	Post_Treatment	AA	18.3114	92453	92640	81	36405	36707	76	1210	1431	14	26483	25773	65	3277	3835	32	5616	6010	36	4852	4814	35	354684	339562	94	1.25528	0.949757
v1	Post_Treatment	AA	18.3134	64276	64164	81	24946	25355	61	767	708	0	13677	13856	44	1738	1539	19	2933	2877	27	2771	2553	27	195093	195207	89	1.65887	1.25512
v1	Post_Treatment	AA	18.3313	73282	65860	84	33005	29720	77	813	820	0	17408	15862	53	2929	2368	30	2975	2515	29	3355	2978	31	231370	200290	92	1.2576	0.951513
v1	Post_Treatment	AA	18.3573	59706	60968	73	13936	13968	45	469	741	0	11246	11098	42	1872	1724	21	2339	2597	24	2073	1975	23	150614	150387	88	1.14559	0.866765
v1	Post_Treatment	AA	18.3613	131079	112383	102	50200	43406	85	1780	1585	17	33571	29759	83	4577	3728	41	7055	6163	44	5751	5024	42	479363	416662	102	1.34764	1.01964
v1	Post_Treatment	AA	18.3843	114919	104500	81	47802	42056	81	1547	1540	17	27267	24645	78	5777	4200	41	5449	4909	38	5078	4413	38	382508	330137	99	1.05071	0.79498
v1	Post_Treatment	AA	18.3962	111183	100243	83	47514	41720	82	1710	1375	19	26530	22919	77	3961	3326	35	5457	4546	40	4814	4462	39	372735	334716	99	1.34155	1.01503
v1	Post_Treatment	AA	18.4142	139443	119986	88	60053	50959	87	1992	1764	22	41252	35215	86	5265	4860	41	7825	6790	45	7549	5987	50	515758	436173	103	1.23189	0.932062
v1	Post_Treatment	AA	18.4402	114016	101636	88	48251	42138	83	1788	1424	17	26271	23010	69	4428	4228	39	5263	4475	39	4439	4145	35	342814	298622	100	0.980369	0.741756
v1	Post_Treatment	AA	18.4502	95738	94513	79	42042	41474	76	1266	1291	12	22858	23696	56	3283	3505	25	4432	4362	34	3970	3816	33	326408	319951	93	1.08873	0.823744
v1	Post_Treatment	AA	18.4871	160403	132811	97	41723	33247	89	2937	2440	28	43727	36481	87	6682	5559	49	8797	7095	48	7596	6454	48	596979	500406	105	1.161	0.878424
v1	Post_Treatment	AA	18.5091	129639	120689	88	68026	62524	84	2365	2028	24	39637	36082	84	5167	4985	39	7318	6703	42	7128	6981	42	510168	462135	101	1.4004	1.05956
v1	Post_Treatment	AA	18.5101	74925	77543	76	30670	30770	73	1035	998	0	16379	16332	48	2105	1923	26	3461	3499	31	3291	3043	30	218655	216442	91	1.58242	1.19728
v1	Post_Treatment	AA	18.5171	93102	83676	83	39083	34395	80	884	888	0	18796	17145	52	3510	2615	38	3708	3214	32	3523	3122	34	258566	224974	95	1.19388	0.903302
v1	Post_Treatment	AA	18.523	210759	171205	100	72272	58539	94	3270	2808	31	53902	45863	91	8982	7438	54	11467	9323	56	9905	8094	51	732880	615616	111	1.0882	0.823339
v1	Post_Treatment	AA	18.523	92701	87969	80	42792	39840	77	1050	922	0	19568	17726	54	2956	2928	26	3909	3670	34	3764	3346	33	280564	256835	96	1.14276	0.864623
v1	Post_Treatment	AA	18.53	174019	146945	91	84846	71839	89	2538	2199	27	40657	34251	88	5985	5136	45	8276	7016	48	6978	5618	47	554551	468560	106	1.09385	0.827615
v1	Post_Treatment	AA	18.532	95447	91152	82	37471	36410	76	1500	1412	14	25178	23957	69	3260	2650	34	5313	5014	37	4400	4230	33	337244	327611	94	1.59623	1.20772
v1	Post_Treatment	AA	18.551	91423	91023	78	44886	44737	78	1209	1464	13	24233	24316	56	3764	3748	32	5013	5106	35	4528	4241	33	331892	326424	93	1.13154	0.856131
v1	Post_Treatment	AA	18.554	89611	90037	88	41417	41067	76	1370	1131	13	23371	22761	62	3380	3341	29	4225	4373	33	4416	4439	31	307560	293555	93	1.32864	1.00526
v1	Post_Treatment	AA	18.558	166863	139842	90	73518	58933	90	2620	1950	28	41261	33882	85	6105	5455	39	8217	6949	48	7445	6124	47	533271	452849	105	1.12264	0.8494
v1	Post_Treatment	AA	18.571	161878	129930	94	62669	49359	90	2217	1825	25	36730	29694	88	5350	4232	42	7135	5435	47	6525	5170	43	495739	386049	108	1.22164	0.924308
v1	Post_Treatment	AA	18.6249	60963	62480	73	26135	26012	64	805	794	0	12899	12940	43	2552	2440	26	3065	2996	28	2568	2698	26	195729	193150	88	1.10574	0.836612
v1	Post_Treatment	AA	18.6379	240672	187805	118	108630	84632	106	3879	3172	34	67737	52174	105	9185	7792	49	13832	11208	63	13095	9934	69	913316	721376	124	1.2749	0.964599
v1	Post_Treatment	AA	18.6528	99192	90558	83	33318	29851	78	1392	1173	11	22127	19058	66	2824	2878	26	4552	3886	38	4386	3785	36	286955	250000	98	1.31515	0.995054
v1	Post_Treatment	AA	18.6788	78936	77689	80	34825	34716	75	1032	1290	11	16252	16262	47	2502	2313	23	3539	3258	30	2366	2294	26	217857	216808	92	0.991786	0.750394
v1	Post_Treatment	AA	18.6798	53369	52576	74	22486	23228	57	607	693	0	7902	8060	37	1451	1697	17	1966	2044	21	1489	1340	17	115059	114570	88	0.789629	0.597441
v1	Post_Treatment	AA	18.6838	73277	73627	75	26572	26988	65	1110	946	0	14070	13927	44	2076	2000	27	3161	3169	28	2699	2821	26	196226	194138	91	1.4105	1.0672
v1	Post_Treatment	AA	18.6888	132346	118864	87	57212	50993	89	1844	1838	19	34347	31139	84	4214	3588	33	6215	5865	41	6338	5889	39	441983	394937	103	1.6413	1.24183
v1	Post_Treatment	AA	18.6898	189263	151731	107	86556	71149	93	2825	2295	30	47375	39179	92	7628	5591	48	10319	8347	53	9199	7747	54	637527	520681	110	1.38562	1.04837
v1	Post_Treatment	AA	18.6968	76792	78161	75	33362	32032	74	1065	999	0	16895	16214	54	2259	2645	21	3593	3589	30	2886	2511	29	235526	235115	92	0.949338	0.718278
v1	Post_Treatment	AA	18.7187	68916	67464	82	26946	26611	66	675	882	0	13433	12668	49	2142	2179	23	2658	2410	27	2576	2379	26	177057	174908	90	1.09179	0.826055
v1	Post_Treatment	AA	18.7347	149799	122906	90	55409	44369	89	2368	1723	27	35040	28290	86	5270	3978	44	7013	5616	46	5731	4401	43	447078	359814	105	1.10633	0.837063
v1	Post_Treatment	AA	18.7377	115464	110470	92	68200	66537	80	3374	3114	30	52136	50429	78	6489	5976	45	10606	10543	53	8393	8460	43	749344	703065	97	1.41566	1.0711
v1	Post_Treatment	AA	18.7397	136140	113396	88	56431	47203	85	2027	1610	18	28983	23935	74	5027	4003	36	5725	4874	41	6087	5338	42	397058	329539	103	1.3335	1.00894
v1	Post_Treatment	AA	18.7627	171048	135621	92	65143	50377	91	2773	2126	30	42268	33139	91	6370	5451	43	8778	6852	54	8220	6522	48	573866	457660	108	1.19648	0.905266
v1	Post_Treatment	AA	18.7647	138669	119395	91	54618	46485	87	2296	2185	23	35869	31496	86	4848	4216	38	7047	6139	45	6437	5486	44	480241	408116	103	1.30123	0.984525
v1	Post_Treatment	AA	18.7796	182327	144727	102	78277	63562	91	2845	2215	29	47894	37926	89	7382	5837	45	10191	8376	52	8775	6789	50	653502	520412	108	1.1631	0.88001
v1	Post_Treatment	AA	18.7886	232361	164993	102	91712	63051	102	2942	2100	31	52832	36012	101	8398	6078	54	10447	7507	61	8627	6187	53	672547	481999	119	1.01793	0.770178
v1	Post_Treatment	AA	18.8126	133458	117748	88	59133	51311	86	1765	1582	18	32693	29564	83	5069	4517	37	6443	5781	42	5598	4349	43	449496	388673	102	0.962807	0.728469
v1	Post_Treatment	AA	18.8216	168847	142038	92	72345	60599	88	2470	2091	24	34731	28782	86	5211	4076	42	7188	5949	44	6535	5695	43	494850	409546	105	1.3972	1.05714
v1	Post_Treatment	AA	18.8425	54106	55085	88	25866	25958	71	437	549	0	10972	11020	42	1555	1774	17	1759	1903	19	1916	1935	21	144612	143665	88	1.09076	0.825276
v1	Post_Treatment	AA	18.8595	102255	95803	84	40173	37174	80	1544	1538	16	23096	21668	54	3515	2940	34	4377	4046	36	4339	3937	36	314645	286350	97	1.33912	1.01319
v1	Post_Treatment	AA	18.8775	66144	62307	77	28096	24994	74	999	1012	2	14852	13541	55	2670	2424	26	3629	3142	33	3240	2959	31	199530	184162	90	1.22071	0.9236
v1	Post_Treatment	AA	18.8815	110713	97251	98	42330	36981	82	1554	1585	17	26229	22814	66	3167	3261	32	5091	4440	38	4741	4486	37	363808	316265	99	1.37565	1.04083
v1	Post_Treatment	AA	18.9394	76995	78976	77	38064	38432	75	1149	1185	10	21711	20992	62	2681	2530	29	3962	4064	32	3732	3501	34	297824	288055	92	1.38379	1.04699
v1	Post_Treatment	AA	18.9464	124991	111523	84	57570	49268	83	1400	1184	11	29124	26119	75	4063	3838	33	5668	4991	40	5656	5187	41	411901	365199	100	1.35149	1.02255
v1	Post_Treatment	AA	18.9474	137942	112286	89	53516	43281	86	2183	1885	25	33503	28191	85	4447	3869	37	6275	4760	44	5743	4427	41	453475	367169	104	1.14422	0.86573
v1	Post_Treatment	AA	18.9514	124240	109293	87	55107	47993	85	2124	1913	22	30279	26087	82	4793	3571	43	6112	5269	43	5697	5064	40	394503	337728	102	1.41809	1.07294
v1	Post_Treatment	AA	18.9733	124433	106190	86	45380	38767	83	1633	1316	17	28828	23680	81	4532	3707	38	5696	4800	43	5643	4620	41	400502	341991	101	1.24629	0.942955
v1	Post_Treatment	AA	18.9793	79995	80848	75	27462	27315	74	1177	1355	11	18758	18678	50	2345	2591	22	3462	3766	28	3386	3137	29	252495	247895	92	1.21073	0.916049
v1	Post_Treatment	AA	18.9943	76305	77089	75	40147	39048	77	1099	1150	11	16133	15838	47	2605	2652	24	3125	2927	28	2751	2628	26	223058	216508	91	0.99095	0.749762
v1	Post_Treatment	AA	19.0003	213125	147978	102	99340	71206	101	3716	2574	37	64249	45684	102	9311	6672	52	13525	9336	63	11785	8679	63	916894	658233	118	1.30081	0.984205
v1	Post_Treatment	AA	19.0093	211182	160085	97	81830	61451	96	3744	2963	33	55904	42513	94	8529	6395	54	11965	9357	60	9965	7606	54	756241	565742	113	1.18937	0.899886
v1	Post_Treatment	AA	19.0253	125252	108783	89	52362	45632	83	1630	1410	18	32385	28216	82	4339	3603	37	6365	5643	43	5834	5155	43	424529	375521	99	1.43075	1.08252
v1	Post_Treatment	AA	19.0712	61264	62720	77	25592	25981	62	784	868	0	12363	12196	44	1451	1713	19	2342	2288	25	2002	2028	22	164229	170909	84	1.18389	0.895741
v1	Post_Treatment	AA	19.0892	156158	130491	98	66486	57113	88	2094	1792	23	39172	34547	86	5951	5125	43	8082	7067	47	7261	6004	47	528631	451819	106	1.17151	0.886377
v1	Post_Treatment	AA	19.1181	85362	85433	79	29806	29522	71	1099	1058	5	17475	17914	46	3073	3017	32	3982	3764	32	3703	3843	30	254115	241585	94	1.27378	0.963755
v1	Post_Treatment	AA	19.163	157788	126813	95	57419	46631	89	2215	1921	25	35272	28643	87	5508	4547	41	7440	5940	48	6516	5446	43	488557	395298	107	1.19771	0.906201
v1	Post_Treatment	AA	19.17	186399	150025	95	65936	52320	91	2109	1654	23	49779	39504	89	6774	5574	49	10285	8691	52	9442	7329	52	689946	566809	108	1.31485	0.994831
v1	Post_Treatment	AA	19.173	90887	90696	79	33152	33288	76	1362	1669	15	23957	24269	69	2933	3067	27	4278	4426	31	3984	3600	33	333275	327696	94	1.17379	0.888097
v1	Post_Treatment	AA	19.179	85667	80917	83	37242	34195	79	1298	1463	13	21865	19325	62	2535	2772	26	4539	4156	35	3732	3345	34	280066	256411	94	1.20671	0.913008
v1	Post_Treatment	AA	19.217	112495	97047	85	46642	39816	84	1626	1227	17	21428	18485	61	3890	3276	34	4576	3732	37	4376	3359	38	299313	255357	101	1.02534	0.775779
v1	Post_Treatment	AA	19.2309	186114	152143	97	69141	56607	91	2318	1867	25	37276	30134	90	6025	4517	45	7571	5938	48	6761	5454	46	497574	394433	109	1.20744	0.913559
v1	Post_Treatment	AA	19.2609	149601	128355	88	60987	51368	86	1894	1813	22	38612	32038	85	5467	4599	40	7721	6308	45	6727	5884	43	515162	441259	104	1.27941	0.968013
v1	Post_Treatment	AA	19.2659	106606	107027	79	43375	41643	79	1777	1747	20	30290	28641	79	5006	3892	38	6157	5751	40	5805	5656	36	422259	392471	96	1.45324	1.09953
v1	Post_Treatment	AA	19.2888	199036	163149	95	80042	65333	96	2617	2195	27	43759	35509	91	6409	5520	42	8362	6551	50	7973	6551	48	575317	475399	109	1.18678	0.897925
v1	Post_Treatment	AA	19.3078	257865	195488	106	121136	92967	105	4501	3574	37	68301	51769	103	11440	8569	59	15427	11948	69	13543	10223	62	936867	716541	122	1.19302	0.902651
v1	Post_Treatment	AA	19.3118	119630	106580	84	43170	37611	82	1830	1667	20	25941	23018	66	3962	3651	33	5431	5044	39	5447	4681	39	365965	309022	100	1.28211	0.97006
v1	Post_Treatment	AA	19.3118	74399	71537	86	31956	30609	75	1092	1178	10	16055	14650	55	2642	2463	27	3725	3533	33	3033	2934	29	225939	210651	91	1.19123	0.901296
v1	Post_Treatment	AA	19.3148	100665	89948	85	42757	37854	81	1760	1696	18	23157	20367	72	3720	3034	32	4598	4155	36	4397	3815	38	306459	274721	99	1.25742	0.951373
v1	Post_Treatment	AA	19.3148	178451	154087	94	71692	61862	91	2937	2550	28	56053	49040	90	8835	7389	57	10903	9340	55	9562	8816	51	752823	662790	108	1.19312	0.902729
v1	Post_Treatment	AA	19.3198	82287	79515	86	31974	31485	77	1182	1147	9	17024	16904	50	3264	3076	29	3080	3230	27	3177	3359	27	228952	223680	93	1.092	0.826219
v1	Post_Treatment	AA	19.3228	38492	40403	67	15932	16348	45	305	344	0	8660	8605	39	1086	1159	12	1321	1402	13	1332	1631	17	119251	118226	83	1.40725	1.06474
v1	Post_Treatment	AA	19.3308	54098	55357	69	22478	21885	71	776	833	0	11499	11278	42	2471	1639	22	2262	2223	23	2400	2393	27	163601	164040	87	1.46004	1.10468
v1	Post_Treatment	AA	19.3597	124533	106021	89	47962	40082	84	1738	1582	19	26233	22701	71	3979	3605	36	5922	4844	41	5063	3993	38	350653	299023	102	1.10763	0.838042
v1	Post_Treatment	AA	19.3847	59799	60841	75	24377	24931	60	642	655	0	12439	12238	43	2078	2093	20	2070	2224	23	2304	2133	23	190713	180757	89	1.01911	0.771069
v1	Post_Treatment	AA	19.4047	209800	163294	104	77580	59916	97	3158	2330	31	50955	41016	95	7309	5527	50	9950	8112	56	9078	7196	49	702788	553282	115	1.30197	0.985084
v1	Post_Treatment	AA	19.4117	117667	100266	89	45607	38796	83	1487	1043	6	28079	23848	82	3579	3185	35	5289	4856	38	5194	4287	41	377323	318702	101	1.346	1.01839
v1	Post_Treatment	AA	19.4147	79140	75861	79	32533	29944	77	1235	835	0	16776	15512	54	3045	2422	29	3036	2852	30	3055	2835	26	209851	193659	93	1.17052	0.885627
v1	Post_Treatment	AA	19.4845	131844	109566	88	49462	40886	86	1619	1451	18	27646	22293	84	3985	3475	35	5177	4129	40	4917	4130	41	373104	308418	102	1.18849	0.899222
v1	Post_Treatment	AA	19.4965	50578	50702	65	21196	21729	52	682	598	0	9337	9397	40	989	1531	12	2013	1869	21	1774	1996	19	142894	143111	88	1.30372	0.986409
v1	Post_Treatment	AA	19.4975	145353	110858	93	82583	61936	94	3719	2831	34	56961	44938	93	8392	6386	51	11664	9036	60	10120	8101	55	728593	557250	108	1.26856	0.959802
v1	Post_Treatment	AA	19.5025	97543	84134	95	30184	25494	81	1073	1071	6	22034	18565	63	2370	2367	25	4312	3563	35	4156	4004	34	287519	246691	98	1.69159	1.27987
v1	Post_Treatment	AA	19.5454	74908	74956	78	32145	31844	75	1191	1166	10	19540	19057	55	3305	2908	28	4019	3942	33	4004	3859	31	278953	281025	91	1.32703	1.00404
v1	Post_Treatment	AA	19.5464	96584	93993	81	44149	43304	78	1427	1391	15	21485	21097	59	3671	3080	32	4929	4526	38	3038	2918	28	299948	289905	95	0.947403	0.716814
v1	Post_Treatment	AA	19.5474	176904	122737	100	105954	80780	102	3876	3008	35	70096	54901	99	10694	7869	64	14242	10857	66	13647	10082	62	940451	735533	116	1.28123	0.969391
v1	Post_Treatment	AA	19.5784	106642	105267	81	39532	39087	79	1708	1639	19	31602	30804	76	4496	4459	33	6079	6080	36	5558	5563	38	439642	429588	96	1.24759	0.943938
v1	Post_Treatment	AA	19.5934	50825	52699	72	20582	20998	53	454	526	0	9299	9002	41	1468	1807	18	1797	1775	19	1887	1903	20	121996	116365	87	1.05313	0.796806
v1	Post_Treatment	AA	19.6014	90116	82979	80	43321	38747	80	1367	1324	12	19415	16609	56	3136	2673	30	3870	3460	34	4150	3872	32	280179	252981	96	1.44856	1.09599
v1	Post_Treatment	AA	19.6024	80057	76811	79	31386	30342	74	1286	1219	11	16748	15540	64	2129	1957	24	3145	3192	27	3204	3166	30	220359	213682	93	1.61778	1.22403
v1	Post_Treatment	AA	19.6083	193078	146383	99	68062	48405	97	2877	2094	30	43620	32656	93	6256	4949	44	8856	6626	50	8235	6222	51	609014	459168	113	1.25722	0.951227
v1	Post_Treatment	AA	19.6123	90151	87200	84	31428	31343	75	1877	1339	20	23857	23588	59	3326	2951	30	4666	4740	35	4754	4854	35	327194	327247	94	1.64487	1.24452
v1	Post_Treatment	AA	19.6193	46680	46854	70	20667	21187	52	886	622	0	12017	11723	49	1825	1708	19	2271	2192	23	2172	2429	22	152364	150735	86	1.42213	1.076
v1	Post_Treatment	AA	19.6213	159150	134649	88	59528	49297	86	1983	1714	22	42085	34821	86	5903	4785	42	8359	7127	50	6973	5866	46	545219	463934	104	1.22591	0.927538
v1	Post_Treatment	AA	19.6263	180663	153642	95	100680	86078	99	2722	2581	24	42554	35481	93	5911	4970	43	8835	7441	47	8219	7230	46	619512	534526	109	1.45473	1.10066
v1	Post_Treatment	AA	19.6693	117947	100342	87	44907	38179	84	1840	1457	21	25556	21644	76	4079	3590	39	4999	4022	40	4546	3799	38	338637	285732	101	1.05822	0.800657
v1	Post_Treatment	AA	19.6832	85749	78028	83	36083	32529	79	1040	1008	3	18320	16827	57	2704	2237	30	3653	3082	34	3056	2696	32	237932	202881	97	1.20519	0.911855
v1	Post_Treatment	AA	19.6852	59576	59333	76	25642	26134	59	696	694	0	12390	12218	47	1726	1818	17	2662	2671	25	2390	2401	25	156032	149217	87	1.32068	0.99924
v1	Post_Treatment	AA	19.7102	296889	200154	122	161892	119504	119	5146	3775	41	85946	63598	117	12641	9144	66	17584	12798	72	15411	11129	68	1048580	852590	136	1.21708	0.920856
v1	Post_Treatment	AA	19.7132	83040	82884	77	37430	37286	77	1161	1096	9	22911	22700	65	3037	2702	31	4296	4247	34	3619	3663	30	292692	284064	93	1.35566	1.02571
v1	Post_Treatment	AA	19.7631	54131	55288	74	21256	21546	54	427	456	0	9059	9245	38	1742	1402	17	1820	1864	20	2085	1984	21	137814	138001	86	1.41512	1.07069
v1	Post_Treatment	AA	19.7961	57884	56814	78	20791	21027	52	930	834	0	11900	11684	45	1739	1715	20	2165	2144	25	2209	2237	23	164510	164027	89	1.30437	0.986901
v1	Post_Treatment	AA	19.844	55295	54689	84	21896	22010	58	811	582	0	9090	9333	38	1869	1945	20	1784	1844	20	1381	1771	16	125976	123473	85	0.91054	0.688923
v1	Post_Treatment	AA	19.845	155473	131764	92	57503	48508	89	1948	1710	21	34032	30139	85	6220	5061	41	7215	6337	43	6218	5155	42	475661	406556	104	1.01857	0.770662
v1	Post_Treatment	AA	19.859	141966	118376	90	61530	51976	87	2272	2094	24	35343	30149	82	4931	3621	41	7706	6129	46	6681	5798	44	476426	399311	104	1.60122	1.21149
v1	Post_Treatment	AA	19.8739	158314	141136	89	68175	59233	87	2283	2030	25	40629	34614	85	5592	4934	42	7987	7015	47	7707	6478	45	531350	472031	104	1.31293	0.993376
v1	Post_Treatment	AA	19.8839	193162	145814	101	67995	50309	99	3158	2620	29	45053	33071	95	6842	4547	50	9912	7059	56	8694	6522	52	628266	474587	114	1.43435	1.08524
v1	Post_Treatment	AA	19.9109	79499	79405	79	27770	28060	65	1106	1137	8	16966	16844	49	2925	3160	29	3776	3760	30	3044	2833	31	229551	218105	92	0.896519	0.678315
v1	Post_Treatment	AA	19.9169	98997	93094	80	37325	34322	80	1631	1602	16	23536	21420	58	3988	3222	34	5102	4651	37	4185	3886	33	312151	293982	96	1.20608	0.912534
[truncated: 124,705 more rows]

## Sheet: Figure 2g
F.2g	average change in ATP-sensing signals following exposure to AA across 3 biological replicates.
[truncated: 20 more rows]

[truncated: 4 more sheets: Supplementary Figure 1 - TECAN, Supplementary Figure 1 - Attune, Supplementary Figure 1 - Nikon, Supplementary Figure 9]
