# Supplementary material for: Single cell profiling framework reveals metabolic subpopulations as drivers of bioproduction heterogeneity
Source: Nat Commun. 2025 Dec 21;17:645. doi: 10.1038/s41467-025-67408-x (PMC12816005; doi:10.1038/s41467-025-67408-x)
Supplement: Supplementary file 8 — Source Data [file 41467_2025_67408_MOESM8_ESM.zip › Fig 3.xlsx]

## Sheet: Figure 3ab
F.3ab	systematic analysis of sensing signals following environmental pertubations.
	.fsc files for each sensor and condition were processed in FlowJo, exported as a .csv file, and analysed in R, with relevant fluorescence values extracted and signal of each of the sensors being calculated according to Methods. Z-score standardation per condition, replicate, and sensor also calculated. Rows correspond to values of single cells.
see SourceFile_fig3_screen-results.csv

## Sheet: Figure 3b - bis
F.3b	analysis of signal from pH robust pRPL28 and pYRE sensing constructs following shift to CSTRAVE and SMEtOH.
	.fsc files for functional pRPL28-mScarletI and YRE-mScarletI strains shifted to CSTRAVE and SMEtOH conditions were processed in FlowJo, exported as .csv, and analysed in R, with relevant fluorescence values extracted and signal of each of the sensors being calculated according to Methods. Z-score standardation per condition, replicate, and sensor also calculated. Rows correspond to values of sing…
Sensor	Timepoint	Condition	Replicate	VL1	VL2	VL3	BL1	BL2	YL2	Size	Signal	zSignal	zSize
YRE	4h	CSTRAVE	#1	2.94	15.43	4.02	2130.14	251.79	2179.47	84642	0.0257493	-0.636483	0.336525
YRE	4h	CSTRAVE	#1	6.21	13.53	5.08	1721.91	207.34	1871.22	74229	0.0252087	-0.687246	-0.00543362
YRE	4h	CSTRAVE	#1	12.65	17.38	5.16	2309.31	280.41	2398.29	58350	0.0411018	0.80534	-0.526894
YRE	4h	CSTRAVE	#1	6.54	5.64	2.35	1273.28	133.88	792.37	33867	0.0233965	-0.85744	-1.33091
YRE	4h	CSTRAVE	#1	7.42	15.6	2.91	2040.48	233.4	2101.5	63779	0.0329497	0.0397423	-0.348608
YRE	4h	CSTRAVE	#1	14.67	22.67	10.3	3812.88	471.21	3701	104296	0.0354855	0.277893	0.981955
YRE	4h	CSTRAVE	#1	9.19	14.87	4.85	2168.03	268.29	2998.68	93665	0.0320149	-0.048046	0.632837
YRE	4h	CSTRAVE	#1	8.52	8.18	0.92	1132.56	121.67	579.12	28940	0.0200111	-1.17538	-1.49271
YRE	4h	CSTRAVE	#1	5.03	12.85	4.35	2070.64	240	2136.14	85018	0.0251257	-0.695041	0.348873
YRE	4h	CSTRAVE	#1	4.96	13.52	3.26	2155.04	268.91	2521.84	81412	0.0309763	-0.145593	0.230453
YRE	4h	CSTRAVE	#1	5.63	5.49	2.55	1152.43	153.05	1671.63	34400	0.0485939	1.50895	-1.3134
YRE	4h	CSTRAVE	#1	6.75	20.52	7.39	3222.87	382.54	3161.18	115023	0.027483	-0.473658	1.33423
YRE	4h	CSTRAVE	#1	11.73	20.04	6.16	3188.46	344.41	1970.6	112124	0.0175752	-1.40415	1.23902
YRE	4h	CSTRAVE	#1	9.35	14.23	8.84	2185.01	299.81	3442.99	74035	0.0465049	1.31277	-0.0118045
YRE	4h	CSTRAVE	#1	13.76	20.17	6.6	2461.82	286.63	2339.61	114057	0.0205126	-1.12828	1.3025
YRE	4h	CSTRAVE	#1	5.19	10.14	4.73	1759.86	220.22	2740.32	63275	0.0433081	1.01254	-0.365159
YRE	4h	CSTRAVE	#1	13.2	16.03	7.23	1653.71	223.1	2863.95	84738	0.0337977	0.119381	0.339678
YRE	4h	CSTRAVE	#1	10.78	13.49	4.85	1747.23	227.6	2467.75	89200	0.0276654	-0.456535	0.486208
YRE	4h	CSTRAVE	#1	7.77	7.02	3.91	1332.25	149.17	633.75	74176	0.00854387	-2.25232	-0.00717412
YRE	4h	CSTRAVE	#1	11.13	22.78	8.47	3348.71	394.22	2722.22	100711	0.02703	-0.516202	0.864225
YRE	4h	CSTRAVE	#1	5.28	10.61	3.06	1367.76	157.7	1457.87	41580	0.0350618	0.238098	-1.07761
YRE	4h	CSTRAVE	#1	8.07	10.84	4.56	1703.85	252.74	3365.79	68798	0.0489228	1.53984	-0.183786
YRE	4h	CSTRAVE	#1	8.95	17.98	3.6	2369.34	282.4	2487.74	85288	0.0291687	-0.315349	0.35774
YRE	4h	CSTRAVE	#1	18.25	18.32	7.94	2119.09	320.74	4043.04	90204	0.0448211	1.15463	0.519179
YRE	4h	CSTRAVE	#1	9.5	16.28	5.88	2273.04	264.41	2292.94	82769	0.0277029	-0.453011	0.275017
YRE	4h	CSTRAVE	#1	8.17	13.19	8.43	1938.35	254.18	2788.55	81838	0.034074	0.145331	0.244443
YRE	4h	CSTRAVE	#1	6.15	9.73	4.45	1587.43	210.94	2347.67	59433	0.0395011	0.655013	-0.491328
YRE	4h	CSTRAVE	#1	6.78	9.95	3.01	1402.09	152.49	1104.69	49699	0.0222276	-0.967217	-0.810989
YRE	4h	CSTRAVE	#1	8.05	13.96	3.53	1820.34	205.9	1494.95	69254	0.0215865	-1.02743	-0.168811
YRE	4h	CSTRAVE	#1	4.76	7.63	1.47	1194.1	141.57	1004.8	47683	0.0210725	-1.0757	-0.877194
YRE	4h	CSTRAVE	#1	6.36	10.4	2.53	1710.06	206.94	1941.36	52378	0.0370644	0.426172	-0.723012
YRE	4h	CSTRAVE	#1	5.69	8.17	2.26	1135.5	119.42	932.23	38465	0.0242358	-0.77862	-1.17991
YRE	4h	CSTRAVE	#1	14.4	22.48	7.95	2845.2	354.38	3128.31	104864	0.0298321	-0.25305	1.00061
YRE	4h	CSTRAVE	#1	7.38	11.65	3.49	1861.05	195.44	1242.87	62193	0.0199841	-1.17792	-0.400691
YRE	4h	CSTRAVE	#1	13.65	15	5.9	1980.6	248.09	2751.74	69642	0.0395127	0.656096	-0.156069
YRE	4h	CSTRAVE	#1	7.88	10.88	3.46	1944.24	242.02	2470.67	60916	0.0405586	0.754329	-0.442627
YRE	4h	CSTRAVE	#1	8.26	16.45	4.96	2035.65	249.5	2769.34	89371	0.030987	-0.144584	0.491824
YRE	4h	CSTRAVE	#1	5.57	11.17	3.72	1255.39	169.23	1756.23	46821	0.0375095	0.467967	-0.905502
YRE	4h	CSTRAVE	#1	8.21	12.91	5.93	2035.21	258.41	2401.15	82591	0.0290728	-0.324358	0.269171
YRE	4h	CSTRAVE	#1	8.92	11.81	6.04	1996.06	263.42	3082.06	84880	0.0363108	0.355395	0.344341
YRE	4h	CSTRAVE	#1	5.78	10.13	2.46	1418.43	144.45	1088.73	53492	0.0203531	-1.14326	-0.686429
YRE	4h	CSTRAVE	#1	10.56	14.12	4.33	1890.19	229.7	2046.38	70828	0.0288922	-0.341312	-0.117121
YRE	4h	CSTRAVE	#1	9.61	8.69	2.61	1499.49	201.95	2529.52	48809	0.0518249	1.81239	-0.840216
YRE	4h	CSTRAVE	#1	7.17	12.04	4.74	1900.61	210.94	1409.61	63460	0.0222126	-0.968629	-0.359083
YRE	4h	CSTRAVE	#1	5.72	8.77	2.45	1304.45	165.58	1858.2	43038	0.0431758	1.00012	-1.02973
YRE	4h	CSTRAVE	#1	14.41	21.41	6.81	3916.01	458.89	2816.81	115182	0.0244553	-0.758006	1.33945
YRE	4h	CSTRAVE	#1	8.34	9.12	4.04	1391.58	187.57	2103.53	53135	0.0395884	0.66321	-0.698152
YRE	4h	CSTRAVE	#1	8.85	12.52	3.64	1823.18	225.81	2428.78	79043	0.0307273	-0.168972	0.152656
YRE	4h	CSTRAVE	#1	29.19	27.66	16.34	3803.23	602.15	9294.16	133197	0.0697775	3.4984	1.93105
YRE	4h	CSTRAVE	#1	8.02	13.86	6.23	2172.32	272.67	2522.83	95364	0.0264547	-0.570229	0.688631
YRE	4h	CSTRAVE	#1	10.93	20.91	7.88	2989.76	372.39	3690.75	109827	0.0336051	0.101294	1.16359
YRE	4h	CSTRAVE	#1	5.13	12.28	4.54	1853.49	210.67	2053.28	52498	0.0391116	0.61843	-0.719071
YRE	4h	CSTRAVE	#1	22.22	30.91	9.98	4341.26	513.71	3946.95	125144	0.0315393	-0.0927192	1.66659
YRE	4h	CSTRAVE	#1	10.71	16.02	4.39	2034.53	246.94	2144.59	52577	0.0407895	0.776011	-0.716477
YRE	4h	CSTRAVE	#1	4.09	12.48	3.59	1768.81	211.99	2490.53	67590	0.0368476	0.40581	-0.223456
YRE	4h	CSTRAVE	#1	7.5	17.56	3.96	2683.36	317.65	3036.26	88600	0.0342693	0.16367	0.466504
YRE	4h	CSTRAVE	#1	10.15	23.71	10.42	3456.91	426.09	4352.27	106787	0.0407566	0.772916	1.06376
YRE	4h	CSTRAVE	#1	14.64	10.94	3.35	1510.62	180.15	1537.6	70257	0.0218854	-0.999359	-0.135873
YRE	4h	CSTRAVE	#1	3.95	11.35	4.03	1555.96	167.18	1088.14	49518	0.0219746	-0.990975	-0.816933
YRE	4h	CSTRAVE	#1	15.03	15.83	7.87	2236.95	288.68	3036.1	104300	0.0291093	-0.320928	0.982086
YRE	4h	CSTRAVE	#1	4.53	6.08	1.11	922.379	104.42	807.9	25815	0.0312958	-0.115588	-1.59533
YRE	4h	CSTRAVE	#1	12.88	10.96	3.48	1683.22	213.73	2388.04	65754	0.0363178	0.356053	-0.283749
YRE	4h	CSTRAVE	#1	8.79	8.57	4.21	1525.19	161.3	1209.34	41945	0.0288316	-0.347011	-1.06563
YRE	4h	CSTRAVE	#1	3.59	7.72	2.76	1560.74	178.63	1347.59	45995	0.0292986	-0.303148	-0.932627
YRE	4h	CSTRAVE	#1	8.6	10.22	4.71	1644.45	207.88	2112.01	54066	0.0390636	0.613919	-0.667579
YRE	4h	CSTRAVE	#1	18.23	29.37	9.69	4073.03	599.79	7734.18	134258	0.0576068	2.3554	1.9659
YRE	4h	CSTRAVE	#1	7.93	9.3	7.01	788.689	94.34	1147.24	65927	0.0174017	-1.42044	-0.278068
YRE	4h	CSTRAVE	#1	13.04	25.39	9.14	3957.72	504.69	5427.51	140772	0.0385553	0.566189	2.17981
YRE	4h	CSTRAVE	#1	7.68	16	4.23	2225.07	253.56	1928.37	82566	0.0233555	-0.861292	0.26835
YRE	4h	CSTRAVE	#1	21.1	36.33	13.98	5125.92	684.63	8403.89	165590	0.0507512	1.71156	2.99483
YRE	4h	CSTRAVE	#1	9.84	10.58	2.89	1743.6	213.64	2127.1	62744	0.0339012	0.129105	-0.382597
YRE	4h	CSTRAVE	#1	9.97	14.76	6.27	1878.76	243.19	2886.7	81426	0.0354518	0.274726	0.230913
YRE	4h	CSTRAVE	#1	7.66	10.59	2.71	1578.48	200.74	2241.92	55116	0.0406764	0.765388	-0.633097
YRE	4h	CSTRAVE	#1	6.88	7.58	2.98	1146.39	137.54	848.4	31171	0.0272176	-0.498585	-1.41944
YRE	4h	CSTRAVE	#1	6.37	11.08	4.71	1464.76	204.58	2338.49	48048	0.0486699	1.51609	-0.865207
YRE	4h	CSTRAVE	#1	7.81	13.43	7.27	2017.41	254.03	1802.64	76785	0.0234765	-0.849932	0.0785044
YRE	4h	CSTRAVE	#1	12.89	25.71	6.95	3556.62	454.26	4296.32	121076	0.0354845	0.277794	1.533
YRE	4h	CSTRAVE	#1	8.66	6.15	2.85	1133.67	131.21	881.87	49063	0.0179742	-1.36667	-0.831875
YRE	4h	CSTRAVE	#1	9.2	15.83	5.47	2421.6	294.32	2553.08	85954	0.0297029	-0.265184	0.379611
YRE	4h	CSTRAVE	#1	7.87	14.04	4.69	2031.74	257.82	2806.84	66967	0.0419138	0.881596	-0.243915
YRE	4h	CSTRAVE	#1	6.47	17.18	4.07	2564	289.5	1882.05	67562	0.0278566	-0.438571	-0.224375
YRE	4h	CSTRAVE	#1	10.16	14.74	3.9	1876.49	218.84	1556.53	86710	0.017951	-1.36885	0.404438
YRE	4h	CSTRAVE	#1	4.97	12.65	3.28	1503.33	167.58	1247.22	55240	0.0225782	-0.934291	-0.629025
YRE	4h	CSTRAVE	#1	9.83	10.62	5.34	1964.85	247.77	2197.13	67240	0.0326759	0.0140305	-0.23495
YRE	4h	CSTRAVE	#1	7.42	13.81	4.31	2110.37	253.15	1659.21	65840	0.0252006	-0.688007	-0.280925
YRE	4h	CSTRAVE	#1	7.8	12	2.5	1371.78	144.4	682.24	49113	0.0138912	-1.75012	-0.830233
YRE	4h	CSTRAVE	#1	9.74	7.3	3.96	1072.46	124.39	1303.8	56613	0.02303	-0.891857	-0.583936
YRE	4h	CSTRAVE	#1	14.44	14.26	6.2	2270.43	268.1	2014.16	74439	0.0270579	-0.513588	0.0014627
YRE	4h	CSTRAVE	#1	7.55	13.6	2.41	2224.78	277.25	2471.75	71870	0.034392	0.175189	-0.0829022
YRE	4h	CSTRAVE	#1	7.9	5.83	1.05	1207.35	148.35	1256.74	41558	0.0302406	-0.21468	-1.07834
YRE	4h	CSTRAVE	#1	8.4	11.62	4.29	2010	252.5	2409.16	72855	0.0330679	0.050839	-0.0505552
YRE	4h	CSTRAVE	#1	14.04	24.29	9.03	3692.51	425.33	3820.53	100620	0.0379699	0.511208	0.861236
YRE	4h	CSTRAVE	#1	7.66	14.7	4.58	2075.06	262.22	2341.94	70991	0.0329893	0.0434552	-0.111768
YRE	4h	CSTRAVE	#1	4.37	9.6	2.91	1660.14	193.59	1581.13	59536	0.0265575	-0.560574	-0.487946
YRE	4h	CSTRAVE	#1	3.42	7.52	1.1	645.452	90.46	1049.93	50619	0.0207418	-1.10675	-0.780777
YRE	4h	CSTRAVE	#1	29.83	39.19	14.39	6038.14	716.27	5783.83	204584	0.0282712	-0.39964	4.27537
YRE	4h	CSTRAVE	#1	3.58	7.08	4.82	700.303	102.29	1026.53	38803	0.0264549	-0.570213	-1.16881
YRE	4h	CSTRAVE	#1	5.42	12.47	4.6	1958.52	247.11	2392.41	68698	0.034825	0.215861	-0.187069
YRE	4h	CSTRAVE	#1	11.27	17.09	4.84	2436.93	262.85	1992.26	97926	0.0203445	-1.14406	0.772767
YRE	4h	CSTRAVE	#1	12.84	14.27	4.75	2020.11	233.6	1589.45	74938	0.0212102	-1.06277	0.0178497
YRE	4h	CSTRAVE	#1	10.11	11.88	6.41	1284.14	165.71	1291.73	73568	0.0175583	-1.40573	-0.0271406
YRE	4h	CSTRAVE	#1	6.48	11.97	4.21	1850.13	229.28	2586.18	67233	0.0384659	0.557794	-0.23518
YRE	4h	CSTRAVE	#1	21.37	30.72	10.26	4396.3	554.74	5445.91	121847	0.0446947	1.14276	1.55832
YRE	4h	CSTRAVE	#1	16.1	26.71	5.49	3248.24	433.7	4270.19	116302	0.0367164	0.393487	1.37623
YRE	4h	CSTRAVE	#1	5.52	9.18	1.67	1654.53	186.73	1559.22	59114	0.0263765	-0.577578	-0.501804
YRE	4h	CSTRAVE	#1	12.67	10.17	2.78	1644.85	169.52	915.94	59120	0.0154929	-1.5997	-0.501607
YRE	4h	CSTRAVE	#1	14.13	16.69	5.83	2691.32	329	2760.73	102848	0.0268428	-0.533783	0.934403
YRE	4h	CSTRAVE	#1	11.87	14.35	5.43	2047.69	229.12	2049.58	81208	0.0252386	-0.684438	0.223754
YRE	4h	CSTRAVE	#1	22.41	39.51	13.83	5596.8	685.7	5896.63	161131	0.0365953	0.382111	2.84839
YRE	4h	CSTRAVE	#1	16.34	21.58	7.35	3526.68	420.27	2801.84	120592	0.023234	-0.872699	1.51711
YRE	4h	CSTRAVE	#1	3.89	10.28	3.69	1838.2	207.47	1447.92	58823	0.0246149	-0.74302	-0.511361
YRE	4h	CSTRAVE	#1	5.62	8.82	4.18	1425	164.85	1642.63	54169	0.0303242	-0.206834	-0.664196
YRE	4h	CSTRAVE	#1	16.58	16.35	5.41	2269.57	267.53	2337.09	91732	0.0254774	-0.662018	0.569358
YRE	4h	CSTRAVE	#1	5.04	9.52	3.4	1128.57	153.4	1585.59	41484	0.0382217	0.534859	-1.08077
YRE	4h	CSTRAVE	#1	7.59	13.08	2.19	1693.64	214.16	2026.28	55778	0.0363276	0.356972	-0.611357
YRE	4h	CSTRAVE	#1	6.32	16.99	5.36	2625.7	359.81	4157.69	93900	0.0442778	1.10362	0.640554
YRE	4h	CSTRAVE	#1	8.16	11.97	4.61	2042.17	232.59	2087.2	68821	0.030328	-0.206479	-0.18303
YRE	4h	CSTRAVE	#1	8.04	13.29	4.52	1653.97	189.65	1730.18	60883	0.0284181	-0.38584	-0.443711
YRE	4h	CSTRAVE	#1	23.45	35.15	10.14	4861.73	635.45	6977.34	133219	0.052375	1.86405	1.93177
YRE	4h	CSTRAVE	#1	10.45	16.32	4.87	2426.44	305.41	2632.57	83123	0.0316708	-0.0803685	0.286642
YRE	4h	CSTRAVE	#1	13.97	18.31	3.92	2406.2	304.5	2862.59	100178	0.028575	-0.371103	0.846721
YRE	4h	CSTRAVE	#1	5.8	11.19	4.61	1663.3	222.65	2148.33	57637	0.0372735	0.445803	-0.550308
YRE	4h	CSTRAVE	#1	6.24	4.97	1.68	1067.89	148.33	1824.95	28275	0.0645429	3.00679	-1.51454
YRE	4h	CSTRAVE	#1	6.38	14.77	5.13	2163.15	238.56	1447.38	74872	0.0193314	-1.23921	0.0156823
YRE	4h	CSTRAVE	#1	10.71	12.44	4.24	1588.43	237.48	2839.08	70068	0.0405189	0.750599	-0.142079
YRE	4h	CSTRAVE	#1	8.42	5.99	2.22	890.143	116.74	1526.06	51989	0.0293535	-0.297992	-0.735786
YRE	4h	CSTRAVE	#1	8.93	9.5	3.34	1660.87	193.2	1852.36	60868	0.0304324	-0.196669	-0.444204
YRE	4h	CSTRAVE	#1	3.9	10.11	4.33	1770.76	189.46	954.28	51159	0.0186532	-1.3029	-0.763043
YRE	4h	CSTRAVE	#1	7.88	15.89	5.11	2502.6	279.5	1771.31	91277	0.0194059	-1.23222	0.554416
YRE	4h	CSTRAVE	#1	15.5	27.64	9.52	4059.44	584.17	8049.72	150024	0.0536562	1.98438	2.48364
YRE	4h	CSTRAVE	#1	7.47	14.52	4.25	2019.14	240.96	1711.79	54541	0.0313854	-0.107171	-0.65198
YRE	4h	CSTRAVE	#1	9.13	15.39	7.69	2990.55	356.65	3301.08	103825	0.0317947	-0.0687346	0.966487
YRE	4h	CSTRAVE	#1	8.51	14.92	4.83	2245.02	262.79	2003.53	73547	0.0272415	-0.496342	-0.0278302
YRE	4h	CSTRAVE	#1	6.06	15.68	6.92	2327.56	299.33	2658.49	83653	0.03178	-0.0701135	0.304047
YRE	4h	CSTRAVE	#1	7.21	12.15	4.79	1723.83	196.15	1427.64	49164	0.0290383	-0.327594	-0.828558
YRE	4h	CSTRAVE	#1	23.28	32.18	9.31	4427.28	550.59	4758.68	183783	0.0258929	-0.622991	3.59228
YRE	4h	CSTRAVE	#1	29.27	53.87	16.27	7567.72	980.21	9924.54	222504	0.0446039	1.13423	4.86386
YRE	4h	CSTRAVE	#1	5.5	7.18	2.35	1177.03	149.35	1430.78	41258	0.0346789	0.202133	-1.08819
YRE	4h	CSTRAVE	#1	13.65	15.72	9.2	1560.07	213.73	2735.91	85742	0.0319086	-0.0580304	0.372649
YRE	4h	CSTRAVE	#1	3.75	6.88	1.16	1044.7	101.15	437.83	37262	0.01175	-1.95121	-1.21942
YRE	4h	CSTRAVE	#1	3.29	10.27	3.29	1225.92	152.78	1394.08	46903	0.0297226	-0.263328	-0.902809
YRE	4h	CSTRAVE	#1	7.38	11.04	3.35	1587.66	183.25	1161.79	48084	0.0241617	-0.785581	-0.864025
YRE	4h	CSTRAVE	#1	5.63	10.91	2.92	1423.21	172.96	1361.87	45861	0.0296956	-0.265866	-0.937028
YRE	4h	CSTRAVE	#1	5.94	13.37	6.79	2075.37	248.99	2871.94	73816	0.0389067	0.599192	-0.0189964
YRE	4h	CSTRAVE	#1	7.95	12.18	5.14	1587.67	184.52	1498.02	88496	0.0169275	-1.46497	0.463089
YRE	4h	CSTRAVE	#1	13.44	13.02	4.23	2160.3	233.84	1633.59	95445	0.0171155	-1.44732	0.691291
YRE	4h	CSTRAVE	#1	10.38	13.31	5.1	1649.02	196.47	1777.35	62804	0.0282999	-0.396938	-0.380626
YRE	4h	CSTRAVE	#1	9.15	8.58	3.54	1297.36	176.36	1283.21	49724	0.0258067	-0.631094	-0.810168
YRE	4h	CSTRAVE	#1	14.37	19.82	6.67	2798.39	372.53	4508.57	106414	0.0423682	0.924273	1.05151
YRE	4h	CSTRAVE	#1	8.71	17.17	5.25	1902	240.94	2672.67	68636	0.0389398	0.602294	-0.189106
YRE	4h	CSTRAVE	#1	4.11	9.19	3.71	1529.98	166.92	1350.67	52058	0.0259455	-0.618056	-0.733521
YRE	4h	CSTRAVE	#1	7.68	13.27	2.57	1627.78	199.24	2032.83	66178	0.0307176	-0.169885	-0.269825
YRE	4h	CSTRAVE	#1	9.27	9.96	5.9	1125.52	147.66	1561.42	58728	0.0265873	-0.557778	-0.51448
YRE	4h	CSTRAVE	#1	13.46	15.69	4.19	2407.86	267.32	1671.22	85804	0.0194772	-1.22552	0.374685
YRE	4h	CSTRAVE	#1	6.3	11.91	4.46	2121.51	262.4	1915.2	76639	0.0249899	-0.7078	0.0737098
YRE	4h	CSTRAVE	#1	7.31	13.14	3.54	1542.16	198.13	1628.17	68403	0.0238026	-0.819302	-0.196757
YRE	4h	CSTRAVE	#1	17.51	37.44	12.89	5434.91	645.4	5030.73	141471	0.0355602	0.284899	2.20277
YRE	4h	CSTRAVE	#1	4.58	10.51	2.18	1499.98	159.34	1251.02	58852	0.0212571	-1.05837	-0.510408
YRE	4h	CSTRAVE	#1	13.74	18.67	5.05	2515.48	348.51	4191.3	105244	0.0398246	0.685392	1.01309
YRE	4h	CSTRAVE	#1	4.11	6.94	3.31	1345.75	168.02	1781.08	41132	0.0433016	1.01193	-1.09233
YRE	4h	CSTRAVE	#1	4.27	9.15	3.24	1190.08	137.88	1082.92	43815	0.0247157	-0.733546	-1.00422
YRE	4h	CSTRAVE	#1	10.22	17.87	3.98	2607.16	344.54	3793.13	106946	0.0354677	0.276218	1.06898
YRE	4h	CSTRAVE	#1	7.43	15.27	3.09	2367.27	265.66	1778.85	80632	0.0220613	-0.982832	0.204838
YRE	4h	CSTRAVE	#1	1.9	7.61	3	1154.06	182.09	2713.36	39249	0.069132	3.43777	-1.15416
YRE	4h	CSTRAVE	#1	3.64	10.77	2.71	1669.94	233.56	2624.73	63275	0.0414813	0.840981	-0.365159
YRE	4h	CSTRAVE	#1	7.69	7.05	2.36	1054.46	125.5	1081.23	49820	0.0217027	-1.01651	-0.807016
YRE	4h	CSTRAVE	#1	8.85	14.21	4.04	1818.25	210.88	1623.07	74227	0.0218663	-1.00115	-0.0054993
YRE	4h	CSTRAVE	#1	13.07	19.87	5.33	2789.12	379.73	4371.86	113746	0.0384353	0.554916	1.29229
YRE	4h	CSTRAVE	#1	11.89	20.15	6.77	2786.69	334.54	2635.13	112938	0.0233325	-0.863449	1.26575
YRE	4h	CSTRAVE	#1	12.66	14.98	7	2009.88	267.25	3289.81	104472	0.0314899	-0.097358	0.987735
YRE	4h	CSTRAVE	#1	26.51	20.3	8.22	2418.45	295.55	2785.26	129256	0.0215484	-1.031	1.80163
YRE	4h	CSTRAVE	#1	8.47	10.92	4.27	1188.15	175.24	2284.04	37559	0.0608121	2.65642	-1.20966
YRE	4h	CSTRAVE	#1	4.37	7.98	1.54	1435.87	162.4	1271.66	42856	0.0296729	-0.268002	-1.03571
YRE	4h	CSTRAVE	#1	11.91	17.42	5.02	2758.93	324.92	2564.18	99296	0.0258236	-0.629502	0.817757
YRE	4h	CSTRAVE	#1	8.44	7.85	1.53	1102.34	130.47	1555.66	34599	0.0449626	1.16792	-1.30687
YRE	4h	CSTRAVE	#1	14.45	17.01	7.91	2905.33	328.02	2944.41	119633	0.024612	-0.743287	1.48562
YRE	4h	CSTRAVE	#1	13.01	18.53	3.82	2357.53	293.07	2469.91	86567	0.0285318	-0.375166	0.399741
YRE	4h	CSTRAVE	#1	10.78	20.52	6.89	2836.38	361.72	3185.41	98640	0.0322933	-0.0219057	0.796214
YRE	4h	CSTRAVE	#1	4.55	14.07	4.09	1912.28	244.49	2425.65	69475	0.034914	0.224216	-0.161553
YRE	4h	CSTRAVE	#1	6.49	10.66	3.93	2076.33	230.82	1379.11	59448	0.0231986	-0.876028	-0.490836
YRE	4h	CSTRAVE	#1	7.6	10.81	3.46	1545.83	175.51	1303.83	60761	0.0214583	-1.03946	-0.447717
YRE	4h	CSTRAVE	#1	7.25	8.75	1.26	1256.06	145.79	1150.64	44862	0.0256484	-0.645953	-0.969834
YRE	4h	CSTRAVE	#1	6.75	12.23	3.41	1851.55	207.59	1455.36	69078	0.0210684	-1.07609	-0.17459
YRE	4h	CSTRAVE	#1	10.37	14.85	6.36	1962.37	282.69	3425.99	90256	0.0379586	0.510147	0.520887
YRE	4h	CSTRAVE	#1	19.33	34.48	15.13	4729.45	601.89	6956.1	148849	0.0467326	1.33415	2.44506
YRE	4h	CSTRAVE	#1	8.17	12.34	4.59	1462.07	163.75	1566.87	51461	0.0304477	-0.195231	-0.753126
YRE	4h	CSTRAVE	#1	17.34	18.85	7.97	3039.41	371.43	3223.34	113980	0.0282799	-0.398823	1.29997
YRE	4h	CSTRAVE	#1	4.88	8	1.95	1042.5	134.67	1441.39	38137	0.0377951	0.494789	-1.19068
YRE	4h	CSTRAVE	#1	1.54	8.51	3.64	1053.15	131.91	1220.65	31380	0.038899	0.598463	-1.41258
YRE	4h	CSTRAVE	#1	5.03	10.72	2.93	1111.41	150.15	1456.08	71437	0.0203827	-1.14048	-0.0971218
YRE	4h	CSTRAVE	#1	7.79	11.36	2.95	1591.43	185	1495.84	49173	0.0304199	-0.197839	-0.828263
YRE	4h	CSTRAVE	#1	14.61	19.37	7.47	2908.71	354.55	3312.58	102264	0.0323924	-0.0125944	0.915225
YRE	4h	CSTRAVE	#1	11.32	8.88	5.76	1007.35	134.29	1408.76	64398	0.0218758	-1.00025	-0.32828
YRE	4h	CSTRAVE	#1	13.85	16.95	6.73	1917.36	238.74	2048.29	103907	0.0197127	-1.2034	0.96918
YRE	4h	CSTRAVE	#1	11.32	15.56	5.79	1998.46	271.24	3506.29	84786	0.0413546	0.82908	0.341254
YRE	4h	CSTRAVE	#1	12.06	13.53	2.68	2053.55	261.46	2111.88	77886	0.027115	-0.50822	0.114661
YRE	4h	CSTRAVE	#1	4.92	4.38	3.8	706.851	105.39	1156.92	40269	0.0287298	-0.356569	-1.12067
YRE	4h	CSTRAVE	#1	14.25	22.12	8.6	3270.91	411.73	4528.53	121652	0.0372253	0.441279	1.55192
YRE	4h	CSTRAVE	#1	7.12	10.63	3.56	1578.94	198.53	2101.89	67675	0.0310586	-0.137862	-0.220664
YRE	4h	CSTRAVE	#1	9.82	14.31	5.3	2342.84	323.29	3627.23	87314	0.0415424	0.846715	0.424273
YRE	4h	CSTRAVE	#1	11.55	17.73	6.05	2691.84	330.48	4093.01	103918	0.0393869	0.644288	0.969541
YRE	4h	CSTRAVE	#1	8.44	14.69	4.58	1820.14	226.73	1991.1	85279	0.0233481	-0.86199	0.357444
YRE	4h	CSTRAVE	#1	5.99	13.59	2.74	1746.51	205.78	1939.94	70251	0.0276144	-0.461319	-0.13607
YRE	4h	CSTRAVE	#1	6.51	9.92	2.88	1558.44	168.87	1395.15	53317	0.0261671	-0.597245	-0.692175
YRE	4h	CSTRAVE	#1	7.02	7.54	2.85	890.905	110.23	1357.11	57354	0.023662	-0.832508	-0.559602
YRE	4h	CSTRAVE	#1	5.27	11.48	3.83	1847.15	218.7	1486.29	57050	0.0260524	-0.608014	-0.569585
YRE	4h	CSTRAVE	#1	8.87	12.92	6.62	1933.75	240.31	2078.94	78765	0.0263942	-0.575914	0.143527
YRE	4h	CSTRAVE	#1	20.28	36.35	11.16	5307.14	729.74	7751.46	135703	0.0571208	2.30975	2.01335
YRE	4h	CSTRAVE	#1	7.77	12.62	3.93	1979.01	239.97	2112	62274	0.0339146	0.130362	-0.398031
YRE	4h	CSTRAVE	#1	10.16	19.58	5.44	3311.45	406.1	3497.76	113140	0.0309153	-0.151316	1.27239
YRE	4h	CSTRAVE	#1	15.14	10.64	4.69	494.48	53.29	121.11	51581	0.00234796	-2.8342	-0.749185
YRE	4h	CSTRAVE	#1	7.05	13.86	3.92	1843.63	225.89	2058.68	65207	0.0315715	-0.089696	-0.301713
YRE	4h	CSTRAVE	#1	7.57	10.42	2.07	1640.33	180.03	1594.11	51888	0.0307221	-0.16946	-0.739103
YRE	4h	CSTRAVE	#1	7.88	11.76	3.3	1703.07	195.95	1626.05	60724	0.0267777	-0.539897	-0.448933
YRE	4h	CSTRAVE	#1	16.68	22.39	7.89	3506.34	435.94	3734.17	121178	0.0308156	-0.160684	1.53635
YRE	4h	CSTRAVE	#1	14.25	18.02	7.59	2875.77	345.05	3265.89	130162	0.025091	-0.698307	1.83138
YRE	4h	CSTRAVE	#1	7.09	8.56	2.22	1221.68	154.51	1484.94	44879	0.0330876	0.0526949	-0.969276
YRE	4h	CSTRAVE	#1	2.29	11.76	2.2	1295.16	154.22	1772.47	39702	0.0446444	1.13804	-1.13929
YRE	4h	CSTRAVE	#1	12.76	26.62	5.22	3435.74	394.01	3318.07	128019	0.0259186	-0.620583	1.76101
YRE	4h	CSTRAVE	#1	5.89	10.35	4.15	1834.66	219.02	1807.45	58394	0.0309527	-0.147809	-0.525449
YRE	4h	CSTRAVE	#1	9.51	12.99	4.76	1936.81	292.97	3639.81	79274	0.0459143	1.2573	0.160242
YRE	4h	CSTRAVE	#1	13.68	20.53	8.5	2593.29	338.73	4041.27	105955	0.0381414	0.527314	1.03644
YRE	4h	CSTRAVE	#1	9.44	17.67	6.27	3215.26	406.74	3173.84	110291	0.028777	-0.352139	1.17883
YRE	4h	CSTRAVE	#1	11.84	17.01	5.74	2238.12	289.91	3710.5	83098	0.0446521	1.13876	0.285821
YRE	4h	CSTRAVE	#1	11.54	20.61	7.3	2971.66	410.43	6034.45	122629	0.049209	1.56672	1.584
YRE	4h	CSTRAVE	#1	4.21	11.1	1.42	1454.12	180.05	1400.17	48265	0.02901	-0.330249	-0.858081
YRE	4h	CSTRAVE	#1	9.36	16.29	6.98	2131.22	264.14	2840.53	65659	0.0432619	1.0082	-0.286869
YRE	4h	CSTRAVE	#1	4.32	6.41	2.54	774.439	101.78	938.91	51393	0.0182692	-1.33897	-0.755359
YRE	4h	CSTRAVE	#1	3.88	7.57	2.98	1143.6	139.77	1347.75	39951	0.0337351	0.113499	-1.13111
YRE	4h	CSTRAVE	#1	11.52	12.27	6.57	1153.79	149.61	1490.16	74053	0.0201229	-1.16488	-0.0112134
YRE	4h	CSTRAVE	#1	9.24	17.05	5.49	2199.59	247.72	1967.96	67611	0.0291071	-0.321135	-0.222766
YRE	4h	CSTRAVE	#1	3.88	9.09	2.88	1269.78	175.56	1994.35	47553	0.0419395	0.884014	-0.881463
YRE	4h	CSTRAVE	#1	13.17	20.7	7.48	3362.06	403.41	3921.04	121267	0.0323339	-0.0180879	1.53928
YRE	4h	CSTRAVE	#1	11.61	7.57	2.8	1041.59	117.83	906.55	52664	0.0172138	-1.43808	-0.71362
YRE	4h	CSTRAVE	#1	7.52	12.45	3.15	1292.25	155.16	1573.09	57484	0.0273657	-0.484677	-0.555333
YRE	4h	CSTRAVE	#1	16.15	22.52	8.78	3670.87	487.14	4946.83	151416	0.0326705	0.0135159	2.52936
YRE	4h	CSTRAVE	#1	7.49	15.71	3.68	2027.69	237.11	1685.09	65897	0.0255716	-0.653171	-0.279053
YRE	4h	CSTRAVE	#1	10.05	11.34	2.4	1576.29	195.33	1776.68	55858	0.0318071	-0.0675675	-0.60873
YRE	4h	CSTRAVE	#1	7.12	9.29	3.68	1069.75	132.6	1292.49	35012	0.0369156	0.412198	-1.2933
YRE	4h	CSTRAVE	#1	7.74	11.36	3.4	1281.14	148.74	1155.01	54394	0.0212341	-1.06052	-0.656807
YRE	4h	CSTRAVE	#1	6.51	15.74	2.8	2118.7	275.14	2773.74	74764	0.0370999	0.429508	0.0121356
YRE	4h	CSTRAVE	#1	5.07	7.85	1.46	1251.78	132.16	773.01	44507	0.0173683	-1.42358	-0.981492
YRE	4h	CSTRAVE	#1	11.44	12.71	5.44	1717.91	212.2	1610.98	57657	0.0279408	-0.430671	-0.549652
YRE	4h	CSTRAVE	#1	8.91	23.43	6.32	3315.08	391.35	2946.5	127855	0.0230456	-0.890393	1.75562
YRE	4h	CSTRAVE	#1	10.91	18.04	7.07	2713.87	329.34	3144.45	96565	0.032563	0.00342785	0.728072
YRE	4h	CSTRAVE	#1	11.78	9.62	5.88	1549.93	184.12	1529.91	47325	0.0323277	-0.0186708	-0.88895
YRE	4h	CSTRAVE	#1	8.28	17.86	5.94	2376.38	299.85	3489.02	89113	0.0391528	0.622297	0.483351
YRE	4h	CSTRAVE	#1	12.17	14.13	6.41	2456.15	266.83	1657.17	77143	0.0214818	-1.03726	0.090261
YRE	4h	CSTRAVE	#1	9.37	22.53	7.75	3141.62	420.28	3732.34	133422	0.0279739	-0.427554	1.93844
YRE	4h	CSTRAVE	#1	5.69	17.35	4.87	2049.85	285.4	3263.26	68652	0.0475334	1.40936	-0.18858
YRE	4h	CSTRAVE	#1	8.1	9.18	3.24	1492.64	191.58	1526.97	49008	0.0311576	-0.128566	-0.833681
YRE	4h	CSTRAVE	#1	9.94	18.2	5.83	2392.85	358.55	4902.11	95094	0.0515502	1.78659	0.679765
YRE	4h	CSTRAVE	#1	19.17	28.8	10.57	4106.59	538.9	5552.17	135983	0.0408299	0.779803	2.02254
YRE	4h	CSTRAVE	#1	11.89	18.44	4.41	2771.79	320.02	2495.84	100782	0.0247647	-0.728944	0.866556
YRE	4h	CSTRAVE	#1	18.22	16.63	7.04	2158.14	231.03	1595.42	124449	0.0128199	-1.85074	1.64377
YRE	4h	CSTRAVE	#1	3.74	11.84	4.08	1494.35	182.55	1641.08	56152	0.0292257	-0.309999	-0.599075
YRE	4h	CSTRAVE	#1	18.17	23.34	9.02	3348.86	454.39	4473.85	133224	0.0335814	0.0990675	1.93194
YRE	4h	CSTRAVE	#1	9.42	17.71	5.45	2328.5	256.84	1618.39	97055	0.016675	-1.48869	0.744163
YRE	4h	CSTRAVE	#1	10.82	17.43	4.76	3121.36	418.73	4235.59	100272	0.042241	0.912327	0.849808
YRE	4h	CSTRAVE	#1	5.95	10	2.41	1641.94	207.51	2379.19	56480	0.0421245	0.901383	-0.588304
YRE	4h	CSTRAVE	#1	8.38	13.39	5.61	1448.95	181.88	1731.31	61882	0.0279776	-0.427211	-0.410904
YRE	4h	CSTRAVE	#1	7.53	10.77	2.06	1516.27	186.75	2042.17	59456	0.0343476	0.171022	-0.490573
YRE	4h	CSTRAVE	#1	8.33	10.69	5.9	1426.3	173.34	1834.93	71117	0.0258016	-0.631571	-0.10763
YRE	4h	CSTRAVE	#1	5.37	7.41	3.71	1138.43	147.27	1591.86	36102	0.0440934	1.08629	-1.25751
YRE	4h	CSTRAVE	#1	10.01	7.02	3.42	1103.75	123.79	473.62	79284	0.00597371	-2.49369	0.160571
YRE	4h	CSTRAVE	#1	8.41	15.14	2.85	2321.93	296.62	2511.81	77236	0.0325212	-0.000498408	0.0933151
YRE	4h	CSTRAVE	#1	3.62	4.01	2.13	612.501	73.89	619.36	32143	0.0192689	-1.24508	-1.38752
YRE	4h	CSTRAVE	#1	12.06	12.43	4	1501.67	187.16	1731.81	75461	0.0229497	-0.899399	0.0350248
YRE	4h	CSTRAVE	#1	21.2	22.49	9.55	2610.79	342.13	3921.8	144316	0.0271751	-0.502578	2.2962
YRE	4h	CSTRAVE	#1	6.26	7.88	1.92	1138.86	124.73	1480.48	41747	0.0354631	0.275789	-1.07213
YRE	4h	CSTRAVE	#1	7.32	11.03	5.4	1655.79	204.91	1647.08	65017	0.0253331	-0.67557	-0.307952
YRE	4h	CSTRAVE	#1	7.64	9.59	4.6	2077.86	261.57	2472.96	59079	0.0418585	0.876407	-0.502954
YRE	4h	CSTRAVE	#1	18.55	23.1	8.91	3295.12	377.84	3732.98	109154	0.0341992	0.157087	1.14149
YRE	4h	CSTRAVE	#1	9.72	9.4	3.4	1553.56	183.49	1605.13	53341	0.0300919	-0.228651	-0.691387
YRE	4h	CSTRAVE	#1	2.73	7.93	2.72	1136.33	118.45	862.01	42802	0.0201395	-1.16332	-1.03748
YRE	4h	CSTRAVE	#1	11.46	28.4	8.4	3860.67	488.27	5073.87	110658	0.0458518	1.25143	1.19088
YRE	4h	CSTRAVE	#1	7.16	11.94	4.63	1499.66	175.68	1443.69	67990	0.0212339	-1.06054	-0.21032
YRE	4h	CSTRAVE	#1	6.43	8.83	3.09	1386.33	160.15	1130.51	52497	0.0215348	-1.03229	-0.719104
YRE	4h	CSTRAVE	#1	4.99	9.73	1.53	1079.38	141.08	1285.84	36806	0.0349356	0.226246	-1.23439
YRE	4h	CSTRAVE	#1	6.04	7.01	2.51	1237.47	141.86	1372.04	43076	0.0318516	-0.0633856	-1.02849
YRE	4h	CSTRAVE	#1	8.04	13.41	4.32	2090.35	221.87	1358.05	79182	0.017151	-1.44398	0.157221
YRE	4h	CSTRAVE	#1	3.99	11.45	5.81	1723.37	197.52	1726.51	63939	0.0270025	-0.518791	-0.343353
YRE	4h	CSTRAVE	#1	4.74	13.5	4.81	2069.33	243.47	2047.36	69276	0.0295537	-0.279195	-0.168088
YRE	4h	CSTRAVE	#1	11.42	13.17	4.4	1877.97	242.7	2348.22	77386	0.0303442	-0.204949	0.098241
YRE	4h	CSTRAVE	#1	7.2	7.65	3.4	1092.73	147.42	1609.7	32327	0.0497943	1.62169	-1.38148
YRE	4h	CSTRAVE	#1	4.88	8.64	4.01	1758.69	204.46	1336.22	62029	0.0215419	-1.03162	-0.406077
YRE	4h	CSTRAVE	#1	6.92	11.74	4.15	1733.17	174.53	1175.17	56537	0.0207859	-1.10262	-0.586432
YRE	4h	CSTRAVE	#1	10.69	14.78	5	2162.39	256.91	2394.07	87911	0.0272329	-0.49715	0.443878
YRE	4h	CSTRAVE	#1	7.24	16.54	3.99	2524.37	349.09	4230.94	88831	0.0476291	1.41835	0.47409
YRE	4h	CSTRAVE	#1	6.14	10.03	3.29	1709.03	230.91	2517.37	63502	0.0396424	0.668279	-0.357704
YRE	4h	CSTRAVE	#1	5.45	10.66	3.8	1790.34	218.47	1920.67	67579	0.0284211	-0.385559	-0.223817
YRE	4h	CSTRAVE	#1	5.92	12.8	4.71	1925.52	205.66	1554.7	59483	0.0261369	-0.600081	-0.489686
YRE	4h	CSTRAVE	#1	10.39	19.37	4.84	2746.94	362.19	3580.99	80447	0.0445137	1.12576	0.198763
YRE	4h	CSTRAVE	#1	16.75	25.16	11.31	4085.69	533.24	5641.86	86523	0.0652065	3.06911	0.398297
YRE	4h	CSTRAVE	#1	11.28	16.09	5.16	2132.73	271.08	2671.96	76829	0.034778	0.211446	0.0799494
YRE	4h	CSTRAVE	#1	15.43	22.34	7.52	2627.26	279.55	1723.45	103174	0.0167043	-1.48593	0.945109
YRE	4h	CSTRAVE	#1	4.41	10.96	3.76	1534.51	178.06	1346.78	67316	0.0200068	-1.17578	-0.232454
YRE	4h	CSTRAVE	#1	4.81	17.17	3.78	2303.03	290.03	2577.26	58691	0.0439124	1.06929	-0.515695
YRE	4h	CSTRAVE	#1	9.95	21.79	6.55	3144.45	382.37	3899.89	116823	0.0333829	0.080424	1.39334
YRE	4h	CSTRAVE	#1	5.87	13.4	6.78	1740.36	194.29	1881.63	65625	0.0286725	-0.361954	-0.287986
YRE	4h	CSTRAVE	#1	11.85	8.91	6.61	738.071	101.3	1262.13	57746	0.0218566	-1.00206	-0.546729
YRE	4h	CSTRAVE	#1	6.43	14.72	2.93	1807.18	213.94	1954.4	72617	0.0269138	-0.527116	-0.0583711
YRE	4h	CSTRAVE	#1	8.59	18.79	6.75	2430.22	320.48	3015.81	86959	0.0346808	0.202318	0.412615
YRE	4h	CSTRAVE	#1	4.05	10.76	3.05	1327.94	149.35	1488.75	46720	0.0318654	-0.0620936	-0.908818
YRE	4h	CSTRAVE	#1	9.09	13.05	6.01	2235.78	291.41	2874.26	90061	0.0319146	-0.0574708	0.514483
YRE	4h	CSTRAVE	#1	7.72	15.38	5.35	2075.55	254.69	2005.04	88241	0.0227223	-0.920757	0.454715
YRE	4h	CSTRAVE	#1	7.53	13.8	3.65	1450.75	188.33	1707.93	55090	0.0310025	-0.143125	-0.633951
YRE	4h	CSTRAVE	#1	6.77	18.01	6.92	1778.26	210.24	2409.52	70271	0.034289	0.165517	-0.135413
YRE	4h	CSTRAVE	#1	10.53	11.61	3.82	1733.17	245.66	3050.72	62684	0.0486682	1.51594	-0.384567
YRE	4h	CSTRAVE	#1	14.1	18.61	3.65	3376.27	388.16	2550.62	74746	0.0341238	0.150009	0.0115445
YRE	4h	CSTRAVE	#1	22.12	27.89	8.03	4527.45	627.13	7271.95	139358	0.0521818	1.84591	2.13338
YRE	4h	CSTRAVE	#1	5.65	9.26	3.16	1283.25	162.07	1499.11	52843	0.0283691	-0.39044	-0.707741
YRE	4h	CSTRAVE	#1	7.02	9.69	4.04	1534.14	206.41	1829.71	54770	0.0334072	0.0827025	-0.64446
YRE	4h	CSTRAVE	#1	9.2	8.42	4.17	1583.09	164.97	923.41	47574	0.01941	-1.23183	-0.880773
YRE	4h	CSTRAVE	#1	11.56	10.03	4.29	1617.67	173.21	1854.83	78974	0.0234866	-0.848981	0.15039
YRE	4h	CSTRAVE	#1	7.11	9.2	3.7	1173.4	137.51	1082.29	63271	0.0171056	-1.44825	-0.36529
YRE	4h	CSTRAVE	#1	3.66	8.88	4.02	905.614	130.38	1933.85	51990	0.0371966	0.438583	-0.735754
YRE	4h	CSTRAVE	#1	10.6	18.74	6.15	2745.25	391.51	4962.59	94585	0.052467	1.87269	0.663049
YRE	4h	CSTRAVE	#1	4.71	11.2	4.77	1838.04	210.18	1475.81	54784	0.0269387	-0.524778	-0.644
YRE	4h	CSTRAVE	#1	6.79	6.38	2.18	1016.13	130.12	1305.16	34159	0.0382084	0.533606	-1.32132
YRE	4h	CSTRAVE	#1	11.86	19.24	6.27	3169.9	380.05	3202.05	116376	0.0275147	-0.470684	1.37866
YRE	4h	CSTRAVE	#1	8.87	7.3	2.29	1278.91	138.9	495.01	31978	0.0154797	-1.60094	-1.39294
YRE	4h	CSTRAVE	#1	27.66	46.27	10.42	5635.82	626.96	3854.61	190512	0.0202329	-1.15455	3.81325
YRE	4h	CSTRAVE	#1	7.1	11.47	3.69	1841.53	198.37	1362.32	69858	0.0195013	-1.22326	-0.148976
YRE	4h	CSTRAVE	#1	2.96	12.05	3.28	1708.71	195.87	1970.86	60072	0.0328083	0.0264609	-0.470344
YRE	4h	CSTRAVE	#1	6.71	18.58	5.27	2720.12	317.97	2373.26	98818	0.0240165	-0.799217	0.802059
YRE	4h	CSTRAVE	#1	9.26	10.93	3.5	1177.34	153.92	1753.53	46873	0.0374102	0.458649	-0.903794
YRE	4h	CSTRAVE	#1	8.04	8.38	4.32	816.275	104.65	1198.55	45887	0.0261196	-0.601704	-0.936174
YRE	4h	CSTRAVE	#1	10	8.51	3.3	1234.22	134.82	986.15	50752	0.0194308	-1.22988	-0.776409
YRE	4h	CSTRAVE	#1	8.4	17.61	5.16	2148.77	257.84	2113.13	71068	0.0297339	-0.262267	-0.10924
YRE	4h	CSTRAVE	#1	9.77	14.96	4.88	1473.47	194.69	1769.15	70967	0.0249292	-0.7135	-0.112556
YRE	4h	CSTRAVE	#1	5.4	9.02	2.43	1165.9	140.96	1393.37	43447	0.0320706	-0.0428223	-1.0163
YRE	4h	CSTRAVE	#1	12.38	21.73	5.46	2771.11	373.09	4065.07	100622	0.0403994	0.739376	0.861302
YRE	4h	CSTRAVE	#1	12.14	11.32	5.84	1515.86	187.42	2100.72	63468	0.0330989	0.0537513	-0.358821
YRE	4h	CSTRAVE	#1	9.74	10.67	3.45	1819.79	219.15	1898.82	51896	0.0365889	0.381518	-0.738841
YRE	4h	CSTRAVE	#1	16.28	27.28	11.63	3846.98	516.8	5260.02	169721	0.0309922	-0.144101	3.13049
YRE	4h	CSTRAVE	#1	7.97	9.37	2.13	1152.44	130.65	1052.69	42950	0.0245097	-0.7529	-1.03262
YRE	4h	CSTRAVE	#1	7.63	8.52	3.66	949.497	124.41	1025.21	59093	0.0173491	-1.42538	-0.502494
YRE	4h	CSTRAVE	#1	4.82	7.58	3.03	1376.77	157.04	1295.64	50279	0.025769	-0.634629	-0.791942
YRE	4h	CSTRAVE	#1	10.32	16.71	7.7	2450.7	324	2937.83	91103	0.0322473	-0.0262203	0.548702
YRE	4h	CSTRAVE	#1	8.98	12.85	3.99	2196.9	298.09	3175.39	77687	0.0408741	0.78396	0.108126
YRE	4h	CSTRAVE	#1	12.05	18.53	4.71	2783.26	319.42	3038.4	93718	0.0324207	-0.00994313	0.634577
YRE	4h	CSTRAVE	#1	12.08	12.99	3.22	1758.12	217.38	1977.37	54140	0.0365233	0.37535	-0.665148
YRE	4h	CSTRAVE	#1	7.2	12.64	4.95	1716.91	237.2	3197.04	77242	0.0413899	0.832398	0.0935121
YRE	4h	CSTRAVE	#1	13.32	16.86	5.55	2285.73	260.1	2401.86	93951	0.025565	-0.653786	0.642229
YRE	4h	CSTRAVE	#1	4.71	10.57	4.81	1724.29	211.77	2117.01	60632	0.0349157	0.224378	-0.451954
YRE	4h	CSTRAVE	#1	7.24	10.23	4.74	1812.01	223.56	1361.03	77683	0.0175203	-1.4093	0.107994
YRE	4h	CSTRAVE	#1	10.1	14.76	9.49	1742.11	232.11	2817.45	81068	0.0347542	0.209205	0.219156
YRE	4h	CSTRAVE	#1	11.84	11.16	3.42	1567.79	198.33	1793.7	59864	0.0299629	-0.240761	-0.477175
YRE	4h	CSTRAVE	#1	19.74	29.77	9.38	3909.83	445	3682.14	137440	0.0267909	-0.53866	2.07039
YRE	4h	CSTRAVE	#1	14.48	25.13	8.22	3472.6	348.3	2082.81	119035	0.0174975	-1.41145	1.46598
YRE	4h	CSTRAVE	#1	7.41	13	4.35	1073.14	143.82	1826.75	67012	0.02726	-0.4946	-0.242437
YRE	4h	CSTRAVE	#1	6.56	11.58	3.43	1624.76	187.88	1309.56	63232	0.0207104	-1.10971	-0.366571
YRE	4h	CSTRAVE	#1	11.7	10.24	5.58	1503.87	177.01	1670.82	57537	0.0290391	-0.327525	-0.553592
YRE	4h	CSTRAVE	#1	10.16	19.01	6.63	2802.34	322.29	2588.19	88375	0.0292864	-0.304291	0.459115
YRE	4h	CSTRAVE	#1	7.18	9.51	2.14	1202.09	158.65	1735.39	43381	0.0400035	0.70219	-1.01847
YRE	4h	CSTRAVE	#1	19.65	13.36	4.18	1207.54	170	2007.42	70947	0.0282946	-0.397436	-0.113213
YRE	4h	CSTRAVE	#1	10.07	8.72	1.67	1420.87	145.35	740.36	49840	0.0148547	-1.65964	-0.806359
YRE	4h	CSTRAVE	#1	4.18	7.41	2.34	1253.83	149.46	1059.73	40796	0.0259763	-0.61516	-1.10336
YRE	4h	CSTRAVE	#1	10.7	16.32	4.75	1880.05	232.47	1853.44	80593	0.0229975	-0.894911	0.203558
YRE	4h	CSTRAVE	#1	7.2	9.68	3.35	1507.96	159.53	765.51	58201	0.0131529	-1.81947	-0.531787
YRE	4h	CSTRAVE	#1	12.68	13.86	4.87	1773.59	251.79	2664.91	62448	0.0426741	0.952998	-0.392317
YRE	4h	CSTRAVE	#1	6.74	8.46	2.76	1389.49	140.88	314.09	48863	0.00642797	-2.45103	-0.838443
YRE	4h	CSTRAVE	#1	7.76	16.43	5.33	1884.38	217.75	1641.94	76700	0.0214073	-1.04426	0.0757131
YRE	4h	CSTRAVE	#1	6.06	5.16	2.66	954.948	105.16	756.97	35637	0.0212411	-1.05986	-1.27278
YRE	4h	CSTRAVE	#1	4.84	10.43	3.17	1515.65	180.06	1493.61	49010	0.0304756	-0.192611	-0.833616
YRE	4h	CSTRAVE	#1	5.61	11.08	1.54	1329.8	157.45	1140.05	44777	0.0254606	-0.663592	-0.972626
YRE	4h	CSTRAVE	#1	12.1	11.4	4.23	1331.29	192.51	2799.39	77708	0.0360245	0.328506	0.108815
YRE	4h	CSTRAVE	#1	15.9	23.46	7.01	3164.85	396.46	3399.89	100904	0.0336943	0.10967	0.870563
YRE	4h	CSTRAVE	#1	12.76	17.73	5.83	3118.18	333.81	1859.34	75004	0.0247899	-0.726584	0.0200171
YRE	4h	CSTRAVE	#1	5.42	14.28	5.21	2272.18	291.41	2483.7	90524	0.0274369	-0.477988	0.529688
YRE	4h	CSTRAVE	#1	6.46	7.33	3.95	1220.06	145.32	1303.88	37366	0.0348948	0.222416	-1.216
YRE	4h	CSTRAVE	#1	14.98	22.51	6.72	2637.06	339.21	4042.07	84758	0.0476895	1.42402	0.340335
YRE	4h	CSTRAVE	#1	8.5	12.22	4.8	1806.48	221.89	1883	74483	0.0252809	-0.680466	0.00290764
YRE	4h	CSTRAVE	#1	8.27	21.68	7.07	2786.84	417.87	5078.68	102931	0.0493406	1.57908	0.937129
YRE	4h	CSTRAVE	#1	6.33	8.27	3.23	1300.16	171.54	1810.35	41233	0.0439054	1.06863	-1.08901
YRE	4h	CSTRAVE	#1	10.83	19.14	7.08	2370.85	372.75	5048.53	91400	0.0552356	2.1327	0.558455
YRE	4h	CSTRAVE	#1	11.23	28.11	8.96	3833.14	487.28	4892.52	88074	0.0555501	2.16224	0.449231
YRE	4h	CSTRAVE	#1	8.1	13.51	5.59	1522.52	200.08	2292.58	73032	0.0313914	-0.106602	-0.0447426
YRE	4h	CSTRAVE	#1	18.89	23.3	7.71	3707.44	463.15	4588.42	130051	0.0352817	0.258749	1.82774
YRE	4h	CSTRAVE	#1	9.44	9.3	4.87	1500.52	204.2	2457.87	71612	0.034322	0.168623	-0.0913749
YRE	4h	CSTRAVE	#1	10.74	15.96	4.35	2325.38	257.77	1892.66	89863	0.0210616	-1.07672	0.507981
YRE	4h	CSTRAVE	#1	16.94	24.46	6.65	3457.18	435.02	4358.63	114515	0.0380617	0.519826	1.31754
YRE	4h	CSTRAVE	#1	3.45	11.53	6.03	1651.16	212.67	2172.78	65901	0.0329704	0.0416814	-0.278922
YRE	4h	CSTRAVE	#1	10.38	16.04	4.86	2535.93	312.09	2491.2	85359	0.029185	-0.313821	0.360071
YRE	4h	CSTRAVE	#1	14.46	14.96	8.38	1988.02	232.47	2179.31	126499	0.0172279	-1.43676	1.71109
YRE	4h	CSTRAVE	#1	5.81	11.39	1.54	1341.26	146.5	1279.16	50268	0.0254468	-0.664889	-0.792303
YRE	4h	CSTRAVE	#1	7.81	9.99	4.37	1595.05	188.23	2044.65	51377	0.039797	0.6828	-0.755884
YRE	4h	CSTRAVE	#1	14.51	24.85	7.89	3062.73	395.8	4109.43	108543	0.0378599	0.500881	1.12142
YRE	4h	CSTRAVE	#1	16.74	11.84	7.07	1963.89	211.41	1952.31	95629	0.0204155	-1.1374	0.697334
YRE	4h	CSTRAVE	#1	12.54	18.15	6.61	2541.06	331.29	4286.58	120901	0.0354553	0.275052	1.52726
YRE	4h	CSTRAVE	#1	7.8	9.63	3.48	1836.51	239.43	2621.55	63839	0.041065	0.801886	-0.346637
YRE	4h	CSTRAVE	#1	7.4	17.22	6.3	2600.63	345.83	3513.5	93793	0.0374602	0.463337	0.63704
YRE	4h	CSTRAVE	#1	5.09	13.23	3.05	2135.48	276.34	2933.7	78478	0.0373825	0.45604	0.134102
YRE	4h	CSTRAVE	#1	7.36	10.04	2.95	1720.91	232.49	2523.37	56336	0.0447914	1.15185	-0.593033
YRE	4h	CSTRAVE	#1	10.56	18.09	5.48	2860.31	359.22	3104.63	100442	0.0309097	-0.151846	0.855391
YRE	4h	CSTRAVE	#1	7.45	7.94	3.88	1634.55	187.77	1936.15	67610	0.028637	-0.36528	-0.222799
YRE	4h	CSTRAVE	#1	9.61	17.97	6.28	2173.03	261.69	2416.18	89503	0.0269955	-0.519442	0.496159
YRE	4h	CSTRAVE	#1	6.03	10.15	4.41	1684.6	191.01	1649.95	54887	0.0300609	-0.231563	-0.640617
YRE	4h	CSTRAVE	#1	22.97	32.85	11.47	4271.31	491.52	3873.34	134426	0.0288139	-0.348668	1.97141
YRE	4h	CSTRAVE	#1	7.08	5.6	1.44	832.842	107.86	1431.56	29493	0.048539	1.5038	-1.47455
YRE	4h	CSTRAVE	#1	8.54	11.66	3.67	1730.05	195.24	1485.01	58117	0.0255521	-0.655002	-0.534545
YRE	4h	CSTRAVE	#1	6.05	10.88	4.01	1310.5	154.03	1228.65	63408	0.0193769	-1.23494	-0.360791
YRE	4h	CSTRAVE	#1	7.62	11.01	2.39	1552.79	181.95	1695.38	50485	0.0335819	0.0991092	-0.785177
YRE	4h	CSTRAVE	#1	5.19	12.31	3.77	1420.45	169.83	1528.47	47410	0.0322394	-0.0269665	-0.886159
YRE	4h	CSTRAVE	#1	8.53	16.72	5.09	2370.66	295.06	3093.68	85898	0.0360157	0.327686	0.377772
YRE	4h	CSTRAVE	#1	6.08	8.8	4.75	1389.74	156.05	922.21	50627	0.0182158	-1.34399	-0.780514
YRE	4h	CSTRAVE	#1	7.67	12.16	2.59	1891.57	217.81	1117.64	56654	0.0197275	-1.20202	-0.58259
YRE	4h	CSTRAVE	#1	7.66	8.52	2.08	1346.42	161.17	1304.35	49079	0.0265765	-0.55879	-0.83135
YRE	4h	CSTRAVE	#1	6.4	15.4	1.85	2142.3	251.08	1825.68	67628	0.0269959	-0.519405	-0.222208
YRE	4h	CSTRAVE	#1	13.89	15.77	5.26	2088.49	275.71	3549.85	89199	0.039797	0.682798	0.486175
YRE	4h	CSTRAVE	#1	4.42	8.44	2.11	991.503	111.63	917.95	32363	0.0283642	-0.390905	-1.3803
YRE	4h	CSTRAVE	#1	6.79	7.35	2.62	1014.28	126.78	1407.63	36417	0.0386531	0.575372	-1.24716
YRE	4h	CSTRAVE	#1	11.82	6.77	2.56	682.09	99.53	997.1	61379	0.016245	-1.52907	-0.427423
YRE	4h	CSTRAVE	#1	3.93	5.8	1.95	893.749	111.05	854.53	34506	0.0247647	-0.72895	-1.30992
YRE	4h	CSTRAVE	#1	3.78	6.71	1.72	1075.54	151.8	2138.21	36022	0.0593584	2.5199	-1.26014
YRE	4h	CSTRAVE	#1	5.74	14.44	5.71	2403.98	261.46	2061.57	85381	0.0241455	-0.787097	0.360794
YRE	4h	CSTRAVE	#1	18.9	26.63	8.39	3683.3	502.98	5674.13	130563	0.0434589	1.02671	1.84455
YRE	4h	CSTRAVE	#1	13.63	19.36	5.73	3193.97	403.98	3979.19	106440	0.0373843	0.456218	1.05236
YRE	4h	CSTRAVE	#1	12.15	14.48	5.59	2452.4	275.94	2436.71	84139	0.0289605	-0.3349	0.320007
YRE	4h	CSTRAVE	#1	7.45	9.12	3.06	1371.91	191.14	2090.42	52707	0.0396611	0.670042	-0.712208
YRE	4h	CSTRAVE	#1	6.03	5.33	3.6	772.693	101.71	1309.02	49533	0.0264272	-0.572813	-0.816441
YRE	4h	CSTRAVE	#1	11.28	30.95	13.07	4468.02	521.6	4278.87	132907	0.0321945	-0.0311865	1.92153
YRE	4h	CSTRAVE	#1	12.75	15.85	5.18	2579.93	316.58	2644	96022	0.0275354	-0.468744	0.71024
YRE	4h	CSTRAVE	#1	15.53	28.71	7.14	3877.95	460.45	3036.59	147816	0.020543	-1.12542	2.41113
YRE	4h	CSTRAVE	#1	7.37	8.1	2.86	1194.58	161.19	1646.14	43427	0.0379059	0.5052	-1.01696
YRE	4h	CSTRAVE	#1	8.27	6.75	3.07	1251.06	187	2521.81	45995	0.0548279	2.09442	-0.932627
YRE	4h	CSTRAVE	#1	9.06	10.96	2.84	1963.82	242.57	2056.44	77401	0.0265686	-0.559531	0.0987336
YRE	4h	CSTRAVE	#1	5.49	9.66	2.83	1377.3	162.3	1521.42	51611	0.0294786	-0.286245	-0.7482
YRE	4h	CSTRAVE	#1	10.99	10.42	4.4	2029.62	251.87	2539.88	65548	0.0387484	0.584322	-0.290514
YRE	4h	CSTRAVE	#1	4.04	11.92	5.09	1510.76	193.6	1595.05	57874	0.0275607	-0.46636	-0.542525
YRE	4h	CSTRAVE	#1	5.43	12.3	7.02	1876.3	222.56	2092.23	49055	0.0426507	0.950804	-0.832138
YRE	4h	CSTRAVE	#1	8.27	13.2	6.72	2268.89	287.63	2986.99	77515	0.0385343	0.564219	0.102477
YRE	4h	CSTRAVE	#1	8.35	15.03	4.78	2458.06	296.63	2416.18	87942	0.0274747	-0.47444	0.444896
YRE	4h	CSTRAVE	#1	5.13	9.97	4.35	1484.92	183.24	1734.97	51924	0.0334136	0.0833116	-0.737921
YRE	4h	CSTRAVE	#1	10.06	17.25	7.06	2464.64	315.14	3375.42	108553	0.0310947	-0.134473	1.12175
YRE	4h	CSTRAVE	#1	6.84	6.05	3.32	750.829	93.51	1055.75	41495	0.0254428	-0.665263	-1.08041
YRE	4h	CSTRAVE	#1	21.44	26.36	9.01	4113.67	537.41	5323.01	117384	0.045347	1.20402	1.41176
YRE	4h	CSTRAVE	#1	12.32	14.86	5.34	1532.19	193.79	1786.06	65864	0.0271174	-0.507996	-0.280137
YRE	4h	CSTRAVE	#1	9.09	17.75	6.63	2412.57	290.35	2348.51	80079	0.0293274	-0.300444	0.186678
YRE	4h	CSTRAVE	#1	11.09	12.01	4.85	1852.05	242.45	2145.88	65616	0.0327036	0.0166292	-0.288281
YRE	4h	CSTRAVE	#1	7.69	14.15	3.22	1636.16	186.03	1112.97	47352	0.0235042	-0.847329	-0.888064
YRE	4h	CSTRAVE	#1	5.17	12.01	3.75	1630.9	191.69	1620.46	61443	0.0263734	-0.577869	-0.425321
YRE	4h	CSTRAVE	#1	8.13	8.88	3.74	1239.61	161.54	1585.06	41335	0.0383467	0.546594	-1.08566
YRE	4h	CSTRAVE	#1	10.01	18.27	4.93	2668.58	337.27	3022.58	100503	0.0300745	-0.230279	0.857394
YRE	4h	CSTRAVE	#1	9.37	16.65	5.81	2221.82	264.58	3065.14	80667	0.0379974	0.513796	0.205988
YRE	4h	CSTRAVE	#1	15.77	24.59	7.02	3678.57	496.33	5935.22	111349	0.0533029	1.95119	1.21357
YRE	4h	CSTRAVE	#1	16.3	27.24	10.7	3947.99	503.19	5650.84	144267	0.0391693	0.623852	2.29459
YRE	4h	CSTRAVE	#1	8.43	12.03	3.02	1738.61	182.82	739.86	61407	0.0120485	-1.92319	-0.426503
YRE	4h	CSTRAVE	#1	9.92	16.42	6.28	2055.11	274.76	3153.02	84884	0.037145	0.433744	0.344472
YRE	4h	CSTRAVE	#1	21.73	24.75	10.13	2386.71	280.64	2734.83	132949	0.0205705	-1.12284	1.92291
YRE	4h	CSTRAVE	#1	9.11	10.19	4.04	1492.7	183.01	1874.99	52553	0.0356781	0.295974	-0.717265
YRE	4h	CSTRAVE	#1	10.14	11.76	5.01	1622.14	201.01	2060.78	58126	0.0354537	0.274899	-0.53425
YRE	4h	CSTRAVE	#1	14.01	21.41	7.88	3030.13	371.95	3211.59	122260	0.0262685	-0.587717	1.57189
YRE	4h	CSTRAVE	#1	13.45	31.71	12.21	4893.56	617.14	5251.78	120702	0.0435103	1.03153	1.52072
YRE	4h	CSTRAVE	#1	5.57	12.88	2.96	1538.41	177.39	1594.12	44759	0.0356156	0.29011	-0.973217
YRE	4h	CSTRAVE	#1	22.89	36.56	14.14	5657.72	672.06	5465.67	121735	0.0448981	1.16187	1.55464
YRE	4h	CSTRAVE	#1	12.8	20.71	7.23	2838.28	358.25	3832.8	112083	0.0341961	0.156794	1.23768
YRE	4h	CSTRAVE	#1	4.93	6.59	5.22	1183.87	162.82	1794.37	37805	0.0474638	1.40283	-1.20158
YRE	4h	CSTRAVE	#1	13	7.6	4	412.729	84.08	1765.72	72957	0.0242022	-0.781775	-0.0472056
YRE	4h	CSTRAVE	#1	13.53	20.92	8.82	2814.87	358.9	3706.44	125745	0.0294758	-0.286504	1.68633
YRE	4h	CSTRAVE	#1	5.21	14.13	6.31	1952.98	232.03	1682.78	67254	0.0250213	-0.704853	-0.23449
YRE	4h	CSTRAVE	#1	5.15	7.8	2.73	1422.61	166.7	1112.41	49409	0.0225143	-0.940291	-0.820513
YRE	4h	CSTRAVE	#1	8.36	8.29	1.99	1244.56	130.37	805.86	38451	0.0209581	-1.08644	-1.18037
YRE	4h	CSTRAVE	#1	10.79	7.02	2.27	1126.18	124.43	786.61	36394	0.0216137	-1.02487	-1.24792
YRE	4h	CSTRAVE	#1	6.95	10.94	3.18	1215.89	161.27	1664.4	40641	0.0409537	0.791433	-1.10845
YRE	4h	CSTRAVE	#1	14.39	20.79	9.56	3355.97	433.79	4256.81	102341	0.0415944	0.8516	0.917753
YRE	4h	CSTRAVE	#1	24.93	36.13	14.68	5820.42	723.64	5794.85	155498	0.0372664	0.44514	2.66341
YRE	4h	CSTRAVE	#1	6.15	9.36	5.17	1725.19	200.79	1467.23	69695	0.0210522	-1.07761	-0.154328
YRE	4h	CSTRAVE	#1	4.06	5.13	3.48	655.081	87.82	1046.15	31307	0.0334158	0.0835188	-1.41498
YRE	4h	CSTRAVE	#1	4.13	10.09	3.38	1494.53	172.03	1428.84	50395	0.0283528	-0.391973	-0.788133
YRE	4h	CSTRAVE	#1	12.49	15.75	5.08	2081	226.9	1325.74	90768	0.0146058	-1.68301	0.537701
YRE	4h	CSTRAVE	#1	11.05	10.56	4.83	1598.46	181.2	1614.84	70428	0.0229289	-0.901351	-0.130257
YRE	4h	CSTRAVE	#1	8.19	9.32	2.5	1569.93	214.67	2525.84	80755	0.0312778	-0.117273	0.208878
YRE	4h	CSTRAVE	#1	5.37	14.14	5.35	2201.18	280.47	3101.7	78514	0.0395051	0.655383	0.135284
YRE	4h	CSTRAVE	#1	5.14	10.01	4.22	1424.88	172.8	1446.7	50149	0.028848	-0.345465	-0.796211
YRE	4h	CSTRAVE	#1	9.03	14.09	4.37	2072.6	299.86	3666.08	71820	0.0510454	1.73919	-0.0845442
YRE	4h	CSTRAVE	#1	7.07	14.21	4.91	1981.37	252.98	2626.17	75588	0.0347432	0.208177	0.0391954
YRE	4h	CSTRAVE	#1	14.27	16.14	3.77	2523.39	307.07	2515.09	51093	0.0492257	1.56829	-0.765211
YRE	4h	CSTRAVE	#1	10.87	16.55	6.91	2012.82	248.89	3481.02	104513	0.0333071	0.0733013	0.989081
YRE	4h	CSTRAVE	#1	7.78	8.23	3.03	1362.05	158.98	1193.8	51597	0.023137	-0.881812	-0.74866
YRE	4h	CSTRAVE	#1	16.55	16.94	7.13	2481.59	286.81	1642.49	112523	0.0145969	-1.68385	1.25213
YRE	4h	CSTRAVE	#1	5.98	12.12	5.33	2120.2	275.8	3072.05	71556	0.0429321	0.977232	-0.0932139
YRE	4h	CSTRAVE	#1	9.31	19.64	6.32	2725.55	338.44	3004.93	97835	0.0307143	-0.170199	0.769778
YRE	4h	CSTRAVE	#1	5.81	7.64	3.64	902.119	123.59	1445.27	65618	0.0220255	-0.986197	-0.288215
YRE	4h	CSTRAVE	#1	10.9	14.56	5.63	2130.3	259.5	2507.39	68508	0.0366	0.382552	-0.193309
YRE	4h	CSTRAVE	#1	7.33	11.42	3.33	1965.05	257.3	2447.24	67265	0.0363821	0.36209	-0.234129
YRE	4h	CSTRAVE	#1	12.56	14.83	5.5	2383.46	271.78	2095.04	94970	0.02206	-0.982956	0.675693
YRE	4h	CSTRAVE	#1	6.68	13.06	3.61	1927.07	272.28	3057.1	82074	0.0372481	0.443421	0.252193
YRE	4h	CSTRAVE	#1	7.47	13.85	3.14	1938.23	236.26	2409.96	71750	0.0335883	0.0997137	-0.086843
YRE	4h	CSTRAVE	#1	12.24	13.76	5.27	1996.69	232.02	1730.41	79327	0.0218136	-1.0061	0.161983
YRE	4h	CSTRAVE	#1	13.1	22	7.03	3166.76	419.53	3750.88	96895	0.0387108	0.580788	0.738909
YRE	4h	CSTRAVE	#1	7.14	7.92	2.53	1164.92	158.45	1733.43	46671	0.0371415	0.433409	-0.910428
YRE	4h	CSTRAVE	#1	5.03	5.42	1.71	1083.49	117.52	698.56	33461	0.0208768	-1.09407	-1.34424
YRE	4h	CSTRAVE	#1	9.17	27.12	8.26	3854.11	471.43	4821.81	112008	0.0430488	0.988191	1.23521
YRE	4h	CSTRAVE	#1	12.43	18.71	8.05	2585.9	302.61	2129.84	82697	0.0257547	-0.635969	0.272652
YRE	4h	CSTRAVE	#1	16.68	24.22	9.02	3342.85	395.95	4601.61	100861	0.0456233	1.22997	0.869151
YRE	4h	CSTRAVE	#1	5.74	4.5	2.06	537.488	75.52	1099.67	36418	0.0301958	-0.218892	-1.24713
YRE	4h	CSTRAVE	#1	5.33	8.92	3.84	1452.4	175.29	1844.95	47173	0.0391103	0.618309	-0.893942
YRE	4h	CSTRAVE	#1	12.63	15.33	6.12	2086.06	302.21	4072.86	96909	0.0420277	0.892293	0.739369
YRE	4h	CSTRAVE	#1	12.68	12.09	5.63	1516.83	175.64	1086.02	71890	0.0151067	-1.63597	-0.0822455
YRE	4h	CSTRAVE	#1	21.75	29.28	9.64	4479.56	566.83	5037.43	167120	0.0301426	-0.223887	3.04507
YRE	4h	CSTRAVE	#1	4.98	7.51	2.35	1032.21	119.03	957	32351	0.0295818	-0.276556	-1.38069
YRE	4h	CSTRAVE	#1	3.91	7.66	3	1205.24	155.18	1848.33	37364	0.0494682	1.59107	-1.21607
YRE	4h	CSTRAVE	#1	17.05	26.59	11.22	3491.16	511.43	6893.71	141527	0.0487095	1.51981	2.20461
YRE	4h	CSTRAVE	#1	4.92	6.06	5.42	552.931	64.29	814.68	35221	0.0231305	-0.882421	-1.28644
YRE	4h	CSTRAVE	#1	12.1	14.28	5.47	2005.91	252.26	2705.26	98897	0.0273543	-0.485746	0.804654
YRE	4h	CSTRAVE	#1	4.58	8.29	3.97	1388.6	174.51	1767.99	43951	0.0402264	0.723126	-0.999751
YRE	4h	CSTRAVE	#1	4.79	15.44	5.33	2079.71	264.06	2275.63	70358	0.0323436	-0.0171821	-0.132556
YRE	4h	CSTRAVE	#1	3.45	8.35	2.23	1268.18	149.18	1339.33	38713	0.0345964	0.194388	-1.17177
YRE	4h	CSTRAVE	#1	11.21	29.91	10.6	4459.84	591.7	6280.99	124068	0.0506254	1.69974	1.63126
YRE	4h	CSTRAVE	#1	3.53	7.18	4.13	1355.22	148.43	1138.13	46281	0.0245917	-0.745192	-0.923235
YRE	4h	CSTRAVE	#1	1.99	5.8	2.02	1011.99	130.34	1324.26	33416	0.0396295	0.667071	-1.34572
YRE	4h	CSTRAVE	#1	7.79	14.7	3.1	1996.6	237.13	2334.72	66356	0.0351848	0.249645	-0.26398
YRE	4h	CSTRAVE	#1	3.26	6.92	2.31	918.07	97.85	570.28	32034	0.0178023	-1.38281	-1.3911
YRE	4h	CSTRAVE	#1	8.57	17.93	6.29	2750.7	351.54	3537.73	109099	0.0324268	-0.00936833	1.13968
YRE	4h	CSTRAVE	#1	6.13	10.79	4.35	1954.39	242.68	2724.02	69266	0.0393269	0.638655	-0.168417
YRE	4h	CSTRAVE	#1	8.67	13.98	3.91	1700.04	209.35	2185.27	62657	0.0348767	0.220715	-0.385454
YRE	4h	CSTRAVE	#1	16.3	23.62	6.43	3440.65	391.25	3242.31	111298	0.0291318	-0.318816	1.2119
YRE	4h	CSTRAVE	#1	5.99	13.03	4.03	1880.71	228.78	2139.79	60203	0.0355429	0.283281	-0.466042
YRE	4h	CSTRAVE	#1	7.63	7.79	3.38	837.487	115.07	1352.05	65277	0.0207125	-1.10951	-0.299414
YRE	4h	CSTRAVE	#1	15.63	10.27	4.9	1544.99	186.16	1681.23	84130	0.0199837	-1.17795	0.319711
YRE	4h	CSTRAVE	#1	24.76	34.91	12.04	4973.92	608.66	5165.5	129615	0.0398526	0.688026	1.81342
YRE	4h	CSTRAVE	#1	3.62	9.32	2.8	1167.23	159.86	1762.83	44417	0.0396882	0.672581	-0.984448
YRE	4h	CSTRAVE	#1	12.6	18.27	8.09	2772.58	288.48	1572.09	87568	0.0179528	-1.36868	0.432614
YRE	4h	CSTRAVE	#1	10.18	8.44	3.48	803.424	95.36	1104.79	47749	0.0231374	-0.88177	-0.875026
YRE	4h	CSTRAVE	#1	8.44	15.56	3.75	1999.4	224.93	1426.51	73963	0.0192868	-1.2434	-0.014169
YRE	4h	CSTRAVE	#1	6.41	11.03	2.85	1889.08	246.22	2440.25	56538	0.0431612	0.99875	-0.586399
YRE	4h	CSTRAVE	#1	7.58	11.87	4.48	1742.74	199.47	1412.52	65106	0.0216957	-1.01717	-0.305029
YRE	4h	CSTRAVE	#1	5.67	8.35	1.88	1109.89	124.21	496.19	29302	0.0169337	-1.4644	-1.48082
YRE	4h	CSTRAVE	#1	7.53	9.32	3.54	1610.06	198.76	1642.28	58314	0.0281627	-0.409827	-0.528076
YRE	4h	CSTRAVE	#1	5.82	8.73	2.79	1601.46	182.97	1311.37	54918	0.0238787	-0.812157	-0.639599
YRE	4h	CSTRAVE	#1	5.44	9.85	5.31	1213.22	143.93	1485.6	49893	0.0297757	-0.258341	-0.804618
YRE	4h	CSTRAVE	#1	6.78	8.82	3.37	1403.46	164.2	1310.24	46768	0.0280157	-0.423629	-0.907242
YRE	4h	CSTRAVE	#1	6.62	6.36	2.34	1286.19	145.01	960.86	44765	0.0214645	-1.03888	-0.97302
YRE	4h	CSTRAVE	#1	8.12	18.39	5.1	2354.01	311.09	3880.81	71351	0.0543904	2.05333	-0.099946
YRE	4h	CSTRAVE	#1	9.07	8.59	2.22	1550.34	187.8	1527.08	43039	0.0354813	0.277495	-1.0297
YRE	4h	CSTRAVE	#1	7.15	14.73	5.94	1955.67	229.23	2013.09	66164	0.0304258	-0.197293	-0.270285
YRE	4h	CSTRAVE	#1	15.3	26.46	7.67	3560.99	479.89	4688.73	101318	0.0462774	1.2914	0.884158
YRE	4h	CSTRAVE	#1	5.81	12.61	3.51	1915.8	257.76	2595.88	62676	0.0414174	0.834984	-0.38483
YRE	4h	CSTRAVE	#1	15.36	15.63	5.83	1753.75	242.22	2919.6	81293	0.0359145	0.318181	0.226545
YRE	4h	CSTRAVE	#1	7.85	9.38	2.87	1354.85	137.89	628.16	44921	0.0139837	-1.74144	-0.967897
YRE	4h	CSTRAVE	#1	15.16	28.6	7.96	4005.42	465.41	4769.41	90576	0.0526564	1.89049	0.531395
YRE	4h	CSTRAVE	#1	7.08	12.41	3.24	2127.99	233.93	1623.25	71177	0.0228058	-0.912915	-0.10566
YRE	4h	CSTRAVE	#1	13.93	23.97	7.01	3390.84	411.97	4229.33	112582	0.0375667	0.47334	1.25406
YRE	4h	CSTRAVE	#1	4.52	7.43	4.17	1005.24	133.54	1454.12	32409	0.0448678	1.15902	-1.37879
YRE	4h	CSTRAVE	#1	8.13	15.37	3.74	2106.25	272.1	2482.41	70632	0.0351457	0.245975	-0.123558
YRE	4h	CSTRAVE	#1	15.38	18.85	4.89	1965.43	277.92	3621.13	87134	0.0415582	0.8482	0.418362
YRE	4h	CSTRAVE	#1	24.89	41.52	11.15	5767.8	754.42	7721.99	186235	0.0414637	0.839326	3.6728
YRE	4h	CSTRAVE	#1	5.26	14.91	3.1	1906.41	237.84	2522.34	56748	0.0444481	1.1196	-0.579503
YRE	4h	CSTRAVE	#1	7.73	8.68	5.15	1650.3	211.59	2185.76	59226	0.0369054	0.411239	-0.498126
YRE	4h	CSTRAVE	#1	10.21	12.49	3.49	1631.11	199.77	2032.32	85201	0.0238532	-0.814547	0.354883
YRE	4h	CSTRAVE	#1	10.34	15.91	4.26	2245.39	265.59	2208.07	89288	0.0247298	-0.73223	0.489098
YRE	4h	CSTRAVE	#1	9.29	16.25	7.45	2657.11	368.61	4018.77	89420	0.0449426	1.16605	0.493433
YRE	4h	CSTRAVE	#1	2.8	7.89	3.08	1063.47	123.19	1081.79	30055	0.0359937	0.325614	-1.45609
YRE	4h	CSTRAVE	#1	9.15	17.25	2.8	2409.44	289.96	2491.79	94171	0.0264603	-0.56971	0.649454
YRE	4h	CSTRAVE	#1	9.05	5.47	4.36	833.541	126.35	1610.73	64998	0.0247812	-0.727396	-0.308576
YRE	4h	CSTRAVE	#1	12.18	22.92	6.53	3424.99	371.63	2773	108858	0.0254736	-0.662377	1.13177
YRE	4h	CSTRAVE	#1	10.21	14.5	5.36	2368.85	294.02	2064.36	81755	0.0252506	-0.683318	0.241717
YRE	4h	CSTRAVE	#1	7.16	12.68	4.47	1809.26	222.87	2530.18	61366	0.041231	0.817471	-0.427849
YRE	4h	CSTRAVE	#1	12.33	18.72	4.04	2766.43	299.46	1792.21	60359	0.0296925	-0.266156	-0.460919
YRE	4h	CSTRAVE	#1	4.24	9.25	3.17	1874.75	240.82	2625.86	71011	0.0369782	0.418076	-0.111111
YRE	4h	CSTRAVE	#1	5.62	10.25	3.46	1679.86	199	1724.3	71934	0.0239706	-0.803527	-0.0808005
YRE	4h	CSTRAVE	#1	6.23	11.69	4.39	1419.82	202.04	2217.14	54918	0.0403718	0.736785	-0.639599
YRE	4h	CSTRAVE	#1	5.95	9.65	4.35	1651.15	189.26	1692.68	56320	0.0300547	-0.232142	-0.593558
YRE	4h	CSTRAVE	#1	6.75	11.69	3.16	1776.68	199.7	1481.81	59411	0.0249417	-0.712327	-0.492051
YRE	4h	CSTRAVE	#1	13.78	12.89	4.26	1794.49	243.94	3148.03	70779	0.0444769	1.12231	-0.11873
YRE	4h	CSTRAVE	#1	15.73	32.64	11.53	4664.54	605.46	6292.27	131008	0.0480297	1.45597	1.85917
YRE	4h	CSTRAVE	#1	6.46	17.5	5.01	2167.96	271.96	2581.71	92197	0.0280021	-0.424909	0.584628
YRE	4h	CSTRAVE	#1	3.87	11.18	4.94	1622.81	190.45	1844.62	59315	0.0310987	-0.134094	-0.495204
YRE	4h	CSTRAVE	#1	5.91	12.66	3.57	1897.67	203.23	1451.14	64810	0.0223907	-0.951903	-0.31475
YRE	4h	CSTRAVE	#1	8.57	15.7	5.1	2141.93	248.65	1941.83	78226	0.0248233	-0.723442	0.125826
YRE	4h	CSTRAVE	#1	14.23	12.02	6.1	1690.91	206.7	1976.38	89819	0.022004	-0.988215	0.506536
YRE	4h	CSTRAVE	#1	4.94	8.57	2.8	1238.74	134.73	1223.36	41477	0.0294949	-0.284714	-1.081
YRE	4h	CSTRAVE	#1	5.57	8.8	2.97	1024.54	149.25	1917.49	38020	0.0504337	1.68174	-1.19452
YRE	4h	CSTRAVE	#1	7.4	9.1	2.15	946.541	108.17	893.22	49589	0.0180125	-1.36308	-0.814602
YRE	4h	CSTRAVE	#1	31.59	44.38	13.8	5780.32	776.97	9140.3	140962	0.0648423	3.03491	2.18605
YRE	4h	CSTRAVE	#1	11.72	17.16	4.06	2328.76	296.31	2889.76	86283	0.0334916	0.0906376	0.390415
YRE	4h	CSTRAVE	#1	4.96	8.6	1.8	1233.94	136.11	859.96	42034	0.0204587	-1.13335	-1.0627
YRE	4h	CSTRAVE	#1	15.82	25.42	9.74	3441.38	445.52	3968.09	149132	0.0266079	-0.555845	2.45435
YRE	4h	CSTRAVE	#1	3.42	5.58	1.31	484.172	70.59	834.69	38194	0.021854	-1.00231	-1.18881
YRE	4h	CSTRAVE	#1	8	14.49	4.85	1833.12	234.94	2294.2	68131	0.0336734	0.107703	-0.20569
YRE	4h	CSTRAVE	#1	28.44	25.12	11.31	2829.66	394.94	4920.83	160057	0.0307442	-0.167384	2.81312
YRE	4h	CSTRAVE	#1	8.26	14.37	5.18	2011.27	260.98	3033.36	77037	0.0393754	0.643203	0.08678
YRE	4h	CSTRAVE	#1	11.56	14.37	5.29	1943.51	238.26	2396.77	71758	0.0334007	0.0820995	-0.0865803
YRE	4h	CSTRAVE	#1	12.42	22.36	5.8	2832.38	395.59	4077.91	103180	0.0395223	0.657001	0.945306
YRE	4h	CSTRAVE	#1	22.8	51.05	18.89	6667.91	878.39	9130.09	135737	0.0672631	3.26226	2.01446
YRE	4h	CSTRAVE	#1	9.87	6.21	2.67	1091.26	134.43	1744.2	36264	0.0480973	1.46232	-1.25219
YRE	4h	CSTRAVE	#1	5.97	11.31	3.42	1793.23	191.49	1431.82	65114	0.0219894	-0.989585	-0.304767
YRE	4h	CSTRAVE	#1	7.85	8.52	2.87	1129.61	114.28	633.96	39164	0.0161873	-1.53449	-1.15695
YRE	4h	CSTRAVE	#1	10.11	23.59	7.5	3483.78	403.43	3052.65	107780	0.028323	-0.394775	1.09637
YRE	4h	CSTRAVE	#1	4.49	11.99	4.2	1673.73	190.2	1301.51	64088	0.0203082	-1.14748	-0.33846
YRE	4h	CSTRAVE	#1	8.91	8.84	4.09	1380.8	169.7	1518.64	43450	0.0349514	0.227733	-1.0162
YRE	4h	CSTRAVE	#1	15.45	22.17	7.36	2862.09	361.18	3035.05	125505	0.0241827	-0.783606	1.67845
YRE	4h	CSTRAVE	#1	9.73	18.67	6.05	2914.28	349.66	2411.46	98453	0.0244935	-0.754416	0.790073
YRE	4h	CSTRAVE	#1	16.75	20.47	10.97	1851.88	289.37	3977.14	115300	0.0344938	0.184758	1.34332
YRE	4h	CSTRAVE	#1	18.37	25.86	7.99	4182	559.35	6067.16	154446	0.0392834	0.634564	2.62886
YRE	4h	CSTRAVE	#1	8.49	10.31	4.13	1893.34	231.6	2344.25	61338	0.0382186	0.534562	-0.428769
YRE	4h	CSTRAVE	#1	4.64	8.59	2.31	1150.53	151.85	1643.32	33655	0.0488284	1.53098	-1.33787
YRE	4h	CSTRAVE	#1	9.94	11.66	3.49	1594.48	202.85	2330.9	64696	0.0360285	0.328884	-0.318494
YRE	4h	CSTRAVE	#1	10.43	14.34	5.26	2382.43	359.84	4785.54	90367	0.0529567	1.91869	0.524532
YRE	4h	CSTRAVE	#1	11.62	21.07	5.97	2682.24	316.34	2675.12	100269	0.0266794	-0.549127	0.84971
YRE	4h	CSTRAVE	#1	19.1	32.1	11.35	4183.71	517.65	5663.72	147168	0.0384847	0.559559	2.38985
YRE	4h	CSTRAVE	#1	7.61	14.28	5.13	1888.84	219.87	1747.13	65387	0.0267198	-0.545333	-0.295801
YRE	4h	CSTRAVE	#1	7.67	11.31	3.59	1563.9	185.74	1544.14	53342	0.0289479	-0.336084	-0.691354
YRE	4h	CSTRAVE	#1	11.22	11.33	5.38	2026.27	252.99	2223.57	74686	0.0297722	-0.258668	0.00957408
YRE	4h	CSTRAVE	#1	9.82	21.04	6.86	2496.12	352.59	4744.16	96553	0.0491353	1.5598	0.727678
YRE	4h	CSTRAVE	#1	12.19	18.04	8.21	2949.82	427.39	5192.13	123715	0.0419685	0.886733	1.61967
YRE	4h	CSTRAVE	#1	3.22	7.6	1.86	963.723	117.78	1126.66	37105	0.0303641	-0.203084	-1.22457
YRE	4h	CSTRAVE	#1	5.21	15.23	5.6	2344.79	323.65	4308.18	82857	0.0519954	1.8284	0.277907
YRE	4h	CSTRAVE	#1	12.88	13.75	5.48	2288.15	253.97	1425.29	85920	0.0165886	-1.4968	0.378494
YRE	4h	CSTRAVE	#1	8.6	16.38	6.74	2490.69	292.43	2380.39	89888	0.0264817	-0.567694	0.508802
YRE	4h	CSTRAVE	#1	6.78	14.82	3.16	1803.57	201.16	1648.18	58820	0.0280207	-0.423159	-0.511459
YRE	4h	CSTRAVE	#1	11.75	15.28	4.47	2317.31	280.53	2004.08	79741	0.0251324	-0.694419	0.175578
YRE	4h	CSTRAVE	#1	23.39	33.34	11.08	4472.2	638.54	6619.79	170948	0.038724	0.58203	3.17078
YRE	4h	CSTRAVE	#1	12.8	17.15	5.01	2113.27	277.91	3189.39	86294	0.0369596	0.416326	0.390776
YRE	4h	CSTRAVE	#1	10.25	14.49	4.64	2359.84	259.88	1430.75	90236	0.0158556	-1.56564	0.52023
YRE	4h	CSTRAVE	#1	7.53	6.08	3.16	1063.12	125.29	1080.35	47492	0.022748	-0.918341	-0.883466
YRE	4h	CSTRAVE	#1	9.38	14.41	4.95	2008.74	236.67	1806.52	54688	0.0330332	0.0475832	-0.647152
YRE	4h	CSTRAVE	#1	12.23	17.79	6.35	2415.31	300.45	2657.94	105517	0.0251897	-0.689036	1.02205
YRE	4h	CSTRAVE	#1	7.54	12.69	5.55	1710.92	213.93	2078.98	52877	0.0393173	0.637748	-0.706625
YRE	4h	CSTRAVE	#1	11.65	15.85	5.97	2558.84	355.14	3235.58	92586	0.0349468	0.227293	0.597403
YRE	4h	CSTRAVE	#1	14.87	11.11	5.72	1448.98	165.71	1311.4	96354	0.0136102	-1.77651	0.721143
YRE	4h	CSTRAVE	#1	5.57	14.75	5.72	2047.84	266.04	2978.96	89403	0.0333206	0.0745719	0.492875
YRE	4h	CSTRAVE	#1	7.03	7.79	4.56	1326.28	161.5	1531.81	49640	0.0308584	-0.156664	-0.812927
YRE	4h	CSTRAVE	#1	9	13.13	5.22	1585.63	209.58	2064.18	88854	0.0232311	-0.872971	0.474846
YRE	4h	CSTRAVE	#1	13.37	17.51	10.19	2432.76	311.77	3042.33	111165	0.0273677	-0.484489	1.20753
YRE	4h	CSTRAVE	#1	3.93	8.5	3.37	1157.69	151.05	1331.61	39975	0.0333111	0.0736785	-1.13032
YRE	4h	CSTRAVE	#1	16.25	26.71	10.83	3691.15	520.74	6155.96	120376	0.0511394	1.74802	1.51002
YRE	4h	CSTRAVE	#1	7.1	10.61	4.13	1947.38	235.74	2022.82	55420	0.0364998	0.373148	-0.623114
YRE	4h	CSTRAVE	#1	3.5	10.16	4.71	1568.55	187.86	853.37	72558	0.0117612	-1.95016	-0.0603086
YRE	4h	CSTRAVE	#1	22.27	34.82	13.31	5501.1	733.68	7126.42	173258	0.0411318	0.808161	3.24664
YRE	4h	CSTRAVE	#1	6.93	13.84	5.7	1986.11	274.78	2797.43	73649	0.0379833	0.512465	-0.0244806
YRE	4h	CSTRAVE	#1	11.42	6.79	6.56	712.351	121.16	2074.06	74850	0.0277096	-0.452384	0.0149598
YRE	4h	CSTRAVE	#1	7.59	9.67	3.31	1644.42	184.24	1387.26	52017	0.0266694	-0.550073	-0.734867
YRE	4h	CSTRAVE	#1	6.49	7.49	3.19	1178.8	152.43	1463.2	40335	0.0362762	0.352146	-1.1185
YRE	4h	CSTRAVE	#1	9.41	9.61	3.66	1290.53	150.46	1562.9	68436	0.0228374	-0.90995	-0.195673
YRE	4h	CSTRAVE	#1	18.11	9.39	5.83	1819.57	244.79	2967.19	84030	0.0353111	0.261508	0.316427
YRE	4h	CSTRAVE	#1	12.54	16.47	7.1	2532.98	316.97	3149.45	96873	0.0325111	-0.00144796	0.738186
YRE	4h	CSTRAVE	#1	4.87	7.81	3.12	1462.78	181.39	1742.2	57796	0.030144	-0.223759	-0.545087
YRE	4h	CSTRAVE	#1	14.32	25.07	8.78	3138.91	396.98	3689.82	126521	0.0291637	-0.315819	1.71182
YRE	4h	CSTRAVE	#1	8.02	14.44	4.91	2263.2	277.5	3161.8	81375	0.0388547	0.594303	0.229238
YRE	4h	CSTRAVE	#1	16.12	37.31	11.82	4924.66	561.49	3966.48	113747	0.0348711	0.220185	1.29232
YRE	4h	CSTRAVE	#1	11.45	17.12	5.98	2368.11	312.5	2842.57	98511	0.0288554	-0.344777	0.791978
YRE	4h	CSTRAVE	#1	8.72	12.95	5.13	2018.25	257.09	2716.28	84441	0.0321678	-0.0336922	0.329924
YRE	4h	CSTRAVE	#1	10.58	19.74	6.85	3192.36	365.87	2784.29	105808	0.0263146	-0.583395	1.03161
YRE	4h	CSTRAVE	#1	24.28	30.38	8.85	3810.45	458.22	3665.49	153875	0.0238212	-0.817555	2.61011
YRE	4h	CSTRAVE	#1	7.63	15.53	4.11	2403.19	303.41	2752.63	87000	0.0316394	-0.0833129	0.413961
YRE	4h	CSTRAVE	#1	3.85	6.2	2.27	510.659	63.18	843.03	34177	0.0246666	-0.738162	-1.32073
YRE	4h	CSTRAVE	#1	20.27	22.17	8.88	2551.21	328.75	3785.36	121898	0.0310535	-0.138339	1.56
YRE	4h	CSTRAVE	#1	9.89	12.28	3.41	1764.25	209.76	1920.14	54574	0.0351842	0.249588	-0.650896
YRE	4h	CSTRAVE	#1	6.28	12.28	2.54	1776.67	206.96	1236.89	54240	0.022804	-0.913084	-0.661865
YRE	4h	CSTRAVE	#1	9.9	10.4	3.93	1563.62	202.34	1920.59	68477	0.0280472	-0.420672	-0.194327
YRE	4h	CSTRAVE	#1	4.57	7.52	3.48	1337.33	177.27	1818.16	42178	0.0431068	0.993641	-1.05798
YRE	4h	CSTRAVE	#1	7.32	10.54	3.85	1736.3	217.3	2204.27	71919	0.0306493	-0.176296	-0.0812931
YRE	4h	CSTRAVE	#1	10.26	6.52	2.9	1340.08	146.86	701.86	38170	0.0183877	-1.32784	-1.1896
YRE	4h	CSTRAVE	#1	4.91	12.4	2.63	1809.28	213.73	1751.18	57926	0.0302313	-0.215553	-0.540818
YRE	4h	CSTRAVE	#1	14.99	26.16	8.06	3593.87	495.21	6233.67	144263	0.0432105	1.00337	2.29446
YRE	4h	CSTRAVE	#1	11.91	19.1	5.96	2794.8	343.64	2518.18	103765	0.0242681	-0.775585	0.964517
YRE	4h	CSTRAVE	#1	10.78	15.56	6.23	2105.92	257.92	1950.85	89365	0.0218301	-1.00455	0.491627
YRE	4h	CSTRAVE	#1	7.99	13.06	2.57	1904.99	244	2343.6	66958	0.035001	0.232391	-0.24421
YRE	4h	CSTRAVE	#1	11.87	13.46	6.31	1810.65	222.65	2346.55	98087	0.0239231	-0.807982	0.778054
YRE	4h	CSTRAVE	#1	3.16	11.23	3.62	1258.81	150.68	1281	45287	0.0282863	-0.398223	-0.955878
YRE	4h	CSTRAVE	#1	5.88	9.83	4.37	1590.23	193.18	1435.43	53068	0.0270489	-0.514431	-0.700353
YRE	4h	CSTRAVE	#1	11.09	13.77	8.06	2497.23	318.51	2824.3	92086	0.0306702	-0.174333	0.580983
YRE	4h	CSTRAVE	#1	7.84	13.1	4.52	2025.07	247.93	2301.23	79073	0.0291026	-0.321557	0.153641
YRE	4h	CSTRAVE	#1	10.29	18.62	7	2806.07	330.16	2231.57	97200	0.0229585	-0.898573	0.748925
YRE	4h	CSTRAVE	#1	13.38	17.92	5.96	2231.1	269	2377	89083	0.026683	-0.548794	0.482366
YRE	4h	CSTRAVE	#1	8.38	12.24	6.51	1896.04	226.89	1758.42	76164	0.0230873	-0.886481	0.058111
YRE	4h	CSTRAVE	#1	7.74	8.89	3.09	1388.38	169.29	1341.67	44639	0.030056	-0.232019	-0.977158
YRE	4h	CSTRAVE	#1	6.29	13.84	5.39	2166.06	269.39	2813.6	60435	0.0465558	1.31755	-0.458423
YRE	4h	CSTRAVE	#1	9.23	13.47	6.06	2132.79	243.73	1776.28	82863	0.0214363	-1.04153	0.278104
YRE	4h	CSTRAVE	#1	5.12	13	5.37	1972.4	232.97	2092.74	66628	0.0314093	-0.104923	-0.255047
YRE	4h	CSTRAVE	#1	7.96	15.93	4.98	1934.66	286.1	3516.8	78474	0.0448148	1.15405	0.133971
YRE	4h	CSTRAVE	#1	6.86	10.68	5.27	1503.89	171.69	1204.46	60776	0.019818	-1.19351	-0.447225
YRE	4h	CSTRAVE	#1	11.96	13.16	4.63	1600.1	210	2744.43	70752	0.0387894	0.588175	-0.119617
YRE	4h	CSTRAVE	#1	7.78	14.75	6.11	2252.93	267.37	1993.5	93228	0.0213831	-1.04653	0.618486
YRE	4h	CSTRAVE	#1	22.39	28.17	12.71	3843.31	535.51	5796.58	89315	0.0649004	3.04037	0.489985
YRE	4h	CSTRAVE	#1	19.52	26.34	6.93	3059.03	371.21	3589.55	123173	0.0291423	-0.317825	1.60187
YRE	4h	CSTRAVE	#1	9.88	15.84	4.67	2593.64	319.51	3395.41	98765	0.0343787	0.173942	0.800319
YRE	4h	CSTRAVE	#1	9.5	9.16	4.24	1599.02	202.97	1852.32	63422	0.0292063	-0.311821	-0.360331
YRE	4h	CSTRAVE	#1	5.2	7.91	2.34	1174.6	127.78	601.16	42084	0.0142848	-1.71316	-1.06106
YRE	4h	CSTRAVE	#1	8.96	17.8	5.64	2376.44	300.28	2943.45	90493	0.0325268	2.67292999442682e-05	0.52867
YRE	4h	CSTRAVE	#1	4.86	4.38	2.16	680.621	74.83	526.2	39650	0.0132711	-1.80836	-1.14099
YRE	4h	CSTRAVE	#1	3.82	13.79	2.11	1621.7	204.97	2059.97	50396	0.0408757	0.784102	-0.7881
YRE	4h	CSTRAVE	#1	12.85	14.71	5.44	2319.47	280.14	2365.19	102736	0.023022	-0.892611	0.930725
YRE	4h	CSTRAVE	#1	6.87	6.3	2.99	1070.38	141.67	1508.19	41633	0.0362258	0.347416	-1.07587
YRE	4h	CSTRAVE	#1	6.36	12.14	5.52	1884.25	214.71	1463.5	59374	0.0246488	-0.739829	-0.493266
YRE	4h	CSTRAVE	#1	17.75	19.97	6.57	2821.53	316.46	2692.53	115149	0.023383	-0.858709	1.33836
YRE	4h	CSTRAVE	#1	3.37	7.31	2.17	1098.24	147	1694.43	33660	0.0503396	1.6729	-1.3377
YRE	4h	CSTRAVE	#1	12.19	11.52	3.36	1638.45	188.69	1367.9	59011	0.0231804	-0.877734	-0.505187
YRE	4h	CSTRAVE	#1	23.85	38.75	16.31	6347.87	800.1	7242.54	195575	0.037032	0.42313	3.97952
YRE	4h	CSTRAVE	#1	11.57	12.06	5.71	2283.31	254.24	1560.74	72101	0.0216466	-1.02178	-0.0753163
YRE	4h	CSTRAVE	#1	8.5	19.12	4.61	3101.61	391.98	3653.67	118764	0.0307641	-0.165517	1.45708
YRE	4h	CSTRAVE	#1	16.44	23.57	7.29	3745.86	488.03	4408.88	80101	0.0550415	2.11448	0.187401
YRE	4h	CSTRAVE	#1	8.93	13.52	4.45	1687.76	219.81	2537.67	60589	0.0418833	0.878738	-0.453366
YRE	4h	CSTRAVE	#1	8.72	12.13	4.93	1860.02	224.13	2423.69	84371	0.0287266	-0.356871	0.327626
YRE	4h	CSTRAVE	#1	11.43	14.51	6.88	1790.6	248.47	2840.91	99054	0.0286804	-0.361206	0.80981
YRE	4h	CSTRAVE	#1	15.44	11.33	8.04	1261.24	145.44	1525.98	101678	0.015008	-1.64525	0.895981
YRE	4h	CSTRAVE	#1	4.75	14.97	4.34	1846.4	231.41	1959.76	58581	0.0334539	0.0870877	-0.519308
YRE	4h	CSTRAVE	#1	1.84	7.77	1.27	1083.75	140.07	1506.51	37395	0.0402864	0.728762	-1.21505
YRE	4h	CSTRAVE	#1	13.23	17.55	8.01	2330.52	284.22	2316.9	102965	0.0225018	-0.941465	0.938245
YRE	4h	CSTRAVE	#1	7.89	13.33	3.66	1706.93	203.84	1996.68	64884	0.0307731	-0.164676	-0.31232
YRE	4h	CSTRAVE	#1	9.27	10.87	5.64	821.156	116.99	1320.18	51669	0.0255507	-0.65513	-0.746295
YRE	4h	CSTRAVE	#1	11.23	17.94	5.45	2525.31	323.91	3396.31	122458	0.0277345	-0.450042	1.57839
YRE	4h	CSTRAVE	#1	21.5	23.32	7.5	3110.39	350.33	2442.28	132095	0.0184888	-1.31834	1.89486
YRE	4h	CSTRAVE	#1	5.18	8.33	5.94	1426.8	196.66	2203.15	48473	0.0454511	1.2138	-0.851251
YRE	4h	CSTRAVE	#1	5.05	9.68	2.2	1269	149.22	1562.96	46001	0.0339767	0.136186	-0.93243
YRE	4h	CSTRAVE	#1	8.29	13.4	5.16	1819.4	202.52	2035.14	63305	0.0321482	-0.0355343	-0.364173
YRE	4h	CSTRAVE	#1	3.88	7.17	1.71	1011.71	124.06	1333.07	35229	0.0378401	0.499022	-1.28618
YRE	4h	CSTRAVE	#1	13.09	24.24	7.68	2930.05	326.66	2613.54	99253	0.0263321	-0.581747	0.816345
YRE	4h	CSTRAVE	#1	9.34	24.83	6.83	3498.4	442.22	3830.28	107288	0.0357009	0.298119	1.08021
YRE	4h	CSTRAVE	#1	11.42	11.43	3.95	2119.19	258.1	2023.65	80734	0.0250656	-0.700685	0.208188
YRE	4h	CSTRAVE	#1	8.84	10.99	0.92	1189.99	163.25	1734.01	44920	0.0386022	0.57059	-0.96793
YRE	4h	CSTRAVE	#1	13.53	15.04	4.96	2270.97	280.04	1934.63	88242	0.0219241	-0.995717	0.454748
YRE	4h	CSTRAVE	#1	16.55	19.39	5.03	3215.96	360.92	2857.41	123441	0.023148	-0.880781	1.61067
YRE	4h	CSTRAVE	#1	12.41	21.73	7.21	3149.74	345.87	1916.58	103750	0.0184731	-1.31982	0.964024
YRE	4h	CSTRAVE	#1	17.19	16.96	5.64	2211.62	282.91	2876.94	121931	0.0235948	-0.838817	1.56108
YRE	4h	CSTRAVE	#1	5.8	15.13	4.55	2458.59	274.5	1918.43	85147	0.0225308	-0.938743	0.353109
YRE	4h	CSTRAVE	#1	8.44	14.59	4.74	1972.72	276.84	3486.2	91343	0.038166	0.529629	0.556583
YRE	4h	CSTRAVE	#1	7.18	11.52	2.12	1578.51	185.71	1803.5	55356	0.03258	0.00502318	-0.625216
YRE	4h	CSTRAVE	#1	5.82	4.52	1.57	879.543	107.34	978.16	33898	0.028856	-0.344718	-1.32989
YRE	4h	CSTRAVE	#1	8.21	9.74	3.02	1259.45	163.76	1825.24	55209	0.0330606	0.0501513	-0.630043
YRE	4h	CSTRAVE	#1	8.9	11	6.18	1071.82	153.54	2338.22	87753	0.0266455	-0.552317	0.438689
YRE	4h	CSTRAVE	#1	12.38	11.85	5.26	1830	202.78	2070.13	68364	0.030281	-0.210889	-0.198038
YRE	4h	CSTRAVE	#1	6.88	12.08	4.96	2186.59	271	2547.39	83172	0.030628	-0.178302	0.288251
YRE	4h	CSTRAVE	#1	25.27	31.95	10.57	4671.86	546.46	4917.58	170820	0.0287881	-0.351095	3.16658
YRE	4h	CSTRAVE	#1	5.82	12.35	3.2	1764	213.7	1626.16	65015	0.0250121	-0.705716	-0.308018
YRE	4h	CSTRAVE	#1	9.59	10.07	1.25	1519.8	205.57	2084.11	54479	0.0382553	0.538012	-0.654016
YRE	4h	CSTRAVE	#1	6.16	6.18	2.26	727.809	85.34	491.04	25970	0.018908	-1.27898	-1.59024
YRE	4h	CSTRAVE	#1	18.21	22.75	8.83	3183.55	407.24	3232.14	132889	0.0243221	-0.770514	1.92094
YRE	4h	CSTRAVE	#1	7.28	6.69	2.83	1298.51	149.89	1261.26	42845	0.0294377	-0.290083	-1.03607
YRE	4h	CSTRAVE	#1	13.75	33.84	11.97	4148.09	509.05	4920.7	95443	0.0515564	1.78718	0.691226
YRE	4h	CSTRAVE	#1	12.86	13.15	4.27	2171.77	290.75	3211.68	87403	0.0367456	0.396235	0.427195
YRE	4h	CSTRAVE	#1	22.92	24.33	8.52	2831.95	337.97	2974.76	141960	0.0209549	-1.08674	2.21883
YRE	4h	CSTRAVE	#1	8.67	11.59	5.31	1642.94	204.6	1871.66	58811	0.031825	-0.0658848	-0.511755
YRE	4h	CSTRAVE	#1	6.6	12.15	4.98	1742.34	215.24	2176.76	60357	0.0360647	0.332288	-0.460985
YRE	4h	CSTRAVE	#1	6.98	14.91	4.28	1884.65	217.85	1797.42	62144	0.0289235	-0.33838	-0.4023
YRE	4h	CSTRAVE	#1	4.83	9.48	1.44	1166.54	130.79	1207.31	50909	0.0237151	-0.827524	-0.771253
YRE	4h	CSTRAVE	#1	12.95	17.32	4.78	2935.3	373.33	3661.94	95735	0.0382508	0.53759	0.700815
YRE	4h	CSTRAVE	#1	6.22	18.3	4.92	2385.34	285.74	2002.5	87173	0.0229716	-0.897349	0.419642
YRE	4h	CSTRAVE	#1	7.81	11.48	3.13	1817.98	234.01	2174.64	62025	0.0350607	0.237994	-0.406208
YRE	4h	CSTRAVE	#1	7.41	13.98	5.48	1979.55	243.95	1968.39	64654	0.030445	-0.195488	-0.319873
YRE	4h	CSTRAVE	#1	12.96	16.31	5.57	2341.89	333.11	3780.83	108165	0.0349543	0.228	1.10901
YRE	4h	CSTRAVE	#1	10.59	26.36	6.6	3554.26	411.44	2926.21	111270	0.0262983	-0.584923	1.21098
YRE	4h	CSTRAVE	#1	5.23	15.32	5.26	1813.99	203.12	1544.73	67517	0.0228791	-0.90603	-0.225853
YRE	4h	CSTRAVE	#1	10.52	12.6	4.21	1580.21	221.59	2463.18	82960	0.0296912	-0.266281	0.281289
YRE	4h	CSTRAVE	#1	21.24	36.79	14.21	5528.11	649.74	5098.74	131910	0.0386532	0.575379	1.88879
YRE	4h	CSTRAVE	#1	15.17	17.49	5.03	2673.2	340.63	3284.21	109528	0.0299851	-0.238676	1.15377
YRE	4h	CSTRAVE	#1	6.54	16.07	3.73	2276.48	257.11	2106.73	48408	0.0435203	1.03247	-0.853385
YRE	4h	CSTRAVE	#1	20.99	13.6	8.02	814.719	107.96	1585.51	108095	0.0146677	-1.6772	1.10671
YRE	4h	CSTRAVE	#1	7.8	16.78	5.71	2462.57	287.4	2028.16	86687	0.0233964	-0.857455	0.403682
YRE	4h	CSTRAVE	#1	4.19	5.18	1.25	480.007	55.38	551.35	36663	0.0150383	-1.64239	-1.23909
YRE	4h	CSTRAVE	#1	24.92	44.94	13	6241.48	754.38	6719.08	130057	0.0516626	1.79715	1.82794
YRE	4h	CSTRAVE	#1	17.55	15.26	8.78	1821.89	258.66	2940.68	114424	0.0256999	-0.641124	1.31455
YRE	4h	CSTRAVE	#1	9.19	17.91	5.79	2679.42	321.42	2559.28	67176	0.0380981	0.523252	-0.237051
YRE	4h	CSTRAVE	#1	8.72	13.85	5.3	2489.53	340.23	3994.53	82225	0.0485805	1.5077	0.257152
YRE	4h	CSTRAVE	#1	3.34	9.57	2.69	1342.29	139.7	847.31	47456	0.0178546	-1.3779	-0.884648
YRE	4h	CSTRAVE	#1	7.68	15.9	3.75	2365.51	277.55	2182.39	68308	0.0319493	-0.054215	-0.199877
YRE	4h	CSTRAVE	#1	10.78	12.49	2.67	1733.95	216.5	1894.35	64435	0.0293994	-0.293684	-0.327065
YRE	4h	CSTRAVE	#1	17.9	26.17	9.09	3764.16	571.74	7978.91	141346	0.0564495	2.24671	2.19866
YRE	4h	CSTRAVE	#1	12.09	29.64	8.33	4482.72	529.64	4053.01	125402	0.0323201	-0.0193841	1.67507
YRE	4h	CSTRAVE	#1	8.34	12.29	5.52	1546.37	179.48	1441.24	73710	0.0195528	-1.21842	-0.0224774
YRE	4h	CSTRAVE	#1	14.54	14.11	4.6	2185.09	277.56	2915.58	79133	0.036844	0.405476	0.155612
YRE	4h	CSTRAVE	#1	12.52	24.94	5.74	3287.63	420.67	3969.09	75373	0.0526593	1.89076	0.0321349
YRE	4h	CSTRAVE	#1	5.37	13.56	6.33	1911.99	217.5	1488.57	66515	0.0223795	-0.952956	-0.258758
YRE	4h	CSTRAVE	#1	12.48	21.79	8.86	2894.93	364.28	3032.48	106767	0.0284028	-0.38728	1.0631
YRE	4h	CSTRAVE	#1	5.64	7.05	2.91	1054.34	132.62	1050.73	31186	0.0336924	0.109487	-1.41895
YRE	4h	CSTRAVE	#1	15.25	24.55	9.06	3654.2	492.28	4911.66	102607	0.0478687	1.44085	0.926489
YRE	4h	CSTRAVE	#1	7.55	8.65	3.39	1420.87	174.95	1698.68	48529	0.0350034	0.232613	-0.849412
YRE	4h	CSTRAVE	#1	9.16	11.68	4.38	1694.26	233.14	3011.02	52791	0.0570366	2.30185	-0.709449
YRE	4h	CSTRAVE	#1	4.37	7	3.65	1532.08	177.75	1643.54	52877	0.0310823	-0.135633	-0.706625
YRE	4h	CSTRAVE	#1	7.6	15.1	4.74	2073.41	248.13	2027.18	80682	0.0251256	-0.695059	0.20648
YRE	4h	CSTRAVE	#1	4.31	5.08	2.57	971.205	121.42	1521.35	27820	0.0546855	2.08104	-1.52949
YRE	4h	CSTRAVE	#1	7.14	14.27	5.33	2200.97	251.45	1594.06	74090	0.0215152	-1.03412	-0.00999832
YRE	4h	CSTRAVE	#1	10.61	12.39	4.14	2411.36	279.24	2048.78	78082	0.0262388	-0.590507	0.121097
YRE	4h	CSTRAVE	#1	13.45	18.02	7.86	2806.14	389.83	4320.29	109861	0.0393251	0.638478	1.16471
YRE	4h	CSTRAVE	#1	8.34	8.8	4.41	1594.05	162.37	1181.69	74187	0.0159285	-1.55879	-0.00681288
YRE	4h	CSTRAVE	#1	16.89	16.77	7.63	2372.06	324.82	3073.64	119577	0.0257043	-0.640709	1.48378
YRE	4h	CSTRAVE	#1	12.9	17.14	6.69	2852.69	414.5	5027.63	98222	0.0511864	1.75243	0.782487
YRE	4h	CSTRAVE	#1	14	23.89	8	3944.91	463.01	4155.43	124449	0.0333906	0.08115	1.64377
YRE	4h	CSTRAVE	#1	8.82	13.14	4.41	2089.97	248.53	2063.02	68112	0.0302886	-0.210171	-0.206313
YRE	4h	CSTRAVE	#1	3.51	10.96	3.34	1429.68	198.94	2241.91	54128	0.0414187	0.835099	-0.665543
YRE	4h	CSTRAVE	#1	6.23	11.63	4.19	1660.62	186.43	1288.34	74123	0.0173811	-1.42237	-0.00891461
YRE	4h	CSTRAVE	#1	11.29	12.05	2.77	1881.51	258.26	2561.31	54609	0.0469027	1.35013	-0.649747
YRE	4h	CSTRAVE	#1	6.73	11.78	3.04	1578.75	195.52	1687.84	55407	0.0304626	-0.193836	-0.623541
YRE	4h	CSTRAVE	#1	9.2	18.3	4.8	2867.7	348.68	2913.23	103024	0.0282772	-0.399074	0.940183
YRE	4h	CSTRAVE	#1	8.28	11.54	6.3	1997.31	278.32	3401.08	71098	0.0478365	1.43783	-0.108254
YRE	4h	CSTRAVE	#1	3.46	7.41	1.4	1332.42	150.34	876.07	39685	0.0220756	-0.981494	-1.13985
YRE	4h	CSTRAVE	#1	6.32	9.49	5.24	1663.39	251.82	3120.2	55272	0.0564517	2.24692	-0.627974
YRE	4h	CSTRAVE	#1	11.63	13.36	2.81	1942.66	222.94	1503.17	62948	0.0238796	-0.812076	-0.375897
YRE	4h	CSTRAVE	#1	6.91	16.82	3.36	2527.56	338.18	3970.91	85622	0.0463772	1.30078	0.368708
YRE	4h	CSTRAVE	#1	4.96	6.5	2.72	1042.22	129.45	794.25	37672	0.0210833	-1.07468	-1.20595
YRE	4h	CSTRAVE	#1	14.99	28.52	8.45	3889.8	446.33	3746.99	125111	0.0299493	-0.242038	1.66551
YRE	4h	CSTRAVE	#1	4.96	9.78	2.76	1356.91	174.21	2185.06	42981	0.0508378	1.71969	-1.03161
YRE	4h	CSTRAVE	#1	8.02	16.79	5.31	2410.03	319.64	3343.47	104786	0.0319076	-0.0581272	0.998046
YRE	4h	CSTRAVE	#1	8.06	13.09	4.13	2205.9	230.35	1432.5	83211	0.0172153	-1.43795	0.289532
YRE	4h	CSTRAVE	#1	7.85	20.53	6.69	2728.23	379.29	4834.85	91536	0.0528191	1.90576	0.562921
YRE	4h	CSTRAVE	#1	6.7	9.72	2.65	1958.86	234.72	2004.42	55982	0.0358047	0.307868	-0.604658
YRE	4h	CSTRAVE	#1	10.37	14.84	5.15	2435.15	335.8	3796.14	96961	0.0391512	0.622151	0.741076
YRE	4h	CSTRAVE	#1	13.24	20.83	7.84	3133.59	382.13	3216.05	94009	0.03421	0.158103	0.644134
YRE	4h	CSTRAVE	#1	9.13	11.53	5.82	1886.58	252.23	2475.55	62390	0.0396786	0.671684	-0.394222
YRE	4h	CSTRAVE	#1	10.98	26.4	8.07	4014.03	475.25	3857.64	129469	0.0297959	-0.25645	1.80863
YRE	4h	CSTRAVE	#1	7.93	9.86	2.79	1382.58	169.78	1640.97	53554	0.0306414	-0.177041	-0.684392
YRE	4h	CSTRAVE	#1	12.72	11.7	5.24	1892.82	214.56	1579.02	65224	0.0242092	-0.781119	-0.301154
YRE	4h	CSTRAVE	#1	16.38	16.3	4.09	2498.32	312.65	2724.48	100247	0.0271777	-0.502336	0.848987
YRE	4h	CSTRAVE	#1	20.35	30.1	10.9	4461.98	605.22	6128.53	125869	0.0486897	1.51796	1.6904
YRE	4h	CSTRAVE	#1	6.21	9.1	2.92	1767.85	194.92	1205.87	65323	0.0184601	-1.32104	-0.297903
YRE	4h	CSTRAVE	#1	8.91	16.89	5.56	2511.58	321.66	3041.65	68195	0.0446022	1.13408	-0.203588
YRE	4h	CSTRAVE	#1	7.22	10.34	5.5	1618.45	223.21	2705.45	62237	0.0434701	1.02776	-0.399246
YRE	4h	CSTRAVE	#1	4.03	8.24	3.1	1303.65	166.35	1492.67	47892	0.0311674	-0.127641	-0.87033
YRE	4h	CSTRAVE	#1	11.7	17.53	4.22	2327.58	278.88	2839.17	88956	0.0319166	-0.0572854	0.478195
YRE	4h	CSTRAVE	#1	12.64	16.88	4.99	2339.74	291.93	3089.5	85075	0.036315	0.355792	0.350745
YRE	4h	CSTRAVE	#1	25.45	33.25	12.19	4883.55	564.11	4496.5	116923	0.0384569	0.556949	1.39662
YRE	4h	CSTRAVE	#1	13.48	16.92	4.49	2544.35	291.46	1852.74	84573	0.021907	-0.997328	0.334259
YRE	4h	CSTRAVE	#1	7.8	8.95	3.61	1264.83	152.08	1181.53	46726	0.0252864	-0.679958	-0.908621
YRE	4h	CSTRAVE	#1	27.67	40.78	13.48	5677.95	793.67	9800.96	193800	0.0505725	1.69478	3.92123
YRE	4h	CSTRAVE	#1	5.82	6.21	1.82	597.823	80.07	1151.5	38055	0.0302588	-0.21297	-1.19337
YRE	4h	CSTRAVE	#1	4.37	5.87	2.52	907.569	120.36	1404.3	31117	0.0451297	1.18361	-1.42121
YRE	4h	CSTRAVE	#1	5	12.32	3.43	1828.54	201.16	1379.22	52407	0.0263175	-0.58312	-0.72206
YRE	4h	CSTRAVE	#1	8.58	9.08	4.8	1400.11	159.97	1304.46	65544	0.0199021	-1.18562	-0.290646
YRE	4h	CSTRAVE	#1	50.81	70.02	24.05	9795.92	1317.21	10456.8	169423	0.0617201	2.74169	3.1207
YRE	4h	CSTRAVE	#1	14.84	22.44	5.83	2849.98	363.99	3405.9	99673	0.0341707	0.154414	0.830137
YRE	4h	CSTRAVE	#1	7.81	14.84	6.29	2740.77	390.44	4601.05	103816	0.0443193	1.10751	0.966192
YRE	4h	CSTRAVE	#1	4.64	6.99	3.67	1267.83	141.53	1136.88	42561	0.0267118	-0.54609	-1.0454
YRE	4h	CSTRAVE	#1	10.25	14.67	4.46	1728.83	217.33	2303.76	87755	0.0262522	-0.589252	0.438755
YRE	4h	CSTRAVE	#1	19.33	22.96	7.73	3013.13	395.06	3770.04	128579	0.0293208	-0.301064	1.7794
YRE	4h	CSTRAVE	#1	8.82	9.98	4.18	1231.9	166.68	2122.02	57652	0.0368074	0.402034	-0.549816
YRE	4h	CSTRAVE	#1	18.97	28.63	7.46	4172.77	559.41	4962.69	111967	0.0443228	1.10784	1.23387
YRE	4h	CSTRAVE	#1	9.85	15.38	4.64	2366.28	311.78	3561.86	79635	0.0447273	1.14583	0.172097
YRE	4h	CSTRAVE	#1	5.25	8.81	1.97	1083.13	160.04	1708.19	39539	0.0432027	1.00264	-1.14464
YRE	4h	CSTRAVE	#1	12.81	19.88	5.23	2899.41	301.71	1825.86	102597	0.0177964	-1.38337	0.92616
YRE	4h	CSTRAVE	#1	11.95	21.37	8.42	3588.77	448.97	4039.19	134263	0.0300842	-0.229374	1.96606
YRE	4h	CSTRAVE	#1	9.57	18.99	7.42	2815.08	392	4942.4	116566	0.0424	0.927261	1.3849
YRE	4h	CSTRAVE	#1	10.55	16.11	5.14	2370.89	282.06	2388.21	78085	0.0305847	-0.182362	0.121196
YRE	4h	CSTRAVE	#1	4.56	7.93	3.12	1239.83	158.1	1145.29	35777	0.0320119	-0.0483315	-1.26818
YRE	4h	CSTRAVE	#1	9.92	8.54	4.76	1526.08	221.64	2756.59	56441	0.0488402	1.53209	-0.589585
YRE	4h	CSTRAVE	#1	9.98	12.35	4.31	2381.24	300.92	3279.42	89089	0.0368106	0.402335	0.482563
YRE	4h	CSTRAVE	#1	4.29	7.81	2.74	1289.14	157.81	1737.06	42050	0.0413094	0.824836	-1.06218
YRE	4h	CSTRAVE	#1	14.04	17.47	6.6	1989.37	263.47	2648.2	91335	0.0289944	-0.331722	0.556321
YRE	4h	CSTRAVE	#1	9.72	11.77	6.02	1331.94	175.69	2312.95	55954	0.0413366	0.827394	-0.605577
YRE	4h	CSTRAVE	#1	5.92	8.19	2.25	1163.83	148.48	1304.78	54942	0.0237483	-0.824401	-0.638811
YRE	4h	CSTRAVE	#1	22.26	30.18	10.87	4802.64	642.04	6448.21	142800	0.0451555	1.18604	2.24641
YRE	4h	CSTRAVE	#1	17.23	26.99	9.99	3583.54	484.62	5639.78	147933	0.0381239	0.52567	2.41498
YRE	4h	CSTRAVE	#1	5.97	5.84	2.79	1147.4	125.24	978.28	43039	0.0227301	-0.920028	-1.0297
YRE	4h	CSTRAVE	#1	7.49	13.14	2.94	1821.97	244.86	2618.93	64411	0.0406597	0.763817	-0.327853
YRE	4h	CSTRAVE	#1	8.35	9.08	2.46	1252.69	150.78	1139.44	44118	0.0258271	-0.629174	-0.994267
YRE	4h	CSTRAVE	#1	3.68	7.46	1.7	909.844	107.16	906.58	34736	0.0260991	-0.603624	-1.30237
YRE	4h	CSTRAVE	#1	4.94	10.75	2.46	1680.87	209.62	1960.96	60492	0.0324168	-0.0103017	-0.456551
YRE	4h	CSTRAVE	#1	21.57	21.28	6.62	3102.08	393.68	3616.57	105877	0.0341582	0.153238	1.03387
YRE	4h	CSTRAVE	#1	11.04	21.06	6.47	3070.75	362.16	2686.43	75037	0.0358014	0.307557	0.0211008
YRE	4h	CSTRAVE	#1	7.66	9.33	1.02	1267.03	136.19	942.46	44144	0.0213497	-1.04967	-0.993413
YRE	4h	CSTRAVE	#1	11.04	19.53	6.84	2922.22	390.8	3550.08	112297	0.0316133	-0.0857653	1.2447
YRE	4h	CSTRAVE	#1	8.87	9.46	2.15	1181.37	147.56	1864.94	41722	0.0446992	1.14319	-1.07295
YRE	4h	CSTRAVE	#1	3.98	5.28	3.43	827.295	101.17	894.71	28410	0.0314928	-0.0970846	-1.51011
YRE	4h	CSTRAVE	#1	5.63	9.79	4.42	1536.82	183.99	1460.19	59855	0.0243955	-0.763625	-0.47747
YRE	4h	CSTRAVE	#1	9.27	11.94	3.83	2088.97	230.05	1489.42	76067	0.0195804	-1.21583	0.0549256
YRE	4h	CSTRAVE	#1	7.93	14.17	5.83	2583.45	325.05	3012.88	92218	0.0326713	0.013593	0.585318
YRE	4h	CSTRAVE	#1	14.02	19.33	4.41	2560.74	320.31	3245.16	88735	0.0365714	0.379867	0.470938
YRE	4h	CSTRAVE	#1	5.92	12.1	2.25	1799.13	198.67	1569.19	60519	0.0259289	-0.619615	-0.455665
YRE	4h	CSTRAVE	#1	20.75	36.2	12.28	5024.5	710.3	8447.54	142189	0.0594106	2.5248	2.22635
YRE	4h	CSTRAVE	#1	7.01	15.03	5.23	2285.73	257.46	2289.84	79874	0.0286682	-0.362358	0.179946
YRE	4h	CSTRAVE	#1	3.41	6.95	2.1	922.582	106.95	842.23	33646	0.0250321	-0.703836	-1.33816
YRE	4h	CSTRAVE	#1	3.54	9.39	2.12	1579.78	189.4	1708.36	54997	0.0310628	-0.137468	-0.637005
YRE	4h	CSTRAVE	#1	5.68	9.82	3.93	1848.34	225.09	2349.59	58352	0.0402658	0.726827	-0.526828
YRE	4h	CSTRAVE	#1	26.91	32.92	9.12	4351.71	567.06	6390.02	120032	0.053236	1.94491	1.49872
YRE	4h	CSTRAVE	#1	14.8	16.88	3.88	2936.36	362.56	3416.8	105815	0.0322903	-0.0221847	1.03184
YRE	4h	CSTRAVE	#1	4.85	12.46	2.33	1321.7	149.7	1394.08	49250	0.0283062	-0.396351	-0.825734
YRE	4h	CSTRAVE	#1	8.67	16.77	6.07	2488.39	295.51	2372.53	64474	0.0367982	0.401174	-0.325784
YRE	4h	CSTRAVE	#1	13.09	15.04	5.48	2065.09	239.76	1772.88	84770	0.020914	-1.09058	0.340729
YRE	4h	CSTRAVE	#1	5.3	9.97	3.8	1601.04	199.08	1930.31	51823	0.0372481	0.443425	-0.741238
YRE	4h	CSTRAVE	#1	19.38	22.55	7.96	2675.15	318.25	2701.24	129649	0.020835	-1.098	1.81454
YRE	4h	CSTRAVE	#1	7.95	7.78	3.34	877.34	128.34	1823.64	56062	0.032529	0.00022963	-0.602031
YRE	4h	CSTRAVE	#1	11.58	15.92	5.45	2432.52	298.54	2802.26	93732	0.0298965	-0.246997	0.635037
YRE	4h	CSTRAVE	#1	7.66	19.96	5.86	2553.92	327.7	2825.92	70043	0.0403455	0.734313	-0.1429
YRE	4h	CSTRAVE	#1	12.26	13.16	5.68	2111.66	254.36	2289.17	82079	0.0278898	-0.435453	0.252357
YRE	4h	CSTRAVE	#1	11.26	16.94	4.75	2100.9	241	2589.59	84588	0.0306142	-0.179601	0.334752
YRE	4h	CSTRAVE	#1	8.13	8.56	2.76	861.224	118.49	1079.61	60312	0.0179004	-1.3736	-0.462462
YRE	4h	CSTRAVE	#1	10.69	15.49	5.62	2000.99	229.75	1720.44	78654	0.0218735	-1.00047	0.139882
YRE	4h	CSTRAVE	#1	6.86	16.53	4.69	2094.92	243.42	2009.34	99771	0.0201395	-1.16332	0.833356
YRE	4h	CSTRAVE	#1	2.78	8	3.59	1077.73	143.2	1547.21	46661	0.0331585	0.0593525	-0.910756
YRE	4h	CSTRAVE	#1	4.97	8.81	4.43	1326.67	165.69	1453.66	60093	0.0241902	-0.782905	-0.469654
YRE	4h	CSTRAVE	#1	15.12	17.83	5.7	2361.47	294.85	2961.6	95891	0.0308851	-0.154158	0.705938
YRE	4h	CSTRAVE	#1	3.71	8.11	1.32	1233.07	129.65	929.06	37336	0.0248838	-0.717767	-1.21699
YRE	4h	CSTRAVE	#1	7.47	9.91	3.7	1581.03	186.09	1395.03	54890	0.025415	-0.667875	-0.640519
YRE	4h	CSTRAVE	#1	10.55	17.85	5.54	2619.25	341.67	3675.35	76073	0.0483135	1.48262	0.0551226
YRE	4h	CSTRAVE	#1	7.22	7.54	2.62	1308.91	148.33	1533.39	51227	0.0299332	-0.243548	-0.76081
YRE	4h	CSTRAVE	#1	16.22	34.91	11.56	4657.01	641.94	7199.33	114312	0.0629797	2.85998	1.31088
YRE	4h	CSTRAVE	#1	6.19	11.1	4.33	817.261	105.91	1167.28	54217	0.0215298	-1.03275	-0.66262
YRE	4h	CSTRAVE	#1	7.9	11.68	2.02	1602.57	188.64	1616.69	64836	0.0249351	-0.712948	-0.313896
YRE	4h	CSTRAVE	#1	12.19	16.41	6.06	2404.1	296.67	2892.63	93398	0.030971	-0.146087	0.624069
YRE	4h	CSTRAVE	#1	10.78	18.13	5.75	2565.59	348.17	3751.76	79343	0.0472853	1.38606	0.162508
YRE	4h	CSTRAVE	#1	8.16	11.15	5.17	1536.22	190.56	1880.89	59682	0.0315152	-0.0949797	-0.483151
YRE	4h	CSTRAVE	#1	6.7	9.06	3.74	1305.88	154.05	1151.46	52655	0.021868	-1.00099	-0.713915
YRE	4h	CSTRAVE	#1	13.6	17.42	5.06	2451.21	293.94	2693.36	57189	0.0470958	1.36826	-0.565021
YRE	4h	CSTRAVE	#1	4.7	7.08	3.96	1322.31	170.28	1701.95	47373	0.0359266	0.319313	-0.887374
YRE	4h	CSTRAVE	#1	7.85	15.37	6.43	2466.19	267.88	1562.24	70269	0.0222323	-0.966779	-0.135478
YRE	4h	CSTRAVE	#1	5.06	13.35	4.94	1943.63	222.6	1855.71	59896	0.0309822	-0.145035	-0.476124
YRE	4h	CSTRAVE	#1	8.87	17.58	7.51	2575.45	329.84	3149.53	75151	0.0419094	0.881181	0.0248445
YRE	4h	CSTRAVE	#1	10.73	13.51	2.97	1659.79	206.88	1833.98	65698	0.0279153	-0.433061	-0.285588
YRE	4h	CSTRAVE	#1	11.54	14.87	6.46	1421.3	159.15	1303.13	80426	0.0162028	-1.53303	0.198073
YRE	4h	CSTRAVE	#1	6.3	6.72	1.4	1083.02	137.45	1672.02	42114	0.0397022	0.673901	-1.06008
YRE	4h	CSTRAVE	#1	5.8	14.86	6.17	2220.14	271.41	2331.59	67760	0.0344095	0.17684	-0.217873
YRE	4h	CSTRAVE	#1	10.33	12.76	5.58	1874.41	245.07	2368.74	72853	0.032514	-0.0011809	-0.0506209
YRE	4h	CSTRAVE	#1	14.54	32.37	8.83	4605.01	622.81	5746.86	146034	0.0393529	0.641092	2.35261
YRE	4h	CSTRAVE	#1	10.32	11.17	3.32	1806.42	216.17	2245.81	66340	0.033853	0.124576	-0.264505
YRE	4h	CSTRAVE	#1	8.29	19.82	6.31	2316.35	286.14	3160.54	101256	0.0312134	-0.123326	0.882122
YRE	4h	CSTRAVE	#1	12.26	23.25	8.82	3314.37	423.67	3968.48	125567	0.0316045	-0.0865945	1.68049
YRE	4h	CSTRAVE	#1	9.79	13.2	4.18	1760.53	216.83	2027.77	67432	0.0300713	-0.230579	-0.228644
YRE	4h	CSTRAVE	#1	8.54	13.49	6.58	2175.99	232.64	1899.19	82333	0.0230672	-0.88837	0.260699
YRE	4h	CSTRAVE	#1	4.12	9.9	2.47	1510.15	167.91	1567.55	56176	0.0279043	-0.434098	-0.598287
YRE	4h	CSTRAVE	#1	6.7	13.35	2.55	1493.63	165.55	1055.75	56776	0.018595	-1.30837	-0.578583
YRE	4h	CSTRAVE	#1	6.57	6.58	2.34	852.931	113.36	1116.98	27816	0.040156	0.716518	-1.52962
YRE	4h	CSTRAVE	#1	7.55	13.4	3.95	1969.24	221.33	1557.77	73391	0.0212256	-1.06132	-0.0329532
YRE	4h	CSTRAVE	#1	15.37	14.81	6.54	1647.08	206.36	2064.8	98032	0.0210625	-1.07664	0.776248
YRE	4h	CSTRAVE	#1	11.9	15.82	5.56	2528.02	306.31	2811.28	86838	0.0323738	-0.0143403	0.408641
YRE	4h	CSTRAVE	#1	4.75	8.44	1.69	1146.38	134.02	1113.74	46329	0.0240398	-0.797026	-0.921659
YRE	4h	CSTRAVE	#1	25.06	41.93	16.53	5615.37	708.73	7003.1	136571	0.0512781	1.76104	2.04185
YRE	4h	CSTRAVE	#1	6.92	12.87	4.13	2011.77	253.1	2438.64	68019	0.0358523	0.31234	-0.209368
YRE	4h	CSTRAVE	#1	7.24	9.76	3.44	1538.31	170.47	925.84	52729	0.0175585	-1.40572	-0.711485
YRE	4h	CSTRAVE	#1	10.94	18.34	4.37	2844.44	377.54	4131.34	89286	0.0462709	1.29079	0.489032
YRE	4h	CSTRAVE	#1	3.4	4.94	2.28	702.511	79.25	611.97	44673	0.0136989	-1.76819	-0.976041
YRE	4h	CSTRAVE	#1	3.82	4.01	1.79	926.499	113.58	785.28	27026	0.0290565	-0.32589	-1.55556
YRE	4h	CSTRAVE	#1	13.92	18.54	5.47	2423.32	275.68	1890.43	96301	0.0196304	-1.21113	0.719402
YRE	4h	CSTRAVE	#1	13.44	17.8	6	2583.62	329.99	2953.46	74679	0.0395487	0.659485	0.00934421
YRE	4h	CSTRAVE	#1	5.19	14.84	4.17	1821.51	225.21	1997.55	79988	0.0249731	-0.709374	0.18369
YRE	4h	CSTRAVE	#1	20.87	37.98	14.7	5713.86	724.09	7539.48	109859	0.0686287	3.39051	1.16464
YRE	4h	CSTRAVE	#1	14.56	16.23	6.94	2284.63	265.03	2431.79	87169	0.0278974	-0.434741	0.419511
YRE	4h	CSTRAVE	#1	8.21	12.79	4.56	1891.03	289.06	4601	77721	0.0591989	2.50492	0.109242
YRE	4h	CSTRAVE	#1	7.74	18.75	4.83	2165.12	299.83	3096.62	94428	0.0327935	0.0250667	0.657894
YRE	4h	CSTRAVE	#1	4.56	10.37	3.8	1091.58	144.67	891.24	38366	0.0232299	-0.873084	-1.18316
YRE	4h	CSTRAVE	#1	4.25	9.06	4.29	1138.26	149.82	1473.89	40040	0.0368104	0.40232	-1.12819
YRE	4h	CSTRAVE	#1	9.64	12.74	4.4	1715.85	221.84	2501.72	79634	0.0314152	-0.104369	0.172064
YRE	4h	CSTRAVE	#1	15.15	23.67	7.78	3184.53	348.57	2328.12	130666	0.0178173	-1.38141	1.84794
YRE	4h	CSTRAVE	#1	8.06	10.26	4.86	1575.83	181.09	1787.81	52711	0.0339172	0.130604	-0.712076
YRE	4h	CSTRAVE	#1	18.7	22.7	11.05	2970.55	365.46	3459.39	151717	0.0228016	-0.913312	2.53924
YRE	4h	CSTRAVE	#1	13.16	17.82	5.08	2581.63	327.49	3006.57	92617	0.0324624	-0.00602383	0.598421
YRE	4h	CSTRAVE	#1	5.94	9.25	2.73	1431.38	189.32	2075.82	51846	0.0400382	0.705452	-0.740483
YRE	4h	CSTRAVE	#1	4.79	12.55	3.13	1607.87	191.29	1498.94	49658	0.0301853	-0.219879	-0.812336
YRE	4h	CSTRAVE	#1	5.48	11.42	2.69	1548.97	189.18	1928.88	38748	0.0497801	1.62036	-1.17062
YRE	4h	CSTRAVE	#1	4.07	13.91	3.09	1963.14	242.67	2109.95	59269	0.0355996	0.2886	-0.496714
YRE	4h	CSTRAVE	#1	10.09	13.39	3.18	2170.84	253.76	1768.11	66301	0.0266679	-0.550208	-0.265786
YRE	4h	CSTRAVE	#1	12.07	11.37	3.11	1468.58	175.83	1381.7	71894	0.0192186	-1.24981	-0.0821141
YRE	4h	CSTRAVE	#1	8.36	15.75	2.66	1752.27	246.38	2617.21	70578	0.0370825	0.427872	-0.125331
YRE	4h	CSTRAVE	#1	9.92	16.13	5.88	2628.58	310.2	2196.86	66654	0.0329592	0.0406294	-0.254194
YRE	4h	CSTRAVE	#1	7.62	7.37	1.9	879.252	109.57	911.63	51269	0.0177813	-1.38479	-0.759431
YRE	4h	CSTRAVE	#1	13.94	16.38	5.2	2332.27	310.98	3165.77	57559	0.0550004	2.11062	-0.55287
YRE	4h	CSTRAVE	#1	14.07	10.52	4.94	1275.12	141.93	799.5	83468	0.00957852	-2.15515	0.297972
YRE	4h	CSTRAVE	#1	7.83	14.47	2.92	1776.17	208.46	1763.92	68385	0.025794	-0.632286	-0.197348
YRE	4h	CSTRAVE	#1	20.67	25.6	11.23	4201.13	640.19	7327.7	119757	0.0611881	2.69173	1.48969
YRE	4h	CSTRAVE	#1	9.58	14.56	3.3	1928.68	263.19	3177.42	77332	0.041088	0.804047	0.0964677
YRE	4h	CSTRAVE	#1	9.15	9.53	2.24	1351.77	155.56	1145.73	53805	0.0212941	-1.05489	-0.67615
YRE	4h	CSTRAVE	#1	9.91	9.33	3.2	1245.4	162.07	1737.58	46306	0.0375239	0.46932	-0.922414
YRE	4h	CSTRAVE	#1	16.13	18.86	9.64	2984.02	417.43	4682.01	76792	0.06097	2.67125	0.0787343
YRE	4h	CSTRAVE	#1	12.34	20.74	8.75	2776.84	355.73	3936.83	91934	0.0428224	0.966924	0.575992
YRE	4h	CSTRAVE	#1	4.35	7.14	1.05	1154.62	130.12	1217.56	43215	0.0281745	-0.408721	-1.02392
YRE	4h	CSTRAVE	#1	3.91	8.95	3.79	1060.89	122.93	1346.57	39223	0.0343311	0.169477	-1.15502
YRE	4h	CSTRAVE	#1	13.09	12.76	3.03	1998.1	255.84	2820.52	82114	0.0343488	0.171139	0.253507
YRE	4h	CSTRAVE	#1	8.15	9.88	4.39	1680.18	206.13	1803.82	58106	0.0310436	-0.139268	-0.534907
YRE	4h	CSTRAVE	#1	6.98	5.9	2.61	1125.58	139.34	1340.74	34704	0.0386336	0.573539	-1.30342
YRE	4h	CSTRAVE	#1	23.58	5.98	5.71	11.2361	13.08	65.24	28717	0.00227183	-2.84135	-1.50003
YRE	4h	CSTRAVE	#1	6.02	11.97	3.97	1697.39	204.69	1793.85	53010	0.0338398	0.123338	-0.702257
YRE	4h	CSTRAVE	#1	12.65	21.35	10.49	3212.11	377.41	3067.47	102099	0.0300441	-0.233139	0.909806
YRE	4h	CSTRAVE	#1	6.16	11.98	2.13	1516.01	165.23	1290.93	46331	0.0278632	-0.437954	-0.921593
YRE	4h	CSTRAVE	#1	10.5	22.11	7.28	2999.47	370.4	3862.19	115732	0.0333718	0.0793859	1.35751
YRE	4h	CSTRAVE	#1	5	8.89	3.21	1429.64	184.36	2522.67	50122	0.0503306	1.67206	-0.797098
YRE	4h	CSTRAVE	#1	5.59	9.93	2.4	1274.03	179.45	1846.02	42943	0.0429877	0.982451	-1.03285
YRE	4h	CSTRAVE	#1	15.26	21.3	8.51	3398.58	385.05	2919.67	99132	0.0294523	-0.288711	0.812371
YRE	4h	CSTRAVE	#1	3.69	10.7	3.45	1539.61	193.96	1713.03	58879	0.0290941	-0.322358	-0.509522
YRE	4h	CSTRAVE	#1	5.86	11.41	5.26	1974.77	262.48	2686.35	80466	0.0333849	0.080613	0.199387
YRE	4h	CSTRAVE	#1	11.42	16.13	3.71	2104.67	261.72	2617.72	86342	0.030318	-0.20741	0.392353
YRE	4h	CSTRAVE	#1	14.76	19.99	6.96	2754.37	393.8	4641.97	113676	0.0408351	0.780292	1.28999
YRE	4h	CSTRAVE	#1	5	14.02	6.28	2400.42	294.03	2753.44	90424	0.0304503	-0.194987	0.526404
YRE	4h	CSTRAVE	#1	8.67	20.97	5.02	3358.64	358.86	1777.54	89878	0.0197773	-1.19734	0.508473
YRE	4h	CSTRAVE	#1	6.68	9.28	3.28	1198.13	148.89	1678.68	67165	0.0249934	-0.707472	-0.237413
YRE	4h	CSTRAVE	#1	13.4	15.72	4.99	1665.7	173.5	1027.96	88323	0.0116386	-1.96167	0.457408
YRE	4h	CSTRAVE	#1	14.61	21.69	6.73	3494.85	423.73	3649.65	118212	0.0308738	-0.155219	1.43895
YRE	4h	CSTRAVE	#1	18.78	27.74	9.16	3684.55	468.43	5721.83	100363	0.0570113	2.29947	0.852797
YRE	4h	CSTRAVE	#1	6.73	14.95	4.54	1978.63	241.14	2047.46	64661	0.0316645	-0.0809554	-0.319643
YRE	4h	CSTRAVE	#1	5.91	10.13	3.64	1357.34	156.08	1040.65	52812	0.0197048	-1.20415	-0.708759
YRE	4h	CSTRAVE	#1	8.8	13.05	1.64	1555.62	181.68	1459.83	55187	0.0264524	-0.570447	-0.630765
YRE	4h	CSTRAVE	#1	9.23	15.99	5.17	2162.15	300.16	3520.77	91094	0.0386499	0.575067	0.548406
YRE	4h	CSTRAVE	#1	9.17	10.78	4.17	1678.82	185.8	943.49	70155	0.0134486	-1.79169	-0.139222
YRE	4h	CSTRAVE	#1	6.95	9.7	3.11	1456.08	168.5	1604.69	51400	0.0312196	-0.122736	-0.755129
YRE	4h	CSTRAVE	#1	4.58	6.31	3.76	1015.63	113.6	917.68	34481	0.0266141	-0.555265	-1.31074
YRE	4h	CSTRAVE	#1	19.86	24.21	10.44	3038.56	364.08	3501.71	138638	0.0252579	-0.682626	2.10973
YRE	4h	CSTRAVE	#1	8.76	10.98	2.84	1618.9	205.39	1907.48	64491	0.0295775	-0.276961	-0.325226
YRE	4h	CSTRAVE	#1	15.4	24.72	10.07	3783.56	434.41	3872.45	134972	0.0286908	-0.360234	1.98934
YRE	4h	CSTRAVE	#1	12.01	17.76	8.02	2372.62	296.79	2655.32	84831	0.0313013	-0.115068	0.342732
YRE	4h	CSTRAVE	#1	6.61	7.15	3.37	968.074	121.31	1173.2	54787	0.0214138	-1.04364	-0.643901
YRE	4h	CSTRAVE	#1	2.11	7.13	1.73	1043.1	127.68	1195.19	35533	0.0336361	0.104199	-1.2762
YRE	4h	CSTRAVE	#1	16.31	24.24	10.88	3794.32	529.5	6732.15	148315	0.0453909	1.20815	2.42752
YRE	4h	CSTRAVE	#1	8.15	12.76	5.11	1978.99	237.66	2255.04	59375	0.0379796	0.512122	-0.493233
YRE	4h	CSTRAVE	#1	13.15	20.33	7.47	2763.38	333.31	2550.65	71179	0.0358343	0.310647	-0.105594
YRE	4h	CSTRAVE	#1	11.27	18.26	7.62	2944.45	374.76	3446.65	67984	0.050698	1.70656	-0.210517
YRE	4h	CSTRAVE	#1	10.69	20.86	5.5	2809.2	331.95	2201.85	74365	0.0296087	-0.274028	-0.00096743
YRE	4h	CSTRAVE	#1	5.84	6.63	1.92	1077.27	131.85	1101.93	33673	0.0327244	0.0185854	-1.33728
YRE	4h	CSTRAVE	#1	20.94	29.66	8.88	4825.15	697.5	8430.22	135640	0.0621514	2.7822	2.01128
YRE	4h	CSTRAVE	#1	4.53	8.23	2.04	1427.41	170.8	1751.11	48685	0.0359682	0.323218	-0.844289
YRE	4h	CSTRAVE	#1	8.24	12.02	4.22	1922.44	247.81	2527.59	70360	0.0359237	0.31904	-0.13249
YRE	4h	CSTRAVE	#1	10.66	7.41	2.11	1108.1	123.93	1153.24	39051	0.0295316	-0.281264	-1.16067
YRE	4h	CSTRAVE	#1	4.78	14.64	5.32	2052.92	239.61	1629.96	59918	0.0272032	-0.49994	-0.475401
YRE	4h	CSTRAVE	#1	8.21	14.07	4.51	2137.48	294.09	3158.74	69062	0.0457377	1.24072	-0.175116
YRE	4h	CSTRAVE	#1	10.7	12.81	4.43	1936.74	233.02	1816.53	58777	0.0309055	-0.152243	-0.512871
YRE	4h	CSTRAVE	#1	11.46	9.11	4.32	1276.19	184.28	2122.18	83023	0.0255614	-0.654131	0.283358
YRE	4h	CSTRAVE	#1	25.1	21.14	10.02	2562.81	333.51	3782.86	129065	0.0293097	-0.302105	1.79536
YRE	4h	CSTRAVE	#1	13.79	18.95	5.85	3017.03	365.01	2937.55	111506	0.0263443	-0.580599	1.21873
YRE	4h	CSTRAVE	#1	6.61	9.57	4.17	1510.85	169.31	1400.91	54473	0.0257175	-0.639465	-0.654213
YRE	4h	CSTRAVE	#1	10.03	13.11	3.53	1631.8	196.94	1488.98	48923	0.0304352	-0.196409	-0.836473
YRE	4h	CSTRAVE	#1	5.33	10.59	3.74	1427.27	161.27	1596.26	45941	0.0347459	0.208427	-0.9344
YRE	4h	CSTRAVE	#1	5.64	14.28	4.77	2144.55	239.9	1270.82	72378	0.0175581	-1.40575	-0.0662197
YRE	4h	CSTRAVE	#1	12.24	16.46	2.8	2032.45	250.89	1853.92	55445	0.0334371	0.0855146	-0.622293
YRE	4h	CSTRAVE	#1	12.95	14.69	5.65	938.759	131.38	2011.87	77362	0.0260059	-0.61238	0.0974529
YRE	4h	CSTRAVE	#1	3.32	7.06	3.97	759.352	92.08	715.68	42261	0.0169348	-1.46429	-1.05525
YRE	4h	CSTRAVE	#1	5.22	15.42	4.32	2013	271.26	3306.07	74938	0.0441174	1.08855	0.0178497
YRE	4h	CSTRAVE	#1	7.88	15.21	6.12	2275.34	272.18	2359.42	74828	0.0315312	-0.0934725	0.0142373
YRE	4h	CSTRAVE	#1	9.22	9.93	2.83	1540.64	195.55	1400.17	51756	0.0270533	-0.514017	-0.743438
YRE	4h	CSTRAVE	#1	9.28	16.08	2.87	2293.76	326.01	4191.46	93086	0.0450278	1.17405	0.613823
YRE	4h	CSTRAVE	#1	4.44	5.01	3.38	1177.46	159.55	1605.25	46082	0.0348346	0.216764	-0.92977
YRE	4h	CSTRAVE	#1	8.73	12.56	3.74	2261.36	251.28	1473.62	51419	0.0286591	-0.363212	-0.754505
YRE	4h	CSTRAVE	#1	5.52	12.68	5.41	1456.78	176.05	1758.69	64146	0.027417	-0.47986	-0.336555
YRE	4h	CSTRAVE	#1	8.62	11.67	5.52	2061.67	251.55	2502.15	73856	0.0338788	0.126993	-0.0176828
YRE	4h	CSTRAVE	#1	15.64	27.66	8.17	3666.18	480.91	5027.24	95414	0.0526887	1.89352	0.690273
YRE	4h	CSTRAVE	#1	3.12	12.62	4.5	1607.18	195.16	2233.98	53027	0.0421291	0.901818	-0.701699
YRE	4h	CSTRAVE	#1	14.87	20.23	5.66	2246.65	259.61	2167.42	114014	0.0190101	-1.26939	1.30109
YRE	4h	CSTRAVE	#1	7.31	14.91	3.24	2147.45	254.73	2169.16	58746	0.0369244	0.413021	-0.513889
YRE	4h	CSTRAVE	#1	4.84	7.84	4.63	1105	128.75	982.53	34393	0.0285677	-0.371789	-1.31363
YRE	4h	CSTRAVE	#1	6.77	13.67	5.67	1726.83	220.64	2194.18	61987	0.0353974	0.269617	-0.407456
YRE	4h	CSTRAVE	#1	8.02	16.66	4.17	2015.83	239.41	1446.11	75915	0.0190491	-1.26573	0.049934
YRE	4h	CSTRAVE	#1	6.1	10.21	4.14	1842.13	234.82	1879.51	60034	0.0313074	-0.114492	-0.471592
YRE	4h	CSTRAVE	#1	11.74	15.12	5	1969	245.45	1896.06	62505	0.0303345	-0.205861	-0.390445
YRE	4h	CSTRAVE	#1	10.59	16.56	3.12	2230.57	268.09	2676.23	78291	0.0341831	0.155576	0.127961
YRE	4h	CSTRAVE	#1	8.73	9.79	5	1598.39	216.08	2489.89	74349	0.0334892	0.0904094	-0.00149286
YRE	4h	CSTRAVE	#1	6.27	6.79	2.09	950.361	127.21	1271	29978	0.0423978	0.927049	-1.45862
YRE	4h	CSTRAVE	#1	9.93	13.81	6.05	2180.57	295.93	3425.36	70169	0.0488159	1.5298	-0.138762
YRE	4h	CSTRAVE	#1	9.07	12.99	4.01	1664.07	211.59	2290.25	72697	0.0315041	-0.0960264	-0.0557439
YRE	4h	CSTRAVE	#1	3.85	8.54	1.61	1214.96	153.11	1794.24	42498	0.0422194	0.910298	-1.04747
YRE	4h	CSTRAVE	#1	12.87	11.16	5.08	920.142	133.63	1903.12	71024	0.0267954	-0.538232	-0.110685
YRE	4h	CSTRAVE	#1	8.02	13.25	2.1	1829.42	212.26	1799.63	57220	0.0314511	-0.101002	-0.564002
YRE	4h	CSTRAVE	#1	13.96	25.04	6.45	3416.04	413.43	2999.99	119277	0.0251515	-0.692626	1.47393
YRE	4h	CSTRAVE	#1	7.61	14.29	5.24	2461.12	279.14	2132.79	84516	0.0252353	-0.684748	0.332387
YRE	4h	CSTRAVE	#1	7.37	15.86	2.51	2216.43	268.75	2371.98	84645	0.0280227	-0.422977	0.336624
YRE	4h	CSTRAVE	#1	20.67	24.12	9.77	2664.59	372.93	4448.82	131505	0.03383	0.122418	1.87549
YRE	4h	CSTRAVE	#1	4.2	6.14	2.55	907.011	109.77	1069.16	31832	0.0335876	0.0996473	-1.39773
YRE	4h	CSTRAVE	#1	13.86	22.76	7.29	3428.97	390.48	2860.86	132201	0.0216402	-1.02238	1.89834
YRE	4h	CSTRAVE	#1	12.37	8.61	4.58	954.16	121.04	1181.44	62752	0.0188271	-1.28657	-0.382334
YRE	4h	CSTRAVE	#1	13.6	17.49	5.33	2035.69	246.54	2009.53	78969	0.0254471	-0.664863	0.150226
YRE	4h	CSTRAVE	#1	10.9	14.2	5.17	2615.55	369.3	4067.21	100594	0.0404319	0.74243	0.860383
YRE	4h	CSTRAVE	#1	9.63	13.39	3.71	1875.37	240.81	2307.02	71330	0.0323429	-0.0172452	-0.100636
YRE	4h	CSTRAVE	#1	8.24	10.93	3.14	1785.06	219.21	2250.36	71196	0.031608	-0.0862683	-0.105036
YRE	4h	CSTRAVE	#1	11.95	17.53	5.16	2925.74	332.58	1872.04	120239	0.0155693	-1.59253	1.50552
YRE	4h	CSTRAVE	#1	8.93	15.33	6.52	2268.8	308.08	3496.56	78145	0.0447445	1.14744	0.123166
YRE	4h	CSTRAVE	#1	10.54	14.81	5.39	2688.55	305.51	2047.34	92942	0.0220281	-0.98595	0.609094
YRE	4h	CSTRAVE	#1	4.43	6.83	2.73	984.787	111.84	939.72	30611	0.0306988	-0.171654	-1.43783
YRE	4h	CSTRAVE	#1	51.76	51.35	27.78	5887.19	720.47	7566.27	221737	0.0341227	0.149904	4.83867
YRE	4h	CSTRAVE	#1	10.47	13.07	4.21	2094.84	272.95	2715.1	83608	0.0324742	-0.00491881	0.302569
YRE	4h	CSTRAVE	#1	8.86	12.44	5.03	1737.81	228.99	2193.96	79246	0.0276854	-0.454649	0.159323
YRE	4h	CSTRAVE	#1	14.24	25.92	9.27	4450.44	572.03	5844.86	138127	0.0423151	0.919288	2.09295
YRE	4h	CSTRAVE	#1	12.46	6.64	6.32	14.1343	18.25	145	36682	0.00395289	-2.68348	-1.23846
YRE	4h	CSTRAVE	#1	4.83	6.73	1.93	1016.65	137.86	1359.69	41531	0.0327392	0.0199679	-1.07922
YRE	4h	CSTRAVE	#1	4.55	15.02	4.44	2144.55	255.31	2193.99	82758	0.0265109	-0.564954	0.274655
YRE	4h	CSTRAVE	#1	19.21	23.61	10.12	2955.7	355.88	2808.59	138102	0.0203371	-1.14477	2.09213
YRE	4h	CSTRAVE	#1	14.57	21.32	5.91	2889.28	354.05	2549.99	101217	0.0251933	-0.688697	0.880842
YRE	4h	CSTRAVE	#1	8.79	10.84	3.16	1636.03	206.94	2194.62	62129	0.0353236	0.262684	-0.402793
YRE	4h	CSTRAVE	#1	18.02	24.57	8.4	3736.09	493.05	4975.13	88478	0.0562301	2.22611	0.462498
YRE	4h	CSTRAVE	#1	13.5	22.6	7.87	3138.19	418.11	4172.86	106681	0.0391153	0.61878	1.06028
YRE	4h	CSTRAVE	#1	5.4	7.71	2.35	1172.82	148.83	1627.2	42275	0.0384908	0.560133	-1.05479
YRE	4h	CSTRAVE	#1	5.96	12.82	4.75	1372.56	165.35	1323.64	66126	0.0200169	-1.17483	-0.271533
YRE	4h	CSTRAVE	#1	14.22	21.43	7.37	3353.55	398.87	3509.19	101622	0.0345318	0.188322	0.894142
YRE	4h	CSTRAVE	#1	17.45	21.63	6.32	3338.55	420.38	3852.48	78236	0.0492418	1.5698	0.126155
YRE	4h	CSTRAVE	#1	5.29	8.25	3.25	1119.85	139.84	1616.81	38272	0.0422452	0.912726	-1.18625
YRE	4h	CSTRAVE	#1	5.1	19.54	5.84	2963.07	385.47	4292.23	98082	0.0437616	1.05514	0.77789
YRE	4h	CSTRAVE	#1	7.04	12.93	4.81	1524.06	177.91	1400.22	50488	0.0277337	-0.450115	-0.785079
YRE	4h	CSTRAVE	#1	20.69	35.47	12.92	5612.87	685.49	6795.11	162089	0.0419221	0.882377	2.87985
YRE	4h	CSTRAVE	#1	18.42	24.79	8.16	3906	503.01	4850.98	138142	0.0351159	0.243178	2.09344
YRE	4h	CSTRAVE	#1	31.32	52.65	16.41	7267.6	948.27	10376.1	202236	0.0513069	1.76374	4.19827
YRE	4h	CSTRAVE	#1	11.81	19.02	6.45	2687.45	336.38	2899.63	109452	0.0264923	-0.566706	1.15128
YRE	4h	CSTRAVE	#1	0.21	7.6	3.96	1251.99	150.75	1059.82	42072	0.0251906	-0.688948	-1.06146
YRE	4h	CSTRAVE	#1	22.03	24.73	10.7	3522.85	465.46	4230.09	96910	0.0436497	1.04462	0.739402
YRE	4h	CSTRAVE	#1	13.05	12.9	4.24	2274.12	275.63	2465.42	81381	0.0302948	-0.209594	0.229435
YRE	4h	CSTRAVE	#1	6.39	16.61	5.46	1906.72	245.81	2904.59	77169	0.0376393	0.480165	0.0911148
YRE	4h	CSTRAVE	#1	10.28	13.21	4.68	1694.29	206.29	2012.64	66040	0.0304761	-0.192568	-0.274357
YRE	4h	CSTRAVE	#1	9.52	14.09	5.7	2095.93	265.71	2599.13	92376	0.0281364	-0.412295	0.590507
YRE	4h	CSTRAVE	#1	6.05	18.66	5.23	2822.21	331	2340.56	85806	0.0272773	-0.492975	0.374751
YRE	4h	CSTRAVE	#1	8.73	10.94	4.73	1336.34	153.51	1068.88	64341	0.0166127	-1.49453	-0.330152
YRE	4h	CSTRAVE	#1	9.95	13.82	5.64	2286.03	263.23	2226.18	95630	0.0232791	-0.868468	0.697367
YRE	4h	CSTRAVE	#1	7.56	11.23	3.37	1561.41	199.95	2275.62	63175	0.0360209	0.32817	-0.368443
YRE	4h	CSTRAVE	#1	12.9	13.37	5.7	2497.57	281.01	1895.89	78343	0.0241999	-0.781994	0.129669
YRE	4h	CSTRAVE	#1	13.41	15.56	7.69	2369.86	310.28	3268.59	90452	0.0361362	0.338997	0.527323
YRE	4h	CSTRAVE	#1	9.77	13.11	2.76	2089.85	266.44	2491.05	72917	0.0341628	0.15367	-0.0485192
YRE	4h	CSTRAVE	#1	46.78	44.15	15.93	4048.57	455.2	2327.67	177772	0.0130936	-1.82503	3.39488
YRE	4h	CSTRAVE	#1	15.88	17.35	8.21	2780.53	364.73	3495.15	76786	0.0455181	1.22009	0.0785373
YRE	4h	CSTRAVE	#1	9.68	13.57	6.19	2008.72	241.86	3002.4	80978	0.0370767	0.427329	0.216201
YRE	4h	CSTRAVE	#1	8.26	14.78	5.31	2075.17	251.46	2254.03	78762	0.0286182	-0.367045	0.143428
YRE	4h	CSTRAVE	#1	9.1	13.9	3.09	2252.9	271.06	2363.11	78726	0.0300169	-0.235692	0.142246
YRE	4h	CSTRAVE	#1	19.01	19.78	8.03	3576.94	495.31	5317.13	132993	0.0399805	0.700036	1.92435
YRE	4h	CSTRAVE	#1	8.33	16.23	7.58	1830.78	237.58	2777.01	103882	0.0267324	-0.544158	0.968359
YRE	4h	CSTRAVE	#1	9.16	10.95	4.92	1708.04	202.3	1872.38	66777	0.0280393	-0.421417	-0.250154
YRE	4h	CSTRAVE	#1	5.25	5.39	3.16	972.369	112.21	1061.13	33947	0.0312584	-0.119094	-1.32828
YRE	4h	CSTRAVE	#1	25.61	32.86	11.05	3786.26	449.32	3090.46	104022	0.0297097	-0.264544	0.972957
YRE	4h	CSTRAVE	#1	9.69	12.27	5.95	1940.93	233.17	2122.21	73552	0.0288532	-0.34498	-0.027666
YRE	4h	CSTRAVE	#1	5.62	7.7	2.82	1019.75	139.38	1543.45	41367	0.0373111	0.449343	-1.08461
YRE	4h	CSTRAVE	#1	6.24	7.63	1.9	1460.34	164.63	1366.69	44934	0.0304155	-0.198257	-0.96747
YRE	4h	CSTRAVE	#1	14.4	18.8	6.7	3331.58	395.3	2948.31	75805	0.0388933	0.597934	0.0463216
YRE	4h	CSTRAVE	#1	5.06	4.53	3.62	789.845	99.19	1085.92	42312	0.0256646	-0.644436	-1.05358
YRE	4h	CSTRAVE	#1	10.57	13.01	3.72	1797.92	238.02	2543.48	35684	0.0712779	3.63931	-1.27124
YRE	4h	CSTRAVE	#1	6.75	15.23	4.4	2747.33	335.87	2809.26	75587	0.0371659	0.435704	0.0391626
YRE	4h	CSTRAVE	#1	9.58	16.29	6.63	2387.9	337.88	3744.54	87217	0.0429336	0.977372	0.421087
YRE	4h	CSTRAVE	#1	13.42	9.34	5.37	1268.2	182.56	2189.99	77393	0.028297	-0.397214	0.0984709
YRE	4h	CSTRAVE	#1	3.39	6.26	2.63	922.141	122.6	1277.27	29728	0.0429652	0.980341	-1.46683
YRE	4h	CSTRAVE	#1	13.36	16.92	6.57	2156.9	279.86	2720.26	94548	0.0287712	-0.35268	0.661834
YRE	4h	CSTRAVE	#1	16.01	22.75	8.36	3556.56	495.61	5210.43	75321	0.0691763	3.44194	0.0304272
YRE	4h	CSTRAVE	#1	11.48	15.56	4.41	1739.77	218.65	1917.74	77933	0.0246075	-0.743707	0.116204
YRE	4h	CSTRAVE	#1	3.88	7.65	2.68	1112.71	119.57	878.83	38013	0.0231192	-0.883485	-1.19475
YRE	4h	CSTRAVE	#1	3.36	11.78	3.22	1653.52	220.96	2013.04	58255	0.0345557	0.190563	-0.530013
YRE	4h	CSTRAVE	#1	7.88	16.02	4.2	2114.29	262.65	2760.75	69533	0.0397042	0.674082	-0.159648
YRE	4h	CSTRAVE	#1	6.51	7.83	1.15	1349.27	190.27	2482.29	50025	0.049621	1.60541	-0.800283
YRE	4h	CSTRAVE	#1	5.74	13.3	5.15	1609.71	203.58	1886.46	59346	0.0317875	-0.0694081	-0.494185
YRE	4h	CSTRAVE	#1	11.44	12.45	3.77	1954.29	233.62	1893.3	60950	0.0310632	-0.137432	-0.441511
YRE	4h	CSTRAVE	#1	10.65	21.35	6.87	3054.41	385.12	3976.29	64519	0.0616298	2.73321	-0.324306
YRE	4h	CSTRAVE	#1	9.59	11.64	3.29	1629.18	190.07	1480.12	60676	0.0243938	-0.763778	-0.450509
YRE	4h	CSTRAVE	#1	9.33	12.63	4.24	1591.52	183.65	1690.84	61607	0.0274456	-0.477175	-0.419935
YRE	4h	CSTRAVE	#1	6.51	9.66	3.41	1536.22	194.92	2318.96	54518	0.0425357	0.940001	-0.652735
YRE	4h	CSTRAVE	#1	8.95	12.67	5.69	1670.61	199.12	1872.29	64629	0.0289698	-0.334028	-0.320694
YRE	4h	CSTRAVE	#1	11.11	16.71	4.52	2830.5	321.07	2115.57	98634	0.0214487	-1.04037	0.796017
YRE	4h	CSTRAVE	#1	4.32	9.83	5.38	1226.17	145.97	1134	40721	0.027848	-0.439378	-1.10582
YRE	4h	CSTRAVE	#1	3.41	7.97	3.95	1603.19	196.28	1869.26	60497	0.0308984	-0.152907	-0.456387
YRE	4h	CSTRAVE	#1	11.23	14.7	5.27	1799.39	226.67	2096.11	55615	0.0376897	0.48489	-0.61671
YRE	4h	CSTRAVE	#1	11.99	15.84	7.1	2416.52	310.41	3248.96	75905	0.042803	0.965105	0.0496056
YRE	4h	CSTRAVE	#1	7.63	14.83	4.59	2028.79	237.24	2121.03	67686	0.0313363	-0.111779	-0.220303
YRE	4h	CSTRAVE	#1	9.16	16.85	3.59	1995.56	268.02	2802.79	83014	0.0337629	0.116108	0.283062
YRE	4h	CSTRAVE	#1	6.32	11.07	2.88	1945.87	236.87	2088.05	32091	0.0650665	3.05597	-1.38923
YRE	4h	CSTRAVE	#1	4.2	13.21	3.86	1603.28	181.04	1284.68	66682	0.0192658	-1.24538	-0.253274
YRE	4h	CSTRAVE	#1	7.26	15.07	3.09	2363.44	305.68	2772.69	50008	0.0554449	2.15237	-0.800842
YRE	4h	CSTRAVE	#1	4.97	13.57	3.85	2040.56	286.39	3390.91	69566	0.0487438	1.52303	-0.158565
YRE	4h	CSTRAVE	#1	13.87	17.83	7.02	2864.17	451.01	5525.9	93532	0.0590803	2.49378	0.628469
YRE	4h	CSTRAVE	#1	10.86	21.43	5.83	2747.81	328.45	3028.31	99789	0.0303471	-0.204678	0.833947
YRE	4h	CSTRAVE	#1	10.8	14.15	3.02	2272.4	301.38	3276.35	66514	0.0492581	1.57133	-0.258791
YRE	4h	CSTRAVE	#1	8.95	17.63	4.71	2481.72	313.03	2771.75	85358	0.0324721	-0.00511662	0.360038
YRE	4h	CSTRAVE	#1	9.35	14.65	5.24	2237.03	276.2	2822.04	79345	0.0355667	0.285515	0.162574
YRE	4h	CSTRAVE	#1	4.05	6.33	1.94	911.401	109.76	815.41	34340	0.0237452	-0.824694	-1.31537
YRE	4h	CSTRAVE	#1	32.11	39.21	14.25	5593.4	802.57	8955.19	212449	0.0421522	0.903986	4.53366
YRE	4h	CSTRAVE	#1	13.25	14.07	6	1623	200.76	2350.78	73679	0.0319057	-0.0583059	-0.0234954
YRE	4h	CSTRAVE	#1	8.13	8.13	3.3	1216.78	145.2	1457.61	47227	0.0308639	-0.156145	-0.892169
YRE	4h	CSTRAVE	#1	13.08	21.67	10.64	3013.51	371.24	3066.55	102057	0.0300474	-0.232825	0.908427
YRE	4h	CSTRAVE	#1	7.3	12.27	4.26	2106.41	241.13	1786.02	66053	0.0270392	-0.51534	-0.27393
YRE	4h	CSTRAVE	#1	4.4	9.99	1.09	1310.08	140.89	850.08	51557	0.0164882	-1.50623	-0.749973
YRE	4h	CSTRAVE	#1	10.27	15.9	3.64	2489.84	309.34	3392.17	92269	0.0367639	0.397951	0.586993
YRE	4h	CSTRAVE	#1	7.93	9.69	2.92	1572.95	162.3	1075.02	53275	0.0201787	-1.15964	-0.693555
YRE	4h	CSTRAVE	#1	4.14	7.55	3.16	1282.41	152.51	838.49	51513	0.0162773	-1.52604	-0.751418
YRE	4h	CSTRAVE	#1	13.04	12.45	3.22	2091.87	255.2	2313.72	68390	0.0338313	0.122532	-0.197184
YRE	4h	CSTRAVE	#1	13.54	15.68	5.38	2319.68	250.72	1771.19	76532	0.0231431	-0.881237	0.070196
YRE	4h	CSTRAVE	#1	4.46	13.39	5.68	1860.95	243.08	3043.05	72671	0.0418743	0.877892	-0.0565977
YRE	4h	CSTRAVE	#1	8.14	13.36	4.19	2028.06	240.09	1968	77212	0.0254883	-0.660995	0.0925269
YRE	4h	CSTRAVE	#1	14.71	7.85	4.43	142.932	29.71	94.05	51785	0.00181616	-2.88414	-0.742486
YRE	4h	CSTRAVE	#1	6.46	21	5.81	3025.93	365.96	2913.66	72513	0.0401812	0.718883	-0.0617864
YRE	4h	CSTRAVE	#1	8.12	9.69	3.18	1522.46	189.79	1832.7	52832	0.0346892	0.203105	-0.708103
YRE	4h	CSTRAVE	#1	13.32	24.94	8.93	3727.06	463.82	4662.83	108955	0.0427959	0.964442	1.13495
YRE	4h	CSTRAVE	#1	18.75	21.56	11.75	3494.75	452.02	4951.22	127668	0.038782	0.587477	1.74948
YRE	4h	CSTRAVE	#1	10.12	21.44	4.54	2391.82	308.84	3509.76	81744	0.042936	0.977597	0.241356
YRE	4h	CSTRAVE	#1	13.37	21.88	7.39	3198.52	434.51	4282.98	112611	0.0380334	0.517174	1.25502
YRE	4h	CSTRAVE	#1	7.89	9.17	2.63	1454.21	179.66	1629.94	45919	0.035496	0.278873	-0.935123
YRE	4h	CSTRAVE	#1	5.82	10.21	4.53	1795.91	237.16	2488.07	69891	0.0355993	0.288575	-0.147892
YRE	4h	CSTRAVE	#1	9.37	16.37	7.53	2319.92	287.07	2388.36	82684	0.0288854	-0.341956	0.272225
YRE	4h	CSTRAVE	#1	5.61	10.54	5.37	1956.99	242.82	2243.42	71697	0.0312903	-0.116102	-0.0885835
YRE	4h	CSTRAVE	#1	6.07	14	2.91	2425.93	289.62	1904.25	54333	0.0350478	0.236779	-0.65881
YRE	4h	CSTRAVE	#1	7.01	10.05	3.74	1242.95	159.25	1692.62	54190	0.0312349	-0.121302	-0.663507
YRE	4h	CSTRAVE	#1	6.71	10.41	4.87	1744.63	216.87	1815.82	60257	0.0301346	-0.224638	-0.464269
YRE	4h	CSTRAVE	#1	15.5	20.72	9.49	3387.7	428.67	3908.28	105570	0.0370207	0.42207	1.02379
YRE	4h	CSTRAVE	#1	12.43	17.27	4.05	2410.82	300.4	3007.41	96365	0.0312085	-0.12378	0.721504
YRE	4h	CSTRAVE	#1	7.82	7.34	3.1	1023.59	118.71	1139.78	35363	0.0322309	-0.0277684	-1.28178
YRE	4h	CSTRAVE	#1	16.5	21.49	7.44	2949.89	391.94	4045.1	108788	0.0371833	0.437339	1.12947
YRE	4h	CSTRAVE	#1	4.44	6.52	2.55	1220.8	140.15	1201.34	42765	0.0280917	-0.416499	-1.0387
YRE	4h	CSTRAVE	#1	11.95	15.58	7.88	2653.96	338.45	3450.52	90673	0.0380545	0.519159	0.534581
YRE	4h	CSTRAVE	#1	10.78	25.22	7.11	3716.18	450.76	4506.63	114408	0.0393909	0.644658	1.31403
YRE	4h	CSTRAVE	#1	6.68	14.69	4.17	1832.22	245.37	3189.78	79824	0.0399602	0.698124	0.178304
YRE	4h	CSTRAVE	#1	14.28	14.56	6.02	2239.68	299.52	3308.83	89756	0.0368647	0.407417	0.504467
YRE	4h	CSTRAVE	#1	8.27	10.1	3.39	1128.56	154.74	1677	52711	0.031815	-0.0668247	-0.712076
YRE	4h	CSTRAVE	#1	19.52	29.41	11.65	4533.72	544.86	4662.4	132081	0.0352996	0.260425	1.8944
YRE	4h	CSTRAVE	#1	21.9	22.36	6.16	2446.88	300.44	2418.86	118463	0.0204187	-1.1371	1.44719
YRE	4h	CSTRAVE	#1	6.86	7.34	3.41	1253.3	166.99	1650.16	40623	0.0406213	0.760216	-1.10904
YRE	4h	CSTRAVE	#1	2.71	5.02	2.35	852.711	98.86	705.07	33228	0.0212192	-1.06193	-1.35189
YRE	4h	CSTRAVE	#1	8.45	6.9	2.4	1019.23	121.91	1091.65	41790	0.0261223	-0.601452	-1.07072
YRE	4h	CSTRAVE	#1	8.77	18.34	6.61	2498.51	306.92	2342.12	105822	0.0221326	-0.976136	1.03207
YRE	4h	CSTRAVE	#1	17.21	19.5	7.12	2712.78	370.98	5208.81	109434	0.0475977	1.4154	1.15068
YRE	4h	CSTRAVE	#1	5.31	11.59	2.57	1389.06	175.28	1732.41	62873	0.0275541	-0.466982	-0.37836
YRE	4h	CSTRAVE	#1	15.37	18.41	6.32	3221.64	357.65	2130.35	85082	0.0250388	-0.703208	0.350975
YRE	4h	CSTRAVE	#1	11.35	17.13	5.32	1867.99	239.66	2382.1	97067	0.0245408	-0.749977	0.744557
YRE	4h	CSTRAVE	#1	13.75	15.44	3.83	2512.62	274.45	1950.98	64375	0.0303065	-0.208495	-0.329035
YRE	4h	CSTRAVE	#1	5.55	10.22	2.45	1373.89	174.06	2027.59	47088	0.0430596	0.989204	-0.896733
YRE	4h	CSTRAVE	#1	6.85	12.84	5.29	2128.9	271.38	2645.18	65196	0.0405727	0.755653	-0.302074
YRE	4h	CSTRAVE	#1	6.58	15.11	4.35	2123.29	244.21	1884.92	67096	0.0280929	-0.416384	-0.239679
YRE	4h	CSTRAVE	#1	6.6	10.04	4.62	1514.43	198.66	2289.79	53671	0.0426634	0.952001	-0.68055
YRE	4h	CSTRAVE	#1	12.38	14.69	5.59	2173.16	282.97	3041.92	93450	0.0325513	0.00232628	0.625776
YRE	4h	CSTRAVE	#1	8.07	14.2	2.86	1789.13	202.15	1741.62	60057	0.0289995	-0.331244	-0.470837
YRE	4h	CSTRAVE	#1	9.29	22.28	8.21	2845.41	356.05	3981.22	105631	0.0376899	0.484912	1.0258
YRE	4h	CSTRAVE	#1	17.38	19.48	7.67	2509.42	294.21	2127.17	102622	0.0207282	-1.10803	0.926981
YRE	4h	CSTRAVE	#1	7.84	17.4	4.65	2422.93	341.11	3580.01	68568	0.0522111	1.84866	-0.191339
YRE	4h	CSTRAVE	#1	8.61	11.93	4.44	1497.71	169.43	1152.33	59605	0.0193328	-1.23908	-0.48568
YRE	4h	CSTRAVE	#1	10.58	20.51	9.01	2982.68	360.09	3193.29	140035	0.0228035	-0.913132	2.15561
YRE	4h	CSTRAVE	#1	7.32	9.14	3.76	1629.64	204.6	1749.82	55763	0.0313796	-0.107715	-0.61185
YRE	4h	CSTRAVE	#1	11.29	14.71	5.63	2223.06	252.81	1646.57	85546	0.0192478	-1.24707	0.366212
YRE	4h	CSTRAVE	#1	12.44	19.87	5.04	3358.77	456.95	5044.56	108732	0.0463944	1.30239	1.12763
YRE	4h	CSTRAVE	#1	8.4	13.79	5.48	1906.58	205.47	1565.4	68365	0.0228977	-0.904288	-0.198005
YRE	4h	CSTRAVE	#1	4.04	11.97	4.1	1804.19	224.31	1805.17	62698	0.0287915	-0.350773	-0.384107
YRE	4h	CSTRAVE	#1	2.28	9.11	2.93	1331.72	157.91	941.08	41355	0.0227561	-0.917581	-1.085
YRE	4h	CSTRAVE	#1	10.71	15.04	5.58	2377.26	269.75	2010.94	55510	0.0362266	0.347491	-0.620158
YRE	4h	CSTRAVE	#1	16.62	22.19	11.59	3493.62	414.3	3468.08	129056	0.0268727	-0.530979	1.79506
YRE	4h	CSTRAVE	#1	5.49	13.63	3.84	2298.94	285.72	2391.26	94958	0.0251823	-0.68973	0.675299
YRE	4h	CSTRAVE	#1	7.19	7.66	2.81	1434.05	156.2	891.93	43028	0.0207291	-1.10795	-1.03006
YRE	4h	CSTRAVE	#1	3.97	8.89	3.89	1345.07	167.86	1572.68	52762	0.0298071	-0.255398	-0.710401
YRE	4h	CSTRAVE	#1	10.36	18.9	5.98	2919.61	349.08	3220.13	95182	0.0338313	0.122535	0.682655
YRE	4h	CSTRAVE	#1	9.9	10.15	3.68	1689.14	206.36	1753.96	50894	0.034463	0.181861	-0.771746
YRE	4h	CSTRAVE	#1	9.47	13.2	4.99	1928.98	222.38	1829.73	63241	0.0289327	-0.337517	-0.366275
YRE	4h	CSTRAVE	#1	11.28	16.07	4.99	2624.92	282.72	1989.14	58346	0.0340921	0.147032	-0.527025
YRE	4h	CSTRAVE	#1	10.79	14.56	5.79	2144.08	273.36	2866.41	69240	0.0413982	0.833174	-0.16927
YRE	4h	CSTRAVE	#1	11.23	17.21	4.31	2907.61	308.61	1829.57	49371	0.0370576	0.42553	-0.821761
YRE	4h	CSTRAVE	#1	16.94	18.67	7.1	2909.12	334.08	2742.72	111141	0.0246778	-0.737105	1.20674
YRE	4h	CSTRAVE	#1	6.38	9.79	2.66	1692.06	176.91	1321.11	57350	0.0230359	-0.891305	-0.559733
YRE	4h	CSTRAVE	#1	10.37	12.62	4.53	2085.14	247.62	1920.06	81289	0.0236202	-0.836436	0.226414
YRE	4h	CSTRAVE	#1	11.18	24	7.78	3702.09	396.64	1938.03	106858	0.0181365	-1.35143	1.06609
YRE	4h	CSTRAVE	#1	3.66	6.69	2.24	973.987	97.61	713.49	32774	0.02177	-1.01019	-1.3668
YRE	4h	CSTRAVE	#1	5.31	11.07	3.04	1656.15	208.82	2404.18	60857	0.0395054	0.655415	-0.444565
YRE	4h	CSTRAVE	#1	8.71	13.03	5.45	2195.59	262.77	2134.48	87113	0.0245024	-0.753579	0.417672
YRE	4h	CSTRAVE	#1	9.13	9.97	2.34	1204.56	157.23	1755.86	47180	0.0372162	0.440426	-0.893712
YRE	4h	CSTRAVE	#1	16.88	15.6	8.62	2138.1	286.75	2543.14	105562	0.0240914	-0.792177	1.02353
YRE	4h	CSTRAVE	#1	5.32	15.26	4.38	1977	229.48	1949.5	82217	0.0237116	-0.827845	0.256889
YRE	4h	CSTRAVE	#1	2.74	7.31	2.9	709.867	99.32	1148.7	40055	0.0286781	-0.361427	-1.12769
YRE	4h	CSTRAVE	#1	10.88	14.19	3.95	1916.6	247.91	2188.81	57876	0.037819	0.497034	-0.54246
YRE	4h	CSTRAVE	#1	5.58	6.56	2.31	1480.57	186.94	1855.71	49900	0.0371886	0.437832	-0.804388
YRE	4h	CSTRAVE	#1	7.73	8.66	3.2	1441.27	173.44	1277.95	54118	0.0236141	-0.837002	-0.665871
YRE	4h	CSTRAVE	#1	18.76	19.49	8.42	2510.9	331.61	3447.03	103727	0.0332318	0.0662295	0.963269
YRE	4h	CSTRAVE	#1	10.34	11.98	4.86	1800.47	215.36	1846.53	58736	0.0314378	-0.102249	-0.514218
YRE	4h	CSTRAVE	#1	6.26	18.98	4.89	2810.69	323.58	2198.43	67912	0.0323717	-0.0145375	-0.212881
YRE	4h	CSTRAVE	#1	7.19	19.24	5.49	2846.76	358.76	3375.78	89788	0.0375972	0.47621	0.505518
YRE	4h	CSTRAVE	#1	10.27	16.06	7.28	2655.3	332.61	3688.81	96640	0.0381706	0.530061	0.730535
YRE	4h	CSTRAVE	#1	26.8	40.71	13.48	5353.3	694.33	7139.38	182693	0.0390786	0.615329	3.55648
YRE	4h	CSTRAVE	#1	13.34	26.44	7.69	3936.8	429.96	2310.13	96675	0.0238958	-0.810547	0.731684
YRE	4h	CSTRAVE	#1	23.69	36.28	10.58	5259.71	675.15	7732.88	179491	0.0430823	0.991334	3.45133
YRE	4h	CSTRAVE	#1	6.62	10.24	3.84	1596.95	197.26	1919.34	61675	0.0311202	-0.132073	-0.417702
YRE	4h	CSTRAVE	#1	5.62	7.89	4.18	1263.51	150.01	1419.67	45421	0.0312558	-0.11934	-0.951477
YRE	4h	CSTRAVE	#1	18.05	19.3	8.27	2510.56	310.44	3189.6	97908	0.0325775	0.00478786	0.772175
YRE	4h	CSTRAVE	#1	4.58	8.54	3.31	1127.46	158.6	2001.51	39666	0.0504591	1.68412	-1.14047
YRE	4h	CSTRAVE	#1	6.12	8.96	3.62	1256.16	161.43	1726.68	43922	0.0393124	0.637291	-1.0007
YRE	4h	CSTRAVE	#1	10.18	12.13	4.31	2085.67	230.25	1917.18	81512	0.0235202	-0.845823	0.233737
YRE	4h	CSTRAVE	#1	8.16	9.23	3.34	1151.12	142.56	1548.7	42344	0.0365742	0.380138	-1.05252
YRE	4h	CSTRAVE	#1	4.91	6.83	2.35	1309.89	144.16	879.18	45389	0.0193699	-1.2356	-0.952528
YRE	4h	CSTRAVE	#1	10.73	17.39	5.75	2843.54	307.43	1656.26	104647	0.0158271	-1.56832	0.993482
YRE	4h	CSTRAVE	#1	8.04	10.14	4.18	1309.06	172.89	2144.02	47408	0.0452249	1.19255	-0.886225
YRE	4h	CSTRAVE	#1	6.17	7.2	2.23	1075.45	138.04	1324.26	39224	0.0337615	0.115978	-1.15498
YRE	4h	CSTRAVE	#1	5.13	7.37	2.76	952.468	139.13	1657.92	39022	0.0424868	0.935411	-1.16162
YRE	4h	CSTRAVE	#1	11.74	13.62	6.52	1941.6	248.17	2439.09	89552	0.0272366	-0.496803	0.497768
YRE	4h	CSTRAVE	#1	12.69	18.84	4.69	2665.15	326.7	2859.96	109709	0.0260686	-0.606493	1.15972
YRE	4h	CSTRAVE	#1	10.16	13.23	4.71	2391.49	308.47	3054.85	68313	0.0447184	1.14499	-0.199713
YRE	4h	CSTRAVE	#1	13.9	18.12	8.95	2769.27	352.31	3432.34	115922	0.029609	-0.273994	1.36375
YRE	4h	CSTRAVE	#1	11.96	16.97	8.85	2524.22	297.67	2381.88	87823	0.0271214	-0.507623	0.440988
YRE	4h	CSTRAVE	#1	5.91	7.8	4.41	1337.56	167.8	1563.36	47917	0.0326264	0.00937977	-0.869509
YRE	4h	CSTRAVE	#1	11.86	19.2	5.37	2670.93	320.66	2836.24	64457	0.044002	1.07771	-0.326342
YRE	4h	CSTRAVE	#1	14.1	18.62	6.44	2368.32	301.24	3286.62	110996	0.0296103	-0.273881	1.20198
YRE	4h	CSTRAVE	#1	5.28	6.13	2.27	816.479	94.1	568.93	46739	0.0121725	-1.91154	-0.908194
YRE	4h	CSTRAVE	#1	4.25	10.21	1.95	1274.99	152.57	1675.36	43868	0.0381909	0.531968	-1.00248
YRE	4h	CSTRAVE	#1	14.18	15.48	7.33	2984.03	383.4	3559.72	80398	0.0442762	1.10346	0.197154
YRE	4h	CSTRAVE	#1	13.11	13.41	5.97	2078.37	261.7	1962.08	107161	0.0183096	-1.33517	1.07604
YRE	4h	CSTRAVE	#1	12.43	17.09	3.75	2932.4	314.14	2242.86	99671	0.0225026	-0.941389	0.830072
YRE	4h	CSTRAVE	#1	8.98	20.88	3.51	3035.96	379.58	3231.32	100511	0.0321489	-0.0354641	0.857657
YRE	4h	CSTRAVE	#1	17.04	16.92	5.89	2247.45	283.72	2961.53	88163	0.0335915	0.100018	0.452153
YRE	4h	CSTRAVE	#1	9.17	14.3	6.13	1896.53	220.66	1583.85	65045	0.0243501	-0.767888	-0.307033
YRE	4h	CSTRAVE	#1	8.73	8.46	3.19	1157.53	145.9	1628.53	55275	0.0294623	-0.287774	-0.627876
YRE	4h	CSTRAVE	#1	21.52	24.38	9.65	3190.09	370.51	3232.26	112911	0.0286266	-0.366259	1.26487
YRE	4h	CSTRAVE	#1	19.07	25.67	8.09	4009.78	528.58	5187.35	136071	0.0381224	0.525529	2.02543
YRE	4h	CSTRAVE	#1	6.5	15.5	5.62	2135.53	267.88	2253.9	74572	0.0302245	-0.216196	0.00583037
YRE	4h	CSTRAVE	#1	4.01	13.65	4.32	1793.63	210.07	1887.17	57089	0.0330566	0.0497831	-0.568304
YRE	4h	CSTRAVE	#1	14.75	15.49	6.65	1976.92	287	3717.45	98839	0.0376112	0.477519	0.802749
YRE	4h	CSTRAVE	#1	2.37	12.57	3.18	2048.54	241.79	1769.17	58682	0.0301484	-0.223339	-0.515991
YRE	4h	CSTRAVE	#1	10.01	17.23	4.33	2436.3	302.22	2661.05	48486	0.0548829	2.09958	-0.850824
YRE	4h	CSTRAVE	#1	11.97	11.88	3.2	1582.2	182.1	1728.56	61221	0.0282348	-0.40306	-0.432611
YRE	4h	CSTRAVE	#1	14.65	28.16	8.79	4379.98	552.29	4415.99	85232	0.0518114	1.81113	0.355901
YRE	4h	CSTRAVE	#1	11.85	14.1	3.94	1968.97	291.7	3771.02	78584	0.0479871	1.45197	0.137583
YRE	4h	CSTRAVE	#1	6.86	17.95	4.53	2832.37	319.36	2203.63	84329	0.0261313	-0.600601	0.326246
YRE	4h	CSTRAVE	#1	12.57	27.74	6.99	3959.25	448.23	4386.74	127859	0.0343092	0.167417	1.75575
YRE	4h	CSTRAVE	#1	9.55	20.57	7.35	3712.42	467.81	4455.42	62428	0.0713689	3.64786	-0.392974
YRE	4h	CSTRAVE	#1	9.78	9.93	4.53	1187.39	172.87	1746.54	55712	0.0313494	-0.110547	-0.613525
YRE	4h	CSTRAVE	#1	6.95	11.56	2.51	1692.52	180.45	1363.65	63116	0.0216055	-1.02565	-0.37038
YRE	4h	CSTRAVE	#1	14.73	17.44	5.64	2575.05	313.02	2643.8	106106	0.0249166	-0.714683	1.04139
YRE	4h	CSTRAVE	#1	5.87	9.52	3.55	1549.56	183.35	1426.96	53425	0.0267096	-0.546295	-0.688629
YRE	4h	CSTRAVE	#1	10.47	24.26	8.92	3790.25	479.62	4239.18	123373	0.0343607	0.172252	1.60844
YRE	4h	CSTRAVE	#1	9.59	15.14	5.26	2420.48	311.63	3271.35	68821	0.0475342	1.40943	-0.18303
YRE	4h	CSTRAVE	#1	6.89	15.14	4.11	1727.22	219.44	1856.74	68079	0.0272733	-0.493353	-0.207397
YRE	4h	CSTRAVE	#1	8.71	8.09	2.3	1062.75	142.83	1452.09	47543	0.0305427	-0.186314	-0.881791
YRE	4h	CSTRAVE	#1	3.69	5.43	3	736.339	84.97	931.8	29224	0.0318848	-0.0602731	-1.48338
YRE	4h	CSTRAVE	#1	9.71	16.53	3.98	1899.61	241.77	2126.47	70016	0.0303712	-0.202417	-0.143787
YRE	4h	CSTRAVE	#1	18.94	11.11	4.03	1142.48	140.91	1777.43	68876	0.0258062	-0.631133	-0.181224
YRE	4h	CSTRAVE	#1	3.73	8.61	2.66	1424.91	165.92	1368.76	42452	0.0322425	-0.0266724	-1.04898
YRE	4h	CSTRAVE	#1	13.69	26.22	5.31	3829.66	451.31	3711.45	104747	0.0354325	0.272913	0.996766
YRE	4h	CSTRAVE	#1	7.33	8.83	2.54	946.896	115.62	929.62	33262	0.0279484	-0.429952	-1.35077
YRE	4h	CSTRAVE	#1	9.18	12.93	6.24	1706.07	205.53	1622.15	86941	0.0186581	-1.30245	0.412023
YRE	4h	CSTRAVE	#1	5.22	7.22	2.07	1080	158.18	1934.64	38483	0.0502726	1.66661	-1.17932
YRE	4h	CSTRAVE	#1	13.15	23.13	9.36	3278.84	434.92	4484.85	99256	0.0451847	1.18878	0.816443
YRE	4h	CSTRAVE	#1	12.17	15.61	6.65	2462.42	325.68	3597.94	81174	0.0443238	1.10793	0.222637
YRE	4h	CSTRAVE	#1	5.93	13.3	4.83	1741.01	220.01	2492.26	54982	0.0453287	1.2023	-0.637498
YRE	4h	CSTRAVE	#1	13.9	22.16	7.2	3052.13	362.58	3615.24	107380	0.0336677	0.107173	1.08323
YRE	4h	CSTRAVE	#1	4.45	10.2	4.21	1060.17	116.76	1171	47291	0.0247616	-0.729241	-0.890067
YRE	4h	CSTRAVE	#1	6.28	13.41	5.76	1836.59	226.49	2104.33	54822	0.0383848	0.550172	-0.642752
YRE	4h	CSTRAVE	#1	7.61	13.37	3.97	1809.72	221.83	1933.78	58984	0.0327848	0.0242564	-0.506073
YRE	4h	CSTRAVE	#1	8.1	18.82	4.26	2068.56	294.79	3801.62	86676	0.0438601	1.06439	0.403321
YRE	4h	CSTRAVE	#1	7.31	11.59	3.43	1594.94	199.08	1608.74	67370	0.0238792	-0.812112	-0.23068
YRE	4h	CSTRAVE	#1	3.61	9.5	3.17	1630.37	224.09	2382.27	63141	0.0377294	0.48862	-0.369559
YRE	4h	CSTRAVE	#1	8.67	12.94	5.83	1949.64	250.53	2848.57	93402	0.030498	-0.190513	0.6242
YRE	4h	CSTRAVE	#1	10.49	9.19	3.4	973.796	108.74	1330.81	68190	0.0195162	-1.22186	-0.203752
YRE	4h	CSTRAVE	#1	15.14	24.28	8.59	3842.38	495.88	4976.42	123236	0.0403812	0.737667	1.60394
YRE	4h	CSTRAVE	#1	12.46	17.45	9.4	2561.16	300.36	2243.63	105923	0.0211817	-1.06544	1.03538
YRE	4h	CSTRAVE	#1	11.58	17.4	4.54	2081.39	242.24	1998.25	89649	0.0222897	-0.961385	0.500953
YRE	4h	CSTRAVE	#1	4.63	8.22	2.08	1045.09	115.89	1109.28	37299	0.0297402	-0.261677	-1.2182
YRE	4h	CSTRAVE	#1	12.2	9.52	4.58	1185.61	153.79	1807.36	64014	0.0282338	-0.403148	-0.34089
YRE	4h	CSTRAVE	#1	9.5	9.12	3.32	1010.49	116.6	985.01	58843	0.0167396	-1.48262	-0.510704
YRE	4h	CSTRAVE	#1	11.73	10.45	5.28	1173.19	167.88	2092.52	77200	0.0271052	-0.509143	0.0921329
YRE	4h	CSTRAVE	#1	5.39	10.04	3.63	1696.73	178.45	1333.61	59982	0.0222335	-0.966664	-0.473299
YRE	4h	CSTRAVE	#1	5.75	7.65	3.91	1163.71	140.26	1349.02	45066	0.0299343	-0.243447	-0.963135
YRE	4h	CSTRAVE	#1	6.45	7.12	1.27	1308.55	153.65	1189.68	43191	0.0275446	-0.467873	-1.02471
YRE	4h	CSTRAVE	#1	11.97	17.56	5.45	2521.53	378.69	4429.51	92635	0.0478168	1.43598	0.599012
YRE	4h	CSTRAVE	#1	5.27	9.48	5.2	1544.31	192.71	2046.37	50595	0.0404461	0.743759	-0.781565
YRE	4h	CSTRAVE	#1	19.56	22.62	7.68	3127.31	439.4	4415.07	84770	0.0520829	1.83663	0.340729
YRE	4h	CSTRAVE	#1	6.85	23.11	9.43	3792.39	515.52	5435.17	113140	0.0480393	1.45687	1.27239
YRE	4h	CSTRAVE	#1	12.83	14.64	4.08	2019.11	234.18	1986.6	84468	0.023519	-0.84594	0.330811
YRE	4h	CSTRAVE	#1	5.92	9.75	3.79	1522.17	181.9	1810.39	56238	0.0321916	-0.0314577	-0.596251
YRE	4h	CSTRAVE	#1	9.68	9.43	2.63	1336.69	146.65	713.79	51243	0.0139295	-1.74653	-0.760285
YRE	4h	CSTRAVE	#1	8.01	7.72	3.38	1138.5	161.76	2160.4	38721	0.055794	2.18515	-1.1715
YRE	4h	CSTRAVE	#1	7.72	14.47	3.12	2241.24	292.32	3036.17	78033	0.0389088	0.599385	0.119488
YRE	4h	CSTRAVE	#1	12.98	16.29	5.09	2289.19	278.66	2619.11	57203	0.0457862	1.24528	-0.564561
YRE	4h	CSTRAVE	#1	16.02	21.51	8.37	2950.78	351.56	2910.59	137192	0.0212154	-1.06227	2.06225
YRE	4h	CSTRAVE	#1	10.4	22.12	7.72	3062.17	380.52	3673.57	114313	0.0321361	-0.0366713	1.31091
YRE	4h	CSTRAVE	#1	5.57	6.28	2.01	862.702	118.08	1386.6	32638	0.0424842	0.935169	-1.37127
YRE	4h	CSTRAVE	#1	9.03	16.15	6.99	2381.94	285.48	3225.04	66958	0.0481651	1.46869	-0.24421
YRE	4h	CSTRAVE	#1	5.57	11.35	3.01	1663.86	208.48	2336.76	64978	0.0359623	0.322669	-0.309233
YRE	4h	CSTRAVE	#1	16.92	17.94	5.44	2109.24	279.5	2703	98697	0.0273869	-0.482691	0.798086
YRE	4h	CSTRAVE	#1	8.74	18.18	7.56	2820.7	305.48	2174.49	91554	0.0237509	-0.824158	0.563513
YRE	4h	CSTRAVE	#1	4.4	7.84	2.45	1068	124.27	1049.6	37899	0.0276947	-0.453783	-1.1985
YRE	4h	CSTRAVE	#1	5.2	10.38	2.9	1850.5	221.28	2207.74	70430	0.0313466	-0.110815	-0.130191
YRE	4h	CSTRAVE	#1	7.42	7.28	2.57	1514.7	225.71	2921.14	62945	0.0464078	1.30365	-0.375996
YRE	4h	CSTRAVE	#1	10.5	15.31	7.33	2121.24	286.18	3386.71	73305	0.0462003	1.28416	-0.0357774
YRE	4h	CSTRAVE	#1	7.31	14.62	5.47	2004.36	257.42	2651.22	54029	0.0490703	1.5537	-0.668794
YRE	4h	CSTRAVE	#1	12.46	20.54	5.65	2721.04	398.49	5089.51	98516	0.0516618	1.79707	0.792142
YRE	4h	CSTRAVE	#1	17.36	27.42	9.42	3340.28	389.53	3390.41	141404	0.0239768	-0.802947	2.20057
YRE	4h	CSTRAVE	#1	10.27	18.01	5.22	2854.81	341.4	2939.43	112427	0.0261452	-0.599296	1.24897
YRE	4h	CSTRAVE	#1	14.13	18.72	5.52	2363.78	337.1	4363.75	108077	0.0403763	0.737205	1.10612
YRE	4h	CSTRAVE	#1	5.4	10.49	4.66	1579.21	188.38	1758.27	57824	0.0304073	-0.19903	-0.544167
YRE	4h	CSTRAVE	#1	7.86	14.36	4.73	2284.04	269.27	2045.81	72440	0.0282414	-0.402432	-0.0641837
YRE	4h	CSTRAVE	#1	16.46	12.8	8.06	1647.68	202.56	1846.37	117009	0.0157797	-1.57277	1.39944
YRE	4h	CSTRAVE	#1	5.26	10.3	2.42	1691.1	194.77	1419.64	50925	0.0278771	-0.436652	-0.770728
YRE	4h	CSTRAVE	#1	5.73	10.09	3.8	1313.09	161.76	1691.15	60003	0.0281844	-0.407787	-0.47261
YRE	4h	CSTRAVE	#1	8.84	15.6	6.75	2000.58	280.73	3915.74	84617	0.046276	1.29128	0.335704
YRE	4h	CSTRAVE	#1	10.19	10.73	4.81	1354	170.62	1481.5	63605	0.0232922	-0.867238	-0.354322
YRE	4h	CSTRAVE	#1	6.91	13.81	4.96	1953.25	233.56	1738.3	60949	0.0285206	-0.376218	-0.441544
YRE	4h	CSTRAVE	#1	9.74	16.24	6.5	2797.68	357.25	3674.79	97411	0.0377246	0.488171	0.755854
YRE	4h	CSTRAVE	#1	13.07	17.98	4.86	2317.63	250.38	2198.3	101615	0.0216336	-1.023	0.893912
YRE	4h	CSTRAVE	#1	12.85	30.91	10.87	4511.38	589.25	5803.17	146386	0.0396429	0.668331	2.36417
YRE	4h	CSTRAVE	#1	9.32	8.52	5.49	1408	150.65	783.59	53467	0.0146556	-1.67834	-0.68725
YRE	4h	CSTRAVE	#1	3.4	8.02	1.58	1244.14	144.04	1157.67	38701	0.0299132	-0.245432	-1.17216
YRE	4h	CSTRAVE	#1	5.98	8.82	3.9	1356.92	153.64	1079.16	48972	0.0220363	-0.985187	-0.834864
YRE	4h	CSTRAVE	#1	8.98	11.04	2.25	1611.86	185.95	1721.74	57029	0.0301906	-0.219378	-0.570275
YRE	4h	CSTRAVE	#1	7.52	14.74	5.02	1710.68	244.04	2837.6	77194	0.0367593	0.39752	0.0919358
YRE	4h	CSTRAVE	#1	4.76	12.59	3.98	1963.72	225.92	1492.23	74867	0.0199317	-1.18283	0.0155181
YRE	4h	CSTRAVE	#1	4.11	8.93	4.12	1160.56	147.25	1445.83	56562	0.0255619	-0.654083	-0.585611
YRE	4h	CSTRAVE	#1	8.55	15.83	5.77	2411.67	307.84	3639.55	92440	0.039372	0.642889	0.592608
YRE	4h	CSTRAVE	#1	4.58	7.84	1.53	969.697	111.5	866.42	33081	0.0261909	-0.595011	-1.35672
YRE	4h	CSTRAVE	#1	10	14.88	3.03	1868.32	234.46	2184.16	72897	0.0299623	-0.240821	-0.049176
YRE	4h	CSTRAVE	#1	24.52	43.88	15.51	6507.09	843.46	7942.22	140809	0.0564042	2.24246	2.18103
YRE	4h	CSTRAVE	#1	4.31	5.88	0.74	933.013	108.59	583.39	32829	0.0177706	-1.3858	-1.36499
YRE	4h	CSTRAVE	#1	12.3	21.13	4.94	2822.6	319.9	2408.95	72620	0.033172	0.0606171	-0.0582725
YRE	4h	CSTRAVE	#1	9.37	15.11	5.79	2584.99	312	2475.69	96020	0.0257831	-0.633309	0.710174
YRE	4h	CSTRAVE	#1	27.36	24.55	11	2727.75	357.97	4112.14	155564	0.0264338	-0.5722	2.66558
YRE	4h	CSTRAVE	#1	3.99	10.73	2.75	1502.9	193.15	2067.31	60857	0.03397	0.135558	-0.444565
YRE	4h	CSTRAVE	#1	4.44	5.36	2.93	1076.09	133.99	1373.26	40318	0.0340607	0.144081	-1.11906
YRE	4h	CSTRAVE	#1	7	11.57	4.19	1744.6	212.3	1909.1	49329	0.0387014	0.579905	-0.82314
YRE	4h	CSTRAVE	#1	3.78	9.82	2.34	1401.97	173.63	1530.04	47689	0.0320837	-0.0415882	-0.876997
YRE	4h	CSTRAVE	#1	23.97	37.43	10.71	5179.02	690.04	6927.17	153224	0.0452094	1.19111	2.58873
YRE	4h	CSTRAVE	#1	6.74	12.17	3.5	1852	224.06	2720.71	81534	0.033369	0.0791213	0.23446
YRE	4h	CSTRAVE	#1	9.85	18.7	5.13	3030.04	389.52	3338.56	77259	0.0432126	1.00357	0.0940704
YRE	4h	CSTRAVE	#1	10.21	18.88	4.15	2774.83	347.87	3756.11	85589	0.0438854	1.06676	0.367624
YRE	4h	CSTRAVE	#1	8.4	18.2	3.69	2418.29	267.07	1749.26	92279	0.0189562	-1.27445	0.587321
YRE	4h	CSTRAVE	#1	6.38	9.59	1.91	1343.92	165.75	1460.74	44152	0.0330843	0.0523858	-0.99315
YRE	4h	CSTRAVE	#1	4.68	15.67	3.95	2497.42	327.31	3581.32	97742	0.0366405	0.386364	0.766724
YRE	4h	CSTRAVE	#1	3.59	8.51	3.87	1122.25	126.12	1046.46	38233	0.0273706	-0.484217	-1.18753
YRE	4h	CSTRAVE	#1	6.06	14.03	3.37	1675.4	193.27	1493.44	61664	0.024219	-0.780198	-0.418063
YRE	4h	CSTRAVE	#1	12.07	23.67	8.2	2985.62	385.1	3914.34	123202	0.0317717	-0.0708881	1.60282
YRE	4h	CSTRAVE	#1	32.28	39.31	16.87	5380.28	624.54	5148.78	149052	0.0345435	0.189423	2.45172
YRE	4h	CSTRAVE	#1	7.02	9.39	2.21	1568.11	189.56	1881.16	59632	0.0315461	-0.0920728	-0.484793
YRE	4h	CSTRAVE	#1	5.32	9.91	1.11	955.738	108.12	696.13	34312	0.0202882	-1.14935	-1.31629
YRE	4h	CSTRAVE	#1	4.41	6.61	2.27	1056.87	114.14	779.32	32613	0.023896	-0.810532	-1.37209
YRE	4h	CSTRAVE	#1	5.63	10.79	3.65	1883.54	226.54	1320.34	59340	0.0222504	-0.965075	-0.494383
YRE	4h	CSTRAVE	#1	4.97	7.94	2.5	929.9	129.71	1438.03	31526	0.0456141	1.22911	-1.40778
YRE	4h	CSTRAVE	#1	10.16	14.83	5.19	2012.08	245	2449.25	67714	0.0361705	0.342221	-0.219384
YRE	4h	CSTRAVE	#1	8.05	12.06	5.53	2206.96	255.63	2211.99	87335	0.0253276	-0.676079	0.424962
YRE	4h	CSTRAVE	#1	3.52	9.16	1.72	1370.12	157.18	1254.09	47590	0.026352	-0.579881	-0.880248
YRE	4h	CSTRAVE	#1	6.62	11.51	3.99	1456	175.04	1457.59	45142	0.032289	-0.0223086	-0.960639
YRE	4h	CSTRAVE	#1	17.06	24.02	5.26	3231.57	430.16	4103.49	71453	0.0574292	2.33872	-0.0965964
YRE	4h	CSTRAVE	#1	5.15	16.74	6.87	2520.06	295.48	2403.16	81624	0.0294418	-0.289698	0.237415
YRE	4h	CSTRAVE	#1	12.34	21.77	6.69	2911.7	368	3466.54	61624	0.0562531	2.22826	-0.419377
YRE	4h	CSTRAVE	#1	51.18	79.76	27.73	10156.6	1350.84	10397.3	222268	0.0467782	1.33844	4.85611
YRE	4h	CSTRAVE	#1	5.34	12.71	5.56	2088.98	264	2369.28	71964	0.0329231	0.0372453	-0.0798153
YRE	4h	CSTRAVE	#1	7.32	10.92	2.47	1615.99	187.69	1476.97	45194	0.0326807	0.0144745	-0.958932
YRE	4h	CSTRAVE	#1	14.9	16.23	5.81	2263.4	296.74	2922.57	74021	0.039483	0.65331	-0.0122643
YRE	4h	CSTRAVE	#1	8.79	9.96	3.31	1527.45	207.18	2261.62	48600	0.0465354	1.31563	-0.84708
YRE	4h	CSTRAVE	#1	10.44	4.96	3.96	1042.32	132.37	1265.17	45561	0.0277687	-0.446829	-0.946879
YRE	4h	CSTRAVE	#1	6.03	7.57	2.71	1353.83	179.17	1802.63	44807	0.040231	0.723558	-0.971641
YRE	4h	CSTRAVE	#1	5.59	8.77	2.71	1553.6	186.06	1755.59	46723	0.0375744	0.474069	-0.90872
YRE	4h	CSTRAVE	#1	10.19	11.5	3.15	1367.7	163.6	1618.41	71761	0.0225528	-0.936679	-0.0864818
YRE	4h	CSTRAVE	#1	4.68	4.46	3.26	920.79	111.96	987.98	35204	0.0280644	-0.419057	-1.287
YRE	4h	CSTRAVE	#1	11.74	10.73	5.1	1662.97	250.81	3677.38	70514	0.0521511	1.84302	-0.127433
YRE	4h	CSTRAVE	#1	11.62	19.87	7.94	2920.64	363.36	3532.71	81791	0.0431919	1.00163	0.242899
YRE	4h	CSTRAVE	#1	2.93	5.27	5	951.972	106.18	742.96	47761	0.0155558	-1.5938	-0.874632
YRE	4h	CSTRAVE	#1	9.84	7.43	2.56	1135.4	124.84	843.83	38612	0.0218541	-1.0023	-1.17508
YRE	4h	CSTRAVE	#1	6.49	16.16	5.37	2414.17	293.64	3039.27	87809	0.0346123	0.195881	0.440528
YRE	4h	CSTRAVE	#1	13.53	22.08	7.38	3874.56	461.5	3942.42	116339	0.0338873	0.127799	1.37744
YRE	4h	CSTRAVE	#1	8.8	16.9	4.59	2140.34	237.08	2008.48	43140	0.0465573	1.31769	-1.02638
YRE	4h	CSTRAVE	#1	7.42	6.13	3.4	525.713	58.39	777	31785	0.0244455	-0.758926	-1.39928
YRE	4h	CSTRAVE	#1	14.5	22.22	6.22	3269.25	416.45	3649.69	96616	0.0377752	0.492926	0.729747
YRE	4h	CSTRAVE	#1	5.68	9.84	3.5	1778.05	188.02	1142.62	52696	0.0216832	-1.01834	-0.712569
YRE	4h	CSTRAVE	#1	11.09	15.46	3.42	1569.33	179.98	1636.11	88867	0.0184108	-1.32567	0.475273
YRE	4h	CSTRAVE	#1	9.84	11	4.2	1579.32	192.91	1419.39	55221	0.0257038	-0.640752	-0.629649
YRE	4h	CSTRAVE	#1	11.61	8.34	3.29	636.326	90.54	1594.93	67411	0.0236598	-0.832715	-0.229334
YRE	4h	CSTRAVE	#1	11.09	16.79	5.1	2858.98	359.88	3106.86	106148	0.0292691	-0.305917	1.04277
YRE	4h	CSTRAVE	#1	13.87	17.92	6.49	2781.35	343.11	3411.46	119930	0.0284454	-0.383275	1.49537
YRE	4h	CSTRAVE	#1	7.25	6.51	2.35	995.278	127.24	1413.72	31246	0.0452448	1.19443	-1.41698
YRE	4h	CSTRAVE	#1	8.25	6.93	3.42	743.257	94.37	951.67	58343	0.0163116	-1.52281	-0.527124
YRE	4h	CSTRAVE	#1	10.26	12.94	6.38	1637.31	223.44	2707.37	66768	0.0405489	0.753416	-0.25045
YRE	4h	CSTRAVE	#1	5.46	10.62	2.3	1906.43	238.89	2083.9	60358	0.0345257	0.187746	-0.460952
YRE	4h	CSTRAVE	#1	8.78	11.27	3.38	2100.3	268.86	2788.36	73373	0.0380025	0.514274	-0.0335443
YRE	4h	CSTRAVE	#1	13.25	14.33	4.51	2439.24	304.5	2579.41	78640	0.0328002	0.0257032	0.139422
YRE	4h	CSTRAVE	#1	3.84	8.42	4.15	1315.53	176.61	2283.59	45124	0.050607	1.69801	-0.96123
YRE	4h	CSTRAVE	#1	9.46	12.31	3.94	1531.25	185.01	1254.72	60885	0.020608	-1.11932	-0.443645
YRE	4h	CSTRAVE	#1	8.46	14.76	4.23	2508.32	257.45	1858.71	79711	0.0233181	-0.864804	0.174593
YRE	4h	CSTRAVE	#1	6.42	15.42	3.03	1925.16	244.79	2310.49	61919	0.0373147	0.449678	-0.409689
YRE	4h	CSTRAVE	#1	8.29	11.41	3.76	1598.15	226.79	2889.93	57345	0.0503955	1.67815	-0.559898
YRE	4h	CSTRAVE	#1	7	8.76	2.39	1038.75	122.49	1189.56	34545	0.0344351	0.17924	-1.30864
YRE	4h	CSTRAVE	#1	5.19	6.46	2.98	921.206	105.39	1169.91	28528	0.0410092	0.796642	-1.50624
YRE	4h	CSTRAVE	#1	6.57	14.05	3.49	2056.66	297.34	3285.82	63472	0.051768	1.80705	-0.358689
YRE	4h	CSTRAVE	#1	8.23	15.47	4.54	2159.36	244.57	1595.62	77599	0.0205624	-1.12361	0.105236
YRE	4h	CSTRAVE	#1	13.32	16.79	6.68	2910.33	362.21	3408.01	103634	0.0328851	0.0336698	0.960215
YRE	4h	CSTRAVE	#1	7.59	11.42	5.39	1912.92	230.55	1488.39	64578	0.0230479	-0.890176	-0.322369
YRE	4h	CSTRAVE	#1	11.29	14.41	4.37	1905.62	212.7	1594.43	72837	0.0218904	-0.998887	-0.0511463
YRE	4h	CSTRAVE	#1	2.84	5.19	3.18	1093.5	119.76	858.23	31140	0.0275604	-0.466394	-1.42046
YRE	4h	CSTRAVE	#1	13.54	13.27	7.51	1663.93	197.73	1906.01	83713	0.0227684	-0.916431	0.306017
YRE	4h	CSTRAVE	#1	4.98	5.66	2.88	986.863	120.39	1244.33	35637	0.0349168	0.22448	-1.27278
YRE	4h	CSTRAVE	#1	27.25	32.6	9.02	4703.53	621.38	7616.03	146202	0.0520925	1.83753	2.35813
YRE	4h	CSTRAVE	#1	10.54	17.04	2.94	2332.74	272.59	2333.47	77331	0.0301751	-0.220835	0.0964348
YRE	4h	CSTRAVE	#1	4.48	7.14	2.7	1125.64	136.71	1243.28	38294	0.0324667	-0.00561943	-1.18552
YRE	4h	CSTRAVE	#1	3.92	8.79	2.74	1422.61	150.65	698.86	46052	0.0151755	-1.62952	-0.930755
YRE	4h	CSTRAVE	#1	10.37	8	4.34	1209.33	134.51	948.45	46970	0.0201927	-1.15833	-0.900608
YRE	4h	CSTRAVE	#1	11.87	16.22	6.1	2874.75	323.65	2273.06	94102	0.0241553	-0.786182	0.647188
YRE	4h	CSTRAVE	#1	23.59	28.11	8.84	4538.08	605.07	5760.26	142539	0.0404118	0.740541	2.23784
YRE	4h	CSTRAVE	#1	11.6	14.9	6.2	2749.56	325.21	2435.95	58960	0.0413153	0.82539	-0.506862
YRE	4h	CSTRAVE	#1	14.55	26.9	7.01	3623.69	476.34	5481.29	83908	0.065325	3.08025	0.312421
YRE	4h	CSTRAVE	#1	15.34	28.92	8.9	5046.9	612.78	4790.74	143504	0.033384	0.0805293	2.26953
YRE	4h	CSTRAVE	#1	6.9	12	4.27	1474.46	160.98	1170.28	56631	0.020665	-1.11397	-0.583345
YRE	4h	CSTRAVE	#1	12.28	17.85	5.3	2558.45	336.14	3473.31	86679	0.040071	0.708528	0.403419
YRE	4h	CSTRAVE	#1	10.06	10.11	2.53	1697.14	194.88	1907.42	53160	0.0358807	0.315007	-0.697331
YRE	4h	CSTRAVE	#1	3.59	12.31	4.23	1432	163.18	849.2	52501	0.0161749	-1.53565	-0.718973
YRE	4h	CSTRAVE	#1	11.1	21.78	3.5	2992.54	338.62	2180.28	94969	0.0229578	-0.898641	0.67566
YRE	4h	CSTRAVE	#1	11.12	17.69	4.8	2627.21	319.47	2538.99	94639	0.0268282	-0.53516	0.664823
YRE	4h	CSTRAVE	#1	14.11	21.6	6.61	3179.84	407.87	4166.52	72194	0.0577128	2.36535	-0.0722622
YRE	4h	CSTRAVE	#1	5.79	8.95	2.76	1498.77	173.4	1667.3	50783	0.0328319	0.0286732	-0.775391
YRE	4h	CSTRAVE	#1	12.88	23.27	6.05	3250.52	400.65	3961.01	143189	0.0276628	-0.456774	2.25919
YRE	4h	CSTRAVE	#1	17.13	16.48	7.84	2045.49	248.98	2325.88	102951	0.0225921	-0.932986	0.937786
YRE	4h	CSTRAVE	#1	13.42	14.21	6.83	2116.64	248.05	2036.26	67002	0.030391	-0.200555	-0.242765
YRE	4h	CSTRAVE	#1	12.46	19.45	6.49	2491.11	339.66	4008.74	113504	0.0353181	0.262163	1.28434
YRE	4h	CSTRAVE	#1	8.08	8.47	3.93	1595.81	184.81	1289.96	49437	0.026093	-0.604201	-0.819593
YRE	4h	CSTRAVE	#1	14.84	17.72	7.67	2000.89	298.66	3796.48	107894	0.0351871	0.249867	1.10011
YRE	4h	CSTRAVE	#1	17.29	23.86	7.35	3505.61	473.46	5514.8	87750	0.0628467	2.8475	0.438591
YRE	4h	CSTRAVE	#1	19.32	28.76	11.95	4296.63	587.5	6572.08	142834	0.046012	1.26648	2.24753
YRE	4h	CSTRAVE	#1	6.16	7.49	2.45	951.704	126.27	1696.89	32887	0.0515976	1.79105	-1.36309
YRE	4h	CSTRAVE	#1	11.84	19.82	8.35	2608.46	369.7	3738.76	85579	0.0436878	1.0482	0.367296
YRE	4h	CSTRAVE	#1	4.46	9.61	5	1336.07	172.3	1874.81	45982	0.0407727	0.774432	-0.933054
YRE	4h	CSTRAVE	#1	8.77	17.12	5.65	2387.13	305.95	3047.5	105303	0.0289403	-0.3368	1.01502
YRE	4h	CSTRAVE	#1	2.84	10.06	3.38	1533.65	182.08	1145.81	56147	0.0204073	-1.13817	-0.599239
YRE	4h	CSTRAVE	#1	5.23	9.11	2.59	1007.14	113.02	955.33	52753	0.0181095	-1.35397	-0.710697
YRE	4h	CSTRAVE	#1	5.6	10.9	4.5	2089.83	284.91	3464.39	61205	0.0566031	2.26113	-0.433137
YRE	4h	CSTRAVE	#1	14.2	30.13	11.39	3931.2	502.2	4981.88	146130	0.0340921	0.147029	2.35577
YRE	4h	CSTRAVE	#1	6.02	14.6	5.45	2331.42	279.65	2823.32	89958	0.0313849	-0.107219	0.511101
YRE	4h	CSTRAVE	#1	9.77	9.56	4.57	1535.45	185.86	1434.95	64304	0.0223151	-0.959001	-0.331367
YRE	4h	CSTRAVE	#1	7.63	9.2	3.95	1305.86	176.41	1916.39	45078	0.0425128	0.937849	-0.962741
YRE	4h	CSTRAVE	#1	5.68	13.56	2.99	1700.61	205.28	1597.41	54604	0.0292545	-0.307296	-0.649911
YRE	4h	CSTRAVE	#1	19.02	22.88	10.53	3340.31	427.36	4484.54	136080	0.0329552	0.0402548	2.02573
YRE	4h	CSTRAVE	#1	5.04	11.07	3.57	1432.59	187.67	2377.82	60522	0.0392885	0.635047	-0.455566
YRE	4h	CSTRAVE	#1	13.08	18.9	5.47	2538.21	317.37	2844.02	92200	0.0308462	-0.157808	0.584727
YRE	4h	CSTRAVE	#1	5.58	7.54	3.07	1182.56	133.65	1191.82	46365	0.0257052	-0.640625	-0.920476
YRE	4h	CSTRAVE	#1	6.25	10.14	3.09	1364.87	165.16	1492.1	53372	0.0279566	-0.429182	-0.690369
YRE	4h	CSTRAVE	#1	4.56	12.22	5.1	1505.6	172.55	1165.43	61566	0.0189298	-1.27693	-0.421282
YRE	4h	CSTRAVE	#1	7.26	4.65	2.49	953.441	118.39	950.71	33773	0.02815	-0.41102	-1.33399
YRE	4h	CSTRAVE	#1	2.74	13.2	3.01	2275.29	276.29	1619.57	49647	0.0326217	0.0089377	-0.812697
YRE	4h	CSTRAVE	#1	17.6	17.25	4.68	2448.5	283.14	1717.43	82995	0.0206932	-1.11132	0.282438
YRE	4h	CSTRAVE	#1	8.69	14.14	3.1	2114.35	229.6	1719.49	66541	0.0258411	-0.627862	-0.257905
YRE	4h	CSTRAVE	#1	7.08	11.4	5.63	1755.9	217.03	2153.14	54751	0.039326	0.63857	-0.645083
YRE	4h	CSTRAVE	#1	17.14	23.99	11.22	3425.07	406.13	3040.98	131361	0.0231498	-0.880611	1.87076
YRE	4h	CSTRAVE	#1	13.6	13.29	4.96	2087.52	248.92	2623.2	92199	0.0284515	-0.382705	0.584694
YRE	4h	CSTRAVE	#1	8.01	12.06	5.26	2343.25	281.92	2344.73	69190	0.0338883	0.127887	-0.170912
YRE	4h	CSTRAVE	#1	6.24	9.2	2.9	1251.39	145.59	1087.03	49404	0.0220029	-0.988323	-0.820677
YRE	4h	CSTRAVE	#1	6.82	10.83	3.8	1704.35	218.87	2479.18	49328	0.0502591	1.66534	-0.823173
YRE	4h	CSTRAVE	#1	12.67	17.8	4.97	2279.37	266	2169.37	55978	0.038754	0.584845	-0.604789
YRE	4h	CSTRAVE	#1	14.96	7.99	5.2	1005.45	120.57	1285.64	63557	0.0202281	-1.155	-0.355898
YRE	4h	CSTRAVE	#1	4.39	11.72	4.49	1801.64	236.89	2683.29	43116	0.0622342	2.78998	-1.02717
YRE	4h	CSTRAVE	#1	8.26	12.14	2.7	1544.73	190.94	1858.95	50005	0.0371753	0.436584	-0.80094
YRE	4h	CSTRAVE	#1	4.94	6.88	2.39	849.996	109.99	1258.86	31109	0.0404661	0.745639	-1.42148
YRE	4h	CSTRAVE	#1	10.61	13.21	5.51	1596.69	191.44	1796.79	82857	0.0216854	-1.01814	0.277907
YRE	4h	CSTRAVE	#1	11.11	15.28	4.98	2272.65	304.41	3320.26	94394	0.0351745	0.24868	0.656777
YRE	4h	CSTRAVE	#1	5.75	11.36	5.18	1591.77	220.5	2965.83	54065	0.0548567	2.09713	-0.667611
YRE	4h	CSTRAVE	#1	13.29	16.99	8.19	2456.87	347.03	4357.03	105369	0.0413502	0.828669	1.01719
YRE	4h	CSTRAVE	#1	22.91	34.51	8.95	4127.86	527.65	5552.27	106784	0.0519953	1.8284	1.06366
YRE	4h	CSTRAVE	#1	3.91	8.5	2.35	1034.64	127.33	1031.23	51967	0.0198439	-1.19108	-0.736509
YRE	4h	CSTRAVE	#1	8.46	14.21	5.68	2188.6	255.89	1987.07	87756	0.0226431	-0.928195	0.438788
YRE	4h	CSTRAVE	#1	15.19	26.83	8.12	3912.02	472.58	4370.26	108061	0.0404425	0.743425	1.1056
YRE	4h	CSTRAVE	#1	19.72	15.32	6.74	2107.55	283.87	3145.21	82993	0.0378973	0.504391	0.282373
YRE	4h	CSTRAVE	#1	13.51	22.65	8.16	4172.13	507.35	4339.73	115170	0.0376811	0.484085	1.33905
YRE	4h	CSTRAVE	#1	12.77	22.07	5.85	3394.36	409.71	3283.3	87570	0.0374934	0.466462	0.43268
YRE	4h	CSTRAVE	#1	9.49	12.39	3.89	1923.56	208.22	1669.99	59452	0.0280897	-0.416681	-0.490704
YRE	4h	CSTRAVE	#1	6.61	8.88	3.02	1281.26	139.78	1129.7	50767	0.0222526	-0.964866	-0.775916
YRE	4h	CSTRAVE	#1	11.55	18.42	11.33	1859.11	330.16	5764.23	104429	0.0551976	2.12914	0.986323
YRE	4h	CSTRAVE	#1	7.58	18.44	6.4	2522.44	339.14	3575.76	89862	0.0397917	0.682301	0.507948
YRE	4h	CSTRAVE	#1	3.73	7.65	1.61	973.455	118.02	1002.32	27302	0.0367123	0.393106	-1.5465
YRE	4h	CSTRAVE	#1	3.12	6.86	3.86	1167.28	149.67	1518.36	42797	0.0354782	0.277202	-1.03765
YRE	4h	CSTRAVE	#1	7.27	11.08	4.11	1746.77	197.08	1177.75	55655	0.0211616	-1.06733	-0.615396
YRE	4h	CSTRAVE	#1	14.27	22.78	7.11	2990.13	339.36	3173.84	107887	0.0294182	-0.291919	1.09988
YRE	4h	CSTRAVE	#1	4.83	7.1	1.82	1132.6	151.16	1714.62	42585	0.0402635	0.726609	-1.04461
YRE	4h	CSTRAVE	#1	6.15	10.48	3.29	1343.48	175.61	1724.45	47348	0.0364208	0.365723	-0.888195
YRE	4h	CSTRAVE	#1	7.21	11.38	4.88	1263.26	153.65	1224.07	81881	0.0149494	-1.65075	0.245855
YRE	4h	CSTRAVE	#1	7.93	11.33	3.28	1455.03	187.28	2015.11	42220	0.0477288	1.42771	-1.0566
YRE	4h	CSTRAVE	#1	4.66	9.59	3.19	1254.79	163.89	1540.75	38948	0.0395592	0.660463	-1.16405
YRE	4h	CSTRAVE	#1	8.54	7.97	3.41	803.742	113.52	1703.15	52298	0.0325663	0.00372974	-0.725639
YRE	4h	CSTRAVE	#1	9.56	12.96	5.18	1582.89	206.61	2005.65	73802	0.0271761	-0.502484	-0.0194561
YRE	4h	CSTRAVE	#1	5.44	7.98	2.86	1412.18	156.16	1145.82	56724	0.0201999	-1.15765	-0.580291
YRE	4h	CSTRAVE	#1	9.9	11.51	5.68	1628.85	238.58	3159.8	76574	0.0412647	0.820635	0.0715753
YRE	4h	CSTRAVE	#1	9.1	13.62	5.36	2199.84	320.62	4196.16	77973	0.0538156	1.99934	0.117518
YRE	4h	CSTRAVE	#1	14.06	11.49	5.49	612.145	85.17	1224.13	67120	0.0182379	-1.34191	-0.23889
YRE	4h	CSTRAVE	#1	3.03	8.76	3.22	1314.78	158.91	1598.46	43377	0.0368504	0.406073	-1.0186
YRE	4h	CSTRAVE	#1	7.15	14.3	4.56	2181.66	282.98	3704.81	81716	0.0453376	1.20315	0.240437
YRE	4h	CSTRAVE	#1	22.38	37.32	11.31	5564.53	648.9	5373.72	138837	0.0387052	0.580269	2.11627
YRE	4h	CSTRAVE	#1	6.23	5.84	1.64	724.333	78.24	493.34	31030	0.0158988	-1.56158	-1.42407
YRE	4h	CSTRAVE	#1	4.05	7.35	4.28	944.866	128.28	1844.24	66142	0.027883	-0.436091	-0.271008
YRE	4h	CSTRAVE	#1	6.7	5.72	2.08	1160.78	138.55	1154.78	35789	0.0322663	-0.0244367	-1.26779
YRE	4h	CSTRAVE	#1	10.54	13.93	4.53	2117.23	293.6	3168.13	70979	0.0446348	1.13713	-0.112162
YRE	4h	CSTRAVE	#1	7.3	12.62	2.87	1895.45	233.81	2223.28	63784	0.0348564	0.218806	-0.348443
YRE	4h	CSTRAVE	#1	6.19	10.92	4.47	1443.12	187.61	2243.01	51722	0.0433667	1.01804	-0.744555
YRE	4h	CSTRAVE	#1	15.13	14.57	5.07	1580.8	182.34	1690.01	78663	0.0214842	-1.03704	0.140177
YRE	4h	CSTRAVE	#1	6.76	5.67	2.59	895.235	90.66	438.4	28137	0.0155809	-1.59144	-1.51908
YRE	4h	CSTRAVE	#1	7.48	8.47	2.83	1139.38	131.95	1227.17	49345	0.0248692	-0.719135	-0.822614
YRE	4h	CSTRAVE	#1	4.64	7.63	1.75	885.452	108.75	1187.42	28194	0.0421161	0.900593	-1.5172
YRE	4h	CSTRAVE	#1	3.2	10.67	3.98	1670.04	205.08	1813.58	55624	0.0326043	0.00730004	-0.616415
YRE	4h	CSTRAVE	#1	13.24	19.21	6.17	2709.23	324.81	2797.89	74216	0.0376993	0.485795	-0.00586053
YRE	4h	CSTRAVE	#1	5.44	11.18	5.15	1722.93	194.3	1451.97	49705	0.0292117	-0.311306	-0.810792
YRE	4h	CSTRAVE	#1	8.41	16.21	5.14	2243.05	287.68	2779.32	80391	0.0345725	0.192147	0.196924
YRE	4h	CSTRAVE	#1	6.4	11.44	4.01	1735.92	201.53	1582.15	69725	0.0226913	-0.923671	-0.153343
YRE	4h	CSTRAVE	#1	11.52	10.44	2.49	1149.02	145.36	1322.58	48725	0.0271438	-0.50552	-0.842975
YRE	4h	CSTRAVE	#1	3.92	11.56	4.34	1432.21	162.73	1294.99	46000	0.028152	-0.410836	-0.932463
YRE	4h	CSTRAVE	#1	10.8	21.75	8.8	3051.51	390	4317.24	94162	0.0458491	1.25118	0.649158
YRE	4h	CSTRAVE	#1	5.3	9.82	2.17	1250.86	138.29	881.03	40710	0.0216416	-1.02225	-1.10618
YRE	4h	CSTRAVE	#1	12.3	12.38	4	1677.55	200.53	1735.7	82526	0.0210322	-1.07949	0.267037
YRE	4h	CSTRAVE	#1	3.74	10.54	1.66	1670.58	184.57	1048.25	54796	0.01913	-1.25812	-0.643606
YRE	4h	CSTRAVE	#1	9.19	20.01	6.01	2996.16	363.81	2639.6	52375	0.0503981	1.67839	-0.72311
YRE	4h	CSTRAVE	#1	4.97	8.11	2.73	1131.49	129.03	1135.53	40108	0.0283118	-0.395824	-1.12595
YRE	4h	CSTRAVE	#1	4.89	12.05	4.49	2082.88	242.16	1853.46	66667	0.0278018	-0.443725	-0.253767
YRE	4h	CSTRAVE	#1	9.75	13.03	5.73	1926.7	220.04	1469.29	70145	0.0209465	-1.08753	-0.139551
YRE	4h	CSTRAVE	#1	25.95	10.18	4.67	20.2709	29.91	130.53	29674	0.0043988	-2.6416	-1.4686
YRE	4h	CSTRAVE	#1	13.45	21.76	6.74	2378.8	341.7	4223.61	112730	0.0374666	0.463943	1.25892
YRE	4h	CSTRAVE	#1	14.1	21.43	7.03	3244.06	383.72	3056	128447	0.0237919	-0.820307	1.77506
YRE	4h	CSTRAVE	#1	12.74	19.55	7.58	3172.51	457.31	5429.59	107086	0.0507031	1.70704	1.07358
YRE	4h	CSTRAVE	#1	7.34	11.04	3.88	1357.97	200.86	2499.63	55344	0.0451653	1.18696	-0.62561
YRE	4h	CSTRAVE	#1	20.03	35.42	12.11	4534.09	513.98	4052.72	144171	0.0281105	-0.414729	2.29143
YRE	4h	CSTRAVE	#1	8.24	15.21	5.79	2252.43	264.14	1583.8	72364	0.0218866	-0.999245	-0.0666795
YRE	4h	CSTRAVE	#1	14.51	24.74	7.6	3362.59	483.31	5698.67	105609	0.0539601	2.01292	1.02507
YRE	4h	CSTRAVE	#1	13.9	8.34	3.28	1110.98	127.16	1034.54	84525	0.0122395	-1.90525	0.332683
YRE	4h	CSTRAVE	#1	5.26	8.23	3.06	1288.79	145.67	805.48	71363	0.0112871	-1.99469	-0.0995519
YRE	4h	CSTRAVE	#1	3.63	8.76	3.89	1316.49	164.2	1643.71	44199	0.0371889	0.437858	-0.991607
YRE	4h	CSTRAVE	#1	9.18	20.61	5.34	2502.31	291.91	2458.7	56249	0.043711	1.05038	-0.59589
YRE	4h	CSTRAVE	#1	5.73	15.66	3.38	2116	243.79	1737.79	79437	0.0218763	-1.00021	0.165595
YRE	4h	CSTRAVE	#1	4.47	5.22	2.07	839.491	109.57	1095.79	32935	0.0332713	0.0699428	-1.36151
YRE	4h	CSTRAVE	#1	13.34	19.56	4.86	2808.87	340	2483.93	93467	0.0265755	-0.55889	0.626335
YRE	4h	CSTRAVE	#1	9.06	9.14	4	1143.95	139.83	1456.2	56302	0.0258641	-0.6257	-0.594149
YRE	4h	CSTRAVE	#1	10.61	13.69	4.69	1804.23	221.21	2357.69	72675	0.0324416	-0.00798138	-0.0564664
YRE	4h	CSTRAVE	#1	9.45	13.95	4.86	2220.69	281.79	3142.15	81556	0.0385275	0.563578	0.235182
YRE	4h	CSTRAVE	#1	6.76	11.33	4.3	1275.11	157.43	1838.84	70327	0.026147	-0.59913	-0.133574
YRE	4h	CSTRAVE	#1	12.16	11.26	5.35	1629.5	202.58	1605.44	65651	0.0244542	-0.758112	-0.287132
YRE	4h	CSTRAVE	#1	6.23	8.73	3.4	1856.66	191.65	1175.42	53159	0.0221114	-0.978131	-0.697364
YRE	4h	CSTRAVE	#1	12.75	15.87	5.59	2372.81	296.21	2881.4	85902	0.0335429	0.0954483	0.377903
YRE	4h	CSTRAVE	#1	7.56	11.61	3.95	1574.05	205.52	2323.6	62547	0.0371497	0.434178	-0.389066
YRE	4h	CSTRAVE	#1	13.67	22.26	8.6	3796.92	509.6	5495.8	112528	0.0488394	1.53201	1.25229
YRE	4h	CSTRAVE	#1	12.29	15.83	3.99	1964.72	231.54	1764.45	72905	0.024202	-0.78179	-0.0489133
YRE	4h	CSTRAVE	#1	7.62	14.32	4.39	1985.22	257.05	2863.95	70564	0.0405866	0.756951	-0.125791
YRE	4h	CSTRAVE	#1	16.69	13.18	7.48	1329.46	187.05	2419.16	85638	0.0282487	-0.401753	0.369233
YRE	4h	CSTRAVE	#1	8.44	8.83	3.47	1476.5	181.77	2008.22	65535	0.0306435	-0.176847	-0.290941
YRE	4h	CSTRAVE	#1	6.15	9.56	5.01	1484.07	196.46	2191.37	60928	0.0359666	0.323066	-0.442233
YRE	4h	CSTRAVE	#1	7.19	16.29	5.3	2273.12	261.2	2341.14	68000	0.0344285	0.178624	-0.209992
YRE	4h	CSTRAVE	#1	3.12	5.98	3.09	959.054	120.81	1403.51	33744	0.0415929	0.851459	-1.33495
YRE	4h	CSTRAVE	#1	12.82	7.78	3.73	892.427	125.51	1416.59	72375	0.0195729	-1.21653	-0.0663182
YRE	4h	CSTRAVE	#1	12.14	18.74	6.01	2778.74	317.91	3041.83	92627	0.0328396	0.0293971	0.598749
YRE	4h	CSTRAVE	#1	6.26	8.51	2.11	698.948	75.28	587.72	53607	0.0109635	-2.02508	-0.682652
YRE	4h	CSTRAVE	#1	15.42	15.84	7.26	1842.37	258.18	3274.42	82303	0.0397849	0.681668	0.259713
YRE	4h	CSTRAVE	#1	7.67	10.35	3.38	1674.98	215.44	1739.03	59199	0.029376	-0.295881	-0.499013
YRE	4h	CSTRAVE	#1	16.02	24.65	7.83	3341.92	461.03	5315.94	81997	0.0648309	3.03384	0.249664
YRE	4h	CSTRAVE	#1	9.32	10.96	3.44	1718.07	212.85	2069.65	62485	0.0331223	0.055955	-0.391102
YRE	4h	CSTRAVE	#1	5.66	8.62	2.12	816.929	104.67	1091.61	44185	0.0247054	-0.734513	-0.992067
YRE	4h	CSTRAVE	#1	6.09	9.96	4.39	1771.62	220.69	2050.6	68821	0.0297961	-0.256424	-0.18303
YRE	4h	CSTRAVE	#1	7.9	12.89	4.26	1581.21	209.97	2467.67	61756	0.0399584	0.697957	-0.415042
YRE	4h	CSTRAVE	#1	12.59	11.95	3.56	1522.59	191.34	1726.01	67136	0.0257092	-0.64025	-0.238365
YRE	4h	CSTRAVE	#1	7.82	13.8	1.76	1893.75	231.61	2286.87	70435	0.0324678	-0.00551591	-0.130027
YRE	4h	CSTRAVE	#1	15.79	23.93	4.9	3122.94	390.98	3734	126359	0.0295507	-0.279472	1.7065
YRE	4h	CSTRAVE	#1	9.31	10.84	3.51	1632.45	177.5	1291.43	56530	0.022845	-0.909232	-0.586662
YRE	4h	CSTRAVE	#1	8.27	10.74	4.67	1672.1	226.83	2959.25	60889	0.0486007	1.5096	-0.443514
YRE	4h	CSTRAVE	#1	9.23	8.73	3.02	944.038	123.92	1150.33	45367	0.0253561	-0.673408	-0.95325
YRE	4h	CSTRAVE	#1	3.97	5.84	3.7	1069.23	121.8	940.38	36245	0.0259451	-0.618092	-1.25281
YRE	4h	CSTRAVE	#1	10.55	13.42	2.67	1426.72	149.95	1297.76	64528	0.0201116	-1.16594	-0.324011
YRE	4h	CSTRAVE	#1	3.88	10.56	3.88	1645.18	195.35	1549.33	69244	0.0223749	-0.953381	-0.169139
YRE	4h	CSTRAVE	#1	10.05	15.39	5.99	2544.74	311.72	2906.59	97306	0.0298706	-0.24943	0.752406
YRE	4h	CSTRAVE	#1	16.39	28.26	9.02	4424.45	589.07	6520.01	134110	0.0486169	1.51111	1.96103
YRE	4h	CSTRAVE	#1	4.44	7.86	2.07	764.883	87.26	802.45	26956	0.0297689	-0.258984	-1.55786
YRE	4h	CSTRAVE	#1	9.33	13.13	4.34	1966.88	231.15	2045.6	63328	0.0323017	-0.0211188	-0.363418
YRE	4h	CSTRAVE	#1	9.36	18.96	4.36	2576.94	329.91	3604.5	74207	0.0485736	1.50705	-0.00615609
YRE	4h	CSTRAVE	#1	8.31	15.79	3.63	2138.68	249.14	2319.18	91521	0.0253404	-0.67488	0.562429
YRE	4h	CSTRAVE	#1	14.62	18.36	5.19	2433.92	304.49	3348.06	99261	0.0337299	0.113009	0.816607
YRE	4h	CSTRAVE	#1	9.07	10.88	4.42	1749.49	200.71	1137.84	56005	0.0203168	-1.14667	-0.603903
YRE	4h	CSTRAVE	#1	7.9	15.6	3.76	2028.64	294.55	3132.02	72086	0.0434484	1.02572	-0.0758089
YRE	4h	CSTRAVE	#1	6.82	12	3.37	1659.72	179.35	1445.85	56517	0.0255826	-0.652139	-0.587089
YRE	4h	CSTRAVE	#1	15.79	22.4	9.2	3437.39	460.04	5173.89	112834	0.045854	1.25164	1.26234
YRE	4h	CSTRAVE	#1	11.39	12.97	4.47	2122.48	288.53	3331.6	89968	0.0370309	0.423028	0.511429
YRE	4h	CSTRAVE	#1	7.24	8.73	3.27	1345.91	145.01	808.54	43347	0.0186527	-1.30295	-1.01959
YRE	4h	CSTRAVE	#1	9.28	10.69	5.78	1874.35	225	1816.25	49160	0.0369457	0.415021	-0.82869
YRE	4h	CSTRAVE	#1	7.65	16.07	4.26	2482	351.34	4071.19	66304	0.0614019	2.71181	-0.265688
YRE	4h	CSTRAVE	#1	18.14	38.15	8.86	5499.59	601.61	3749.91	160832	0.0233157	-0.86503	2.83857
YRE	4h	CSTRAVE	#1	4.13	16.93	2.87	2367.79	285.41	2344.64	63554	0.0368921	0.409988	-0.355996
YRE	4h	CSTRAVE	#1	4.78	6.2	3.76	1122.29	124.9	947.71	35123	0.0269826	-0.520655	-1.28966
YRE	4h	CSTRAVE	#1	12.37	8.36	4	1692.24	190.12	1224.05	51632	0.0237072	-0.828263	-0.74751
YRE	4h	CSTRAVE	#1	5.14	12.35	3.51	1758.16	224.43	2482.87	63004	0.0394081	0.64628	-0.374058
YRE	4h	CSTRAVE	#1	10.68	13.54	5.39	2078.39	286.23	3767.46	90572	0.0415963	0.85178	0.531264
YRE	4h	CSTRAVE	#1	5.67	7.66	2.31	876.056	98.11	727.38	56787	0.0128089	-1.85177	-0.578222
YRE	4h	CSTRAVE	#1	21.14	23.47	7.48	3520.51	482.28	5811.07	113569	0.0511677	1.75068	1.28648
YRE	4h	CSTRAVE	#1	16.61	12.79	5.42	1259.78	182.28	2232.18	87658	0.0254646	-0.663213	0.435569
YRE	4h	CSTRAVE	#1	20.55	13.32	6.51	1088.47	153.76	2291.91	66532	0.0344482	0.180475	-0.2582
YRE	4h	CSTRAVE	#1	4.31	9.66	2.27	1661.46	188.22	1186.97	51360	0.0231108	-0.884274	-0.756443
YRE	4h	CSTRAVE	#1	12.33	19.16	9.28	2258.48	294.1	3114.82	85848	0.036283	0.352782	0.37613
YRE	4h	CSTRAVE	#1	12	16.7	3.86	2337.69	291.64	2712.06	104912	0.0258508	-0.626947	1.00218
YRE	4h	CSTRAVE	#1	6.39	11.34	2.34	1954.03	266.88	3418.43	51564	0.0662949	3.17133	-0.749743
YRE	4h	CSTRAVE	#1	11.79	17.34	5.79	2653.34	290.73	1509.12	83429	0.0180887	-1.35592	0.296691
YRE	4h	CSTRAVE	#1	10.81	14.22	6.62	2168.07	262.2	1962.28	66384	0.0295595	-0.278645	-0.26306
YRE	4h	CSTRAVE	#1	8.11	17.18	4.91	2021.01	230.08	1640.66	83189	0.0197221	-1.20252	0.288809
YRE	4h	CSTRAVE	#1	16.07	12.13	5.8	1420.42	213.07	2529.14	94739	0.0266959	-0.547584	0.668107
YRE	4h	CSTRAVE	#1	4.56	7.99	2.74	1016.87	114.44	1163.41	34334	0.0338851	0.127585	-1.31557
YRE	4h	CSTRAVE	#1	10.56	17.29	4.68	2763.83	366.79	4865.74	114191	0.0426105	0.947032	1.3069
YRE	4h	CSTRAVE	#1	10.11	13.87	3.07	1686.46	181.93	1141.22	60860	0.0187516	-1.29367	-0.444466
YRE	4h	CSTRAVE	#1	7.36	13.63	4.63	2064.01	267.89	2898.26	71117	0.0407534	0.772621	-0.10763
YRE	4h	CSTRAVE	#1	13.88	22.65	5.07	2959.9	347.47	3329.99	67913	0.0490332	1.55021	-0.212849
YRE	4h	CSTRAVE	#1	5.91	8.97	3.96	1131.44	144.97	1085.52	75601	0.0143585	-1.70624	0.0396223
YRE	4h	CSTRAVE	#1	12.85	29.47	9.61	4076.48	509.17	5447.66	108104	0.0503928	1.6779	1.10701
YRE	4h	CSTRAVE	#1	4.63	14.6	4.1	1883.63	236.75	2004.78	82664	0.0242522	-0.777084	0.271568
YRE	4h	CSTRAVE	#1	10.83	22.23	6.14	3043.91	445.62	6216.3	118601	0.0524136	1.86768	1.45173
YRE	4h	CSTRAVE	#1	6.52	10.12	2.68	1250.7	136.99	834.21	63565	0.0131237	-1.8222	-0.355635
YRE	4h	CSTRAVE	#1	21.67	25.9	8.65	4187.87	662.74	8820.57	161655	0.0545642	2.06965	2.8656
YRE	4h	CSTRAVE	#1	8.03	9.57	3.05	1475.49	170.95	1740.7	58611	0.0296992	-0.265528	-0.518323
YRE	4h	CSTRAVE	#1	13.14	23.12	6.3	3398.99	400.81	3619.46	94622	0.0382518	0.537682	0.664264
YRE	4h	CSTRAVE	#1	10.47	14.92	5.04	2094.97	225.95	1318.57	67963	0.0194013	-1.23265	-0.211207
YRE	4h	CSTRAVE	#1	14.38	7.19	4.37	1043.04	150.19	1942.64	73528	0.0264204	-0.573453	-0.0284542
YRE	4h	CSTRAVE	#1	6.46	6.22	3.42	916.655	125.26	1215.58	37912	0.0320632	-0.0435144	-1.19807
YRE	4h	CSTRAVE	#1	8.75	14.8	5.55	2169.08	272.72	2058.82	72794	0.0282828	-0.398546	-0.0525585
YRE	4h	CSTRAVE	#1	5.68	12.93	4.4	1954.6	245.45	1918.49	75359	0.025458	-0.663837	0.0316751
YRE	4h	CSTRAVE	#1	13.8	17.86	7.98	1974.4	251.73	2905.98	79189	0.0366968	0.391644	0.157451
YRE	4h	CSTRAVE	#1	6.11	15.19	2.47	2194.69	254.87	2331.81	83336	0.0279808	-0.426908	0.293637
YRE	4h	CSTRAVE	#1	7.04	11.14	3.31	1370	150.02	1241.78	49415	0.0251296	-0.694677	-0.820316
YRE	4h	CSTRAVE	#1	7.89	12.15	5.22	2108.45	257.48	2043.46	55606	0.0367489	0.396541	-0.617006
YRE	4h	CSTRAVE	#1	8.81	11.6	2.93	1530.54	207.32	2805.65	67985	0.0412687	0.821011	-0.210484
YRE	4h	CSTRAVE	#1	7.06	12.01	3.33	2058.45	243.41	1983.23	55243	0.0359001	0.316827	-0.628926
YRE	4h	CSTRAVE	#1	12.58	23.91	8.91	3417.91	452.04	4374.54	104648	0.0418024	0.871138	0.993514
YRE	4h	CSTRAVE	#1	13.27	12.25	4.35	1285.74	169.19	1732.71	79020	0.0219275	-0.995403	0.151901
YRE	4h	CSTRAVE	#1	6.47	13.74	6.05	2532.84	314.59	3160.98	64264	0.0491874	1.56469	-0.33268
YRE	4h	CSTRAVE	#1	11.78	13.34	5.92	1880.99	218.2	1571.13	67839	0.0231597	-0.879682	-0.215279
YRE	4h	CSTRAVE	#1	9.11	9.16	1.76	1291.47	184.33	2124.65	53093	0.0400175	0.70351	-0.699532
YRE	4h	CSTRAVE	#1	13.14	14.86	6.39	1694.64	222.5	1919.26	51184	0.0374973	0.466822	-0.762222
YRE	4h	CSTRAVE	#1	14.59	17.68	7.08	2725.94	318.6	3018.44	100101	0.0301539	-0.222821	0.844193
YRE	4h	CSTRAVE	#1	5.25	11.6	2.98	1643.58	179.15	1113.91	63348	0.017584	-1.40332	-0.362761
YRE	4h	CSTRAVE	#1	8.05	12.43	4.08	2352.49	272.64	1671.62	68998	0.0242271	-0.779438	-0.177218
YRE	4h	CSTRAVE	#1	4.25	8.87	3.06	1487.45	185.01	1738.46	53561	0.0324576	-0.00647717	-0.684163
YRE	4h	CSTRAVE	#1	3.11	13.52	2.9	1858.5	223.33	1931.29	45686	0.0422731	0.915344	-0.942775
YRE	4h	CSTRAVE	#1	10.94	9.9	3.62	1643.95	178.07	1310.5	63947	0.0204935	-1.13007	-0.34309
YRE	4h	CSTRAVE	#1	9.85	11.34	4.81	1517.95	186.48	1807.15	56472	0.0320008	-0.0493732	-0.588567
YRE	4h	CSTRAVE	#1	14.32	26.34	9.09	4046.77	497.89	4247.73	101587	0.0418137	0.872199	0.892992
YRE	4h	CSTRAVE	#1	14.06	15.75	6.27	2604.84	332.12	3310.37	103562	0.0319651	-0.052727	0.957851
YRE	4h	CSTRAVE	#1	5.42	9.32	3.58	1613.05	193.26	1749.98	59227	0.029547	-0.279822	-0.498093
YRE	4h	CSTRAVE	#1	17.76	32.06	9.64	4566.88	563.07	5262.66	137661	0.0382291	0.535555	2.07765
YRE	4h	CSTRAVE	#1	12.75	11.4	5.06	1534.95	180.68	1599.57	78689	0.0203277	-1.14564	0.141031
YRE	4h	CSTRAVE	#1	11.71	12.96	4.1	1712.14	207.22	1345.99	64330	0.0209232	-1.08972	-0.330513
YRE	4h	CSTRAVE	#1	11.41	19.52	3.83	2971.16	348.37	2486.27	82947	0.0299742	-0.239701	0.280862
YRE	4h	CSTRAVE	#1	11.54	15.02	4.56	2603.53	286.66	1604.95	72618	0.0221013	-0.979082	-0.0583382
YRE	4h	CSTRAVE	#1	6.55	10.84	4.02	1370.47	169.64	1464.91	62463	0.0234524	-0.852188	-0.391824
YRE	4h	CSTRAVE	#1	5.16	12.78	2.9	1727.96	225.36	2297.87	56346	0.0407814	0.775252	-0.592704
YRE	4h	CSTRAVE	#1	9.31	10.25	4.14	1449.35	170.35	1271.98	64407	0.0197491	-1.19999	-0.327984
YRE	4h	CSTRAVE	#1	17.13	27.87	10.72	3567.41	455.86	4432.52	72628	0.0610305	2.67693	-0.0580098
YRE	4h	CSTRAVE	#1	5.2	10.04	2.61	1415.7	176.24	1582.33	51574	0.0306808	-0.173344	-0.749415
YRE	4h	CSTRAVE	#1	17.74	19.87	7.77	2978.87	392.37	3753.04	120635	0.0311107	-0.132967	1.51852
YRE	4h	CSTRAVE	#1	22.94	32.14	10.72	4867.35	579.84	4244.3	168550	0.0251813	-0.689828	3.09203
YRE	4h	CSTRAVE	#1	8.38	16.48	3.9	2245.9	308.98	3284.44	69276	0.0474109	1.39786	-0.168088
YRE	4h	CSTRAVE	#1	10.36	8.85	3.8	1157.96	149.08	1473.31	76968	0.0191419	-1.25701	0.0845141
YRE	4h	CSTRAVE	#1	14.81	27.83	9.17	4233.21	517.36	4591.12	99247	0.0462595	1.28972	0.816148
YRE	4h	CSTRAVE	#1	23.63	44.43	12.74	7921.06	960.28	8221.44	148264	0.0554514	2.15297	2.42585
YRE	4h	CSTRAVE	#1	4.06	12.15	5.85	1486.54	143.54	685.07	56135	0.012204	-1.90858	-0.599633
YRE	4h	CSTRAVE	#1	13.5	10.42	7.28	1294.95	188.88	2516.18	87162	0.0288679	-0.343603	0.419281
YRE	4h	CSTRAVE	#1	11.34	17.81	5.74	2567.46	302.66	2635.2	104238	0.0252806	-0.680497	0.98005
YRE	4h	CSTRAVE	#1	12.43	13.32	6.07	1814.06	195.41	1206.54	63291	0.0190634	-1.26438	-0.364633
YRE	4h	CSTRAVE	#1	7.7	7.98	2.99	1054.03	134.43	1415.31	36057	0.039252	0.631619	-1.25899
YRE	4h	CSTRAVE	#1	8.77	11.76	2.93	1509.95	193.52	2171.62	60494	0.0358981	0.316638	-0.456486
YRE	4h	CSTRAVE	#1	11.09	15.31	4.42	2096.08	242.7	1911.3	73642	0.0259539	-0.617261	-0.0247105
YRE	4h	CSTRAVE	#1	6.95	6.72	3.27	961.675	109.56	1287.91	40841	0.0315347	-0.093145	-1.10188
YRE	4h	CSTRAVE	#1	4.94	10.44	3.17	1210.32	153.41	1794.16	49249	0.0364304	0.366627	-0.825767
YRE	4h	CSTRAVE	#1	13.68	27.33	7.18	4000.05	495.08	4369.19	99113	0.0440829	1.08531	0.811747
YRE	4h	CSTRAVE	#1	7.02	9.48	4.55	1227.14	132.26	761.53	60309	0.0126271	-1.86884	-0.462561
YRE	4h	CSTRAVE	#1	17.21	14.67	8.05	2752.59	345.84	3090.06	115408	0.0267751	-0.540143	1.34687
YRE	4h	CSTRAVE	#1	9.6	16.7	6.93	2786.79	333.8	3217.92	92817	0.0346695	0.201256	0.604989
YRE	4h	CSTRAVE	#1	6.53	8.26	4.52	1131.65	149.77	1593.14	60961	0.0261338	-0.600374	-0.44115
YRE	4h	CSTRAVE	#1	4.77	7.81	4.51	1271.22	150.96	1121.48	41429	0.0270699	-0.512454	-1.08257
YRE	4h	CSTRAVE	#1	15.54	15.72	6.77	2404.79	333.52	4243.99	86125	0.0492771	1.57312	0.385226
YRE	4h	CSTRAVE	#1	7.48	15.82	3.86	2298.82	303.59	3766.96	86580	0.0435084	1.03136	0.400168
YRE	4h	CSTRAVE	#1	4.75	11.7	5.71	1820.64	199.42	2057.43	71367	0.0288289	-0.347264	-0.0994206
YRE	4h	CSTRAVE	#1	8.87	19.03	6.54	2799.19	310.53	1346.01	77917	0.0172749	-1.43235	0.115679
YRE	4h	CSTRAVE	#1	8.72	16.21	5.04	2336.31	273.7	2125.32	65572	0.032412	-0.0107565	-0.289726
YRE	4h	CSTRAVE	#1	5.08	7.85	3.13	1123.18	141.6	1536.99	37571	0.0409089	0.787228	-1.20927
YRE	4h	CSTRAVE	#1	9.28	7.98	3.76	1414.42	153.04	621.7	47567	0.01307	-1.82725	-0.881003
YRE	4h	CSTRAVE	#1	4.42	9.26	2.92	1557.63	182.55	1324.89	58837	0.022518	-0.939948	-0.510901
YRE	4h	CSTRAVE	#1	7.75	9.62	3.09	1352.1	175.8	1688.33	53276	0.0316903	-0.0785393	-0.693522
YRE	4h	CSTRAVE	#1	4.65	9.62	2.31	1455.24	157.53	1400.85	46838	0.0299084	-0.24588	-0.904943
YRE	4h	CSTRAVE	#1	8.48	17.55	3.2	2132.63	254.02	2017.74	89118	0.0226412	-0.928374	0.483515
YRE	4h	CSTRAVE	#1	13.86	20.63	8.72	3413.97	436.24	4095.46	99282	0.0412508	0.819331	0.817297
YRE	4h	CSTRAVE	#1	12.5	28.72	8.76	4247.91	516.85	4711.49	124869	0.0377315	0.488817	1.65756
YRE	4h	CSTRAVE	#1	13.6	17.3	7.2	2583.16	344.09	4043.88	103784	0.0389644	0.604606	0.965141
YRE	4h	CSTRAVE	#1	15.62	22.28	6.05	3396.56	432.79	4407.1	104575	0.042143	0.90312	0.991117
YRE	4h	CSTRAVE	#1	13.86	10.51	6.45	1183.93	177.51	2577.57	78560	0.0328102	0.0266405	0.136795
YRE	4h	CSTRAVE	#1	10.09	15.25	4.31	1913.41	257.7	2374.51	89001	0.0266796	-0.549113	0.479673
YRE	4h	CSTRAVE	#1	4.27	14.08	2.82	1876.71	257.56	2940.68	70894	0.04148	0.840854	-0.114954
YRE	4h	CSTRAVE	#1	27.27	38.48	12.03	5238.16	657.59	6526.37	133661	0.0488278	1.53092	1.94629
YRE	4h	CSTRAVE	#1	32.71	49.84	14.94	8011.76	1003.44	10266.6	205879	0.0498672	1.62853	4.3179
YRE	4h	CSTRAVE	#1	6.97	14.47	2.79	1753.81	208.52	2024.95	81832	0.0247452	-0.730779	0.244246
YRE	4h	CSTRAVE	#1	12.05	18.87	7.02	2761.38	330.93	2880.55	123060	0.0234077	-0.856391	1.59816
YRE	4h	CSTRAVE	#1	12.27	21.21	5.82	3055.24	396.83	3698.77	119010	0.0310795	-0.135899	1.46516
YRE	4h	CSTRAVE	#1	23.33	31.73	11.12	4892.85	627.16	6133.97	167538	0.0366124	0.383722	3.0588
YRE	4h	CSTRAVE	#1	7.95	15.13	3.45	1927.22	214.57	1332.34	62294	0.0213879	-1.04607	-0.397374
YRE	4h	CSTRAVE	#1	16.1	29.51	11.86	4231.22	510.85	4353.12	168594	0.0258201	-0.629828	3.09348
YRE	4h	CSTRAVE	#1	11.14	19.21	4.51	2108.52	270.76	2798.34	72731	0.0384752	0.558665	-0.0546273
YRE	4h	CSTRAVE	#1	7.53	15	1.98	2221.64	268.88	2608.48	66533	0.0392058	0.627279	-0.258167
YRE	4h	CSTRAVE	#1	15.78	26.8	8.25	4017.55	458.21	2985.58	94711	0.0315231	-0.0942418	0.667187
YRE	4h	CSTRAVE	#1	9.03	14.31	3.94	1807.54	221.02	2120.73	70473	0.0300928	-0.228563	-0.128779
YRE	4h	CSTRAVE	#1	7.9	11.47	4.58	1628.5	193.41	2168.32	67047	0.0323403	-0.0174908	-0.241288
YRE	4h	CSTRAVE	#1	4.89	13.89	3.38	1932.09	243.48	2318.28	62334	0.0371913	0.438084	-0.396061
YRE	4h	CSTRAVE	#1	5.94	12.55	3.2	1763.03	214.5	2115.6	67557	0.0313158	-0.113708	-0.224539
YRE	4h	CSTRAVE	#1	9.26	11.56	3.28	1797.86	238.86	2977.37	76579	0.0388797	0.596655	0.0717395
YRE	4h	CSTRAVE	#1	14.15	19.33	10.87	3004.35	418.97	5501.55	111916	0.0491579	1.56192	1.23219
YRE	4h	CSTRAVE	#1	6.81	8.46	3.18	1187.12	143.04	1391.88	49490	0.0281245	-0.413418	-0.817853
YRE	4h	CSTRAVE	#1	4.22	8.08	1.86	1124.27	132.43	1288.96	41902	0.0307613	-0.165781	-1.06704
YRE	4h	CSTRAVE	#1	10.18	10.39	4.16	1664.89	202.28	2204.52	61397	0.035906	0.317379	-0.426831
YRE	4h	CSTRAVE	#1	10.52	9.98	4.59	1145.24	169.42	2422.43	67794	0.0357322	0.301059	-0.216756
YRE	4h	CSTRAVE	#1	13.01	20.89	6.72	3000.77	342.13	2098.91	95567	0.0219627	-0.992095	0.695298
YRE	4h	CSTRAVE	#1	5.18	12.84	6.81	2360.14	253.74	1778.69	48530	0.0366513	0.387379	-0.849379
YRE	4h	CSTRAVE	#1	22.35	28.11	11.05	4038.69	521.27	4984.03	111819	0.0445723	1.13127	1.22901
YRE	4h	CSTRAVE	#1	7.88	13.4	6.76	2123.36	254.03	1971.71	73846	0.0267003	-0.547168	-0.0180112
YRE	4h	CSTRAVE	#1	13.34	20.18	7.37	3280.88	381.51	3305.7	89914	0.0367651	0.398064	0.509656
YRE	4h	CSTRAVE	#1	5.49	6.32	1.94	533.947	60.01	665.65	27820	0.023927	-0.807617	-1.52949
YRE	4h	CSTRAVE	#1	5.54	9.18	3.71	955.413	116.68	1270.68	54874	0.0231563	-0.879998	-0.641044
YRE	4h	CSTRAVE	#1	7.1	11.12	4.16	1491.55	162.8	1270.79	61822	0.0205556	-1.12424	-0.412875
YRE	4h	CSTRAVE	#1	12.31	28.81	8.91	3922.97	492.4	4593.26	132733	0.0346053	0.195222	1.91581
YRE	4h	CSTRAVE	#1	8.66	15.91	6.57	2356.2	333.65	3856.85	76331	0.050528	1.69059	0.0635952
YRE	4h	CSTRAVE	#1	7.8	9.24	5.39	1512.01	214.59	2332.37	76299	0.0305688	-0.183859	0.0625444
YRE	4h	CSTRAVE	#1	10.99	18.81	3.96	2599.31	290.27	2137.53	57110	0.0374283	0.460345	-0.567615
YRE	4h	CSTRAVE	#1	2.63	13.47	4.57	1783.32	235.46	2504.71	72058	0.0347596	0.20972	-0.0767284
YRE	4h	CSTRAVE	#1	12.79	20.96	6.84	3445.21	437.69	4233.83	93093	0.0454796	1.21648	0.614053
YRE	4h	CSTRAVE	#1	9.36	9.17	4.59	1091.72	130.2	1037.54	56982	0.0182082	-1.3447	-0.571818
YRE	4h	CSTRAVE	#1	20.42	15.27	8.89	989.451	127.27	1466.18	53065	0.0276299	-0.459866	-0.700451
YRE	4h	CSTRAVE	#1	15.16	24.69	8.51	3339.24	464.62	5533.61	86487	0.063982	2.95412	0.397114
YRE	4h	CSTRAVE	#1	12.66	16.5	6.22	2868.67	330.09	2724.43	73201	0.0372185	0.44064	-0.0391927
YRE	4h	CSTRAVE	#1	7.57	11.26	3.22	1448.39	200.55	2549.53	55586	0.0458664	1.2528	-0.617662
YRE	4h	CSTRAVE	#1	3.48	13.62	4.13	1948.65	250.58	2592.35	70764	0.0366337	0.385725	-0.119223
YRE	4h	CSTRAVE	#1	29.08	48.01	16.12	6427.64	844.48	8664.2	155943	0.05556	2.16318	2.67802
YRE	4h	CSTRAVE	#1	11.63	22.91	5.97	3778.05	420.74	2738.04	108133	0.025321	-0.6767	1.10796
YRE	4h	CSTRAVE	#1	6.86	13.88	5.69	2217.07	257.42	2340.24	73935	0.0316527	-0.0820692	-0.0150885
YRE	4h	CSTRAVE	#1	12.66	5.66	4.88	13.8334	24.59	191.32	25010	0.00764974	-2.33629	-1.62177
YRE	4h	CSTRAVE	#1	8.31	12.63	5.19	1640.86	204.9	1773.54	68128	0.0260325	-0.609887	-0.205788
YRE	4h	CSTRAVE	#1	3.65	14.2	3.31	1754.5	214.9	2410.22	71822	0.0335582	0.0968915	-0.0844786
YRE	4h	CSTRAVE	#1	7.63	13.22	3.24	1920.21	226.31	1663.55	60889	0.027321	-0.488872	-0.443514
YRE	4h	CSTRAVE	#1	9.6	8.26	3.49	855.752	120.01	1306.2	64583	0.0202251	-1.15528	-0.322204
YRE	4h	CSTRAVE	#1	13.32	13.68	4.14	1815.71	219.51	1825.97	85091	0.021459	-1.0394	0.35127
YRE	4h	CSTRAVE	#1	11.16	9.19	3.35	752.494	100.34	1265.56	57708	0.0219304	-0.995129	-0.547977
YRE	4h	CSTRAVE	#1	19.12	19.79	8.03	2888.39	370.98	4204.42	124721	0.0337106	0.1112	1.6527
YRE	4h	CSTRAVE	#1	14.83	27.8	7.16	3571.92	451.81	4262.26	115401	0.0369343	0.413956	1.34664
YRE	4h	CSTRAVE	#1	11.62	15.63	5.56	2395.32	274.38	2103.57	80678	0.0260737	-0.606019	0.206349
YRE	4h	CSTRAVE	#1	13.89	21.99	10.28	3178.21	383.93	3185.44	99392	0.0320493	-0.0448235	0.820909
YRE	4h	CSTRAVE	#1	3.91	13.28	5.91	1455.46	203.84	2644.24	63646	0.0415461	0.847061	-0.352975
YRE	4h	CSTRAVE	#1	17.62	13.95	7.48	1843.39	241.65	2280.67	106445	0.0214258	-1.04252	1.05253
YRE	4h	CSTRAVE	#1	9.11	10.65	5.28	2145.91	221.18	1097.14	44708	0.0245401	-0.750039	-0.974892
YRE	4h	CSTRAVE	#1	21.23	23.92	6.44	2713.84	335.17	2875.48	124801	0.0230405	-0.890873	1.65533
YRE	4h	CSTRAVE	#1	17.3	18.28	7.07	2167.63	263.75	2462.91	101026	0.024379	-0.765174	0.874569
YRE	4h	CSTRAVE	#1	4.35	8.21	4.75	1590.06	193.73	1748.28	54550	0.0320491	-0.0448358	-0.651684
YRE	4h	CSTRAVE	#1	9.79	19	7.67	2833.66	337.05	4048.79	98360	0.041163	0.811085	0.787019
YRE	4h	CSTRAVE	#1	13.57	19.43	6.65	2320.45	311.59	2983.9	105174	0.0283711	-0.390257	1.01079
YRE	4h	CSTRAVE	#1	3.96	2.9	1.5	450.706	57.52	105.56	53579	0.00197017	-2.86968	-0.683572
YRE	4h	CSTRAVE	#1	14.76	25.88	7.62	3297.32	439.85	4508.95	119237	0.037815	0.496664	1.47261
YRE	4h	CSTRAVE	#1	12.62	23.26	6.64	2739.38	358.74	3519.64	73500	0.0478863	1.4425	-0.0293737
YRE	4h	CSTRAVE	#1	5.51	6.62	3.94	1321.03	188.5	2249.08	50800	0.0442732	1.10318	-0.774833
YRE	4h	CSTRAVE	#1	5.02	10.36	2.05	1159.19	117.93	662.08	42866	0.0154453	-1.60417	-1.03538
YRE	4h	CSTRAVE	#1	13.23	14.42	9.1	2593.9	314.24	2622.7	78505	0.0334081	0.0827876	0.134989
YRE	4h	CSTRAVE	#1	3.12	10.39	5.12	1724.81	218.57	1804.68	57653	0.0313024	-0.11496	-0.549783
YRE	4h	CSTRAVE	#1	10.25	18.04	6.63	2644.34	358.98	3485.77	79702	0.043735	1.05264	0.174298
YRE	4h	CSTRAVE	#1	6.19	6.06	2.64	1120.26	128.85	867.26	34536	0.0251118	-0.696354	-1.30894
YRE	4h	CSTRAVE	#1	18.4	20.53	10.15	3476.23	467.61	4639.97	101991	0.0454939	1.21782	0.90626
YRE	4h	CSTRAVE	#1	8.03	15.87	5.06	2451.45	262.33	1257	58044	0.021656	-1.0209	-0.536943
YRE	4h	CSTRAVE	#1	4.81	7.61	4.4	1454.6	176.54	1479.16	49853	0.0296704	-0.26823	-0.805932
YRE	4h	CSTRAVE	#1	13.12	22.55	8.23	3136.61	426.29	5163.13	120020	0.0430189	0.985384	1.49832
YRE	4h	CSTRAVE	#1	9.88	13.76	4.1	1834.27	249.01	2883.33	84184	0.0342503	0.161889	0.321485
YRE	4h	CSTRAVE	#1	10.73	12.2	4.53	1790.83	216.49	2444.98	66014	0.0370373	0.423625	-0.275211
YRE	4h	CSTRAVE	#1	11.06	11.37	5.39	1576.38	198.53	1777.63	74907	0.0237312	-0.826012	0.0168316
YRE	4h	CSTRAVE	#1	7.54	4.47	1.77	965.784	91.82	588.04	36742	0.0160046	-1.55165	-1.23649
YRE	4h	CSTRAVE	#1	9.35	14.5	2.65	2123.04	232.65	1730.05	64973	0.0266272	-0.554031	-0.309397
YRE	4h	CSTRAVE	#1	4.41	7.93	3.53	1210.82	137.24	1069.1	46132	0.0231748	-0.878262	-0.928128
YRE	4h	CSTRAVE	#1	13.93	13.46	4.54	2033.95	230.4	1854.15	88990	0.0208355	-1.09796	0.479312
YRE	4h	CSTRAVE	#1	6.17	8.07	3.04	1224.37	143.43	1146.75	41374	0.0277167	-0.451715	-1.08438
YRE	4h	CSTRAVE	#1	20.44	25.65	8.87	3599.01	377.99	2416.18	116968	0.0206568	-1.11474	1.3981
YRE	4h	CSTRAVE	#1	8.54	16.5	5.16	1936.3	254.05	3068.76	88650	0.0346166	0.196285	0.468146
YRE	4h	CSTRAVE	#1	12.16	32.8	8.36	4200.46	478.68	3449.76	117062	0.0294695	-0.287099	1.40119
YRE	4h	CSTRAVE	#1	11.36	10.1	4.15	1056.8	118.23	1103.95	53549	0.0206157	-1.1186	-0.684557
YRE	4h	CSTRAVE	#1	6.29	6.22	1.35	987.609	143.14	1767.78	32869	0.0537826	1.99625	-1.36368
YRE	4h	CSTRAVE	#1	50.14	54.25	22.79	7201.36	869.43	7313.5	252442	0.028971	-0.333915	5.84701
YRE	4h	CSTRAVE	#1	3.65	11.89	3.14	1268.21	148.84	1619.26	54467	0.0297292	-0.262711	-0.65441
YRE	4h	CSTRAVE	#1	8.76	10.53	4.67	1384.31	168.75	1504.34	56824	0.0264737	-0.568451	-0.577007
YRE	4h	CSTRAVE	#1	6.44	16.62	5.5	2069.68	285.42	3125.81	73802	0.042354	0.922939	-0.0194561
YRE	4h	CSTRAVE	#1	3.81	10.96	4.79	1440.83	166.84	1629.63	54994	0.0296329	-0.271757	-0.637103
YRE	4h	CSTRAVE	#1	5.04	9.16	2.48	1459.18	170.48	1271.37	48129	0.0264159	-0.573878	-0.862547
YRE	4h	CSTRAVE	#1	4.5	8.35	2.24	1105.72	118.2	742.65	32698	0.0227124	-0.921689	-1.3693
YRE	4h	CSTRAVE	#1	11.53	9.62	2.69	1476.95	180.19	1706.83	57065	0.0299103	-0.245705	-0.569093
YRE	4h	CSTRAVE	#1	12.4	15.14	7.27	1837.2	231.59	1844.25	87856	0.0209917	-1.08328	0.442072
YRE	4h	CSTRAVE	#1	5.94	11.5	3.43	1815.54	246.08	2703.28	51595	0.0523942	1.86586	-0.748725
YRE	4h	CSTRAVE	#1	12.11	9.92	3.33	1945.5	234.84	1815.03	74372	0.0244047	-0.762753	-0.000737553
YRE	4h	CSTRAVE	#1	11.88	17.33	5.45	2521.63	292.47	2419.25	108412	0.0223153	-0.958979	1.11712
YRE	4h	CSTRAVE	#1	4.36	8.83	1.45	1073.7	134.83	1560.37	36543	0.0426996	0.955392	-1.24303
YRE	4h	CSTRAVE	#1	15.77	28.57	11.88	3816.67	497.62	5817.02	99574	0.0584191	2.43168	0.826886
YRE	4h	CSTRAVE	#1	8.86	12.27	5.54	2033.1	221.7	1425.19	60524	0.0235475	-0.843259	-0.4555
YRE	4h	CSTRAVE	#1	2.19	7.77	3.63	1217.06	147.28	1564.95	42049	0.0372173	0.440529	-1.06221
YRE	4h	CSTRAVE	#1	19.22	22.74	8.63	2983.87	345.74	2424.62	109865	0.0220691	-0.982105	1.16484
YRE	4h	CSTRAVE	#1	5.86	8.83	2.77	1675.6	190.46	1880.09	60727	0.0309597	-0.147148	-0.448834
YRE	4h	CSTRAVE	#1	6.5	12.15	3.56	1677.38	221.89	2581.64	63289	0.0407913	0.776179	-0.364699
YRE	4h	CSTRAVE	#1	14.14	13.08	6.49	1446.22	207.43	2641.31	67888	0.0389069	0.599205	-0.21367
YRE	4h	CSTRAVE	#1	8.34	13.37	4.42	1874.47	256.46	3094.06	60291	0.0513188	1.76486	-0.463152
YRE	4h	CSTRAVE	#1	8.79	11.44	3.92	1510.6	224.35	2770.84	74639	0.0371232	0.431694	0.00803062
YRE	4h	CSTRAVE	#1	8.56	10.1	3.16	1681.65	207.44	1711.29	57082	0.0299795	-0.239203	-0.568534
YRE	4h	CSTRAVE	#1	7.64	10.88	2.36	1173.09	143.33	1562.71	71181	0.021954	-0.99291	-0.105529
YRE	4h	CSTRAVE	#1	8.43	15.68	5.53	2606.01	317.41	2833.59	91191	0.0310731	-0.136496	0.551592
YRE	4h	CSTRAVE	#1	7.49	8.72	3.23	1212.34	143.25	1356.66	43713	0.0310356	-0.140019	-1.00757
YRE	4h	CSTRAVE	#1	5.92	6.56	3.27	1125.53	131.54	1256.88	39780	0.0315958	-0.0874121	-1.13673
YRE	4h	CSTRAVE	#1	14.82	17.95	7.91	2734.43	391.34	4192.9	73215	0.0572683	2.32361	-0.038733
YRE	4h	CSTRAVE	#1	6.28	8.33	3.45	1377.05	160	1368.46	51252	0.0267006	-0.547138	-0.759989
YRE	4h	CSTRAVE	#1	10.75	5.43	2.21	729.945	104	1580.74	48137	0.0328384	0.029284	-0.862285
YRE	4h	CSTRAVE	#1	9.59	7.38	5.3	1040.76	120.99	1210.42	61042	0.0198293	-1.19245	-0.43849
YRE	4h	CSTRAVE	#1	8.4	14.28	5.18	1901.15	245.53	2268.74	65528	0.0346225	0.196836	-0.291171
YRE	4h	CSTRAVE	#1	12.82	14.99	5.98	1884.9	238.57	2044.25	87576	0.0233426	-0.862505	0.432877
YRE	4h	CSTRAVE	#1	12.05	9.83	5.27	1327.74	175.53	1666.58	66207	0.0251723	-0.690672	-0.268873
YRE	4h	CSTRAVE	#1	9.27	18.34	6.61	2148.85	286	3006.58	66587	0.0451527	1.18577	-0.256394
YRE	4h	CSTRAVE	#1	16.47	18.68	6.8	2974.42	358.4	2917.8	75637	0.0385764	0.568165	0.0408046
YRE	4h	CSTRAVE	#1	11.81	24.66	6.7	3610.62	422.45	3154.8	114242	0.0276151	-0.461258	1.30858
YRE	4h	CSTRAVE	#1	10.19	21.05	8.59	2726.95	325.54	2281.01	99157	0.023004	-0.894301	0.813192
YRE	4h	CSTRAVE	#1	8.58	13.04	4.31	1828.41	193.83	1611.75	59802	0.0269514	-0.523582	-0.479211
YRE	4h	CSTRAVE	#1	11.38	14.77	4.11	1734.72	219.72	2142.52	72072	0.0297275	-0.262871	-0.0762686
YRE	4h	CSTRAVE	#1	14.99	25.44	8.92	3904.92	523.96	5631.05	143191	0.0393254	0.638515	2.25925
YRE	4h	CSTRAVE	#1	6.43	11.85	4.24	1721.01	230.86	2474.3	70870	0.0349132	0.224144	-0.115742
YRE	4h	CSTRAVE	#1	8.92	12.33	5.75	2043.75	239.93	1749.11	65990	0.0265057	-0.565445	-0.275999
YRE	4h	CSTRAVE	#1	10.19	9.43	3.48	804.142	119.93	1597.93	56806	0.0281296	-0.412936	-0.577598
YRE	4h	CSTRAVE	#1	13.63	16.37	5.8	2555.18	298.2	2870.98	93426	0.03073	-0.168722	0.624988
YRE	4h	CSTRAVE	#1	5.45	9.35	2.97	1395.16	164.62	930.53	42980	0.0216503	-1.02143	-1.03164
YRE	4h	CSTRAVE	#1	6.19	11.13	2.49	1754.8	230.55	2235.89	60162	0.0371645	0.43557	-0.467388
YRE	4h	CSTRAVE	#1	8.53	11.38	4.09	1583.82	185.9	1598.94	53151	0.030083	-0.229486	-0.697627
YRE	4h	CSTRAVE	#1	3.32	7.04	2.96	1506.37	180.42	1147.58	43865	0.0261616	-0.597756	-1.00258
YRE	4h	CSTRAVE	#1	4.35	8.05	2.28	1191.57	152.36	1213.02	44013	0.0275605	-0.466383	-0.997715
YRE	4h	CSTRAVE	#1	9.09	9.43	3.19	1529.3	212.28	2854.32	60617	0.0470878	1.36751	-0.452446
YRE	4h	CSTRAVE	#1	11.64	19.8	7.21	2875.65	373.35	3758.88	119615	0.0314248	-0.103467	1.48502
YRE	4h	CSTRAVE	#1	6.39	8.25	1.98	1028.91	119.1	551.93	41405	0.01333	-1.80283	-1.08336
YRE	4h	CSTRAVE	#1	10.25	20.88	7.7	3249.36	400.42	3830.48	86189	0.0444428	1.11911	0.387328
YRE	4h	CSTRAVE	#1	11.19	12.36	2.75	1713.99	177.59	823.87	44421	0.0185469	-1.31289	-0.984317
YRE	4h	CSTRAVE	#1	5.84	9.3	2.45	927.895	106.59	846.91	37683	0.0224746	-0.944022	-1.20559
YRE	4h	CSTRAVE	#1	6.09	9.06	4.57	1387.51	162.8	1493.08	61948	0.0241022	-0.791171	-0.408737
YRE	4h	CSTRAVE	#1	16.92	22.15	8.32	3290.52	448.28	4967.98	135734	0.0366009	0.382636	2.01437
YRE	4h	CSTRAVE	#1	12.79	12.6	3.84	2097.61	238.94	1932.78	78465	0.0246324	-0.741375	0.133675
YRE	4h	CSTRAVE	#1	13.84	26.32	6.66	2957.23	373.53	4542.9	105078	0.0432336	1.00555	1.00764
YRE	4h	CSTRAVE	#1	10.78	13.46	3.93	2030.39	264.34	2287.53	58439	0.0391439	0.621464	-0.523971
YRE	4h	CSTRAVE	#1	5.06	10.43	3.62	981.829	115.85	1338.26	61039	0.0219247	-0.995668	-0.438588
YRE	4h	CSTRAVE	#1	25.28	20.85	8.44	3138.88	387.11	3486.44	119214	0.0292452	-0.308163	1.47186
YRE	4h	CSTRAVE	#1	10.23	15.89	4.06	2095.23	257.24	2493.43	62057	0.0401797	0.718739	-0.405157
YRE	4h	CSTRAVE	#1	4.43	4.48	2.14	495.75	60.14	665.49	36652	0.018157	-1.34951	-1.23945
YRE	4h	CSTRAVE	#1	4.44	4.81	2.64	730.707	87.11	1020.22	27103	0.0376423	0.480446	-1.55303
YRE	4h	CSTRAVE	#1	6.81	6.21	1.58	804.921	92.26	643.57	39543	0.0162752	-1.52623	-1.14451
YRE	4h	CSTRAVE	#1	6.66	13.02	3.21	1905.02	202.61	1413.63	72919	0.0193863	-1.23406	-0.0484535
YRE	4h	CSTRAVE	#1	20.82	15.03	8.03	2072.75	263.58	1874.22	97486	0.0192255	-1.24916	0.758317
YRE	4h	CSTRAVE	#1	9.03	14.25	4.62	2185.53	278.5	2286.3	88381	0.0258687	-0.625268	0.459313
YRE	4h	CSTRAVE	#1	5.27	15.25	3.45	2164.44	266.35	2115.92	62745	0.0337225	0.11232	-0.382564
YRE	4h	CSTRAVE	#1	7.6	8.75	2.86	1423.59	157.41	1479.66	51586	0.0286834	-0.360929	-0.749021
YRE	4h	CSTRAVE	#1	13.04	17.01	9.4	2847.2	311.35	2042.34	89447	0.022833	-0.910366	0.49432
YRE	4h	CSTRAVE	#1	5.79	5.28	1.76	816.447	92.99	642.2	48615	0.0132099	-1.81411	-0.846587
YRE	4h	CSTRAVE	#1	4.79	5.26	4.19	947.4	140.57	1957.45	35544	0.0550712	2.11726	-1.27583
YRE	4h	CSTRAVE	#1	9.65	13.57	5.15	1968.05	226.55	1786.39	78685	0.0227031	-0.922566	0.1409
YRE	4h	CSTRAVE	#1	11.65	11.47	5.29	2109.96	264.48	2627.2	84508	0.0310882	-0.135083	0.332125
YRE	4h	CSTRAVE	#1	15.19	24.55	8.35	3787.51	490.84	5172.68	87357	0.0592131	2.50625	0.425685
YRE	4h	CSTRAVE	#1	4.85	10.57	2.17	1395.91	160.91	1432.74	47314	0.0302815	-0.210839	-0.889312
YRE	4h	CSTRAVE	#1	6.69	9.95	4	1281.84	139.78	1185.74	52142	0.0227406	-0.919041	-0.730762
YRE	4h	CSTRAVE	#1	10.07	15.43	2.88	2048.32	244.49	2316.26	83565	0.0277181	-0.451585	0.301157
YRE	4h	CSTRAVE	#1	18.89	26.64	8.69	4334.23	463.74	3483.4	160018	0.0217688	-1.01031	2.81184
YRE	4h	CSTRAVE	#1	9.7	8.58	2.85	1563.03	201.3	2142.96	59250	0.0361681	0.341995	-0.497338
YRE	4h	CSTRAVE	#1	31.44	51.8	15.79	8414.17	897.56	4394.13	206271	0.0213027	-1.05408	4.33077
YRE	4h	CSTRAVE	#1	17.13	23.22	10.89	3423.44	414.16	3940.64	77588	0.0507893	1.71513	0.104875
YRE	4h	CSTRAVE	#1	11.05	12.89	3.44	2065.96	299.36	3354.08	73599	0.0455724	1.22519	-0.0261226
YRE	4h	CSTRAVE	#1	4.08	7.58	3.91	1268.73	148.64	1245.31	44891	0.0277407	-0.449454	-0.968882
YRE	4h	CSTRAVE	#1	3.42	8.39	6	1458.4	199.88	1825.28	50712	0.0359931	0.325556	-0.777723
YRE	4h	CSTRAVE	#1	4.99	9.27	2.78	1476.52	183.53	1418.61	49013	0.0289435	-0.336495	-0.833517
YRE	4h	CSTRAVE	#1	3.98	6.5	2.67	1109.64	160.72	2125.57	41129	0.0516806	1.79884	-1.09242
YRE	4h	CSTRAVE	#1	4.6	6.2	3.01	1332.83	167.82	1906.94	45104	0.0422787	0.915871	-0.961887
YRE	4h	CSTRAVE	#1	11.3	16.57	4.97	2107.63	248.48	2669.21	76007	0.0351179	0.24337	0.0529552
YRE	4h	CSTRAVE	#1	6.18	12.59	2.8	1480.45	183.09	1622.08	52569	0.0308562	-0.156868	-0.71674
YRE	4h	CSTRAVE	#1	10.97	20.84	7.35	3311.95	456.98	5050.8	93561	0.053984	2.01517	0.629422
YRE	4h	CSTRAVE	#1	16.04	30.4	9.02	4336.44	506.31	5427.53	109774	0.0494428	1.58868	1.16185
YRE	4h	CSTRAVE	#1	12.34	11.91	5.25	1567.24	187.65	1923.15	91812	0.0209466	-1.08752	0.571985
YRE	4h	CSTRAVE	#1	8.09	19.72	5.2	2706.31	292.2	1451.29	93327	0.0155506	-1.59429	0.621737
YRE	4h	CSTRAVE	#1	9.7	10.06	3	1498.27	188.89	1483.49	58068	0.0255475	-0.655436	-0.536155
YRE	4h	CSTRAVE	#1	5.32	10.39	2.42	1285.51	153.67	1406.08	51683	0.0272059	-0.499689	-0.745835
YRE	4h	CSTRAVE	#1	9.88	9.6	2.46	1118.6	150.4	1668.34	51284	0.0325314	0.00045578	-0.758938
YRE	4h	CSTRAVE	#1	8.39	10.89	3.43	1701.39	192.4	1566.38	35229	0.0444628	1.12099	-1.28618
YRE	4h	CSTRAVE	#1	10.27	10.14	2.71	1391.25	198.04	2506	59264	0.0422854	0.916494	-0.496878
YRE	4h	CSTRAVE	#1	6.67	9.57	3.62	1967.26	237.26	1877.5	60084	0.0312479	-0.120081	-0.46995
YRE	4h	CSTRAVE	#1	10.84	26.14	7.5	3828.12	459.61	4891.4	97253	0.0502956	1.66877	0.750665
YRE	4h	CSTRAVE	#1	6.94	13.06	5	1890.29	243.16	2562.54	78380	0.0326938	0.015708	0.130884
YRE	4h	CSTRAVE	#1	6.84	20.97	6.29	2405.75	295.48	2191.33	101554	0.021578	-1.02823	0.891909
YRE	4h	CSTRAVE	#1	7.34	9.76	2.71	1849.22	226.84	2395.46	53265	0.0449725	1.16885	-0.693883
YRE	4h	CSTRAVE	#1	18.6	15.84	8.21	967.104	124.17	1324.39	78873	0.0167914	-1.47775	0.147074
YRE	4h	CSTRAVE	#1	8.33	11.6	3.13	1614.61	175.99	1019.45	55380	0.0184083	-1.32591	-0.624427
YRE	4h	CSTRAVE	#1	22.83	21.32	8.34	3395.8	427.35	4647.22	101045	0.0459916	1.26456	0.875193
YRE	4h	CSTRAVE	#1	15.87	16.59	5.57	2802.57	331.6	2702.64	93757	0.028826	-0.347533	0.635858
YRE	4h	CSTRAVE	#1	9.9	13.39	7.35	2117.62	273.81	2737.5	45070	0.0607389	2.64954	-0.963004
YRE	4h	CSTRAVE	#1	6.95	17.31	6.3	2170.26	251.26	2103.53	105684	0.019904	-1.18544	1.02754
YRE	4h	CSTRAVE	#1	6.33	8.8	2.98	1447.33	178.58	1619.81	65960	0.0245575	-0.748411	-0.276984
YRE	4h	CSTRAVE	#1	9.25	13.26	8.09	2597.71	332.86	3386.1	95958	0.0352873	0.259276	0.708138
YRE	4h	CSTRAVE	#1	8.33	10.92	3.32	1548.85	171.89	1359.44	57941	0.0234625	-0.851245	-0.540325
YRE	4h	CSTRAVE	#1	16.02	13.85	6.11	1442.14	177.42	1927.75	69787	0.0276233	-0.460481	-0.151307
YRE	4h	CSTRAVE	#1	9.06	10.75	4.69	1717.53	193.26	1662.27	60673	0.0273972	-0.481719	-0.450607
YRE	4h	CSTRAVE	#1	8.39	14.85	5.22	2269.31	256.77	1828.74	54839	0.0333474	0.0770938	-0.642194
YRE	4h	CSTRAVE	#1	3.98	9.51	3.11	1186.9	141.65	1398.36	39388	0.0355022	0.279456	-1.1496
YRE	4h	CSTRAVE	#1	8.53	12.93	5.42	1413.66	185.51	2040.21	76540	0.0266555	-0.551377	0.0704587
YRE	4h	CSTRAVE	#1	5.56	10.73	2.58	1657.23	181.82	1263.78	55758	0.0226654	-0.926098	-0.612014
YRE	4h	CSTRAVE	#1	8.21	17.85	5.37	2396.34	288.7	2166.54	96186	0.0225245	-0.939337	0.715626
YRE	4h	CSTRAVE	#1	11.52	14.22	5.94	2410.57	265.86	1782.58	84224	0.0211648	-1.06703	0.322798
YRE	4h	CSTRAVE	#1	7.08	12.06	4.25	1844.34	220.14	2064	63186	0.0326655	0.0130469	-0.368081
YRE	4h	CSTRAVE	#1	10.97	14.97	3.48	1254.49	130.71	852.54	78897	0.0108057	-2.0399	0.147862
YRE	4h	CSTRAVE	#1	18.67	20.57	12.01	1749.01	232.1	2803.33	66679	0.0420422	0.893654	-0.253373
YRE	4h	CSTRAVE	#1	2.24	11.94	2.04	1655.35	196.58	1310.85	47175	0.027787	-0.445114	-0.893876
YRE	4h	CSTRAVE	#1	2.92	9.04	2.35	1162.22	146.03	1433.6	47106	0.0304335	-0.196567	-0.896142
YRE	4h	CSTRAVE	#1	3.32	4.48	2.8	733.113	89.71	599.59	28956	0.0207069	-1.11003	-1.49218
YRE	4h	CSTRAVE	#1	19.25	32.75	11.6	5285.85	672.62	6548.05	133905	0.0489007	1.53777	1.9543
YRE	4h	CSTRAVE	#1	12.88	13.81	3.51	2173.79	278.03	2883.09	85460	0.0337361	0.113598	0.363388
YRE	4h	CSTRAVE	#1	5.66	7.79	3.96	1136.8	151.19	1415.38	42201	0.033539	0.0950859	-1.05722
YRE	4h	CSTRAVE	#1	10.26	18.77	5.93	2958.59	367.08	3032.6	85534	0.0354549	0.275016	0.365818
YRE	4h	CSTRAVE	#1	8.15	16.02	6.78	2494.95	309.34	2515.12	99178	0.0253597	-0.673073	0.813882
YRE	4h	CSTRAVE	#1	6.79	6.9	3.83	795.266	118.73	1499.53	40094	0.0374004	0.457721	-1.12641
YRE	4h	CSTRAVE	#1	7.5	14.18	4.28	2161.48	267.54	2128.38	47496	0.0448118	1.15376	-0.883335
YRE	4h	CSTRAVE	#1	6.49	15.2	4.23	2167.81	295.44	2945.13	75184	0.0391723	0.624132	0.0259282
YRE	4h	CSTRAVE	#1	8.58	8.29	3.79	811.04	105.17	1073.36	54789	0.0195908	-1.21485	-0.643836
YRE	4h	CSTRAVE	#1	16.85	14.22	4.73	1898.84	217.78	1408.39	89533	0.0157304	-1.5774	0.497144
YRE	4h	CSTRAVE	#1	10.66	18.66	8.56	2877.93	356.7	3587.9	95989	0.0373782	0.455644	0.709156
YRE	4h	CSTRAVE	#1	4.54	5.25	1.99	1329.55	135.34	351.81	46032	0.00764273	-2.33695	-0.931412
YRE	4h	CSTRAVE	#1	9.29	20.27	5.65	2424.28	280.05	2410.99	109189	0.0220809	-0.980997	1.14264
YRE	4h	CSTRAVE	#1	18	29.7	11.63	4043.83	516.56	4875.55	112304	0.0434139	1.02248	1.24493
YRE	4h	CSTRAVE	#1	3.86	11.35	4.13	1703.89	199.81	1370.93	54122	0.0253304	-0.675824	-0.66574
YRE	4h	CSTRAVE	#1	10.4	11	4.2	1792.59	215.54	1907.62	81302	0.0234634	-0.85116	0.226841
YRE	4h	CSTRAVE	#1	3.72	6.1	2.69	1163.21	130.98	927.62	43393	0.0213772	-1.04708	-1.01808
YRE	4h	CSTRAVE	#1	6.55	17.74	3.97	2453.42	276.77	2271.6	85666	0.0265169	-0.564388	0.370153
YRE	4h	CSTRAVE	#1	11.72	15.98	7.23	2378.2	299.01	3274.82	90073	0.0363574	0.359773	0.514877
YRE	4h	CSTRAVE	#1	25.39	20.59	7.72	2290.33	282.41	2598.33	90203	0.0288054	-0.349472	0.519146
YRE	4h	CSTRAVE	#1	9.14	13.89	3.58	2028.62	261.01	2938.68	72777	0.0403792	0.737481	-0.0531167
YRE	4h	CSTRAVE	#1	3.44	8.69	2.33	869.836	112.7	1194.62	35065	0.0340687	0.144834	-1.29156
YRE	4h	CSTRAVE	#1	22.8	34.43	12.64	4957.13	662.12	8030.27	144209	0.0556849	2.17491	2.29268
YRE	4h	CSTRAVE	#1	13.14	13.95	6.63	1448.09	171.81	1416.9	87320	0.0162265	-1.53081	0.42447
YRE	4h	CSTRAVE	#1	8.18	16.26	4.16	2318.8	280.48	2336.17	78051	0.0299313	-0.243728	0.120079
YRE	4h	CSTRAVE	#1	4.82	10.61	2.88	1463.73	171.94	1168.91	54987	0.0212579	-1.05828	-0.637333
YRE	4h	CSTRAVE	#1	16.53	25.97	8.51	3562.55	448.92	4017.37	100571	0.0399456	0.696757	0.859627
YRE	4h	CSTRAVE	#1	4.92	11.79	2.67	1351.43	168.42	1789.02	56527	0.0316489	-0.0824187	-0.58676
YRE	4h	CSTRAVE	#1	5.19	6.01	2.31	1083	124.31	1274.24	37859	0.0336575	0.106215	-1.19981
YRE	4h	CSTRAVE	#1	5.55	12.34	2.23	1858.26	215.34	1653.34	65404	0.0252789	-0.680659	-0.295243
YRE	4h	CSTRAVE	#1	2.76	8.55	3.22	1274.4	147.51	1261.5	45914	0.0274753	-0.474386	-0.935287
YRE	4h	CSTRAVE	#1	14.44	24.99	7.91	4015.49	492.35	4399.3	113440	0.0387809	0.58737	1.28224
YRE	4h	CSTRAVE	#1	11.57	20.07	6.22	3441.35	409.27	2826.19	101774	0.0277693	-0.446776	0.899133
YRE	4h	CSTRAVE	#1	17.39	22.5	8.3	2711.5	362.62	4507.46	123420	0.0365213	0.375166	1.60998
YRE	4h	CSTRAVE	#1	6.49	9.29	2.65	1651.75	235.2	2582.69	62137	0.0415644	0.848789	-0.40253
YRE	4h	CSTRAVE	#1	1.6	9.69	4.07	1305.39	168.32	1915.73	52953	0.0361779	0.342918	-0.704129
YRE	4h	CSTRAVE	#1	5.57	13.34	4.86	1828.73	216.29	1767.3	56231	0.0314293	-0.103048	-0.596481
YRE	4h	CSTRAVE	#1	19.92	5.33	4.67	12.184	18.57	127.01	29240	0.00434371	-2.64677	-1.48285
YRE	4h	CSTRAVE	#1	14.13	17.41	5.42	2367.83	320.41	3290.1	85402	0.0385249	0.563328	0.361483
YRE	4h	CSTRAVE	#1	7.26	11.57	5.43	1647.33	188.77	1366.13	49875	0.0273911	-0.482294	-0.805209
YRE	4h	CSTRAVE	#1	5.85	5.48	2.74	670.954	77.79	762.6	44560	0.017114	-1.44746	-0.979752
YRE	4h	CSTRAVE	#1	13.31	15.92	4.41	2265.42	292.47	2953.58	74417	0.0396896	0.672713	0.000740229
YRE	4h	CSTRAVE	#1	16.03	32.19	10.55	4776.81	587.3	4540.26	173314	0.0261967	-0.59446	3.24848
YRE	4h	CSTRAVE	#1	11.85	13.99	4.97	2276.09	272.06	2257.94	64331	0.0350988	0.241571	-0.33048
YRE	4h	CSTRAVE	#1	4.66	10.19	2.89	1491.7	186.92	1683.42	52919	0.0318113	-0.0671752	-0.705246
[truncated: 134,317 more rows]

## Sheet: Figure 3c
F.3c	analysis of sensing signal from strain co-expressing pRPL28-mNeon and pHluorin2 sensing constructs following shift to CSTRAVE.
	.fsc files for strain co-expressing pHluorin2 and pRPL28-mNeon shifted to CSTRAVE were processed in FlowJo, exported as .csv, and analysed in R, with relevant fluorescence values extracted and signal of each of the sensors being calculated according to Methods. Z-score standardation per sensor and timepoint also calculated. Rows correspond to values of single cells.
Sensor	Timepoint	Condition	VL1	VL2	VL3	BL1	BL2	YL2	Size	Signal	pRPL28_Signal	zSignal	zSize	zPRPL28
pHluorin2	4h	CSTRAVE	517	30103	1720	21948	4642	53989	55575	1.37156	0.971462	1.20464	-1.50255	0.335971
pHluorin2	4h	CSTRAVE	785	30284	2434	26501	6187	71247	65484	1.14275	1.08801	0.136721	-1.15526	1.22801
pHluorin2	4h	CSTRAVE	1474	56299	4563	87861	14162	110908	128164	0.640773	0.86536	-2.20613	1.04152	-0.476146
pHluorin2	4h	CSTRAVE	586	30266	2245	27899	6703	67706	71053	1.08484	0.952894	-0.133549	-0.960081	0.193852
pHluorin2	4h	CSTRAVE	1150	55365	3942	45135	9717	112006	121673	1.22665	0.920549	0.528322	0.814025	-0.0537204
pHluorin2	4h	CSTRAVE	846	37506	2564	50118	9225	78877	70004	0.748354	1.12675	-1.70402	-0.996846	1.52456
pHluorin2	4h	CSTRAVE	488	40119	2420	30545	7115	76040	78477	1.31344	0.968946	0.933374	-0.699889	0.316716
pHluorin2	4h	CSTRAVE	751	28403	2140	26117	5624	60512	65399	1.08753	0.925274	-0.121006	-1.15824	-0.0175566
pHluorin2	4h	CSTRAVE	1411	5132	760	3322	2781	41577	70283	1.54485	0.591566	2.01344	-0.987068	-2.5718
pHluorin2	4h	CSTRAVE	814	44375	3014	32955	7659	83693	94531	1.34653	0.88535	1.08783	-0.137236	-0.323142
pHluorin2	4h	CSTRAVE	1010	61257	4313	50287	12117	141813	156854	1.21815	0.904108	0.488625	2.04703	-0.179562
pHluorin2	4h	CSTRAVE	1648	71185	4717	61328	12601	165342	178113	1.16073	0.928298	0.220622	2.79211	0.00559125
pHluorin2	4h	CSTRAVE	1197	53550	3608	43150	9612	97354	107822	1.24102	0.902914	0.595374	0.328581	-0.188703
pHluorin2	4h	CSTRAVE	1096	42238	2766	40603	7861	81355	82942	1.04027	0.980866	-0.341586	-0.543401	0.407952
pHluorin2	4h	CSTRAVE	608	27969	1949	30565	6033	63024	67594	0.915066	0.93239	-0.925934	-1.08131	0.0369128
pHluorin2	4h	CSTRAVE	513	24338	1576	35743	6729	55958	71514	0.680917	0.782476	-2.01877	-0.943925	-1.11055
pHluorin2	4h	CSTRAVE	1319	39257	3614	60940	9272	82599	115633	0.644191	0.71432	-2.19018	0.602337	-1.63222
pHluorin2	4h	CSTRAVE	587	41374	2597	32549	7700	79049	85097	1.27113	0.928928	0.735905	-0.467874	0.0104121
pHluorin2	4h	CSTRAVE	851	51216	4161	39870	8153	100359	103484	1.28457	0.969802	0.798657	0.176545	0.323266
pHluorin2	4h	CSTRAVE	359	32135	1907	23545	5052	57476	58596	1.36483	0.980886	1.17324	-1.39667	0.408104
pHluorin2	4h	CSTRAVE	820	42703	2663	35307	8430	95091	96852	1.20948	0.981818	0.448155	-0.0558902	0.415234
pHluorin2	4h	CSTRAVE	563	27421	1940	24203	5182	54429	67811	1.13296	0.802657	0.0910256	-1.07371	-0.956079
pHluorin2	4h	CSTRAVE	711	33574	2477	29574	6502	68306	75948	1.13525	0.899379	0.101738	-0.788524	-0.215764
pHluorin2	4h	CSTRAVE	583	37589	2594	31448	7345	83480	83216	1.19527	1.00317	0.38187	-0.533798	0.578687
pHluorin2	4h	CSTRAVE	638	33329	1886	26618	7500	75229	85244	1.25212	0.882514	0.647194	-0.462722	-0.34485
pHluorin2	4h	CSTRAVE	716	36071	2861	28897	6443	67202	67290	1.24826	0.998692	0.629171	-1.09197	0.544395
pHluorin2	4h	CSTRAVE	939	40589	2622	31715	7712	80191	79202	1.2798	1.01249	0.776392	-0.674479	0.649982
pHluorin2	4h	CSTRAVE	1548	69444	4866	60443	12518	134219	124753	1.14892	1.07588	0.165508	0.921971	1.13518
pHluorin2	4h	CSTRAVE	325	24446	1607	22000	4683	45967	51809	1.11118	0.88724	-0.0106127	-1.63454	-0.308677
pHluorin2	4h	CSTRAVE	764	46879	3780	41149	9015	87733	98600	1.13925	0.889787	0.120389	0.00537287	-0.289179
pHluorin2	4h	CSTRAVE	863	42547	2932	36798	6349	73156	88802	1.15623	0.82381	0.199645	-0.338023	-0.794173
pHluorin2	4h	CSTRAVE	1178	44649	3372	38278	8259	93047	100373	1.16644	0.927012	0.247292	0.0675121	-0.00425258
pHluorin2	4h	CSTRAVE	646	26454	1778	22045	4703	53875	55843	1.2	0.964758	0.403924	-1.49315	0.284661
pHluorin2	4h	CSTRAVE	644	46239	3082	39687	8531	85270	90143	1.16509	0.945941	0.240999	-0.291024	0.140634
pHluorin2	4h	CSTRAVE	1185	57099	3737	44805	10650	119959	109417	1.27439	1.09635	0.751117	0.384482	1.29186
pHluorin2	4h	CSTRAVE	10614	3796	1854	1582	1391	1714	23696	2.39949	0.0723329	6.00227	-2.61983	-6.54607
pHluorin2	4h	CSTRAVE	963	51676	3673	68393	11951	108995	121714	0.755574	0.895501	-1.67032	0.815461	-0.245444
pHluorin2	4h	CSTRAVE	640	38037	2371	29464	6189	70980	69037	1.29097	1.02814	0.828482	-1.03074	0.769824
pHluorin2	4h	CSTRAVE	425	21749	1840	33596	5317	47968	56594	0.647369	0.847581	-2.17535	-1.46683	-0.612229
pHluorin2	4h	CSTRAVE	666	25865	1968	42296	7224	54044	76449	0.611524	0.706929	-2.34264	-0.770965	-1.6888
pHluorin2	4h	CSTRAVE	828	35791	2620	49575	8312	79138	98243	0.721957	0.805533	-1.82723	-0.0071391	-0.934068
pHluorin2	4h	CSTRAVE	1199	54310	3829	59185	11402	123016	127113	0.917631	0.967769	-0.913963	1.00468	0.307703
pHluorin2	4h	CSTRAVE	922	46447	3405	39274	8622	91218	88705	1.18264	1.02833	0.3229	-0.341422	0.771244
pHluorin2	4h	CSTRAVE	925	42176	2951	37818	8455	91965	89007	1.11524	1.03323	0.00830979	-0.330838	0.808776
pHluorin2	4h	CSTRAVE	583	33913	2081	27225	6919	67770	82182	1.24566	0.824633	0.617015	-0.570037	-0.787875
pHluorin2	4h	CSTRAVE	466	30898	2314	23844	5820	62691	65023	1.29584	0.964136	0.851232	-1.17142	0.279895
pHluorin2	4h	CSTRAVE	1095	59954	3934	54244	12419	130755	132302	1.10527	0.988307	-0.0382276	1.18654	0.464905
pHluorin2	4h	CSTRAVE	1260	44197	3173	66191	11092	91317	124029	0.667719	0.736255	-2.08037	0.896597	-1.46433
pHluorin2	4h	CSTRAVE	745	42691	3112	33876	7570	86498	80691	1.26021	1.07197	0.684957	-0.622293	1.10524
pHluorin2	4h	CSTRAVE	433	40548	2771	36815	7253	82883	80714	1.1014	1.02687	-0.0562721	-0.621487	0.760091
pHluorin2	4h	CSTRAVE	904	35054	2930	49774	8775	88817	113793	0.704263	0.780514	-1.90981	0.53785	-1.12557
pHluorin2	4h	CSTRAVE	803	53373	3533	42180	9721	94126	101081	1.26536	0.931194	0.708989	0.0923258	0.0277535
pHluorin2	4h	CSTRAVE	1151	56603	3713	43668	10056	109292	114528	1.29621	0.954282	0.852972	0.56361	0.204473
pHluorin2	4h	CSTRAVE	1129	49845	3492	41837	10275	104216	110488	1.19141	0.943234	0.36383	0.422018	0.119908
pHluorin2	4h	CSTRAVE	1473	73555	4873	62273	13594	154214	148137	1.18117	1.04102	0.31604	1.74152	0.868398
pHluorin2	4h	CSTRAVE	923	49980	3762	41988	8225	94196	110303	1.19034	0.853975	0.358839	0.415534	-0.563289
pHluorin2	4h	CSTRAVE	852	42780	2810	34307	7359	92779	86465	1.24698	1.07302	0.623172	-0.419929	1.11334
pHluorin2	4h	CSTRAVE	712	35160	2223	49203	8715	71140	86097	0.714591	0.826277	-1.8616	-0.432826	-0.77529
pHluorin2	4h	CSTRAVE	938	48091	3406	39334	9018	93947	106169	1.22263	0.884882	0.509553	0.270648	-0.326725
pHluorin2	4h	CSTRAVE	952	38823	2824	32900	7478	82753	77109	1.18003	1.0732	0.310721	-0.747834	1.11465
pHluorin2	4h	CSTRAVE	894	59184	4405	44239	10727	107197	111247	1.33782	0.963595	1.04718	0.448619	0.275753
pHluorin2	4h	CSTRAVE	590	27566	2079	21843	4799	55595	60393	1.26201	0.920554	0.693323	-1.33369	-0.053687
pHluorin2	4h	CSTRAVE	586	42782	2975	33649	7718	83189	87310	1.27142	0.9528	0.737258	-0.390314	0.193133
pHluorin2	4h	CSTRAVE	790	48262	3004	40849	8564	93215	97299	1.18147	0.958026	0.317455	-0.040224	0.233133
pHluorin2	4h	CSTRAVE	1105	48739	3327	41322	8694	91766	114606	1.17949	0.800709	0.308212	0.566344	-0.970996
pHluorin2	4h	CSTRAVE	561	41099	3337	34731	6985	83011	84103	1.18335	0.987016	0.326224	-0.502711	0.455023
pHluorin2	4h	CSTRAVE	1065	44556	2906	37404	8463	94383	98324	1.19121	0.959918	0.362897	-0.00430025	0.247614
pHluorin2	4h	CSTRAVE	1177	53127	3767	43321	10134	104467	104350	1.22636	1.00112	0.526938	0.206896	0.562986
pHluorin2	4h	CSTRAVE	678	40550	2947	32133	7571	77884	93084	1.26194	0.836707	0.693026	-0.187949	-0.695463
pHluorin2	4h	CSTRAVE	427	26741	2142	39958	6135	53547	71342	0.669228	0.750568	-2.07333	-0.949953	-1.35478
pHluorin2	4h	CSTRAVE	748	44242	2728	34568	7866	82893	96200	1.27985	0.861674	0.776624	-0.0787412	-0.504362
pHluorin2	4h	CSTRAVE	1420	62253	4407	50282	13579	146871	159604	1.23808	0.920221	0.581641	2.14341	-0.0562313
pHluorin2	4h	CSTRAVE	611	37890	2663	33111	8099	81204	100675	1.14433	0.806595	0.144111	0.0780965	-0.925937
pHluorin2	4h	CSTRAVE	1020	51196	3648	44113	9195	104508	117332	1.16056	0.890703	0.219871	0.661883	-0.282166
pHluorin2	4h	CSTRAVE	743	45731	3093	34107	8404	87749	92642	1.34081	0.947184	1.06112	-0.20344	0.150143
pHluorin2	4h	CSTRAVE	500	36493	2357	30289	7442	80259	84181	1.20483	0.95341	0.426452	-0.499977	0.197798
pHluorin2	4h	CSTRAVE	517	41138	2662	32269	6842	71332	90476	1.27485	0.788408	0.753249	-0.279353	-1.06515
pHluorin2	4h	CSTRAVE	710	48972	3152	46910	9611	91034	105258	1.04396	0.864865	-0.32437	0.238719	-0.479932
pHluorin2	4h	CSTRAVE	1433	31581	1952	43065	7725	69162	87826	0.733333	0.787489	-1.77413	-0.372229	-1.07218
pHluorin2	4h	CSTRAVE	1732	79705	5666	66728	14220	157891	168726	1.19448	0.935783	0.378143	2.46312	0.0628833
pHluorin2	4h	CSTRAVE	542	53144	3786	46882	10535	106285	109525	1.13357	0.970418	0.0938758	0.388267	0.327978
pHluorin2	4h	CSTRAVE	1573	64441	4677	49985	11106	119222	142004	1.28921	0.839568	0.820275	1.52658	-0.673562
pHluorin2	4h	CSTRAVE	825	39754	2796	32514	7755	79851	77216	1.22267	1.03413	0.509746	-0.744084	0.815602
pHluorin2	4h	CSTRAVE	1999	69382	5316	112229	17391	135040	191107	0.618218	0.70662	-2.3114	3.24751	-1.69116
pHluorin2	4h	CSTRAVE	933	58435	4331	47914	10698	122861	123043	1.21958	0.998521	0.495313	0.86204	0.543083
pHluorin2	4h	CSTRAVE	1059	34823	2465	30049	6636	66860	81397	1.15887	0.821406	0.211978	-0.59755	-0.812574
pHluorin2	4h	CSTRAVE	842	36191	2353	28990	6335	67403	77274	1.2484	0.87226	0.629801	-0.742051	-0.423335
pHluorin2	4h	CSTRAVE	1422	82588	5397	65314	14501	160761	151480	1.26448	1.06127	0.704851	1.85869	1.02336
pHluorin2	4h	CSTRAVE	719	41327	2998	42764	8392	86394	91059	0.966397	0.948769	-0.68636	-0.258921	0.16228
pHluorin2	4h	CSTRAVE	863	27735	2258	43355	7667	67559	80928	0.639719	0.834804	-2.21105	-0.613987	-0.710027
pHluorin2	4h	CSTRAVE	984	63005	4432	49177	11163	123598	119125	1.28119	1.03755	0.782851	0.724723	0.841807
pHluorin2	4h	CSTRAVE	840	38482	3004	41641	7490	70821	89279	0.924137	0.793255	-0.883597	-0.321305	-1.02805
pHluorin2	4h	CSTRAVE	800	38802	2730	31651	7494	91598	94262	1.22593	0.971738	0.524959	-0.146663	0.338086
pHluorin2	4h	CSTRAVE	1780	104678	6835	83256	16442	181490	207466	1.2573	0.874794	0.671371	3.82086	-0.403938
pHluorin2	4h	CSTRAVE	995	44967	3525	34391	7900	91416	88842	1.30752	1.02897	0.905758	-0.336621	0.776166
pHluorin2	4h	CSTRAVE	522	42310	3143	35625	8760	90247	93870	1.18765	0.961404	0.34628	-0.160402	0.258987
pHluorin2	4h	CSTRAVE	1032	34822	2737	45021	8202	73790	91035	0.773461	0.810567	-1.58684	-0.259762	-0.895536
pHluorin2	4h	CSTRAVE	1020	44666	3002	33507	7762	82389	92899	1.33303	0.886866	1.02483	-0.194433	-0.311534
pHluorin2	4h	CSTRAVE	1125	43922	3009	36363	8492	91460	105986	1.20788	0.862944	0.440684	0.264234	-0.494637
pHluorin2	4h	CSTRAVE	672	37000	2608	30151	6689	74638	83117	1.22716	0.897987	0.530671	-0.537268	-0.226414
pHluorin2	4h	CSTRAVE	1277	53058	3650	43496	8777	95410	112365	1.21984	0.849108	0.496505	0.487802	-0.600542
pHluorin2	4h	CSTRAVE	1208	52935	3670	42539	10507	116226	121364	1.24439	0.957665	0.611092	0.803195	0.230364
pHluorin2	4h	CSTRAVE	2243	44692	3496	62887	10919	100546	100952	0.710672	0.995978	-1.8799	0.0878047	0.523622
pHluorin2	4h	CSTRAVE	1120	49241	3233	41482	8631	96817	100568	1.18704	0.962702	0.34346	0.0743464	0.26892
pHluorin2	4h	CSTRAVE	1028	39996	2555	33495	7839	91026	97151	1.19409	0.936954	0.376335	-0.045411	0.0718414
pHluorin2	4h	CSTRAVE	1257	62675	4134	49612	10768	124780	136997	1.2633	0.910823	0.699377	1.35109	-0.128168
pHluorin2	4h	CSTRAVE	1016	43736	3354	36573	7306	82363	85932	1.19585	0.958467	0.384578	-0.438609	0.236507
pHluorin2	4h	CSTRAVE	992	55634	3592	43800	9366	103401	113543	1.27018	0.910677	0.731485	0.529088	-0.129284
pHluorin2	4h	CSTRAVE	585	40249	2442	33230	6684	75631	90214	1.21122	0.838351	0.456313	-0.288536	-0.682876
pHluorin2	4h	CSTRAVE	709	53079	3884	39813	9367	92865	107292	1.33321	0.865535	1.02564	0.310006	-0.474805
pHluorin2	4h	CSTRAVE	975	24807	1686	36811	6637	53236	59198	0.673902	0.899287	-2.05151	-1.37557	-0.216464
pHluorin2	4h	CSTRAVE	976	46804	3378	37919	8086	84331	85497	1.23432	0.986362	0.564082	-0.453855	0.450018
pHluorin2	4h	CSTRAVE	581	39694	2715	39537	8230	80564	89177	1.00397	0.903417	-0.510993	-0.32488	-0.184855
pHluorin2	4h	CSTRAVE	766	38508	2250	48721	9226	87857	97681	0.790378	0.899428	-1.50789	-0.0268358	-0.215388
pHluorin2	4h	CSTRAVE	1586	65321	4121	51966	12962	136299	141289	1.25699	0.964682	0.669934	1.50152	0.284079
pHluorin2	4h	CSTRAVE	1153	54265	3640	44879	9161	101200	100813	1.20914	1.00384	0.446584	0.0829331	0.583787
pHluorin2	4h	CSTRAVE	948	42812	2702	36779	7758	80483	85787	1.16403	0.938172	0.236061	-0.443691	0.081169
pHluorin2	4h	CSTRAVE	1066	39951	2678	30950	7301	78403	73425	1.29082	1.0678	0.827823	-0.876949	1.07333
pHluorin2	4h	CSTRAVE	613	50474	3137	38190	8682	92199	96721	1.32165	0.953247	0.971719	-0.0604814	0.196551
pHluorin2	4h	CSTRAVE	697	36857	2554	29379	7862	75536	78731	1.25454	0.959419	0.658456	-0.690986	0.243791
pHluorin2	4h	CSTRAVE	864	37942	3056	31295	6687	78736	83339	1.2124	0.944768	0.46179	-0.529487	0.13165
pHluorin2	4h	CSTRAVE	1613	65573	4245	52019	11118	124723	145636	1.26056	0.856402	0.686567	1.65387	-0.54471
pHluorin2	4h	CSTRAVE	513	27795	2144	29986	6059	58697	63267	0.926933	0.927766	-0.870551	-1.23296	0.0015202
pHluorin2	4h	CSTRAVE	704	42643	3354	34136	7514	83355	96817	1.24921	0.860954	0.633595	-0.0571169	-0.509869
pHluorin2	4h	CSTRAVE	316	24215	1506	19361	3850	46526	52621	1.25071	0.884172	0.640602	-1.60608	-0.332159
pHluorin2	4h	CSTRAVE	767	38806	2893	30935	6982	86740	89185	1.25444	0.972585	0.657994	-0.3246	0.344567
pHluorin2	4h	CSTRAVE	748	25744	1766	35703	6180	61183	68098	0.72106	0.898455	-1.83141	-1.06365	-0.222832
pHluorin2	4h	CSTRAVE	828	27420	1996	38378	6026	63551	69193	0.714472	0.91846	-1.86216	-1.02527	-0.0697128
pHluorin2	4h	CSTRAVE	576	31347	1904	25575	5661	61397	59009	1.22569	1.04047	0.523822	-1.38219	0.864154
pHluorin2	4h	CSTRAVE	907	59802	4401	48698	11266	124227	123274	1.22802	1.00773	0.534689	0.870136	0.613576
pHluorin2	4h	CSTRAVE	1723	52807	4164	42730	8875	106771	118734	1.23583	0.899245	0.57115	0.71102	-0.216784
pHluorin2	4h	CSTRAVE	759	43174	3199	38421	8661	99919	102424	1.12371	0.975543	0.047852	0.139395	0.367206
pHluorin2	4h	CSTRAVE	633	49296	3736	45725	9536	102714	101719	1.0781	1.00978	-0.165026	0.114686	0.629276
pHluorin2	4h	CSTRAVE	864	55555	3770	45795	10736	108613	113643	1.21312	0.955739	0.465176	0.532593	0.215622
pHluorin2	4h	CSTRAVE	1323	51312	3286	41821	8557	97851	122372	1.22694	0.799619	0.529676	0.838523	-0.979334
pHluorin2	4h	CSTRAVE	957	40577	2876	30391	7026	71344	81029	1.33517	0.880475	1.03477	-0.610447	-0.360455
pHluorin2	4h	CSTRAVE	668	48288	3039	45068	9891	99109	109973	1.07145	0.901212	-0.196062	0.403968	-0.20173
pHluorin2	4h	CSTRAVE	1372	50227	4081	43046	9609	112773	124393	1.16682	0.906586	0.249072	0.909354	-0.160595
pHluorin2	4h	CSTRAVE	832	46057	2895	36138	8384	93163	111801	1.27448	0.833293	0.751521	0.468035	-0.72159
pHluorin2	4h	CSTRAVE	862	38559	2718	27926	8076	89117	79409	1.38076	1.12225	1.24756	-0.667224	1.49014
pHluorin2	4h	CSTRAVE	808	52678	3715	41796	9256	108066	106037	1.26036	1.01913	0.685639	0.266021	0.700865
pHluorin2	4h	CSTRAVE	633	43413	2800	32140	7244	78372	89621	1.35075	0.874483	1.1075	-0.309319	-0.406321
pHluorin2	4h	CSTRAVE	845	46695	3300	47485	8958	89034	106941	0.983363	0.832553	-0.607175	0.297704	-0.727258
pHluorin2	4h	CSTRAVE	915	48522	3343	37616	8025	83447	96166	1.28993	0.867739	0.82365	-0.0799328	-0.457936
pHluorin2	4h	CSTRAVE	2176	90919	7333	77953	17749	186849	158157	1.16633	1.18141	0.246783	2.0927	1.94297
pHluorin2	4h	CSTRAVE	1841	78792	5266	63742	13474	156992	172135	1.23611	0.912028	0.57245	2.58259	-0.118941
pHluorin2	4h	CSTRAVE	666	34249	2234	28593	7306	74706	68222	1.19781	1.09504	0.393706	-1.0593	1.28187
pHluorin2	4h	CSTRAVE	1421	39539	2796	58209	10575	83896	101608	0.679259	0.825683	-2.02651	0.110796	-0.779839
pHluorin2	4h	CSTRAVE	1180	56118	4283	46924	10010	102416	135825	1.19593	0.754029	0.384947	1.31002	-1.32829
pHluorin2	4h	CSTRAVE	1663	68606	4947	55360	13531	146938	138521	1.23927	1.06076	0.587208	1.40451	1.01949
pHluorin2	4h	CSTRAVE	951	44303	2861	36120	7801	85866	103238	1.22655	0.831729	0.527842	0.167923	-0.733565
pHluorin2	4h	CSTRAVE	587	17049	1370	14644	3326	31741	37841	1.16423	0.838799	0.236982	-2.12408	-0.679446
pHluorin2	4h	CSTRAVE	991	58113	4085	48222	10700	107354	113283	1.20511	0.947662	0.427792	0.519976	0.153803
pHluorin2	4h	CSTRAVE	952	40422	2999	33774	8455	83617	100106	1.19684	0.835285	0.389166	0.0581544	-0.706347
pHluorin2	4h	CSTRAVE	637	42033	3108	37987	8037	94421	92063	1.10651	1.02561	-0.0324167	-0.223733	0.750449
pHluorin2	4h	CSTRAVE	626	30421	1872	24330	6509	68523	64829	1.25035	1.05698	0.638918	-1.17822	0.990541
pHluorin2	4h	CSTRAVE	517	36276	2610	30636	6724	69638	79788	1.1841	0.872788	0.329702	-0.653941	-0.419292
pHluorin2	4h	CSTRAVE	754	33342	2672	48608	8269	79433	93030	0.685936	0.853843	-1.99534	-0.189842	-0.5643
pHluorin2	4h	CSTRAVE	975	34193	2418	46090	8779	73878	92995	0.741875	0.79443	-1.73426	-0.191069	-1.01905
pHluorin2	4h	CSTRAVE	848	35584	2291	34704	6996	70986	77351	1.02536	0.917713	-0.411178	-0.739352	-0.0754319
pHluorin2	4h	CSTRAVE	420	42448	3247	45563	9010	78114	92040	0.931633	0.848696	-0.848612	-0.224539	-0.603693
pHluorin2	4h	CSTRAVE	645	41072	2600	31705	7244	82585	79546	1.29544	1.0382	0.849378	-0.662423	0.846825
pHluorin2	4h	CSTRAVE	1126	50506	3634	42316	10293	104930	103079	1.19354	1.01796	0.373792	0.162351	0.69185
pHluorin2	4h	CSTRAVE	633	44630	3442	34962	7797	82283	87121	1.27653	0.944468	0.761104	-0.396938	0.129356
pHluorin2	4h	CSTRAVE	757	32226	2409	25759	6117	65204	70423	1.25106	0.925891	0.642224	-0.982161	-0.0128371
pHluorin2	4h	CSTRAVE	763	36532	2656	32144	7291	76762	72039	1.13651	1.06556	0.107604	-0.925525	1.05622
pHluorin2	4h	CSTRAVE	1013	78085	4792	63262	13451	141092	158631	1.23431	0.889435	0.564064	2.10931	-0.291872
pHluorin2	4h	CSTRAVE	772	30571	2033	26376	5142	67612	67711	1.15905	0.998538	0.212782	-1.07721	0.543213
pHluorin2	4h	CSTRAVE	466	27611	1908	24827	5773	53481	58463	1.11214	0.914784	-0.0061594	-1.40133	-0.0978512
pHluorin2	4h	CSTRAVE	558	28100	2644	23352	5858	56946	57165	1.20332	0.996169	0.419434	-1.44682	0.525081
pHluorin2	4h	CSTRAVE	878	39403	2681	55663	10018	86089	95269	0.707885	0.903641	-1.8929	-0.11137	-0.183137
pHluorin2	4h	CSTRAVE	1224	66986	4513	49346	11960	127387	143560	1.35748	0.887343	1.1389	1.58111	-0.307884
pHluorin2	4h	CSTRAVE	835	39084	2677	32024	7047	73765	79161	1.22046	0.931835	0.499415	-0.675916	0.0326623
pHluorin2	4h	CSTRAVE	956	40985	2799	34836	8026	82391	80532	1.17651	1.02308	0.294304	-0.627866	0.731092
pHluorin2	4h	CSTRAVE	1429	62828	4235	51181	11366	136564	129307	1.22756	1.05612	0.532577	1.08158	0.983971
pHluorin2	4h	CSTRAVE	936	48919	3498	40063	9512	96829	100540	1.22105	0.963089	0.502179	0.0733651	0.271886
pHluorin2	4h	CSTRAVE	849	22675	1552	18351	4671	45033	51368	1.23563	0.876674	0.570207	-1.64999	-0.389546
pHluorin2	4h	CSTRAVE	889	52086	4065	45252	9218	102074	100817	1.15102	1.01247	0.175327	0.0830732	0.649837
pHluorin2	4h	CSTRAVE	682	32946	2338	26714	6152	63989	73145	1.23329	0.874824	0.559278	-0.886762	-0.403708
pHluorin2	4h	CSTRAVE	732	46134	3151	34782	7445	75918	81333	1.32638	0.933422	0.993752	-0.599793	0.0448074
pHluorin2	4h	CSTRAVE	1284	59849	4256	49570	10860	114628	123170	1.20736	0.930649	0.438291	0.866491	0.0235813
pHluorin2	4h	CSTRAVE	812	29798	1984	24843	5444	61859	73954	1.19945	0.836452	0.401369	-0.858409	-0.697409
pHluorin2	4h	CSTRAVE	993	34310	2374	28598	6443	65888	71583	1.19973	0.920442	0.402684	-0.941506	-0.054542
pHluorin2	4h	CSTRAVE	763	44940	3165	36184	8321	89590	91836	1.24199	0.975543	0.599881	-0.231689	0.36721
pHluorin2	4h	CSTRAVE	631	32301	2303	51386	8193	68628	87204	0.628595	0.786982	-2.26297	-0.394029	-1.07606
pHluorin2	4h	CSTRAVE	473	28286	2008	25589	5361	57811	60802	1.1054	0.950808	-0.0376126	-1.31935	0.177879
pHluorin2	4h	CSTRAVE	1006	55831	4473	46053	10953	123999	128965	1.21232	0.961493	0.461428	1.06959	0.259671
pHluorin2	4h	CSTRAVE	895	36771	2921	29453	6237	78657	96646	1.24846	0.813867	0.630117	-0.06311	-0.870279
pHluorin2	4h	CSTRAVE	691	34568	2170	53986	8873	76179	85877	0.640314	0.887071	-2.20827	-0.440537	-0.309967
pHluorin2	4h	CSTRAVE	1276	63670	4487	47440	11595	126952	137201	1.34212	0.925299	1.06722	1.35824	-0.0173631
pHluorin2	4h	CSTRAVE	998	58439	4255	43741	11037	115821	129827	1.33602	0.892118	1.03878	1.0998	-0.271337
pHluorin2	4h	CSTRAVE	612	38346	2658	55025	9993	82207	98552	0.696883	0.834148	-1.94425	0.00369059	-0.715043
pHluorin2	4h	CSTRAVE	1059	34930	2634	54600	9242	70850	97413	0.639744	0.727316	-2.21093	-0.0362285	-1.53275
pHluorin2	4h	CSTRAVE	1130	34886	2680	52089	8406	82035	92367	0.669738	0.888142	-2.07094	-0.213078	-0.301771
pHluorin2	4h	CSTRAVE	1253	61719	4310	49996	11492	123502	121452	1.23448	1.01688	0.564845	0.806279	0.683599
pHluorin2	4h	CSTRAVE	770	37073	2304	33045	6079	70475	75854	1.12189	0.929087	0.0393856	-0.791818	0.0116313
pHluorin2	4h	CSTRAVE	1290	57657	3911	46258	10329	117842	108945	1.24642	1.08167	0.620589	0.36794	1.17948
pHluorin2	4h	CSTRAVE	254	25187	1679	20417	4432	47146	52370	1.23363	0.900248	0.560879	-1.61487	-0.209108
pHluorin2	4h	CSTRAVE	693	39412	3022	32460	6382	78765	71594	1.21417	1.10016	0.470065	-0.941121	1.32106
pHluorin2	4h	CSTRAVE	592	33657	2265	40521	7478	76112	77744	0.830606	0.979008	-1.32013	-0.725578	0.393729
pHluorin2	4h	CSTRAVE	239	19068	1575	31590	4920	38112	51747	0.603609	0.736506	-2.37959	-1.63671	-1.46241
pHluorin2	4h	CSTRAVE	447	25756	1589	34435	6685	57267	58003	0.74796	0.987311	-1.70586	-1.41745	0.457281
pHluorin2	4h	CSTRAVE	698	46028	3344	37173	8555	91715	95162	1.23821	0.963778	0.582263	-0.115121	0.277154
pHluorin2	4h	CSTRAVE	1026	51258	3988	44040	10514	112867	112880	1.1639	0.999885	0.23542	0.505852	0.553523
pHluorin2	4h	CSTRAVE	1222	49719	3725	76696	12686	104976	135054	0.648261	0.777289	-2.17118	1.283	-1.15025
pHluorin2	4h	CSTRAVE	663	31390	2150	26760	5608	62157	72707	1.17302	0.854897	0.277999	-0.902113	-0.556231
pHluorin2	4h	CSTRAVE	570	24142	1796	19413	3748	46934	47481	1.2436	0.98848	0.607415	-1.78622	0.466226
pHluorin2	4h	CSTRAVE	918	43515	3068	39075	9352	85398	95042	1.11363	0.898529	0.00080255	-0.119326	-0.222266
pHluorin2	4h	CSTRAVE	730	22599	1861	30011	5830	51130	63560	0.753024	0.804437	-1.68223	-1.22269	-0.94246
pHluorin2	4h	CSTRAVE	560	47417	3355	37629	8747	94297	96743	1.26012	0.974717	0.684513	-0.0597104	0.360882
pHluorin2	4h	CSTRAVE	810	46070	3312	39237	9150	95548	99347	1.17415	0.96176	0.283261	0.0315534	0.261713
pHluorin2	4h	CSTRAVE	833	40370	2860	48291	8958	88886	100135	0.835974	0.887662	-1.29508	0.0591708	-0.305447
pHluorin2	4h	CSTRAVE	1000	56184	4049	47548	10657	118179	101712	1.18163	1.1619	0.318173	0.114441	1.79359
pHluorin2	4h	CSTRAVE	529	34175	2241	27516	6376	58576	78014	1.242	0.75084	0.599971	-0.716116	-1.3527
pHluorin2	4h	CSTRAVE	996	44247	2932	34041	8370	85143	91169	1.29981	0.933903	0.869786	-0.255065	0.0484899
pHluorin2	4h	CSTRAVE	1326	72222	5016	57768	12723	130045	139080	1.25021	0.935037	0.638257	1.4241	0.0571728
pHluorin2	4h	CSTRAVE	1451	44164	3144	32643	7729	86586	91438	1.35294	0.946937	1.11773	-0.245638	0.148252
pHluorin2	4h	CSTRAVE	636	38943	3072	30785	6099	78526	88179	1.265	0.890529	0.707292	-0.359857	-0.283496
pHluorin2	4h	CSTRAVE	838	30030	2111	23711	5523	58386	65022	1.2665	0.897942	0.7143	-1.17145	-0.226758
pHluorin2	4h	CSTRAVE	1551	76330	5165	58354	12732	142028	142496	1.30805	0.996716	0.908225	1.54382	0.529266
pHluorin2	4h	CSTRAVE	1547	81020	5194	68386	13746	157782	156495	1.18475	1.00822	0.332727	2.03445	0.617351
pHluorin2	4h	CSTRAVE	451	32561	2240	26417	5764	57724	78198	1.23258	0.738177	0.555972	-0.709667	-1.44962
pHluorin2	4h	CSTRAVE	813	33177	2581	28032	6811	68247	77215	1.18354	0.883857	0.327102	-0.744119	-0.33457
pHluorin2	4h	CSTRAVE	478	46861	3441	35572	7295	91313	94517	1.31736	0.966101	0.951656	-0.137726	0.29494
pHluorin2	4h	CSTRAVE	1653	62484	4173	49879	12171	129648	108612	1.25271	1.19368	0.649943	0.356269	2.03686
pHluorin2	4h	CSTRAVE	1009	40671	2290	35434	7554	85272	98407	1.1478	0.866524	0.160275	-0.0013913	-0.467239
pHluorin2	4h	CSTRAVE	779	46486	3316	36812	8085	90013	105172	1.26279	0.855865	0.697003	0.235705	-0.548825
pHluorin2	4h	CSTRAVE	1278	34157	2498	55298	8956	73312	93685	0.61769	0.782537	-2.31387	-0.166886	-1.11008
pHluorin2	4h	CSTRAVE	694	32935	2540	28398	6676	69694	78955	1.15976	0.882705	0.216136	-0.683136	-0.343383
pHluorin2	4h	CSTRAVE	1595	50432	3588	43682	10015	89920	116303	1.15453	0.773153	0.191685	0.625819	-1.18191
pHluorin2	4h	CSTRAVE	400	29380	1921	30497	5755	59988	60635	0.963373	0.98933	-0.700472	-1.32521	0.472732
pHluorin2	4h	CSTRAVE	1213	57286	3762	50064	9663	98998	124134	1.14426	0.797509	0.14375	0.900276	-0.995485
pHluorin2	4h	CSTRAVE	586	32731	2457	25284	5681	62123	63864	1.29453	0.972739	0.845139	-1.21204	0.345745
pHluorin2	4h	CSTRAVE	970	44400	3322	35350	8130	95199	92888	1.25601	1.02488	0.665343	-0.194819	0.744834
pHluorin2	4h	CSTRAVE	840	39277	2954	32331	7091	70400	77939	1.21484	0.903271	0.473188	-0.718744	-0.185975
pHluorin2	4h	CSTRAVE	681	46196	3319	40346	8163	92532	100001	1.145	0.925311	0.147206	0.0544745	-0.017276
pHluorin2	4h	CSTRAVE	905	42276	3240	35218	7731	82517	90559	1.20041	0.911196	0.405833	-0.276444	-0.125312
pHluorin2	4h	CSTRAVE	977	45551	3229	38771	8029	96305	97993	1.17487	0.982774	0.28665	-0.015901	0.422557
pHluorin2	4h	CSTRAVE	1434	51286	3532	44053	9756	115125	126220	1.16419	0.912098	0.236783	0.973386	-0.118409
pHluorin2	4h	CSTRAVE	1709	42074	3238	65361	11102	91453	118503	0.643717	0.771736	-2.19239	0.702924	-1.19276
pHluorin2	4h	CSTRAVE	1156	30813	2102	46126	8173	71413	84388	0.668018	0.846246	-2.07897	-0.492723	-0.622448
pHluorin2	4h	CSTRAVE	1391	59508	4147	49566	10407	125703	136703	1.20058	0.919534	0.406636	1.34079	-0.0614951
pHluorin2	4h	CSTRAVE	1516	71065	5084	57354	13691	164271	165570	1.23906	0.992154	0.586223	2.35251	0.494353
pHluorin2	4h	CSTRAVE	1033	39346	2944	30412	7563	80902	78989	1.29377	1.02422	0.841552	-0.681944	0.739776
pHluorin2	4h	CSTRAVE	1352	64556	4702	54451	11889	132558	148630	1.18558	0.891866	0.336621	1.7588	-0.273268
pHluorin2	4h	CSTRAVE	1166	55679	3599	45820	9367	111673	121484	1.21517	0.91924	0.474717	0.807401	-0.0637393
pHluorin2	4h	CSTRAVE	862	50267	3318	39076	8979	89891	100705	1.28639	0.892617	0.807131	0.0791479	-0.267517
pHluorin2	4h	CSTRAVE	747	50951	3681	38911	9327	100273	104055	1.30942	0.963654	0.914634	0.196557	0.276207
pHluorin2	4h	CSTRAVE	439	43780	3012	33580	7823	88037	95470	1.30375	0.922143	0.888162	-0.104326	-0.0415217
pHluorin2	4h	CSTRAVE	1037	44097	2389	36147	7844	82661	100763	1.21994	0.820351	0.496967	0.0811807	-0.820653
pHluorin2	4h	CSTRAVE	1180	34197	2549	47589	8141	61191	79387	0.71859	0.770794	-1.84294	-0.667995	-1.19997
pHluorin2	4h	CSTRAVE	887	63068	4952	54458	11696	136359	130322	1.1581	1.04632	0.208383	1.11715	0.908972
pHluorin2	4h	CSTRAVE	725	35209	2273	34250	6512	64476	67196	1.028	0.959521	-0.398843	-1.09526	0.244576
pHluorin2	4h	CSTRAVE	887	36825	2187	32683	7294	73453	85531	1.12673	0.858788	0.0619665	-0.452663	-0.526449
pHluorin2	4h	CSTRAVE	1638	64108	4038	47686	11055	127422	129856	1.34438	0.981256	1.07777	1.10082	0.410937
pHluorin2	4h	CSTRAVE	652	30152	1992	41725	7204	59640	76920	0.722636	0.775351	-1.82405	-0.754458	-1.16509
pHluorin2	4h	CSTRAVE	643	51955	3651	41787	9222	101819	120174	1.24333	0.847263	0.606153	0.761488	-0.614662
pHluorin2	4h	CSTRAVE	512	30411	1863	26302	6544	64080	66405	1.15622	0.964988	0.19961	-1.12298	0.286415
pHluorin2	4h	CSTRAVE	394	35672	2600	27958	6494	64691	72905	1.27591	0.887333	0.758234	-0.895173	-0.307964
pHluorin2	4h	CSTRAVE	709	35743	2860	28198	6319	68347	89598	1.26757	0.762818	0.719301	-0.310125	-1.26101
pHluorin2	4h	CSTRAVE	1357	433	352	330	408	402	38687	1.31212	0.0103911	0.927223	-2.09443	-7.02018
pHluorin2	4h	CSTRAVE	727	47333	3431	38644	9791	100240	102068	1.22485	0.98209	0.519893	0.126918	0.417322
pHluorin2	4h	CSTRAVE	771	39784	2775	32197	7499	81134	71655	1.23564	1.13229	0.57028	-0.938983	1.56694
pHluorin2	4h	CSTRAVE	1416	46005	3570	66512	12141	100643	115225	0.69168	0.873448	-1.96854	0.588038	-0.414243
pHluorin2	4h	CSTRAVE	665	34264	1861	29277	5747	67814	76616	1.17034	0.885115	0.265487	-0.765112	-0.324936
pHluorin2	4h	CSTRAVE	1195	58863	3998	48506	12226	132943	138817	1.21352	0.957685	0.467025	1.41488	0.230523
pHluorin2	4h	CSTRAVE	769	39730	3294	29817	7401	74748	75762	1.33246	0.986616	1.02216	-0.795043	0.451962
pHluorin2	4h	CSTRAVE	691	46983	3064	36903	7672	91846	90664	1.27315	1.01304	0.745327	-0.272764	0.654192
pHluorin2	4h	CSTRAVE	964	46765	3150	36381	8659	98704	102678	1.28542	0.961296	0.802619	0.148297	0.258163
pHluorin2	4h	CSTRAVE	707	57069	3961	46468	10412	111241	120255	1.22814	0.925043	0.53524	0.764327	-0.0193283
pHluorin2	4h	CSTRAVE	861	41571	3041	34542	8058	77110	89665	1.20349	0.859979	0.42022	-0.307777	-0.517334
pHluorin2	4h	CSTRAVE	1036	37201	2828	31916	8008	86103	101656	1.16559	0.847004	0.243328	0.112478	-0.616648
pHluorin2	4h	CSTRAVE	510	38814	2859	36287	8786	87043	91680	1.06964	0.949422	-0.204502	-0.237156	0.167274
pHluorin2	4h	CSTRAVE	696	31855	1938	25528	6546	69774	67558	1.24785	1.0328	0.627231	-1.08257	0.805471
pHluorin2	4h	CSTRAVE	578	45442	2929	36438	8953	83085	84731	1.2471	0.980574	0.623774	-0.480701	0.405714
pHluorin2	4h	CSTRAVE	1075	45530	3081	35160	7306	75249	90294	1.29494	0.833378	0.847021	-0.285732	-0.720943
pHluorin2	4h	CSTRAVE	574	42610	2558	32997	7489	81200	79006	1.29133	1.02777	0.830182	-0.681348	0.76696
pHluorin2	4h	CSTRAVE	473	31378	1737	22093	4911	61107	57986	1.42027	1.05382	1.43198	-1.41805	0.966375
pHluorin2	4h	CSTRAVE	637	318	346	903	3709	70273	68756	0.352159	1.02206	-3.55316	-1.04059	0.723281
pHluorin2	4h	CSTRAVE	859	33085	2011	27356	7072	77295	68655	1.20942	1.12585	0.447908	-1.04413	1.51765
pHluorin2	4h	CSTRAVE	433	23386	1608	19584	5287	44851	49620	1.19414	0.90389	0.376565	-1.71126	-0.181236
pHluorin2	4h	CSTRAVE	871	54100	3856	60815	11626	104280	120428	0.889583	0.865912	-1.04487	0.77039	-0.471924
pHluorin2	4h	CSTRAVE	718	33344	2770	44547	8058	76678	92059	0.748513	0.832922	-1.70328	-0.223873	-0.724428
pHluorin2	4h	CSTRAVE	607	21093	1585	32927	5618	47451	57122	0.640599	0.830696	-2.20694	-1.44833	-0.741471
pHluorin2	4h	CSTRAVE	875	47503	3672	39223	8995	91986	97963	1.2111	0.938987	0.455734	-0.0169524	0.0874049
pHluorin2	4h	CSTRAVE	432	30852	2113	43708	8410	68758	80211	0.705866	0.857214	-1.90232	-0.639116	-0.538496
pHluorin2	4h	CSTRAVE	1306	43803	3097	35987	9064	93289	118854	1.21719	0.784904	0.484152	0.715226	-1.09196
pHluorin2	4h	CSTRAVE	895	33084	2643	44064	8743	74285	78527	0.750817	0.94598	-1.69253	-0.698136	0.140932
pHluorin2	4h	CSTRAVE	1359	55946	5175	89676	13932	118214	141251	0.623868	0.836907	-2.28503	1.50019	-0.693926
pHluorin2	4h	CSTRAVE	1397	75285	4931	63465	12842	128429	147877	1.18624	0.868485	0.339723	1.73241	-0.452225
pHluorin2	4h	CSTRAVE	1023	49830	3848	38598	9181	107295	110859	1.291	0.967851	0.828642	0.435021	0.308333
pHluorin2	4h	CSTRAVE	573	26933	1867	20448	4496	49306	53375	1.31715	0.923766	0.950674	-1.57965	-0.0291012
pHluorin2	4h	CSTRAVE	672	45224	3845	36656	7544	84352	80402	1.23374	1.04913	0.561401	-0.632422	0.930437
pHluorin2	4h	CSTRAVE	1176	54591	3946	42768	11493	111207	129157	1.27645	0.861022	0.760713	1.07632	-0.509351
pHluorin2	4h	CSTRAVE	1143	70013	4682	56438	12415	130119	138568	1.24053	0.939026	0.593085	1.40615	0.0877046
pHluorin2	4h	CSTRAVE	1580	41506	3212	46103	8030	86417	95202	0.900288	0.907723	-0.994906	-0.113719	-0.151898
pHluorin2	4h	CSTRAVE	987	44628	3002	39482	9503	107341	109651	1.13034	0.978933	0.0787935	0.392683	0.393156
pHluorin2	4h	CSTRAVE	1311	48705	3555	37904	8179	89801	108142	1.28496	0.830399	0.800439	0.339796	-0.743742
pHluorin2	4h	CSTRAVE	857	36142	2813	61090	9957	83730	114695	0.591619	0.730023	-2.43554	0.569463	-1.51203
pHluorin2	4h	CSTRAVE	1461	75585	5046	61390	12925	132937	165004	1.23123	0.805659	0.549667	2.33267	-0.933103
pHluorin2	4h	CSTRAVE	1223	74109	5215	61191	12512	139773	137326	1.21111	1.01782	0.455775	1.36262	0.690792
pHluorin2	4h	CSTRAVE	763	38942	2689	29975	6470	77342	83360	1.29915	0.927807	0.866679	-0.528751	0.00183135
pHluorin2	4h	CSTRAVE	755	34844	2218	30094	6911	74953	78867	1.15784	0.950372	0.207147	-0.68622	0.174547
pHluorin2	4h	CSTRAVE	384	23736	1857	36264	6398	55967	63867	0.654533	0.876305	-2.14191	-1.21193	-0.392368
pHluorin2	4h	CSTRAVE	1382	55548	3853	47683	9965	115400	128992	1.16494	0.894629	0.240307	1.07054	-0.252117
pHluorin2	4h	CSTRAVE	1395	50534	3737	71753	12032	109782	133651	0.704277	0.821408	-1.90974	1.23382	-0.81256
pHluorin2	4h	CSTRAVE	372	30803	2222	27019	6449	60490	67113	1.14005	0.901316	0.124121	-1.09817	-0.200937
pHluorin2	4h	CSTRAVE	1014	51638	3648	42262	8430	97347	111146	1.22185	0.875848	0.505923	0.445079	-0.39587
pHluorin2	4h	CSTRAVE	1177	58706	3460	45390	9755	115054	131370	1.29337	0.875801	0.839699	1.15388	-0.396228
pHluorin2	4h	CSTRAVE	558	35406	2961	29681	7084	69796	79159	1.19288	0.881719	0.370714	-0.675986	-0.350932
pHluorin2	4h	CSTRAVE	1293	43000	3293	35657	8566	86454	99756	1.20593	0.866655	0.431621	0.0458878	-0.466237
pHluorin2	4h	CSTRAVE	416	23077	1666	29356	4941	48130	61190	0.786108	0.786566	-1.52781	-1.30576	-1.07924
pHluorin2	4h	CSTRAVE	946	76397	4966	56664	10514	122386	138628	1.34825	0.882838	1.09583	1.40826	-0.342371
pHluorin2	4h	CSTRAVE	1153	46223	3339	66254	11029	102837	137463	0.697664	0.748107	-1.94061	1.36743	-1.37362
pHluorin2	4h	CSTRAVE	1238	51481	4012	38319	8584	104573	120873	1.34348	0.865148	1.07361	0.785986	-0.477771
pHluorin2	4h	CSTRAVE	561	32111	2445	26324	5611	55421	68632	1.21984	0.80751	0.496511	-1.04493	-0.91894
pHluorin2	4h	CSTRAVE	503	33624	2319	26732	5826	62564	70575	1.25782	0.88649	0.673777	-0.976834	-0.314418
pHluorin2	4h	CSTRAVE	592	33982	1964	27510	6288	69859	71640	1.23526	0.97514	0.568491	-0.939509	0.36412
pHluorin2	4h	CSTRAVE	841	57833	4567	52952	11447	118843	148633	1.09218	0.799573	-0.0993092	1.75891	-0.979684
pHluorin2	4h	CSTRAVE	636	40731	2965	45666	7973	80803	89139	0.891933	0.906483	-1.0339	-0.326212	-0.161385
pHluorin2	4h	CSTRAVE	1223	41388	3242	38241	8307	86822	83617	1.08229	1.03833	-0.14544	-0.519744	0.847783
pHluorin2	4h	CSTRAVE	694	37392	2551	32840	6512	75203	83025	1.13861	0.905787	0.117408	-0.540492	-0.16671
pHluorin2	4h	CSTRAVE	742	54995	3552	44177	9838	104676	110928	1.24488	0.943639	0.613384	0.437439	0.123011
pHluorin2	4h	CSTRAVE	1253	35227	3001	49975	9252	77267	87004	0.704892	0.888086	-1.90687	-0.401038	-0.302202
pHluorin2	4h	CSTRAVE	911	45381	3831	39090	9048	87761	91171	1.16094	0.962598	0.221604	-0.254995	0.268123
pHluorin2	4h	CSTRAVE	1764	101483	7058	87186	19287	203615	193339	1.16398	1.05315	0.235823	3.32574	0.961222
pHluorin2	4h	CSTRAVE	1332	44432	3471	68785	11310	88723	113708	0.645955	0.780271	-2.18195	0.534871	-1.12743
pHluorin2	4h	CSTRAVE	1363	44351	3095	62388	11264	104627	121022	0.71089	0.864529	-1.87888	0.791209	-0.482509
pHluorin2	4h	CSTRAVE	1280	33616	2789	46328	8592	73921	94091	0.725609	0.785633	-1.81018	-0.152656	-1.08639
pHluorin2	4h	CSTRAVE	992	43466	3131	46992	9104	98633	102390	0.924966	0.963307	-0.87973	0.138203	0.273552
pHluorin2	4h	CSTRAVE	1081	53405	3967	46029	9751	121642	115743	1.16025	1.05097	0.218386	0.606193	0.944507
pHluorin2	4h	CSTRAVE	338	31253	1609	25089	5349	63703	59978	1.24569	1.06211	0.61715	-1.34823	1.02977
pHluorin2	4h	CSTRAVE	1612	45800	2822	34851	7396	88180	88619	1.31417	0.995046	0.936766	-0.344437	0.516487
pHluorin2	4h	CSTRAVE	959	31945	2081	25812	5857	73081	77058	1.2376	0.94839	0.579426	-0.749621	0.159372
pHluorin2	4h	CSTRAVE	1309	51274	3622	45512	10248	108150	114718	1.1266	0.942747	0.0613664	0.570269	0.11618
pHluorin2	4h	CSTRAVE	1334	42265	3048	34070	7216	84109	96053	1.24053	0.875652	0.593108	-0.0838932	-0.39737
pHluorin2	4h	CSTRAVE	746	33683	2296	25754	5636	70288	65982	1.30787	1.06526	0.907402	-1.13781	1.05391
pHluorin2	4h	CSTRAVE	958	44774	3337	37012	8318	79699	93479	1.20972	0.852587	0.44927	-0.174106	-0.573911
pHluorin2	4h	CSTRAVE	1199	52315	3878	43612	8679	102065	108729	1.19956	0.93871	0.401848	0.360369	0.0852835
pHluorin2	4h	CSTRAVE	968	27982	2023	44057	7191	63740	75638	0.635132	0.842698	-2.23246	-0.799389	-0.649603
pHluorin2	4h	CSTRAVE	429	36564	3063	29539	6411	70837	73688	1.23782	0.96131	0.580445	-0.867731	0.258265
pHluorin2	4h	CSTRAVE	1339	40929	3050	58183	9352	80313	105061	0.703453	0.764442	-1.91359	0.231815	-1.24859
pHluorin2	4h	CSTRAVE	549	29530	2264	24413	4749	56676	58942	1.2096	0.961555	0.448737	-1.38454	0.260145
pHluorin2	4h	CSTRAVE	832	36480	2631	52911	9596	81609	106798	0.68946	0.764144	-1.9789	0.292693	-1.25087
pHluorin2	4h	CSTRAVE	682	28420	1860	22422	5313	54668	60084	1.26751	0.90986	0.718988	-1.34452	-0.135542
pHluorin2	4h	CSTRAVE	693	28595	1903	24875	5271	57991	62083	1.14955	0.934088	0.168451	-1.27446	0.0499079
pHluorin2	4h	CSTRAVE	990	49244	3547	44132	9415	107360	99679	1.11583	1.07706	0.0111017	0.0431892	1.14421
pHluorin2	4h	CSTRAVE	705	34410	2736	30883	7376	75302	73846	1.11421	1.01972	0.0034983	-0.862194	0.705318
pHluorin2	4h	CSTRAVE	1776	76679	6015	65354	13902	152220	139486	1.17329	1.09129	0.279248	1.43833	1.25317
pHluorin2	4h	CSTRAVE	1364	53620	3643	46560	10429	108845	131933	1.15163	0.825002	0.17818	1.17361	-0.78505
pHluorin2	4h	CSTRAVE	673	42553	2864	33060	6997	76236	76051	1.28714	1.00243	0.81065	-0.784914	0.573024
pHluorin2	4h	CSTRAVE	731	43759	3103	36872	8469	95131	102168	1.18678	0.931123	0.342229	0.130422	0.0272135
pHluorin2	4h	CSTRAVE	811	26011	1680	21361	5326	48167	52688	1.21769	0.914193	0.486471	-1.60373	-0.102373
pHluorin2	4h	CSTRAVE	984	42575	3023	36625	8520	83486	85488	1.16246	0.976582	0.228703	-0.45417	0.375156
pHluorin2	4h	CSTRAVE	647	57038	3601	44081	10249	96578	109404	1.29394	0.882765	0.842348	0.384026	-0.342928
pHluorin2	4h	CSTRAVE	1218	74833	5442	59228	13278	151068	145497	1.26347	1.03829	0.700171	1.649	0.847476
pHluorin2	4h	CSTRAVE	974	36380	2309	30665	6350	76306	88124	1.18637	0.865894	0.340304	-0.361785	-0.472063
pHluorin2	4h	CSTRAVE	1159	44809	3409	60837	11518	99129	115077	0.736542	0.861415	-1.75915	0.582851	-0.506345
pHluorin2	4h	CSTRAVE	434	32616	2864	34838	7645	73624	63116	0.936219	1.16649	-0.827208	-1.23825	1.82872
pHluorin2	4h	CSTRAVE	595	48684	3119	41422	9247	89972	91596	1.17532	0.98227	0.288725	-0.2401	0.418697
pHluorin2	4h	CSTRAVE	568	46895	2847	36070	7861	83855	86438	1.30011	0.970117	0.871167	-0.420875	0.325679
pHluorin2	4h	CSTRAVE	855	58846	4481	46335	10428	114759	112810	1.27001	1.01728	0.730688	0.503398	0.686643
pHluorin2	4h	CSTRAVE	596	37100	2578	31108	6970	71111	80843	1.19262	0.879619	0.369477	-0.616966	-0.36701
pHluorin2	4h	CSTRAVE	892	36771	2796	30881	7101	77433	87245	1.19073	0.887535	0.360669	-0.392592	-0.306415
pHluorin2	4h	CSTRAVE	383	39483	2704	34504	8014	80830	83991	1.1443	0.962365	0.143968	-0.506636	0.266342
pHluorin2	4h	CSTRAVE	462	27077	1693	38066	6623	54200	71141	0.711317	0.761867	-1.87688	-0.956997	-1.26829
pHluorin2	4h	CSTRAVE	575	37745	3159	31667	7382	81473	82163	1.19193	0.991602	0.366282	-0.570703	0.490126
pHluorin2	4h	CSTRAVE	993	30231	2035	46985	7587	64685	92668	0.643418	0.69803	-2.19378	-0.202529	-1.75691
pHluorin2	4h	CSTRAVE	377	27865	1823	23451	5425	54888	58546	1.18822	0.937519	0.348955	-1.39842	0.076169
pHluorin2	4h	CSTRAVE	932	43949	2576	36685	7812	84796	90563	1.19801	0.936321	0.394637	-0.276304	0.0669945
pHluorin2	4h	CSTRAVE	336	532	208	405	3508	55140	68338	1.31358	0.806872	0.934032	-1.05524	-0.923822
pHluorin2	4h	CSTRAVE	558	35733	2893	56015	8917	69483	96619	0.637918	0.719144	-2.21945	-0.0640563	-1.5953
pHluorin2	4h	CSTRAVE	2036	123223	7938	97482	20525	227034	172717	1.26406	1.31449	0.702904	2.60299	2.96151
pHluorin2	4h	CSTRAVE	1019	57020	4248	42017	9625	110157	117048	1.35707	0.941127	1.13701	0.65193	0.103781
pHluorin2	4h	CSTRAVE	560	35550	2640	44584	8987	82740	82960	0.797371	0.997348	-1.47525	-0.54277	0.534107
pHluorin2	4h	CSTRAVE	694	37760	2515	44485	8130	89198	83257	0.848825	1.07136	-1.2351	-0.532361	1.10058
pHluorin2	4h	CSTRAVE	1001	25712	1983	39976	8048	68550	75252	0.643186	0.910939	-2.19487	-0.812917	-0.127277
pHluorin2	4h	CSTRAVE	461	33486	2220	51519	8200	76010	87088	0.649974	0.872795	-2.16319	-0.398094	-0.419235
pHluorin2	4h	CSTRAVE	639	33805	2205	48757	7916	72522	89375	0.693336	0.811435	-1.9608	-0.317941	-0.888895
pHluorin2	4h	CSTRAVE	1021	43366	2754	40656	8770	92829	94300	1.06666	0.984401	-0.218422	-0.145332	0.435007
pHluorin2	4h	CSTRAVE	826	45940	3384	38455	9392	92845	89721	1.19464	1.03482	0.378922	-0.305814	0.820914
pHluorin2	4h	CSTRAVE	1161	65089	4503	51770	12162	129080	148370	1.25727	0.869987	0.67123	1.74969	-0.440729
pHluorin2	4h	CSTRAVE	771	45029	3036	38019	7593	93966	98623	1.18438	0.95278	0.331029	0.00617896	0.192975
pHluorin2	4h	CSTRAVE	774	41460	3134	35372	8001	95829	91858	1.17211	1.04323	0.273771	-0.230918	0.88529
pHluorin2	4h	CSTRAVE	1313	43133	3635	35941	8520	98447	101930	1.20011	0.965829	0.404418	0.122081	0.292859
pHluorin2	4h	CSTRAVE	1545	44020	3162	56698	10604	108435	129849	0.776394	0.835085	-1.57315	1.10057	-0.707872
pHluorin2	4h	CSTRAVE	1196	55006	4051	44556	10190	114850	120695	1.23454	0.951572	0.565114	0.779748	0.183732
pHluorin2	4h	CSTRAVE	756	40970	2591	35819	7792	77690	93098	1.14381	0.834497	0.141654	-0.187459	-0.712375
pHluorin2	4h	CSTRAVE	958	48443	3042	37875	8123	96996	112122	1.27902	0.865093	0.772745	0.479286	-0.478187
pHluorin2	4h	CSTRAVE	1052	61438	4691	48395	11106	121192	127799	1.26951	0.948302	0.728351	1.02873	0.158699
pHluorin2	4h	CSTRAVE	610	38505	2893	53357	8886	75188	96710	0.721649	0.777458	-1.82866	-0.060867	-1.14896
pHluorin2	4h	CSTRAVE	438	49989	3946	38634	8475	104606	119614	1.29391	0.87453	0.842236	0.741862	-0.40596
pHluorin2	4h	CSTRAVE	1282	46686	3453	39430	8857	94977	107726	1.18402	0.881653	0.329352	0.325217	-0.351434
pHluorin2	4h	CSTRAVE	948	39078	2574	32295	8744	80547	98831	1.21003	0.814997	0.450749	0.0134688	-0.861628
pHluorin2	4h	CSTRAVE	1640	77659	5104	66205	14406	147540	162586	1.17301	0.907458	0.277946	2.24792	-0.153922
pHluorin2	4h	CSTRAVE	282	34581	2046	27204	5951	65072	69698	1.27117	0.933628	0.736108	-1.00757	0.0463847
pHluorin2	4h	CSTRAVE	585	46534	3732	36736	8774	102579	105252	1.26671	0.974604	0.715295	0.238509	0.360019
pHluorin2	4h	CSTRAVE	707	45717	3057	43082	9365	96749	105557	1.06116	0.916557	-0.244066	0.249199	-0.0842788
pHluorin2	4h	CSTRAVE	830	29108	2109	41785	6349	55184	78061	0.696614	0.706934	-1.94551	-0.714468	-1.68876
pHluorin2	4h	CSTRAVE	1169	48718	3778	42831	9501	99600	114827	1.13745	0.867392	0.111974	0.574089	-0.460594
pHluorin2	4h	CSTRAVE	719	22443	1547	19323	4334	50897	53292	1.16147	0.955059	0.224075	-1.58256	0.21042
pHluorin2	4h	CSTRAVE	782	47617	3217	39177	8034	94977	97338	1.21543	0.975744	0.475952	-0.0388571	0.368748
pHluorin2	4h	CSTRAVE	908	29414	2242	42522	6331	55881	69715	0.691736	0.801564	-1.96827	-1.00698	-0.964452
pHluorin2	4h	CSTRAVE	703	49588	3383	39969	10546	99177	91660	1.24066	1.08201	0.593702	-0.237857	1.18212
pHluorin2	4h	CSTRAVE	1305	60001	4399	46980	10708	111591	115504	1.27716	0.966122	0.764052	0.597816	0.295101
pHluorin2	4h	CSTRAVE	1017	40015	3270	34950	8403	83968	91820	1.14492	0.914485	0.146858	-0.232249	-0.100139
pHluorin2	4h	CSTRAVE	748	46332	3904	36555	8011	83780	100643	1.26746	0.832447	0.718777	0.076975	-0.728063
pHluorin2	4h	CSTRAVE	435	36105	2345	28629	6495	75347	80917	1.26113	0.931164	0.689251	-0.614373	0.0275257
pHluorin2	4h	CSTRAVE	1376	67535	5282	55657	12374	142141	152815	1.21341	0.930151	0.466532	1.90547	0.0197706
pHluorin2	4h	CSTRAVE	825	53865	4174	46812	10518	100045	119713	1.15067	0.835707	0.173672	0.745331	-0.703113
pHluorin2	4h	CSTRAVE	1161	65589	4246	53187	11479	116904	129655	1.23318	0.901654	0.558771	1.09377	-0.198345
pHluorin2	4h	CSTRAVE	768	58196	3732	44925	9704	114265	120857	1.2954	0.945456	0.849196	0.785426	0.13692
pHluorin2	4h	CSTRAVE	654	28881	2291	26151	4852	52849	63712	1.10439	0.829498	-0.0422945	-1.21737	-0.750635
pHluorin2	4h	CSTRAVE	453	30698	2011	25050	5633	58182	62128	1.22547	0.936486	0.522795	-1.27288	0.0682604
pHluorin2	4h	CSTRAVE	917	63550	4047	53180	11027	117385	128394	1.195	0.914256	0.380579	1.04958	-0.101889
pHluorin2	4h	CSTRAVE	449	38823	2861	34962	7552	80166	84070	1.11043	0.953563	-0.0141021	-0.503868	0.198966
pHluorin2	4h	CSTRAVE	620	36155	2454	27665	5663	68587	75527	1.30689	0.908112	0.902788	-0.803279	-0.148915
pHluorin2	4h	CSTRAVE	1405	49798	3237	39389	8321	101436	107894	1.26426	0.940145	0.70385	0.331105	0.0962668
pHluorin2	4h	CSTRAVE	737	50848	3709	47836	10054	93555	109583	1.06297	0.853736	-0.235652	0.3903	-0.565114
pHluorin2	4h	CSTRAVE	1399	53729	3645	63791	12317	123873	134687	0.842266	0.91971	-1.26571	1.27013	-0.0601437
pHluorin2	4h	CSTRAVE	832	33705	2581	42135	8119	68003	75065	0.799929	0.905922	-1.46331	-0.819471	-0.165683
pHluorin2	4h	CSTRAVE	1355	61532	4095	51231	11543	122099	109672	1.20107	1.11331	0.408917	0.393419	1.4217
pHluorin2	4h	CSTRAVE	1029	35441	2579	28140	6516	65837	83633	1.25945	0.787213	0.681405	-0.519184	-1.07429
pHluorin2	4h	CSTRAVE	779	34434	2626	41763	7844	68486	79488	0.82451	0.861589	-1.34858	-0.664456	-0.505009
pHluorin2	4h	CSTRAVE	465	31305	2493	49605	8157	68981	74739	0.631086	0.922959	-2.25134	-0.830896	-0.0352799
pHluorin2	4h	CSTRAVE	555	35305	2356	32691	7538	73156	74060	1.07996	0.987794	-0.156329	-0.854694	0.460976
pHluorin2	4h	CSTRAVE	843	31388	2650	25681	5858	61997	79817	1.22223	0.776739	0.507661	-0.652925	-1.15446
pHluorin2	4h	CSTRAVE	996	52311	3635	40987	8198	98767	102656	1.27628	0.962116	0.759955	0.147526	0.264437
pHluorin2	4h	CSTRAVE	912	35333	2550	31495	7360	71982	87288	1.12186	0.824649	0.0392279	-0.391085	-0.78775
pHluorin2	4h	CSTRAVE	872	48808	3375	37640	8796	95761	102233	1.29671	0.936694	0.855274	0.132701	0.0698499
pHluorin2	4h	CSTRAVE	740	42874	3196	34329	8331	95649	90443	1.24891	1.05756	0.632223	-0.28051	0.994984
pHluorin2	4h	CSTRAVE	515	23278	1875	36727	6092	51945	70427	0.633812	0.737572	-2.23862	-0.982021	-1.45425
pHluorin2	4h	CSTRAVE	584	40171	2812	37898	7881	73977	76180	1.05998	0.971082	-0.2496	-0.780393	0.33306
pHluorin2	4h	CSTRAVE	1373	68745	5325	57323	12284	116132	133080	1.19926	0.872648	0.400456	1.21381	-0.420363
pHluorin2	4h	CSTRAVE	1011	47630	3401	39587	8908	89521	98251	1.20317	0.911146	0.418732	-0.00685872	-0.125695
pHluorin2	4h	CSTRAVE	1616	80732	5610	72390	15769	159495	157354	1.11524	1.01361	0.00831343	2.06456	0.658548
pHluorin2	4h	CSTRAVE	410	25234	1961	31016	5409	54455	60159	0.81358	0.905185	-1.3996	-1.34189	-0.171324
pHluorin2	4h	CSTRAVE	1437	62652	4102	52889	11832	112809	124919	1.18459	0.903057	0.332021	0.927789	-0.187607
pHluorin2	4h	CSTRAVE	391	25659	2146	39543	6440	58662	78831	0.648889	0.744149	-2.16825	-0.687482	-1.40391
pHluorin2	4h	CSTRAVE	1515	70106	4992	74811	15486	156756	164837	0.937108	0.950976	-0.823059	2.32682	0.179167
pHluorin2	4h	CSTRAVE	1084	54630	3632	43067	10213	122218	122469	1.26849	0.997951	0.723578	0.841922	0.538717
pHluorin2	4h	CSTRAVE	1383	73193	5738	71143	15154	138981	150126	1.02882	0.925762	-0.395039	1.81123	-0.0138193
pHluorin2	4h	CSTRAVE	1574	63254	4706	51720	11811	132514	146809	1.22301	0.902629	0.511311	1.69498	-0.190888
pHluorin2	4h	CSTRAVE	1832	58508	4067	45723	10965	128443	148734	1.27962	0.863575	0.775524	1.76245	-0.489807
pHluorin2	4h	CSTRAVE	520	26518	1822	22245	5321	51128	58181	1.19209	0.878775	0.366998	-1.41121	-0.373467
pHluorin2	4h	CSTRAVE	1690	85698	5496	61357	15284	171551	174211	1.39671	0.984731	1.32202	2.65535	0.437535
pHluorin2	4h	CSTRAVE	764	51504	3871	42290	9516	101097	104757	1.21788	0.965062	0.487359	0.221161	0.286985
pHluorin2	4h	CSTRAVE	1161	58958	4396	51496	11059	119189	137001	1.1449	0.869986	0.146779	1.35123	-0.440736
pHluorin2	4h	CSTRAVE	1158	32962	2252	48977	8712	67983	83853	0.67301	0.81074	-2.05567	-0.511473	-0.894212
pHluorin2	4h	CSTRAVE	1727	67896	4858	52669	13820	144611	144081	1.28911	1.00368	0.819811	1.59937	0.58256
pHluorin2	4h	CSTRAVE	2006	78737	6086	92694	18210	164335	173309	0.849429	0.94822	-1.23228	2.62374	0.158071
pHluorin2	4h	CSTRAVE	1027	66399	4181	58875	12020	135442	127972	1.1278	1.05837	0.0669307	1.03479	1.00119
pHluorin2	4h	CSTRAVE	663	38464	2858	31354	7941	80668	78106	1.22677	1.0328	0.528845	-0.712891	0.805472
pHluorin2	4h	CSTRAVE	944	50437	3387	41049	8429	99307	100123	1.2287	0.99185	0.537885	0.0587503	0.492024
pHluorin2	4h	CSTRAVE	2740	85941	6309	117687	21763	199621	211857	0.730251	0.942244	-1.78852	3.97475	0.112334
pHluorin2	4h	CSTRAVE	469	31178	2238	36264	6557	64387	73654	0.859751	0.874182	-1.18411	-0.868923	-0.408622
pHluorin2	4h	CSTRAVE	1888	59364	4476	49744	12725	146320	148642	1.19339	0.984379	0.373075	1.75922	0.434836
pHluorin2	4h	CSTRAVE	761	39306	2500	60341	9683	65998	98567	0.651398	0.669575	-2.15654	0.0042163	-1.97471
pHluorin2	4h	CSTRAVE	899	45835	3392	37687	8237	87224	97114	1.2162	0.898161	0.479543	-0.0467078	-0.225084
pHluorin2	4h	CSTRAVE	643	54871	3779	41847	9856	111436	112762	1.31123	0.988241	0.923058	0.501716	0.464397
pHluorin2	4h	CSTRAVE	644	40702	2865	32081	6619	74578	83438	1.26873	0.893813	0.724686	-0.526018	-0.258361
pHluorin2	4h	CSTRAVE	550	43280	2442	38332	7928	81479	85646	1.12908	0.951346	0.0729355	-0.448633	0.182003
pHluorin2	4h	CSTRAVE	1461	68987	5107	57188	12323	142101	137230	1.20632	1.0355	0.433419	1.35926	0.826089
pHluorin2	4h	CSTRAVE	2048	73344	5294	61670	12486	129875	160011	1.1893	0.811663	0.353975	2.15768	-0.88715
pHluorin2	4h	CSTRAVE	1311	53867	3657	42548	10846	122848	120313	1.26603	1.02107	0.712098	0.76636	0.715677
pHluorin2	4h	CSTRAVE	681	35592	2822	42183	7674	75148	88579	0.843752	0.848373	-1.25877	-0.345838	-0.606169
pHluorin2	4h	CSTRAVE	949	42357	3049	46130	9371	85749	109912	0.918209	0.78016	-0.911264	0.401831	-1.12827
pHluorin2	4h	CSTRAVE	944	45302	3145	37501	8540	90371	98098	1.20802	0.921232	0.441361	-0.012221	-0.0484966
pHluorin2	4h	CSTRAVE	574	36472	2444	30805	7029	71562	75081	1.18396	0.953131	0.329079	-0.81891	0.195661
pHluorin2	4h	CSTRAVE	1166	58146	3955	53767	10907	118255	124066	1.08144	0.953162	-0.149407	0.897893	0.195901
pHluorin2	4h	CSTRAVE	1310	79501	5540	62234	13769	146825	152977	1.27745	0.959785	0.765416	1.91115	0.246592
pHluorin2	4h	CSTRAVE	1255	63013	4583	53364	11172	107569	131158	1.18081	0.820148	0.314382	1.14645	-0.822203
pHluorin2	4h	CSTRAVE	458	22009	1533	29157	5968	44392	59313	0.754844	0.748436	-1.67373	-1.37154	-1.37109
pHluorin2	4h	CSTRAVE	977	53286	3517	44204	9579	104113	101366	1.20546	1.0271	0.429391	0.102314	0.76183
pHluorin2	4h	CSTRAVE	991	38797	2891	33109	7482	83875	93970	1.1718	0.892572	0.27229	-0.156897	-0.267862
pHluorin2	4h	CSTRAVE	92	25764	1921	22764	4328	48798	57171	1.13179	0.853545	0.0855571	-1.44661	-0.566582
pHluorin2	4h	CSTRAVE	1016	55076	4060	39806	9727	110368	114714	1.38361	0.962114	1.26088	0.570129	0.264424
pHluorin2	4h	CSTRAVE	816	32255	2110	39565	6620	71974	81990	0.815241	0.877839	-1.39184	-0.576767	-0.380632
pHluorin2	4h	CSTRAVE	1060	49988	3385	41028	9405	114289	122902	1.21839	0.92992	0.489743	0.857098	0.018002
pHluorin2	4h	CSTRAVE	1940	75682	4935	60300	13577	157481	167075	1.25509	0.942577	0.661049	2.40525	0.11488
pHluorin2	4h	CSTRAVE	1677	57808	4294	47707	10530	117231	132279	1.21173	0.88624	0.458671	1.18574	-0.316325
pHluorin2	4h	CSTRAVE	1555	55573	4133	52868	11256	125109	122941	1.05117	1.01763	-0.290726	0.858465	0.689381
pHluorin2	4h	CSTRAVE	772	52287	3560	43162	10369	104661	119181	1.21141	0.878169	0.457191	0.726686	-0.378108
pHluorin2	4h	CSTRAVE	636	31665	2533	48298	7818	70959	92707	0.655617	0.765411	-2.13685	-0.201162	-1.24116
pHluorin2	4h	CSTRAVE	804	45118	3393	38982	9608	102493	99694	1.15741	1.02808	0.205127	0.0437149	0.769301
pHluorin2	4h	CSTRAVE	1041	58150	4412	53305	11206	119302	117886	1.09089	1.01201	-0.10531	0.6813	0.646343
pHluorin2	4h	CSTRAVE	864	24382	1646	35469	5160	52045	60489	0.687417	0.860404	-1.98843	-1.33032	-0.514077
pHluorin2	4h	CSTRAVE	738	24549	1960	38708	6468	67083	79442	0.63421	0.844427	-2.23676	-0.666068	-0.636367
pHluorin2	4h	CSTRAVE	575	34085	2418	27272	6303	74671	72487	1.24982	1.03013	0.636431	-0.909823	0.785019
pHluorin2	4h	CSTRAVE	656	36663	2582	38528	6746	74830	74712	0.951594	1.00158	-0.755451	-0.831843	0.566493
pHluorin2	4h	CSTRAVE	915	51344	3418	41326	8772	106588	106026	1.24241	1.0053	0.601881	0.265636	0.594976
pHluorin2	4h	CSTRAVE	1914	94444	6672	78556	17452	196115	190517	1.20225	1.02938	0.414429	3.22684	0.779307
pHluorin2	4h	CSTRAVE	569	45374	3140	39712	7574	77717	94382	1.14258	0.82343	0.135914	-0.142458	-0.797081
pHluorin2	4h	CSTRAVE	867	36882	2751	42073	8878	83768	81396	0.876619	1.02914	-1.10538	-0.597585	0.777457
pHluorin2	4h	CSTRAVE	423	32524	2002	27052	5760	64243	66957	1.20228	0.959467	0.414552	-1.10364	0.244156
pHluorin2	4h	CSTRAVE	783	36007	2430	49048	8978	77941	93601	0.734118	0.832694	-1.77047	-0.16983	-0.726175
pHluorin2	4h	CSTRAVE	486	32168	2612	46854	8325	68424	92765	0.686558	0.737606	-1.99244	-0.199129	-1.45399
pHluorin2	4h	CSTRAVE	904	41281	2814	34648	7211	78528	91380	1.19144	0.859357	0.363971	-0.24767	-0.522097
pHluorin2	4h	CSTRAVE	713	33238	2593	52396	7656	72462	89354	0.634361	0.810954	-2.23605	-0.318677	-0.892575
pHluorin2	4h	CSTRAVE	1171	49487	3344	58004	10505	99353	109599	0.853165	0.906514	-1.21484	0.390861	-0.161151
pHluorin2	4h	CSTRAVE	1250	39491	2762	37599	8208	85509	106873	1.05032	0.800099	-0.294668	0.295321	-0.97566
pHluorin2	4h	CSTRAVE	671	46398	3842	48082	10697	101065	102661	0.964976	0.984454	-0.69299	0.147701	0.435411
pHluorin2	4h	CSTRAVE	1376	60693	4154	49805	10301	118379	125270	1.21861	0.944991	0.490794	0.94009	0.133358
pHluorin2	4h	CSTRAVE	799	45304	3686	67840	11661	92790	125309	0.667807	0.74049	-2.07996	0.941457	-1.43192
pHluorin2	4h	CSTRAVE	978	46330	2807	40252	8452	88908	101825	1.151	0.873145	0.175223	0.118401	-0.416558
pHluorin2	4h	CSTRAVE	451	28181	2401	37771	6610	60798	79689	0.746102	0.762941	-1.71454	-0.657411	-1.26007
pHluorin2	4h	CSTRAVE	1121	42767	2689	66740	10331	97092	114038	0.6408	0.8514	-2.206	0.546437	-0.582995
pHluorin2	4h	CSTRAVE	747	37413	2779	42619	8107	72682	84999	0.877848	0.855092	-1.09964	-0.471309	-0.554736
pHluorin2	4h	CSTRAVE	480	29911	2292	23154	5538	62231	66694	1.29183	0.933082	0.832512	-1.11285	0.0422094
pHluorin2	4h	CSTRAVE	1138	54987	3606	47735	10596	107579	118444	1.15192	0.908269	0.179532	0.700856	-0.147716
pHluorin2	4h	CSTRAVE	1784	111128	8014	95607	18149	188259	191953	1.16234	0.980756	0.228163	3.27716	0.407106
pHluorin2	4h	CSTRAVE	378	29116	1971	24529	5143	55715	56102	1.187	0.993102	0.343265	-1.48408	0.501605
pHluorin2	4h	CSTRAVE	1000	40751	2685	34778	7470	76911	83796	1.17175	0.917836	0.272058	-0.513471	-0.0744873
pHluorin2	4h	CSTRAVE	632	46495	3414	40091	8104	87000	93230	1.15974	0.933176	0.216005	-0.182832	0.0429257
pHluorin2	4h	CSTRAVE	851	37639	2923	53859	10099	81355	104602	0.698843	0.777758	-1.9351	0.215728	-1.14667
pHluorin2	4h	CSTRAVE	2280	94133	7067	95149	19110	209751	207296	0.989322	1.01184	-0.579363	3.8149	0.645052
pHluorin2	4h	CSTRAVE	925	38919	2461	31287	7501	75183	77502	1.24394	0.970078	0.608981	-0.73406	0.325379
pHluorin2	4h	CSTRAVE	794	40274	2745	31534	7401	77612	94125	1.27716	0.824563	0.764055	-0.151465	-0.788411
pHluorin2	4h	CSTRAVE	538	49669	3361	42766	7936	83923	89075	1.16141	0.942161	0.22383	-0.328455	0.111699
pHluorin2	4h	CSTRAVE	769	41262	3250	33002	6672	70283	107690	1.25029	0.652642	0.638631	0.323955	-2.10432
pHluorin2	4h	CSTRAVE	1747	68243	4636	55397	12747	146100	142834	1.23189	1.02287	0.552762	1.55567	0.729421
pHluorin2	4h	CSTRAVE	637	39434	2326	31968	7980	79054	102255	1.23355	0.773106	0.560492	0.133472	-1.18227
pHluorin2	4h	CSTRAVE	858	34154	2477	25007	6105	62950	69686	1.36578	0.903338	1.17765	-1.00799	-0.185459
pHluorin2	4h	CSTRAVE	1110	68599	5150	52755	12549	137525	140782	1.30033	0.976865	0.872198	1.48375	0.377326
pHluorin2	4h	CSTRAVE	697	41384	2875	38307	8412	91383	93363	1.08032	0.978792	-0.154631	-0.178171	0.392079
pHluorin2	4h	CSTRAVE	976	50714	3362	38172	7247	83750	100862	1.32857	0.830342	1.00397	0.0846504	-0.744175
pHluorin2	4h	CSTRAVE	966	38565	2445	32884	7453	71497	92049	1.17276	0.776728	0.276783	-0.224223	-1.15455
pHluorin2	4h	CSTRAVE	610	24142	2113	37410	6338	51755	65054	0.645335	0.79557	-2.18484	-1.17033	-1.01033
pHluorin2	4h	CSTRAVE	864	52252	3690	48311	9858	109218	122975	1.08158	0.888132	-0.148792	0.859656	-0.301849
pHluorin2	4h	CSTRAVE	813	40644	2368	31478	7248	75885	92061	1.29119	0.82429	0.82952	-0.223803	-0.790498
pHluorin2	4h	CSTRAVE	540	20801	1566	27948	5565	48094	52297	0.744275	0.919632	-1.72306	-1.61743	-0.0607411
pHluorin2	4h	CSTRAVE	1048	45674	3024	36158	8538	85955	97755	1.26318	0.87929	0.698793	-0.0242423	-0.369524
pHluorin2	4h	CSTRAVE	839	50980	3667	38833	7960	88132	106108	1.3128	0.830588	0.930395	0.26851	-0.742298
pHluorin2	4h	CSTRAVE	1083	52135	3416	39481	9916	119615	118485	1.32051	1.00954	0.966369	0.702293	0.627402
pHluorin2	4h	CSTRAVE	1072	34806	2506	30982	6233	68745	70556	1.12343	0.974332	0.0465364	-0.9775	0.357942
pHluorin2	4h	CSTRAVE	814	41375	2954	33901	7600	78329	85083	1.22047	0.920619	0.499442	-0.468365	-0.0531896
pHluorin2	4h	CSTRAVE	1485	60781	4177	46976	11708	124218	132848	1.29387	0.935039	0.842056	1.20568	0.0571816
pHluorin2	4h	CSTRAVE	697	44174	2894	39337	8651	84027	88696	1.12296	0.94736	0.0443736	-0.341738	0.151488
pHluorin2	4h	CSTRAVE	879	35806	2681	52079	8932	80783	98782	0.687532	0.817791	-1.98789	0.0117515	-0.840247
pHluorin2	4h	CSTRAVE	1376	61906	4612	47562	11584	122411	132810	1.30159	0.9217	0.878049	1.20435	-0.0449118
pHluorin2	4h	CSTRAVE	1012	48453	2841	37899	8820	94636	93655	1.27848	1.01047	0.770196	-0.167937	0.634578
pHluorin2	4h	CSTRAVE	1478	71983	5115	56487	12167	141251	145350	1.27433	0.971799	0.750835	1.64384	0.338551
pHluorin2	4h	CSTRAVE	1121	50109	3189	40187	8239	89220	106072	1.2469	0.841127	0.622799	0.267248	-0.66163
pHluorin2	4h	CSTRAVE	972	43089	3101	37067	7964	88412	89927	1.16246	0.983153	0.228728	-0.298594	0.425455
pHluorin2	4h	CSTRAVE	1057	58174	4325	50338	11617	122418	136058	1.15567	0.899749	0.197014	1.31818	-0.212931
pHluorin2	4h	CSTRAVE	842	45683	3030	41597	10302	104977	96575	1.09823	1.087	-0.0710704	-0.0655984	1.22031
pHluorin2	4h	CSTRAVE	1196	49578	3064	40587	8455	92493	103775	1.22152	0.891284	0.504383	0.186744	-0.277721
pHluorin2	4h	CSTRAVE	862	44296	2820	33716	7588	73795	93134	1.3138	0.792353	0.935047	-0.186197	-1.03495
pHluorin2	4h	CSTRAVE	1061	52717	3171	43179	9055	99348	108984	1.22089	0.911583	0.501444	0.369306	-0.122347
pHluorin2	4h	CSTRAVE	722	31568	2074	24173	5709	56717	61812	1.30592	0.917573	0.898279	-1.28396	-0.0765044
pHluorin2	4h	CSTRAVE	672	46762	3312	36781	8664	89617	89187	1.27136	1.00482	0.736993	-0.32453	0.591307
pHluorin2	4h	CSTRAVE	976	33543	2204	29452	6223	69779	72283	1.1389	0.965358	0.118774	-0.916973	0.289253
pHluorin2	4h	CSTRAVE	1275	64518	4317	57928	11929	126130	134374	1.11376	0.938649	0.00142923	1.25916	0.0848154
pHluorin2	4h	CSTRAVE	613	49272	2755	36485	7777	75989	88736	1.35047	0.856349	1.10622	-0.340336	-0.545116
pHluorin2	4h	CSTRAVE	641	25965	2008	42028	7717	57354	73378	0.617802	0.781624	-2.31334	-0.878596	-1.11707
pHluorin2	4h	CSTRAVE	539	34758	2328	29377	7862	80221	87566	1.18317	0.91612	0.325377	-0.381342	-0.08762
pHluorin2	4h	CSTRAVE	1348	34904	2339	42747	8353	75727	93313	0.816525	0.811538	-1.38585	-0.179923	-0.88811
pHluorin2	4h	CSTRAVE	1124	40674	2695	54771	9950	84027	100496	0.742619	0.836123	-1.73079	0.071823	-0.699931
pHluorin2	4h	CSTRAVE	713	38224	2748	32379	6554	64178	99502	1.18052	0.644992	0.312998	0.0369857	-2.16287
pHluorin2	4h	CSTRAVE	1106	38553	2657	33442	7336	73235	87059	1.15283	0.841211	0.183778	-0.399111	-0.660985
pHluorin2	4h	CSTRAVE	760	36815	2666	30239	6505	76844	68639	1.21747	1.11954	0.48545	-1.04469	1.46937
pHluorin2	4h	CSTRAVE	1137	60418	4755	47190	11722	127020	125352	1.28031	1.01331	0.778768	0.942964	0.656254
pHluorin2	4h	CSTRAVE	480	44013	3378	34743	7902	93891	97808	1.26682	0.959952	0.715773	-0.0223848	0.247873
pHluorin2	4h	CSTRAVE	590	34023	2900	29775	7296	70061	71061	1.14267	0.985928	0.136351	-0.959801	0.446692
pHluorin2	4h	CSTRAVE	634	30947	2187	27607	5800	69486	79161	1.12098	0.877781	0.0351357	-0.675916	-0.381076
pHluorin2	4h	CSTRAVE	972	36874	2222	27833	7457	69621	69901	1.32483	0.995994	0.986539	-1.00046	0.523745
pHluorin2	4h	CSTRAVE	1175	57802	3862	46458	11024	124921	139797	1.24418	0.893589	0.610112	1.44923	-0.260081
pHluorin2	4h	CSTRAVE	1603	73211	4789	58124	12675	139279	140882	1.25957	0.988622	0.681933	1.48725	0.467313
pHluorin2	4h	CSTRAVE	643	38317	2526	51750	9885	80480	92475	0.740425	0.870289	-1.74103	-0.209293	-0.438417
pHluorin2	4h	CSTRAVE	760	30174	2277	30739	7120	65961	64744	0.981619	1.0188	-0.615313	-1.1812	0.69828
pHluorin2	4h	CSTRAVE	504	46577	3733	37512	8594	92505	98731	1.24166	0.93694	0.598343	0.0099641	0.0717338
pHluorin2	4h	CSTRAVE	1028	45527	3200	68748	12400	92410	109925	0.66223	0.840664	-2.10598	0.402286	-0.665172
pHluorin2	4h	CSTRAVE	1033	57355	4007	45949	9595	124294	130093	1.24823	0.955424	0.629034	1.10912	0.213216
pHluorin2	4h	CSTRAVE	1882	97919	6525	78156	19425	223356	196333	1.25287	1.13764	0.650664	3.43067	1.60791
pHluorin2	4h	CSTRAVE	651	41261	3290	34170	7584	79762	81217	1.20752	0.982085	0.439028	-0.603858	0.417281
pHluorin2	4h	CSTRAVE	401	41764	2667	32689	7418	82970	88534	1.27762	0.937154	0.766179	-0.347416	0.0733743
pHluorin2	4h	CSTRAVE	1431	62850	4420	51622	13701	149432	135816	1.2175	1.10025	0.485621	1.3097	1.32175
pHluorin2	4h	CSTRAVE	1363	72204	4776	53560	11407	133045	133285	1.3481	0.998199	1.09512	1.221	0.540622
pHluorin2	4h	CSTRAVE	680	36107	2841	41602	8006	76996	75973	0.867915	1.01347	-1.146	-0.787648	0.657469
pHluorin2	4h	CSTRAVE	1102	38263	2712	49812	8870	86961	97676	0.768148	0.890301	-1.61164	-0.027011	-0.285248
pHluorin2	4h	CSTRAVE	732	31304	2315	45897	8773	76395	92732	0.682049	0.823826	-2.01349	-0.200286	-0.794055
pHluorin2	4h	CSTRAVE	499	24100	2052	22825	5050	55989	55628	1.05586	1.00649	-0.268815	-1.50069	0.604076
pHluorin2	4h	CSTRAVE	1405	64759	4139	50250	11881	128310	125047	1.28874	1.02609	0.818079	0.932275	0.754132
pHluorin2	4h	CSTRAVE	683	27570	1682	22696	4850	57344	58370	1.21475	0.982422	0.472773	-1.40459	0.419864
pHluorin2	4h	CSTRAVE	475	39512	3086	29873	6859	76658	74264	1.32267	1.03224	0.976438	-0.847544	0.801145
pHluorin2	4h	CSTRAVE	1032	45944	3390	56062	9972	89000	111864	0.819521	0.795609	-1.37187	0.470243	-1.01003
pHluorin2	4h	CSTRAVE	685	32267	2655	25343	5897	61349	63191	1.27321	0.97085	0.745621	-1.23563	0.331289
pHluorin2	4h	CSTRAVE	547	41769	2974	32222	7814	71062	78546	1.29629	0.904718	0.853326	-0.69747	-0.174893
pHluorin2	4h	CSTRAVE	988	49370	3374	42333	10106	96008	88856	1.16623	1.08049	0.24631	-0.33613	1.17048
pHluorin2	4h	CSTRAVE	852	43605	3248	36685	8885	96903	109811	1.18863	0.882453	0.350871	0.398291	-0.345318
pHluorin2	4h	CSTRAVE	1011	55052	3603	44987	10193	108262	117972	1.22373	0.917692	0.514684	0.684314	-0.0755883
pHluorin2	4h	CSTRAVE	903	30424	2250	23771	6040	72899	79006	1.27988	0.922702	0.776739	-0.681348	-0.0372431
pHluorin2	4h	CSTRAVE	657	42962	3250	33711	8049	89372	89754	1.27442	0.995744	0.751265	-0.304658	0.521828
pHluorin2	4h	CSTRAVE	940	45035	3012	37623	8227	89384	92480	1.19701	0.966522	0.389956	-0.209118	0.298164
pHluorin2	4h	CSTRAVE	1042	49923	3460	43269	8908	102047	102719	1.15378	0.993458	0.188214	0.149734	0.50433
pHluorin2	4h	CSTRAVE	794	49537	3508	40270	8867	98631	105121	1.23012	0.938262	0.54451	0.233918	0.0818515
pHluorin2	4h	CSTRAVE	1271	44874	2839	32625	6905	85899	92159	1.37545	0.932074	1.22279	-0.220368	0.0344901
pHluorin2	4h	CSTRAVE	1048	63676	4275	52355	11731	118309	133397	1.21624	0.886894	0.479699	1.22492	-0.311322
pHluorin2	4h	CSTRAVE	907	42952	2603	31609	7977	88553	91209	1.35885	0.97088	1.14533	-0.253663	0.331517
pHluorin2	4h	CSTRAVE	724	44282	3089	49569	8920	95905	102864	0.893341	0.932348	-1.02733	0.154816	0.0365846
pHluorin2	4h	CSTRAVE	1616	62271	4600	46837	11859	127832	121342	1.32953	1.05349	1.00845	0.802424	0.963786
pHluorin2	4h	CSTRAVE	657	39760	2685	31494	8611	82264	86153	1.26246	0.954859	0.695454	-0.430864	0.208893
pHluorin2	4h	CSTRAVE	1050	41115	2958	50987	9286	89706	103757	0.806382	0.864578	-1.43319	0.186113	-0.482133
pHluorin2	4h	CSTRAVE	594	30201	2131	43271	8007	58607	84149	0.69795	0.696467	-1.93927	-0.501099	-1.76887
pHluorin2	4h	CSTRAVE	997	48750	3203	39037	8938	92848	97531	1.24882	0.951984	0.631757	-0.0320929	0.186888
pHluorin2	4h	CSTRAVE	924	34152	2458	28996	7190	83019	84740	1.17782	0.979691	0.300394	-0.480386	0.398956
pHluorin2	4h	CSTRAVE	964	47511	2912	47913	8950	96912	95661	0.99161	1.01308	-0.568686	-0.0976318	0.654501
pHluorin2	4h	CSTRAVE	822	48221	3173	38399	8909	96389	98988	1.25579	0.973744	0.664301	0.0189713	0.35344
pHluorin2	4h	CSTRAVE	769	38543	2977	45083	9380	78289	92627	0.854934	0.845207	-1.20659	-0.203966	-0.630399
pHluorin2	4h	CSTRAVE	561	24717	1754	28069	4960	48550	55584	0.88058	0.873453	-1.08689	-1.50223	-0.414203
pHluorin2	4h	CSTRAVE	1346	42738	2986	37037	8215	81260	92495	1.15393	0.878534	0.188891	-0.208592	-0.375311
pHluorin2	4h	CSTRAVE	1206	55623	3943	48037	10896	121811	121783	1.15792	1.00023	0.207526	0.81788	0.556164
pHluorin2	4h	CSTRAVE	764	30017	2177	25380	6120	66659	81894	1.1827	0.813967	0.323194	-0.580131	-0.869516
pHluorin2	4h	CSTRAVE	360	26882	2352	39812	6668	59650	71104	0.675224	0.838912	-2.04534	-0.958294	-0.678582
pHluorin2	4h	CSTRAVE	813	35049	2492	29881	6634	68996	71698	1.17295	0.962314	0.277688	-0.937476	0.265952
pHluorin2	4h	CSTRAVE	611	34205	2393	27845	6638	70871	80419	1.22841	0.881272	0.536508	-0.631826	-0.354355
pHluorin2	4h	CSTRAVE	1051	36338	2715	54940	9842	80088	87206	0.661412	0.918377	-2.1098	-0.393959	-0.0703464
pHluorin2	4h	CSTRAVE	421	26267	2003	21339	4372	49678	56542	1.23094	0.878604	0.548323	-1.46866	-0.374779
pHluorin2	4h	CSTRAVE	1146	20411	1352	31230	5069	42996	52622	0.65357	0.817073	-2.1464	-1.60604	-0.845743
pHluorin2	4h	CSTRAVE	932	26234	1967	40327	6232	53730	71269	0.650532	0.753904	-2.16058	-0.952511	-1.32924
pHluorin2	4h	CSTRAVE	862	39825	2447	34583	8049	77585	86733	1.15158	0.894527	0.177924	-0.410536	-0.252899
pHluorin2	4h	CSTRAVE	807	26299	1941	39952	6205	51142	66065	0.658265	0.774116	-2.12449	-1.1349	-1.17454
pHluorin2	4h	CSTRAVE	1003	51816	3420	40355	9483	98404	101502	1.284	0.969478	0.795995	0.107081	0.320789
pHluorin2	4h	CSTRAVE	1692	68753	4845	76689	15307	155335	144190	0.896517	1.07729	-1.01251	1.60319	1.14602
pHluorin2	4h	CSTRAVE	985	48200	3356	35732	7701	96011	99962	1.34893	0.960475	1.09902	0.0531076	0.251875
pHluorin2	4h	CSTRAVE	1183	43474	3272	60110	11389	105122	134343	0.723241	0.78249	-1.82123	1.25808	-1.11045
pHluorin2	4h	CSTRAVE	667	59640	4322	47543	10080	108755	116662	1.25444	0.932223	0.658025	0.638401	0.0356312
pHluorin2	4h	CSTRAVE	711	39356	3097	32971	6931	74909	80446	1.19366	0.931171	0.374311	-0.63088	0.0275807
pHluorin2	4h	CSTRAVE	651	37119	2520	28769	7044	73687	84823	1.29024	0.868715	0.825111	-0.477477	-0.450468
pHluorin2	4h	CSTRAVE	552	33366	2550	26631	5154	58893	71424	1.2529	0.824555	0.650826	-0.947079	-0.788474
pHluorin2	4h	CSTRAVE	1183	32085	2362	36665	6812	72122	80254	0.875085	0.898672	-1.11254	-0.637609	-0.221174
pHluorin2	4h	CSTRAVE	651	37067	2803	32101	7491	67500	72409	1.1547	0.932205	0.192494	-0.912557	0.03549
pHluorin2	4h	CSTRAVE	1200	54463	3814	47251	10304	119442	125076	1.15263	0.954955	0.182844	0.933291	0.209628
pHluorin2	4h	CSTRAVE	900	23147	1737	37304	5968	49719	71971	0.620496	0.69082	-2.30077	-0.927908	-1.8121
pHluorin2	4h	CSTRAVE	450	32224	2226	26585	7147	71604	75101	1.21211	0.953436	0.460455	-0.818209	0.197998
pHluorin2	4h	CSTRAVE	1329	45336	3629	70775	11303	104505	119755	0.640565	0.872657	-2.2071	0.746803	-0.420297
pHluorin2	4h	CSTRAVE	980	52196	3683	40889	9149	86879	99496	1.27653	0.873191	0.761105	0.0367755	-0.416208
pHluorin2	4h	CSTRAVE	881	62876	4552	48070	10655	124086	136777	1.30801	0.907214	0.908031	1.34338	-0.155791
pHluorin2	4h	CSTRAVE	884	39200	3030	32964	8097	84624	79405	1.18918	1.06573	0.353406	-0.667364	1.05748
pHluorin2	4h	CSTRAVE	1083	47933	3381	53606	10443	107745	101990	0.894172	1.05643	-1.02345	0.124184	0.986304
pHluorin2	4h	CSTRAVE	1366	37395	2788	55274	9964	77018	105657	0.676539	0.728944	-2.0392	0.252703	-1.52029
pHluorin2	4h	CSTRAVE	493	41889	3005	34661	7122	82509	78900	1.20853	1.04574	0.443755	-0.685063	0.904515
pHluorin2	4h	CSTRAVE	1009	41110	2858	35242	8634	93537	92994	1.16651	1.00584	0.247599	-0.191104	0.599097
pHluorin2	4h	CSTRAVE	631	41282	2790	41540	7627	79265	85270	0.993789	0.929577	-0.558514	-0.461811	0.0153756
pHluorin2	4h	CSTRAVE	552	30327	2295	46230	7798	63323	86222	0.656003	0.734418	-2.13505	-0.428445	-1.47839
pHluorin2	4h	CSTRAVE	450	33515	2761	26024	6109	59388	63540	1.28785	0.934655	0.813941	-1.22339	0.0542485
pHluorin2	4h	CSTRAVE	605	38472	2138	32686	7586	80630	79367	1.17702	1.01591	0.29666	-0.668696	0.676208
pHluorin2	4h	CSTRAVE	2271	105551	7794	87556	20325	189349	178380	1.20553	1.06149	0.429714	2.80146	1.02507
pHluorin2	4h	CSTRAVE	443	34443	2585	38588	7865	74140	77634	0.892583	0.954994	-1.03087	-0.729434	0.209923
pHluorin2	4h	CSTRAVE	1723	70671	5121	55909	12442	158741	148116	1.26404	1.07173	0.702798	1.74079	1.10347
pHluorin2	4h	CSTRAVE	762	47499	3239	40800	8481	90403	104832	1.16419	0.862361	0.236795	0.223789	-0.499103
pHluorin2	4h	CSTRAVE	707	42693	3041	34439	7679	88846	87701	1.23967	1.01306	0.589075	-0.37661	0.654334
pHluorin2	4h	CSTRAVE	758	35845	2508	29890	7114	71670	87286	1.19923	0.821094	0.400333	-0.391155	-0.814964
pHluorin2	4h	CSTRAVE	592	27218	1935	22296	4956	59346	68389	1.22076	0.867771	0.500803	-1.05345	-0.457691
pHluorin2	4h	CSTRAVE	585	46596	3356	35925	8465	89292	96426	1.29704	0.926016	0.856814	-0.0708205	-0.0118794
pHluorin2	4h	CSTRAVE	948	53556	3876	47309	9485	96099	98405	1.13205	0.976566	0.0867693	-0.0014614	0.37504
pHluorin2	4h	CSTRAVE	723	40180	3210	33467	8332	92093	88512	1.20059	1.04046	0.406658	-0.348187	0.864073
pHluorin2	4h	CSTRAVE	984	46613	3209	41178	9010	96373	111728	1.13199	0.862568	0.0864948	0.465477	-0.497516
pHluorin2	4h	CSTRAVE	1089	33163	2069	26701	6072	61904	67872	1.24201	0.91207	0.600012	-1.07157	-0.118624
pHluorin2	4h	CSTRAVE	889	44498	3039	37784	7602	90008	95111	1.17769	0.946347	0.299818	-0.116908	0.143737
pHluorin2	4h	CSTRAVE	519	30500	2301	25396	5882	56871	58476	1.20098	0.972553	0.408482	-1.40087	0.344321
pHluorin2	4h	CSTRAVE	831	49668	3535	40977	9313	103214	104827	1.21209	0.984613	0.460373	0.223614	0.436628
pHluorin2	4h	CSTRAVE	1361	64135	4848	50994	12070	127292	131496	1.2577	0.968029	0.673211	1.1583	0.309698
pHluorin2	4h	CSTRAVE	876	43652	2837	36235	8598	94962	113881	1.20469	0.83387	0.425821	0.540934	-0.717171
pHluorin2	4h	CSTRAVE	702	28310	2102	43799	7682	52861	70193	0.646362	0.753081	-2.18005	-0.990222	-1.33554
pHluorin2	4h	CSTRAVE	772	47049	3326	37282	8181	86832	87376	1.26198	0.993774	0.693183	-0.388001	0.50675
pHluorin2	4h	CSTRAVE	1259	60226	4328	53885	10890	118587	147434	1.11768	0.80434	0.0196998	1.71688	-0.943204
pHluorin2	4h	CSTRAVE	722	34287	2279	30631	7097	75823	83104	1.11936	0.912387	0.0275392	-0.537724	-0.116197
pHluorin2	4h	CSTRAVE	914	39888	2740	56837	11057	93174	114097	0.701796	0.816621	-1.92132	0.548504	-0.849201
pHluorin2	4h	CSTRAVE	1119	58641	4196	54118	11142	122450	118213	1.08358	1.03584	-0.139453	0.69276	0.828744
pHluorin2	4h	CSTRAVE	1266	46100	3376	36198	8608	99823	101845	1.27355	0.980146	0.747206	0.119102	0.402442
pHluorin2	4h	CSTRAVE	1694	53589	4307	80801	14204	119030	133908	0.663222	0.888894	-2.10136	1.24283	-0.296015
pHluorin2	4h	CSTRAVE	736	34626	2269	44898	8525	81900	91212	0.771215	0.897908	-1.59733	-0.253558	-0.227019
pHluorin2	4h	CSTRAVE	647	28224	2172	47651	7563	62548	83349	0.592307	0.750435	-2.43234	-0.529137	-1.3558
pHluorin2	4h	CSTRAVE	549	31519	2060	44493	8161	71964	78874	0.708404	0.912392	-1.89048	-0.685975	-0.116158
pHluorin2	4h	CSTRAVE	588	29151	1813	20901	5247	54775	59712	1.39472	0.91732	1.31272	-1.35756	-0.0784397
pHluorin2	4h	CSTRAVE	821	36466	2712	52737	9491	80474	93407	0.691469	0.861541	-1.96952	-0.176629	-0.505374
pHluorin2	4h	CSTRAVE	404	33967	2675	51521	9409	67232	93934	0.659285	0.715737	-2.11973	-0.158159	-1.62138
pHluorin2	4h	CSTRAVE	787	41134	2998	48626	8959	90731	88630	0.845926	1.02371	-1.24863	-0.344051	0.735848
pHluorin2	4h	CSTRAVE	518	40730	2790	35278	8228	78042	81653	1.15454	0.955776	0.191769	-0.588578	0.215911
pHluorin2	4h	CSTRAVE	1209	59529	4311	81134	15905	151193	136640	0.733712	1.10651	-1.77236	1.33858	1.36962
pHluorin2	4h	CSTRAVE	601	46071	3192	34994	7665	81660	96300	1.31654	0.847975	0.947846	-0.0752364	-0.609212
pHluorin2	4h	CSTRAVE	1046	46749	3213	39516	8811	89177	92962	1.18304	0.959284	0.324767	-0.192225	0.242763
pHluorin2	4h	CSTRAVE	597	26895	1827	41247	7946	63269	79563	0.652047	0.795206	-2.15351	-0.661827	-1.01311
pHluorin2	4h	CSTRAVE	1114	46165	3446	36875	8130	91162	97892	1.25193	0.931251	0.646305	-0.0194408	0.0281896
pHluorin2	4h	CSTRAVE	652	26750	1632	21697	5558	50500	56663	1.23289	0.891234	0.557427	-1.46442	-0.278102
pHluorin2	4h	CSTRAVE	1003	42005	3314	39039	8743	77369	93121	1.07598	0.830844	-0.17493	-0.186653	-0.740338
pHluorin2	4h	CSTRAVE	1105	45618	3955	59648	11786	98079	108259	0.764787	0.905966	-1.62733	0.343897	-0.165341
pHluorin2	4h	CSTRAVE	597	38398	2845	45561	7727	73496	76577	0.842782	0.959766	-1.2633	-0.766479	0.246448
pHluorin2	4h	CSTRAVE	670	25378	1527	21466	4583	49903	59177	1.18224	0.843284	0.321042	-1.37631	-0.645121
pHluorin2	4h	CSTRAVE	828	44591	3461	35503	8977	86675	95813	1.25598	0.904627	0.66519	-0.0923046	-0.175594
pHluorin2	4h	CSTRAVE	1071	47278	3112	36048	8124	83511	94053	1.31153	0.887914	0.924459	-0.153988	-0.303513
pHluorin2	4h	CSTRAVE	653	24987	2189	42254	6747	54888	80259	0.591352	0.683886	-2.43679	-0.637434	-1.86517
pHluorin2	4h	CSTRAVE	861	42729	2680	36929	8480	81510	78598	1.15706	1.03705	0.203504	-0.695648	0.837984
pHluorin2	4h	CSTRAVE	874	52747	3672	38637	8834	100312	110289	1.36519	0.909538	1.17493	0.415043	-0.138005
pHluorin2	4h	CSTRAVE	388	31642	2132	37634	7551	74925	68670	0.840782	1.09109	-1.27264	-1.0436	1.2516
pHluorin2	4h	CSTRAVE	663	44991	2730	35739	7316	86410	100171	1.25888	0.862625	0.678718	0.0604325	-0.497081
pHluorin2	4h	CSTRAVE	464	40105	2564	33520	7471	90023	77921	1.19645	1.15531	0.387355	-0.719375	1.74317
pHluorin2	4h	CSTRAVE	925	41298	3048	65640	11605	89377	76873	0.629159	1.16266	-2.26034	-0.756105	1.79941
pHluorin2	4h	CSTRAVE	931	34757	2409	51766	8542	73967	91584	0.671425	0.807641	-2.06307	-0.240521	-0.917934
pHluorin2	4h	CSTRAVE	748	49385	3922	41372	10248	100850	109359	1.19368	0.922192	0.374435	0.382449	-0.041147
pHluorin2	4h	CSTRAVE	905	41807	3164	60363	11118	95942	93757	0.692593	1.0233	-1.96427	-0.164362	0.732783
pHluorin2	4h	CSTRAVE	669	37289	2553	36492	7252	71005	81289	1.02184	0.873488	-0.427592	-0.601335	-0.41393
pHluorin2	4h	CSTRAVE	1053	40806	2725	34992	8349	78923	87547	1.16615	0.901493	0.245948	-0.382007	-0.199581
pHluorin2	4h	CSTRAVE	1411	79578	5609	67674	13269	140593	156619	1.1759	0.897675	0.291453	2.0388	-0.228801
pHluorin2	4h	CSTRAVE	613	42877	3347	46712	8595	85514	95956	0.917901	0.891179	-0.912703	-0.0872928	-0.278522
pHluorin2	4h	CSTRAVE	965	32405	2238	46512	7695	58492	83672	0.696702	0.699063	-1.9451	-0.517817	-1.749
pHluorin2	4h	CSTRAVE	642	28760	1850	42658	7357	63859	75371	0.674199	0.847262	-2.05012	-0.808746	-0.614669
pHluorin2	4h	CSTRAVE	1054	32416	2317	27978	5993	62459	85575	1.15862	0.729874	0.210815	-0.451121	-1.51317
pHluorin2	4h	CSTRAVE	941	53963	3774	42214	9828	106884	100100	1.27832	1.06777	0.769464	0.0579442	1.07314
pHluorin2	4h	CSTRAVE	941	49572	3428	38919	8389	91110	102960	1.27372	0.884907	0.748005	0.15818	-0.326533
pHluorin2	4h	CSTRAVE	772	28999	2061	23447	5889	58244	69051	1.23679	0.843492	0.57563	-1.03025	-0.643523
pHluorin2	4h	CSTRAVE	519	28029	1911	26260	5487	53998	61494	1.06736	0.878102	-0.215118	-1.2951	-0.378618
pHluorin2	4h	CSTRAVE	1013	55342	3540	41881	9245	105170	111779	1.32141	0.940874	0.970579	0.467264	0.10185
pHluorin2	4h	CSTRAVE	1047	47864	3791	44350	9325	94212	87621	1.07923	1.07522	-0.159724	-0.379414	1.13016
pHluorin2	4h	CSTRAVE	857	42289	2840	49639	9446	85964	103830	0.851931	0.82793	-1.2206	0.188671	-0.762638
pHluorin2	4h	CSTRAVE	906	38388	2522	32108	6673	84994	90446	1.19559	0.939721	0.383341	-0.280405	0.0930213
pHluorin2	4h	CSTRAVE	1611	67777	5005	56127	11610	143458	151474	1.20756	0.94708	0.439232	1.85848	0.149349
pHluorin2	4h	CSTRAVE	1378	48898	3498	41444	8880	81618	104626	1.17986	0.780093	0.309913	0.216569	-1.12879
pHluorin2	4h	CSTRAVE	939	43521	3027	53090	8964	88486	106608	0.819759	0.830013	-1.37076	0.286033	-0.746698
pHluorin2	4h	CSTRAVE	761	48782	3062	38887	8917	92116	95020	1.25446	0.969438	0.658081	-0.120097	0.320479
pHluorin2	4h	CSTRAVE	446	25876	1557	22521	4927	53376	52960	1.14897	1.00785	0.165764	-1.5942	0.614527
pHluorin2	4h	CSTRAVE	1187	54697	3818	39107	9819	106560	123494	1.39865	0.862876	1.33107	0.877846	-0.49516
pHluorin2	4h	CSTRAVE	982	36806	2746	31499	6592	73355	77562	1.16848	0.94576	0.25682	-0.731957	0.139241
pHluorin2	4h	CSTRAVE	746	50308	3134	40370	8369	91121	98288	1.24617	0.927082	0.619425	-0.00556196	-0.00372144
pHluorin2	4h	CSTRAVE	768	34021	2032	28269	6568	78108	81070	1.20347	0.963464	0.420137	-0.60901	0.274751
pHluorin2	4h	CSTRAVE	581	36227	2399	31537	6932	65172	62263	1.14871	1.04672	0.16456	-1.26815	0.912014
pHluorin2	4h	CSTRAVE	1612	62117	4625	87712	16202	140356	150124	0.708193	0.934934	-1.89147	1.81116	0.0563799
pHluorin2	4h	CSTRAVE	987	53217	3421	38860	9279	96618	112708	1.36945	0.857242	1.19481	0.499823	-0.538284
pHluorin2	4h	CSTRAVE	1014	50418	3316	43978	9539	105872	115861	1.14644	0.913785	0.153932	0.610328	-0.105498
pHluorin2	4h	CSTRAVE	584	48015	3065	39283	8081	93919	97674	1.22228	0.961556	0.507932	-0.0270811	0.260148
pHluorin2	4h	CSTRAVE	331	29547	2371	25771	5638	58000	69579	1.14652	0.833585	0.154326	-1.01174	-0.719357
pHluorin2	4h	CSTRAVE	1261	57428	3915	49020	10459	128530	127971	1.17152	1.00437	0.271009	1.03475	0.587839
pHluorin2	4h	CSTRAVE	571	26310	1974	21316	4478	53557	58388	1.23428	0.91726	0.563937	-1.40396	-0.0788944
pHluorin2	4h	CSTRAVE	706	44000	3282	39333	8439	87737	93410	1.11865	0.939268	0.0242597	-0.176524	0.0895525
pHluorin2	4h	CSTRAVE	2318	80770	6005	112201	18938	159561	197452	0.719869	0.8081	-1.83697	3.46989	-0.91442
pHluorin2	4h	CSTRAVE	1571	88382	6113	67481	14103	150460	178073	1.30973	0.844934	0.91607	2.79071	-0.632486
pHluorin2	4h	CSTRAVE	1115	39380	3084	54643	10066	81999	107688	0.720678	0.76145	-1.83319	0.323885	-1.27149
pHluorin2	4h	CSTRAVE	953	45083	3228	37818	8844	86894	91935	1.1921	0.945168	0.367073	-0.228219	0.134712
pHluorin2	4h	CSTRAVE	819	34037	2861	50797	8620	63793	79005	0.670059	0.807455	-2.06944	-0.681383	-0.919356
pHluorin2	4h	CSTRAVE	839	25503	1899	30329	6522	56016	60667	0.840878	0.923336	-1.27219	-1.32409	-0.0323942
pHluorin2	4h	CSTRAVE	621	30194	1907	23724	4716	49947	58302	1.27272	0.856694	0.743325	-1.40697	-0.542473
pHluorin2	4h	CSTRAVE	518	29476	2094	43507	7901	69580	83355	0.6775	0.834743	-2.03472	-0.528927	-0.710493
pHluorin2	4h	CSTRAVE	999	53819	3783	44279	9375	102396	102871	1.21545	0.995383	0.476043	0.155061	0.519062
pHluorin2	4h	CSTRAVE	980	52688	4045	45458	10195	105402	111886	1.15905	0.942048	0.212791	0.471014	0.110834
pHluorin2	4h	CSTRAVE	800	35526	2690	43369	8161	79429	73921	0.819157	1.07451	-1.37357	-0.859565	1.12473
pHluorin2	4h	CSTRAVE	816	43497	3107	37799	8307	85923	90531	1.15074	0.9491	0.174037	-0.277426	0.164812
pHluorin2	4h	CSTRAVE	543	40413	3119	57582	10590	76786	108550	0.701834	0.707379	-1.92114	0.354096	-1.68535
pHluorin2	4h	CSTRAVE	789	46537	3236	39385	8518	90354	100133	1.18159	0.90234	0.318009	0.0591007	-0.193098
pHluorin2	4h	CSTRAVE	1154	34566	2785	54317	8592	79702	96214	0.636375	0.828383	-2.22666	-0.0782505	-0.759176
pHluorin2	4h	CSTRAVE	718	35965	2496	51270	8203	82192	96940	0.701482	0.847865	-1.92278	-0.052806	-0.610058
pHluorin2	4h	CSTRAVE	625	41055	2935	34276	7461	84848	93905	1.19778	0.903551	0.393548	-0.159175	-0.183824
pHluorin2	4h	CSTRAVE	795	49733	3418	46508	10216	98579	110210	1.06934	0.894465	-0.205886	0.412275	-0.253372
pHluorin2	4h	CSTRAVE	1384	59383	3761	48366	11050	120782	124630	1.22778	0.969125	0.533599	0.91766	0.31808
pHluorin2	4h	CSTRAVE	1658	65192	5161	54414	11660	121108	158488	1.19807	0.764146	0.394935	2.1043	-1.25085
pHluorin2	4h	CSTRAVE	621	39635	2841	35327	7165	80240	90183	1.12195	0.889746	0.0396283	-0.289622	-0.28949
pHluorin2	4h	CSTRAVE	961	50646	3727	43041	9162	95019	113155	1.17669	0.839724	0.29514	0.51549	-0.672365
pHluorin2	4h	CSTRAVE	585	33645	2495	28799	6715	70104	72873	1.16827	0.962002	0.255831	-0.896295	0.263566
pHluorin2	4h	CSTRAVE	737	48411	3378	39608	9298	108413	117345	1.22225	0.923883	0.507785	0.662339	-0.0282075
pHluorin2	4h	CSTRAVE	1087	41071	3290	56135	11307	96793	117891	0.731647	0.821038	-1.782	0.681475	-0.815391
pHluorin2	4h	CSTRAVE	873	45757	3558	37352	8663	94133	99413	1.22502	0.946888	0.520706	0.0338665	0.147881
pHluorin2	4h	CSTRAVE	1286	49828	3923	42791	8309	98750	97085	1.16445	1.01715	0.238006	-0.0477241	0.685672
pHluorin2	4h	CSTRAVE	552	41895	2948	46151	8926	85329	90579	0.907781	0.94204	-0.959936	-0.275743	0.110768
pHluorin2	4h	CSTRAVE	2181	82287	6209	125617	20980	160487	194706	0.655063	0.824253	-2.13944	3.37365	-0.790784
pHluorin2	4h	CSTRAVE	1294	57800	3775	47168	11872	129969	144857	1.22541	0.897223	0.522506	1.62657	-0.232265
pHluorin2	4h	CSTRAVE	815	35287	2410	29968	7364	82115	94660	1.17749	0.867473	0.298861	-0.132714	-0.459973
pHluorin2	4h	CSTRAVE	1275	49285	3177	40670	9185	106346	116796	1.21183	0.910528	0.459123	0.643098	-0.130427
pHluorin2	4h	CSTRAVE	557	46142	3184	41988	8764	96561	88313	1.09893	1.0934	-0.0677809	-0.355161	1.26926
pHluorin2	4h	CSTRAVE	692	45100	2613	33632	7540	80865	101743	1.34098	0.794797	1.06194	0.115527	-1.01625
pHluorin2	4h	CSTRAVE	824	35693	2353	40182	8349	73749	88329	0.888283	0.834935	-1.05094	-0.3546	-0.70902
pHluorin2	4h	CSTRAVE	1852	55777	4027	44674	9939	99773	117540	1.24853	0.848843	0.630444	0.669173	-0.60257
pHluorin2	4h	CSTRAVE	1321	39174	3265	58480	10375	86555	120871	0.66987	0.716094	-2.07033	0.785916	-1.61865
pHluorin2	4h	CSTRAVE	762	43206	3442	35480	8782	99060	101992	1.21776	0.971253	0.486798	0.124254	0.334369
pHluorin2	4h	CSTRAVE	962	40822	2743	32450	7568	85450	94768	1.258	0.901676	0.674611	-0.128929	-0.198182
pHluorin2	4h	CSTRAVE	962	57348	3988	46213	11890	114296	135850	1.24095	0.84134	0.595046	1.31089	-0.66
pHluorin2	4h	CSTRAVE	1891	79969	5639	61650	13331	151300	165233	1.29715	0.915677	0.857326	2.34069	-0.0910166
pHluorin2	4h	CSTRAVE	476	21735	1665	17775	4501	48042	43552	1.22278	1.1031	0.510267	-1.92392	1.34351
pHluorin2	4h	CSTRAVE	428	27861	1959	22281	4683	57882	54848	1.25044	1.05532	0.639329	-1.52803	0.977804
pHluorin2	4h	CSTRAVE	651	54194	4161	43420	9568	106290	102747	1.24813	1.03448	0.62858	0.150715	0.81834
pHluorin2	4h	CSTRAVE	1550	82150	5302	65462	14309	143855	174113	1.25493	0.826216	0.66028	2.65192	-0.775757
pHluorin2	4h	CSTRAVE	1527	82634	6072	65383	13754	162497	165571	1.26385	0.981434	0.701907	2.35254	0.412298
pHluorin2	4h	CSTRAVE	1078	46348	3873	39223	9355	98421	112489	1.18165	0.874939	0.318297	0.492148	-0.402828
pHluorin2	4h	CSTRAVE	1024	31317	2378	45712	8110	78052	86149	0.685094	0.906012	-1.99927	-0.431004	-0.164993
pHluorin2	4h	CSTRAVE	320	26459	1467	23024	4544	44379	52622	1.14919	0.843354	0.166791	-1.60604	-0.644579
pHluorin2	4h	CSTRAVE	2317	112762	8187	95171	21336	217108	192717	1.18484	1.12656	0.333149	3.30394	1.52314
pHluorin2	4h	CSTRAVE	1405	65897	4637	50322	11130	126166	153949	1.30951	0.819531	0.91502	1.94522	-0.826926
pHluorin2	4h	CSTRAVE	836	56024	3886	48254	11127	111546	115065	1.16102	0.969417	0.222008	0.58243	0.320321
pHluorin2	4h	CSTRAVE	890	47511	3339	39037	8955	99957	94890	1.21708	1.0534	0.483623	-0.124653	0.963124
pHluorin2	4h	CSTRAVE	1008	54059	4049	44615	8967	106475	110681	1.21168	0.961999	0.458427	0.428782	0.263539
pHluorin2	4h	CSTRAVE	674	53541	3547	40421	8757	89065	105351	1.32458	0.845412	0.985388	0.241979	-0.628831
pHluorin2	4h	CSTRAVE	650	44814	2868	38580	9128	91606	88646	1.16159	1.03339	0.224638	-0.34349	0.809985
pHluorin2	4h	CSTRAVE	959	50307	3951	41107	10691	104733	114350	1.22381	0.915899	0.515034	0.557371	-0.0893181
pHluorin2	4h	CSTRAVE	594	31212	2187	26906	6004	67825	79840	1.16004	0.849512	0.217415	-0.652119	-0.597452
pHluorin2	4h	CSTRAVE	1289	36450	2832	48308	8943	88883	98939	0.754533	0.898362	-1.67518	0.017254	-0.223548
pHluorin2	4h	CSTRAVE	1431	62565	4264	49932	12144	132301	149094	1.253	0.887366	0.651308	1.77506	-0.307707
pHluorin2	4h	CSTRAVE	1250	62312	4746	53073	12837	139592	137763	1.17408	1.01328	0.282954	1.37794	0.656024
pHluorin2	4h	CSTRAVE	1449	41678	2824	44251	8682	74196	108663	0.941854	0.682808	-0.800907	0.358056	-1.87342
pHluorin2	4h	CSTRAVE	710	47243	3437	39057	8406	86551	107915	1.20959	0.802029	0.448688	0.331841	-0.960886
pHluorin2	4h	CSTRAVE	875	40217	2802	45669	9487	84696	97103	0.880619	0.872228	-1.08671	-0.0470933	-0.423574
pHluorin2	4h	CSTRAVE	935	57227	4071	41853	10613	116138	107947	1.36733	1.07588	1.18491	0.332962	1.1352
pHluorin2	4h	CSTRAVE	517	43361	2979	36551	8463	86531	92005	1.18632	0.940503	0.340053	-0.225766	0.0990091
pHluorin2	4h	CSTRAVE	488	23590	1551	20365	4561	52486	51821	1.15836	1.01283	0.20958	-1.63412	0.652627
pHluorin2	4h	CSTRAVE	1103	46624	2982	35975	8374	96138	108908	1.29601	0.882745	0.852033	0.366643	-0.343079
pHluorin2	4h	CSTRAVE	928	61744	4686	57987	12122	120175	142337	1.06479	0.844299	-0.227133	1.53825	-0.637349
pHluorin2	4h	CSTRAVE	499	28351	1847	24937	5604	64013	61438	1.13691	1.04191	0.109444	-1.29706	0.875205
pHluorin2	4h	CSTRAVE	614	33873	2142	28244	6474	62147	72738	1.1993	0.854395	0.400652	-0.901026	-0.560072
pHluorin2	4h	CSTRAVE	1326	41382	2910	31711	7989	82179	92481	1.30497	0.888604	0.89386	-0.209083	-0.298233
pHluorin2	4h	CSTRAVE	964	46249	3450	39048	8993	95707	103758	1.18441	0.922406	0.331181	0.186148	-0.0395095
pHluorin2	4h	CSTRAVE	637	42859	2980	35743	8455	79013	76725	1.19909	1.02982	0.399667	-0.761292	0.782656
pHluorin2	4h	CSTRAVE	593	29881	2173	25061	5722	64759	72222	1.19233	0.896666	0.36813	-0.919111	-0.236528
pHluorin2	4h	CSTRAVE	899	33256	2481	26696	6277	61999	70403	1.24573	0.88063	0.617356	-0.982862	-0.359267
pHluorin2	4h	CSTRAVE	1070	52810	3835	38949	8696	105120	112988	1.35588	0.930364	1.13144	0.509637	0.0214043
pHluorin2	4h	CSTRAVE	1832	90031	7104	74110	16515	189409	184492	1.21483	1.02665	0.473136	3.01568	0.758399
pHluorin2	4h	CSTRAVE	890	51872	3533	42989	8748	110379	115666	1.20663	0.954291	0.434888	0.603494	0.204541
pHluorin2	4h	CSTRAVE	668	35241	2319	27445	5915	69030	70459	1.28406	0.979719	0.796249	-0.9809	0.399169
pHluorin2	4h	CSTRAVE	885	53682	3900	46277	10798	117830	114732	1.16001	1.027	0.217303	0.57076	0.761081
pHluorin2	4h	CSTRAVE	1082	55854	3686	44410	9846	105017	78783	1.25769	1.33299	0.673177	-0.689164	3.10315
pHluorin2	4h	CSTRAVE	1310	52917	3818	41627	9363	99871	112970	1.27122	0.884049	0.736318	0.509006	-0.333099
pHluorin2	4h	CSTRAVE	732	37963	2649	30601	7596	82702	88152	1.24058	0.938175	0.593323	-0.360804	0.0811883
pHluorin2	4h	CSTRAVE	644	43899	2776	37110	8225	86407	98207	1.18294	0.879846	0.324313	-0.00840081	-0.365271
pHluorin2	4h	CSTRAVE	734	45228	3157	39755	8197	87397	97631	1.13767	0.895177	0.113006	-0.0285882	-0.247925
pHluorin2	4h	CSTRAVE	790	41153	2748	45821	7982	84917	93224	0.898125	0.910892	-1.005	-0.183043	-0.127639
pHluorin2	4h	CSTRAVE	669	32403	2022	34135	7236	73835	77520	0.94926	0.952464	-0.766342	-0.733429	0.190557
pHluorin2	4h	CSTRAVE	626	34501	2463	43351	7843	71203	88498	0.795852	0.804572	-1.48234	-0.348677	-0.941426
pHluorin2	4h	CSTRAVE	833	45822	3316	35488	8179	81289	84594	1.2912	0.960931	0.829564	-0.485503	0.255366
pHluorin2	4h	CSTRAVE	13919	4909	3052	2328	2360	1915	23419	2.10868	0.0817712	4.64495	-2.62954	-6.47383
pHluorin2	4h	CSTRAVE	1141	48767	4169	62975	11783	115905	133405	0.774387	0.868821	-1.58252	1.2252	-0.449659
pHluorin2	4h	CSTRAVE	593	30381	2056	25542	6100	63080	72935	1.18945	0.86488	0.354697	-0.894122	-0.479823
pHluorin2	4h	CSTRAVE	2139	103928	7601	87000	19985	220408	223991	1.19457	0.984004	0.378603	4.40002	0.431968
pHluorin2	4h	CSTRAVE	694	40464	2503	33900	7820	80047	85144	1.19363	0.940137	0.374186	-0.466227	0.0962036
pHluorin2	4h	CSTRAVE	497	32306	2031	38645	6682	57434	77725	0.835968	0.738939	-1.2951	-0.726244	-1.44379
pHluorin2	4h	CSTRAVE	860	47437	3279	40316	9158	100469	96380	1.17663	1.04243	0.294849	-0.0724326	0.879137
pHluorin2	4h	CSTRAVE	468	24535	1490	38656	6666	54843	74048	0.634701	0.740641	-2.23447	-0.855114	-1.43076
pHluorin2	4h	CSTRAVE	786	37701	2594	33930	8055	77829	95464	1.11114	0.815271	-0.0108052	-0.104536	-0.859536
pHluorin2	4h	CSTRAVE	1067	49338	3448	40126	8583	99259	98724	1.22958	1.00542	0.541967	0.00971876	0.595883
pHluorin2	4h	CSTRAVE	1053	61034	3928	49662	11703	126491	138617	1.22899	0.912522	0.539219	1.40787	-0.115166
pHluorin2	4h	CSTRAVE	1081	57019	3891	45417	9608	108251	99971	1.25546	1.08282	0.662747	0.053423	1.18835
pHluorin2	4h	CSTRAVE	1112	40575	2858	51238	9488	84646	105235	0.791893	0.804352	-1.50082	0.237913	-0.943107
pHluorin2	4h	CSTRAVE	644	30600	2367	22992	5566	58927	60677	1.3309	0.971159	1.01486	-1.32373	0.33365
pHluorin2	4h	CSTRAVE	602	37645	2926	32895	7377	79779	77400	1.1444	1.03074	0.14442	-0.737635	0.789665
pHluorin2	4h	CSTRAVE	1138	58946	4635	49617	11730	125601	129063	1.18802	0.973176	0.348012	1.07303	0.349089
pHluorin2	4h	CSTRAVE	1460	58698	3457	50705	11369	136894	136832	1.15764	1.00045	0.206207	1.34531	0.557873
pHluorin2	4h	CSTRAVE	909	39308	2727	32509	7291	86725	104073	1.20914	0.833309	0.446593	0.197188	-0.721466
pHluorin2	4h	CSTRAVE	1338	64162	4440	51492	11140	125449	126965	1.24606	0.98806	0.618887	0.999496	0.463012
pHluorin2	4h	CSTRAVE	698	42944	2762	36446	7583	76304	88044	1.17829	0.866658	0.302604	-0.364589	-0.466214
pHluorin2	4h	CSTRAVE	769	38180	2549	31532	7590	77247	81983	1.21083	0.942232	0.454487	-0.577012	0.112241
pHluorin2	4h	CSTRAVE	843	36399	2790	29780	7005	74659	70995	1.22226	1.05161	0.507833	-0.962114	0.949428
pHluorin2	4h	CSTRAVE	976	57925	4237	44008	10516	110445	115918	1.31624	0.952786	0.946436	0.612326	0.19302
pHluorin2	4h	CSTRAVE	731	43477	3135	35114	8626	83695	88441	1.23817	0.946337	0.58206	-0.350675	0.143662
pHluorin2	4h	CSTRAVE	620	35388	2454	27461	6665	67683	69754	1.28866	0.97031	0.817741	-1.00561	0.327153
pHluorin2	4h	CSTRAVE	1035	50811	3797	58965	10483	107274	111769	0.861715	0.959783	-1.17494	0.466914	0.24658
pHluorin2	4h	CSTRAVE	526	36808	2397	29199	6221	70009	73284	1.26059	0.955311	0.686718	-0.88189	0.212348
pHluorin2	4h	CSTRAVE	1009	36576	2620	44578	8132	75140	96841	0.820494	0.775911	-1.36732	-0.0562757	-1.1608
pHluorin2	4h	CSTRAVE	868	50386	3126	40038	8525	84978	86195	1.25845	0.985881	0.676746	-0.429392	0.446335
pHluorin2	4h	CSTRAVE	1136	48347	3243	39599	8644	104775	108157	1.22091	0.968731	0.501538	0.340322	0.315065
pHluorin2	4h	CSTRAVE	1304	42516	3171	65629	11428	96948	111510	0.647823	0.869411	-2.17322	0.457836	-0.445141
pHluorin2	4h	CSTRAVE	1603	69210	4967	53333	12164	122678	131054	1.2977	0.936087	0.859895	1.14281	0.0652098
pHluorin2	4h	CSTRAVE	1194	59615	3678	43508	10883	116178	131843	1.37021	0.881184	1.19833	1.17046	-0.355024
pHluorin2	4h	CSTRAVE	684	38360	2436	31320	7918	75547	84027	1.22478	0.89908	0.519563	-0.505375	-0.218049
pHluorin2	4h	CSTRAVE	1398	44976	3449	56396	10540	104045	117853	0.797503	0.882837	-1.47463	0.680143	-0.342374
pHluorin2	4h	CSTRAVE	818	42593	3328	37043	7872	83104	84697	1.14983	0.981192	0.169749	-0.481893	0.410444
pHluorin2	4h	CSTRAVE	869	51997	3602	40704	8900	96547	104686	1.27744	0.922253	0.765366	0.218672	-0.0406788
pHluorin2	4h	CSTRAVE	1116	55175	3935	44041	9959	107778	109577	1.25281	0.983582	0.650401	0.39009	0.428742
pHluorin2	4h	CSTRAVE	1019	59142	4168	53845	10307	99040	124908	1.09837	0.792904	-0.0703856	0.927403	-1.03074
pHluorin2	4h	CSTRAVE	743	41716	3066	36966	8060	98121	104584	1.1285	0.938203	0.0701991	0.215097	0.0814011
pHluorin2	4h	CSTRAVE	935	44715	3251	33600	8484	81071	97363	1.3308	0.832667	1.01442	-0.0379809	-0.726379
pHluorin2	4h	CSTRAVE	1102	62024	4004	48694	9709	104469	108756	1.27375	0.960581	0.748136	0.361316	0.25269
pHluorin2	4h	CSTRAVE	1139	40367	2406	31723	7360	79194	75590	1.27248	1.04768	0.742224	-0.801071	0.91934
pHluorin2	4h	CSTRAVE	1035	37975	2652	54832	9275	83488	104144	0.69257	0.801659	-1.96438	0.199676	-0.963719
pHluorin2	4h	CSTRAVE	697	41473	2913	33272	8482	94496	95550	1.24648	0.988969	0.620875	-0.101522	0.469973
pHluorin2	4h	CSTRAVE	1081	57458	4029	43858	9063	109849	110399	1.31009	0.995018	0.91775	0.418899	0.516272
pHluorin2	4h	CSTRAVE	1360	54776	4054	45764	10113	114120	123683	1.19692	0.922681	0.389565	0.88447	-0.0374016
pHluorin2	4h	CSTRAVE	625	32625	2405	26324	6874	70813	72241	1.23936	0.980233	0.587643	-0.918445	0.403104
pHluorin2	4h	CSTRAVE	976	59135	4573	53046	10497	106992	123883	1.11479	0.863654	0.00621436	0.89148	-0.489207
pHluorin2	4h	CSTRAVE	332	28881	1863	26296	5770	60303	60740	1.0983	0.992805	-0.0707171	-1.32153	0.499336
pHluorin2	4h	CSTRAVE	446	39841	3005	31186	7287	80303	73342	1.27753	1.09491	0.765769	-0.879858	1.28087
pHluorin2	4h	CSTRAVE	778	36983	2470	31807	6736	74478	73993	1.16273	1.00655	0.229983	-0.857042	0.604575
pHluorin2	4h	CSTRAVE	921	51663	3435	39994	9011	103636	96652	1.29177	1.07226	0.832232	-0.0628997	1.10749
pHluorin2	4h	CSTRAVE	431	36134	2594	33481	6947	68522	75906	1.07924	0.902722	-0.159698	-0.789996	-0.190175
pHluorin2	4h	CSTRAVE	813	28149	2032	39667	7090	63570	76170	0.709633	0.834581	-1.88474	-0.780743	-0.711736
pHluorin2	4h	CSTRAVE	883	52516	3680	44888	10867	102489	115526	1.16993	0.887151	0.263599	0.598587	-0.309356
pHluorin2	4h	CSTRAVE	310	34123	2040	27968	5850	60297	61691	1.22007	0.977404	0.49761	-1.2882	0.381448
pHluorin2	4h	CSTRAVE	1086	44002	2756	35206	7237	84178	97264	1.24984	0.865459	0.636558	-0.0414506	-0.475389
pHluorin2	4h	CSTRAVE	527	27334	2396	22291	5470	49738	64660	1.22623	0.769224	0.526369	-1.18414	-1.21199
pHluorin2	4h	CSTRAVE	1107	43517	2904	35335	7730	85906	94780	1.23156	0.906373	0.5512	-0.128509	-0.16223
pHluorin2	4h	CSTRAVE	800	34925	2638	51033	8823	73598	93832	0.684361	0.784359	-2.00269	-0.161734	-1.09614
pHluorin2	4h	CSTRAVE	711	36061	2483	30726	6620	77569	72306	1.17363	1.07279	0.280856	-0.916167	1.11153
pHluorin2	4h	CSTRAVE	618	33754	2346	29054	5504	61973	73649	1.16177	0.841464	0.225485	-0.869098	-0.659047
pHluorin2	4h	CSTRAVE	882	36354	2227	35161	6874	73949	75573	1.03393	0.978511	-0.371168	-0.801667	0.389924
pHluorin2	4h	CSTRAVE	1143	55048	3194	46261	11162	118618	114917	1.18994	1.03221	0.35699	0.577243	0.800912
pHluorin2	4h	CSTRAVE	809	26063	2293	40954	6642	56493	78175	0.636397	0.722648	-2.22655	-0.710473	-1.56848
pHluorin2	4h	CSTRAVE	728	38969	2991	30806	6599	79960	89930	1.26498	0.889136	0.707206	-0.298489	-0.294162
pHluorin2	4h	CSTRAVE	765	19599	1509	29052	4798	46510	58399	0.674618	0.796418	-2.04817	-1.40357	-1.00384
pHluorin2	4h	CSTRAVE	1111	36243	2861	50955	9064	81018	104948	0.711275	0.771982	-1.87708	0.227855	-1.19087
pHluorin2	4h	CSTRAVE	1493	49999	3694	74575	12837	111611	136903	0.670453	0.815256	-2.06761	1.3478	-0.859648
pHluorin2	4h	CSTRAVE	751	54723	3738	41342	9477	97146	113820	1.32367	0.853506	0.981105	0.538796	-0.566882
pHluorin2	4h	CSTRAVE	1014	43762	3269	35377	8160	92927	94623	1.23702	0.982076	0.576699	-0.134011	0.417214
pHluorin2	4h	CSTRAVE	2375	99264	6887	90440	17865	172507	203218	1.09757	0.848877	-0.0741544	3.67198	-0.602312
pHluorin2	4h	CSTRAVE	1217	66299	4997	54069	11910	120775	133808	1.22619	0.902599	0.526171	1.23933	-0.191113
pHluorin2	4h	CSTRAVE	803	31424	2067	41307	7832	67904	83079	0.760743	0.817343	-1.6462	-0.5386	-0.843678
pHluorin2	4h	CSTRAVE	1550	76356	5190	58750	12944	153665	158319	1.29968	0.970604	0.86914	2.09838	0.329401
pHluorin2	4h	CSTRAVE	1281	54060	3565	44961	10705	125297	139684	1.20238	0.897003	0.415011	1.44527	-0.233945
pHluorin2	4h	CSTRAVE	1201	46167	3069	38545	8083	100052	97890	1.19774	1.02209	0.39339	-0.0195109	0.723453
pHluorin2	4h	CSTRAVE	895	50292	3363	38277	8400	95099	113556	1.3139	0.837463	0.935506	0.529544	-0.68967
pHluorin2	4h	CSTRAVE	1515	92362	7179	101719	18939	182887	191957	0.908011	0.95275	-0.958861	3.27731	0.192746
pHluorin2	4h	CSTRAVE	959	41584	2642	33667	8404	92121	80819	1.23516	1.13984	0.568007	-0.617807	1.62478
pHluorin2	4h	CSTRAVE	608	33859	2690	43977	8107	68275	87675	0.769925	0.778728	-1.60334	-0.377521	-1.13924
pHluorin2	4h	CSTRAVE	1038	56300	4019	48278	9523	107486	105254	1.16616	1.02121	0.245997	0.238579	0.716716
pHluorin2	4h	CSTRAVE	1068	51444	3791	39844	9251	102134	101153	1.29114	1.0097	0.829277	0.0948492	0.628635
pHluorin2	4h	CSTRAVE	1505	52393	3740	75124	13669	103892	132722	0.69742	0.782779	-1.94174	1.20126	-1.10823
pHluorin2	4h	CSTRAVE	883	39417	3008	36282	7766	77280	88854	1.08641	0.869741	-0.126246	-0.3362	-0.442611
pHluorin2	4h	CSTRAVE	968	36649	2322	30901	7067	70272	82486	1.18601	0.851926	0.338645	-0.559383	-0.578969
pHluorin2	4h	CSTRAVE	503	35198	2520	30976	7078	83769	92730	1.1363	0.903365	0.106616	-0.200356	-0.185254
pHluorin2	4h	CSTRAVE	1101	62862	4431	49926	11878	119453	127214	1.2591	0.938993	0.679775	1.00822	0.0874462
pHluorin2	4h	CSTRAVE	602	42439	2784	33494	8334	77977	84523	1.26706	0.922554	0.716923	-0.487991	-0.0383794
pHluorin2	4h	CSTRAVE	873	52989	3363	44223	9185	111601	120129	1.19822	0.92901	0.395629	0.759911	0.0110358
pHluorin2	4h	CSTRAVE	742	26192	1990	20880	5050	49980	50841	1.25441	0.983065	0.657852	-1.66846	0.424781
pHluorin2	4h	CSTRAVE	1966	46210	3791	38354	8668	97765	101811	1.20483	0.96026	0.426461	0.11791	0.250227
pHluorin2	4h	CSTRAVE	3931	172837	12089	133783	30621	369511	257052	1.29192	1.4375	0.832941	5.55872	3.90304
pHluorin2	4h	CSTRAVE	324	24128	1844	21753	4843	49816	49273	1.10918	1.01102	-0.0199541	-1.72342	0.638755
pHluorin2	4h	CSTRAVE	727	33280	2307	38537	7987	71261	76717	0.863586	0.928881	-1.16621	-0.761572	0.0100547
pHluorin2	4h	CSTRAVE	580	24847	1570	20324	4736	47364	51884	1.22254	0.912883	0.509147	-1.63191	-0.112403
pHluorin2	4h	CSTRAVE	945	45021	3080	36372	8094	85927	99245	1.23779	0.865807	0.580313	0.0279785	-0.472726
pHluorin2	4h	CSTRAVE	1045	58268	3598	48374	11638	131976	135433	1.20453	0.974474	0.425073	1.29628	0.359029
pHluorin2	4h	CSTRAVE	1195	38725	2771	33629	7268	73095	96157	1.15154	0.760163	0.17773	-0.0802482	-1.28134
pHluorin2	4h	CSTRAVE	1216	59090	3796	43019	9997	120264	124399	1.37358	0.96676	1.21406	0.909564	0.299983
pHluorin2	4h	CSTRAVE	458	28186	2246	29317	5202	53879	50661	0.961422	1.06352	-0.709581	-1.67477	1.0406
pHluorin2	4h	CSTRAVE	668	38232	3102	29858	6660	68875	71902	1.28046	0.957901	0.779456	-0.930326	0.232174
pHluorin2	4h	CSTRAVE	442	45359	3144	33282	8318	84793	93451	1.36287	0.907353	1.16407	-0.175087	-0.15473
pHluorin2	4h	CSTRAVE	1711	85546	6249	70222	16031	168928	168182	1.21822	1.00444	0.488972	2.44405	0.588356
pHluorin2	4h	CSTRAVE	1378	54743	3980	45639	9690	109983	111426	1.19948	0.98705	0.40149	0.454892	0.455281
pHluorin2	4h	CSTRAVE	1106	69979	4799	55033	12130	132450	155491	1.27158	0.851818	0.738018	1.99926	-0.5798
pHluorin2	4h	CSTRAVE	749	41068	2970	34886	8584	85781	84236	1.17721	1.01834	0.297538	-0.49805	0.694791
pHluorin2	4h	CSTRAVE	1230	35549	2298	30671	6682	69090	86200	1.15904	0.801508	0.212766	-0.429216	-0.964876
pHluorin2	4h	CSTRAVE	1150	57542	4087	44918	10145	115932	118514	1.28105	0.978214	0.782184	0.703309	0.387648
pHluorin2	4h	CSTRAVE	906	40053	2579	35635	7067	78862	81694	1.12398	0.965334	0.0491161	-0.587141	0.289067
pHluorin2	4h	CSTRAVE	1446	75052	5542	61113	14399	142895	168300	1.22809	0.849049	0.535007	2.44819	-0.60099
pHluorin2	4h	CSTRAVE	976	50620	3567	40888	9497	106666	91638	1.23802	1.16399	0.581355	-0.238628	1.80963
pHluorin2	4h	CSTRAVE	739	50467	3218	41596	8266	89482	96003	1.21327	0.932075	0.465839	-0.0856456	0.0344987
pHluorin2	4h	CSTRAVE	1112	53285	3424	45197	9455	103068	123788	1.17895	0.832617	0.305678	0.88815	-0.726765
pHluorin2	4h	CSTRAVE	466	25224	1622	22981	4785	52350	50256	1.0976	1.04167	-0.0739915	-1.68896	0.873326
pHluorin2	4h	CSTRAVE	1089	44799	3291	41892	8721	78519	105594	1.06939	0.743593	-0.205653	0.250495	-1.40816
pHluorin2	4h	CSTRAVE	766	35046	2770	44908	9141	76854	88139	0.780395	0.871964	-1.55448	-0.361259	-0.425601
pHluorin2	4h	CSTRAVE	1372	62006	3918	48957	11784	139090	142452	1.26654	0.976399	0.714484	1.54228	0.37376
pHluorin2	4h	CSTRAVE	783	45627	2904	34595	7266	84626	97473	1.31889	0.868199	0.958814	-0.0341257	-0.454413
pHluorin2	4h	CSTRAVE	927	56610	3566	47252	10788	121230	130886	1.19804	0.926226	0.394798	1.13692	-0.0102715
pHluorin2	4h	CSTRAVE	1147	66700	4622	58315	12495	131005	125694	1.14379	1.04225	0.141569	0.954951	0.877817
pHluorin2	4h	CSTRAVE	993	48151	3264	37769	8606	96001	103280	1.27488	0.929522	0.753415	0.169395	0.014955
pHluorin2	4h	CSTRAVE	791	39399	2842	65667	10493	84756	101322	0.599982	0.836501	-2.39651	0.100772	-0.697033
pHluorin2	4h	CSTRAVE	768	38873	2894	34401	7484	85482	97217	1.13	0.879291	0.0771989	-0.0430979	-0.369519
pHluorin2	4h	CSTRAVE	1195	44912	3282	36309	9082	95231	91585	1.23694	1.03981	0.576326	-0.240486	0.859115
pHluorin2	4h	CSTRAVE	723	30829	1856	30994	6400	73623	71682	0.994676	1.02708	-0.554373	-0.938037	0.761662
pHluorin2	4h	CSTRAVE	826	42210	3282	40490	8181	89694	88399	1.04248	1.01465	-0.331263	-0.352147	0.666533
pHluorin2	4h	CSTRAVE	823	49371	3496	40044	8846	94549	104186	1.23292	0.907502	0.557565	0.201148	-0.153587
pHluorin2	4h	CSTRAVE	1048	36411	2282	32512	6713	76638	80117	1.11992	0.956576	0.0301937	-0.642411	0.222032
pHluorin2	4h	CSTRAVE	963	52934	3307	41547	8712	90797	111999	1.27408	0.810695	0.749652	0.474975	-0.894561
pHluorin2	4h	CSTRAVE	578	29262	2051	22677	5625	62944	72881	1.29038	0.863654	0.825762	-0.896015	-0.489201
pHluorin2	4h	CSTRAVE	449	39908	2561	36905	8517	77768	82485	1.08137	0.942814	-0.149747	-0.559418	0.116695
pHluorin2	4h	CSTRAVE	942	42081	3076	48519	8156	84430	97178	0.86731	0.868818	-1.14883	-0.0444647	-0.449678
pHluorin2	4h	CSTRAVE	394	23561	1623	34070	5656	50251	57905	0.691547	0.867818	-1.96916	-1.42089	-0.457333
pHluorin2	4h	CSTRAVE	1046	31931	2664	43415	8797	70397	89493	0.735483	0.78662	-1.76409	-0.313805	-1.07883
pHluorin2	4h	CSTRAVE	1243	52241	3871	41022	8879	119868	116075	1.27349	1.03268	0.746909	0.617828	0.804519
pHluorin2	4h	CSTRAVE	1575	53314	3999	45937	10826	113462	123795	1.16059	0.916531	0.219986	0.888395	-0.0844745
pHluorin2	4h	CSTRAVE	427	40059	2452	31000	7285	72846	77031	1.29223	0.945671	0.834366	-0.750567	0.138565
pHluorin2	4h	CSTRAVE	649	31616	2456	26315	5524	56398	66136	1.20144	0.852758	0.410664	-1.13241	-0.572604
pHluorin2	4h	CSTRAVE	1147	42610	3269	45684	9173	92885	103160	0.932712	0.900397	-0.843578	0.16519	-0.207965
pHluorin2	4h	CSTRAVE	1647	62367	4654	93643	14714	126223	156499	0.666008	0.806542	-2.08835	2.03459	-0.926347
pHluorin2	4h	CSTRAVE	390	19682	1610	18081	4352	39612	39215	1.08855	1.01012	-0.11626	-2.07592	0.631892
pHluorin2	4h	CSTRAVE	665	40763	2712	30716	6719	79229	85006	1.32709	0.93204	0.997101	-0.471063	0.0342312
pHluorin2	4h	CSTRAVE	1035	25277	2180	38866	6651	50804	70266	0.650363	0.723024	-2.16137	-0.987664	-1.5656
pHluorin2	4h	CSTRAVE	852	34330	2636	47982	8592	72265	100699	0.715477	0.717634	-1.85747	0.0789376	-1.60686
pHluorin2	4h	CSTRAVE	762	48914	3688	41179	9886	100462	110139	1.18784	0.912138	0.347163	0.409786	-0.1181
pHluorin2	4h	CSTRAVE	445	21876	1389	34305	5482	43720	53514	0.637691	0.816982	-2.22051	-1.57478	-0.846434
pHluorin2	4h	CSTRAVE	737	239	150	188	426	398	36335	1.27128	0.0109536	0.73659	-2.17686	-7.01587
pHluorin2	4h	CSTRAVE	1323	62859	4287	51623	10162	125122	133617	1.21765	0.936423	0.486324	1.23263	0.0677766
pHluorin2	4h	CSTRAVE	569	32288	2316	28574	6728	69979	70489	1.12998	0.992765	0.0771153	-0.979848	0.499026
pHluorin2	4h	CSTRAVE	1105	42342	3155	49416	9651	94834	101194	0.856848	0.93715	-1.19765	0.0962862	0.0733463
pHluorin2	4h	CSTRAVE	471	37014	2455	30375	6817	67451	67064	1.21857	1.00577	0.490585	-1.09989	0.598573
pHluorin2	4h	CSTRAVE	831	34916	2991	29878	6158	64639	75509	1.16862	0.856044	0.257461	-0.80391	-0.547455
pHluorin2	4h	CSTRAVE	576	35975	2503	27440	6145	64920	72527	1.31104	0.895115	0.922187	-0.908421	-0.248398
pHluorin2	4h	CSTRAVE	295	41184	2662	33012	7113	76230	81788	1.24755	0.932044	0.625835	-0.583846	0.0342597
pHluorin2	4h	CSTRAVE	1325	63326	4124	51007	12039	138342	138969	1.24152	0.995488	0.597689	1.42021	0.519871
pHluorin2	4h	CSTRAVE	1146	55846	3655	44168	9772	118349	125491	1.2644	0.943088	0.704493	0.947836	0.11879
pHluorin2	4h	CSTRAVE	1253	70938	5598	75886	15063	157174	135848	0.934797	1.15698	-0.833846	1.31082	1.75598
pHluorin2	4h	CSTRAVE	613	41524	2821	32167	7912	79471	76890	1.29089	1.03357	0.828123	-0.755509	0.811334
pHluorin2	4h	CSTRAVE	705	40359	2529	42437	8523	88941	95075	0.951033	0.935483	-0.758067	-0.11817	0.0605799
pHluorin2	4h	CSTRAVE	1156	58709	3954	52544	11671	120990	138741	1.11733	0.872057	0.0180835	1.41222	-0.42489
pHluorin2	4h	CSTRAVE	808	25874	2022	33778	5532	57121	62958	0.766002	0.907287	-1.62166	-1.24379	-0.155229
pHluorin2	4h	CSTRAVE	585	28730	2348	26068	5734	60636	61845	1.10212	0.980451	-0.052918	-1.2828	0.404775
pHluorin2	4h	CSTRAVE	961	33768	2305	35379	6299	71589	84414	0.954465	0.84807	-0.742052	-0.491811	-0.608484
pHluorin2	4h	CSTRAVE	879	34073	2239	28290	6534	74255	87271	1.20442	0.850855	0.424547	-0.391681	-0.587166
pHluorin2	4h	CSTRAVE	519	30974	2125	42774	7291	63747	72971	0.724131	0.873594	-1.81708	-0.89286	-0.413125
pHluorin2	4h	CSTRAVE	543	25348	1851	20019	4200	49695	51677	1.2662	0.961646	0.712883	-1.63916	0.260841
pHluorin2	4h	CSTRAVE	419	24539	1529	21026	3882	46779	56066	1.16708	0.834356	0.250273	-1.48534	-0.713455
pHluorin2	4h	CSTRAVE	1256	44926	3033	34624	8155	100299	115029	1.29754	0.871945	0.859165	0.581169	-0.425741
pHluorin2	4h	CSTRAVE	1178	56426	4283	80581	13614	111935	149010	0.70024	0.751191	-1.92858	1.77212	-1.35001
pHluorin2	4h	CSTRAVE	1015	30624	2166	43490	7498	65015	84177	0.704162	0.772361	-1.91028	-0.500118	-1.18797
pHluorin2	4h	CSTRAVE	494	42471	2861	32266	7608	85980	91048	1.31628	0.944337	0.94662	-0.259306	0.128354
pHluorin2	4h	CSTRAVE	797	48904	3517	39884	9835	108569	109495	1.22616	0.991543	0.526	0.387216	0.489673
pHluorin2	4h	CSTRAVE	544	32693	2159	28822	5725	55685	63811	1.13431	0.872655	0.097319	-1.2139	-0.420308
pHluorin2	4h	CSTRAVE	1099	53614	3976	41790	10221	106021	106670	1.28294	0.993916	0.791019	0.288206	0.507835
pHluorin2	4h	CSTRAVE	1288	47336	3320	41653	9434	101245	103211	1.13644	0.980952	0.107258	0.166977	0.408606
pHluorin2	4h	CSTRAVE	1152	64117	4355	55847	12576	137011	120589	1.14808	1.13618	0.161615	0.776033	1.59675
pHluorin2	4h	CSTRAVE	1111	62094	3893	47354	10246	113970	115309	1.31127	0.988388	0.923262	0.590982	0.465523
pHluorin2	4h	CSTRAVE	684	39967	2519	34956	8258	91638	94003	1.14335	0.974841	0.139532	-0.155741	0.361836
pHluorin2	4h	CSTRAVE	988	53246	3757	52962	10651	108784	118062	1.00536	0.921414	-0.504499	0.687468	-0.0471009
pHluorin2	4h	CSTRAVE	1054	55203	4245	44261	9698	112618	112242	1.24722	1.00335	0.624291	0.483491	0.580045
pHluorin2	4h	CSTRAVE	816	44170	3224	36317	7576	87588	94854	1.21623	0.923398	0.479696	-0.125915	-0.0319159
pHluorin2	4h	CSTRAVE	782	48426	3028	39419	8742	108205	103192	1.22849	1.04858	0.536912	0.166311	0.926237
pHluorin2	4h	CSTRAVE	294	39011	3231	30065	6594	72239	80942	1.29756	0.892479	0.85924	-0.613496	-0.268577
pHluorin2	4h	CSTRAVE	1663	63315	4784	54024	11410	122950	117964	1.17198	1.04227	0.273144	0.684033	0.877922
pHluorin2	4h	CSTRAVE	746	29609	2467	42426	7389	57138	76144	0.697898	0.750394	-1.93952	-0.781654	-1.35611
pHluorin2	4h	CSTRAVE	1197	54333	3814	45448	10800	120061	115936	1.1955	1.03558	0.382913	0.612957	0.826738
pHluorin2	4h	CSTRAVE	1041	57690	3707	45586	10556	110713	129223	1.26552	0.856759	0.709723	1.07863	-0.541977
pHluorin2	4h	CSTRAVE	1049	57041	4227	75346	14303	126015	156459	0.757054	0.805419	-1.66342	2.03319	-0.934944
pHluorin2	4h	CSTRAVE	867	43095	3208	35372	8356	81904	88684	1.21834	0.923549	0.489506	-0.342158	-0.0307624
pHluorin2	4h	CSTRAVE	462	35171	2719	50761	8153	72995	87335	0.692874	0.835805	-1.96296	-0.389438	-0.702366
pHluorin2	4h	CSTRAVE	477	30393	1923	23576	5479	55717	59643	1.28915	0.934175	0.82001	-1.35997	0.0505721
pHluorin2	4h	CSTRAVE	919	48889	3547	41465	8517	87333	102367	1.17904	0.853136	0.306111	0.137397	-0.569708
pHluorin2	4h	CSTRAVE	621	41763	3000	34157	7446	85443	87874	1.22268	0.972335	0.509767	-0.370547	0.342656
pHluorin2	4h	CSTRAVE	999	40718	3047	53970	9396	82861	99798	0.754456	0.830287	-1.67554	0.0473598	-0.744598
pHluorin2	4h	CSTRAVE	1214	35549	3117	55001	9193	69695	96582	0.646334	0.721615	-2.18018	-0.065353	-1.57639
pHluorin2	4h	CSTRAVE	956	31514	2136	49527	8155	68257	81850	0.636299	0.833928	-2.22701	-0.581673	-0.716731
pHluorin2	4h	CSTRAVE	1159	35507	2683	49052	8346	80872	97481	0.723864	0.829618	-1.81832	-0.0338453	-0.749719
pHluorin2	4h	CSTRAVE	768	56681	3859	68706	13393	110309	115885	0.824979	0.951883	-1.34639	0.611169	0.186114
pHluorin2	4h	CSTRAVE	1042	42365	3178	60147	10830	102224	113567	0.704358	0.900121	-1.90936	0.529929	-0.210084
pHluorin2	4h	CSTRAVE	1611	74201	4698	60587	13030	151191	159619	1.2247	0.947199	0.519213	2.14394	0.150261
pHluorin2	4h	CSTRAVE	538	42160	2814	37844	8632	86155	101987	1.11405	0.844765	0.00276047	0.124079	-0.633786
pHluorin2	4h	CSTRAVE	779	42019	2714	34030	8480	87352	82854	1.23476	1.05429	0.566174	-0.546486	0.969933
pHluorin2	4h	CSTRAVE	1098	54673	3937	45713	9648	109608	106316	1.19601	1.03096	0.385281	0.2758	0.791409
pHluorin2	4h	CSTRAVE	1238	52391	3637	39831	8524	101997	116400	1.31533	0.876263	0.942209	0.629219	-0.392694
pHluorin2	4h	CSTRAVE	1306	61081	4476	54771	12496	133655	130045	1.11521	1.02776	0.00817361	1.10744	0.76688
pHluorin2	4h	CSTRAVE	1207	57516	3654	46049	9799	100539	111396	1.24902	0.902537	0.632701	0.453841	-0.19159
pHluorin2	4h	CSTRAVE	1348	46567	2995	38308	8920	97847	108017	1.21559	0.905848	0.476709	0.335415	-0.166245
pHluorin2	4h	CSTRAVE	735	47253	3501	36511	7453	90264	94597	1.29421	0.954195	0.843639	-0.134922	0.203809
pHluorin2	4h	CSTRAVE	1203	46144	3202	36971	9118	93866	103311	1.24811	0.908577	0.628482	0.170482	-0.145358
pHluorin2	4h	CSTRAVE	1030	58779	4538	47995	10747	123622	130641	1.22469	0.946273	0.519159	1.12833	0.143169
pHluorin2	4h	CSTRAVE	790	41034	2668	36733	7705	85491	78694	1.11709	1.08637	0.0169538	-0.692283	1.21551
pHluorin2	4h	CSTRAVE	753	45414	3033	36665	8434	85117	91891	1.23862	0.926282	0.584173	-0.229761	-0.00984023
pHluorin2	4h	CSTRAVE	1208	53509	3751	47987	10058	110771	106594	1.11507	1.03919	0.00754763	0.285543	0.854339
pHluorin2	4h	CSTRAVE	735	33387	2647	28805	5924	67078	74725	1.15907	0.897665	0.212892	-0.831387	-0.228882
pHluorin2	4h	CSTRAVE	653	29011	2059	45685	7872	61946	93586	0.635022	0.661915	-2.23297	-0.170355	-2.03334
pHluorin2	4h	CSTRAVE	748	35905	2553	50211	8358	72564	94469	0.715082	0.768125	-1.85931	-0.139408	-1.22039
pHluorin2	4h	CSTRAVE	513	22218	1577	31989	5940	48018	55398	0.694551	0.866782	-1.95513	-1.50875	-0.465261
pHluorin2	4h	CSTRAVE	501	33751	2813	46127	7643	71877	81199	0.731697	0.885196	-1.78176	-0.604489	-0.324322
pHluorin2	4h	CSTRAVE	597	24514	2079	40781	6894	54026	73688	0.601113	0.733172	-2.39123	-0.867731	-1.48793
pHluorin2	4h	CSTRAVE	8346	2476	1394	1045	842	1204	95468	2.36938	0.0126116	5.86171	-0.104396	-7.00318
pHluorin2	4h	CSTRAVE	323	30783	2251	25419	5496	60561	59294	1.21102	1.02137	0.455373	-1.37221	0.717958
pHluorin2	4h	CSTRAVE	746	43037	3199	43934	9272	88428	92347	0.979583	0.957562	-0.624818	-0.213779	0.229581
pHluorin2	4h	CSTRAVE	996	48861	3657	36408	8018	96075	103765	1.34204	0.92589	1.06686	0.186393	-0.0128406
pHluorin2	4h	CSTRAVE	919	36053	2355	29328	5800	72845	70560	1.2293	1.03238	0.540689	-0.97736	0.802274
pHluorin2	4h	CSTRAVE	526	28562	2160	25122	6064	58804	70828	1.13693	0.830237	0.109569	-0.967967	-0.744985
pHluorin2	4h	CSTRAVE	743	32978	2370	29575	7149	71187	77577	1.11506	0.91763	0.0075036	-0.731431	-0.0760637
pHluorin2	4h	CSTRAVE	695	48751	3708	36542	8583	97982	102592	1.33411	0.955065	1.02984	0.145283	0.210464
pHluorin2	4h	CSTRAVE	2051	90988	6218	71510	15941	177474	184258	1.27238	0.963182	0.741747	3.00747	0.272595
pHluorin2	4h	CSTRAVE	814	59762	4524	59825	13125	130673	134354	0.998947	0.972602	-0.534441	1.25846	0.344699
pHluorin2	4h	CSTRAVE	973	43461	2955	35840	8442	90076	87412	1.21264	1.03048	0.462916	-0.386739	0.787674
pHluorin2	4h	CSTRAVE	1103	49072	3632	39606	8633	92060	110855	1.239	0.830454	0.585967	0.43488	-0.743319
pHluorin2	4h	CSTRAVE	621	43087	2728	34654	7872	85835	81377	1.24335	1.05478	0.606243	-0.598251	0.973713
pHluorin2	4h	CSTRAVE	815	44999	3586	61509	11571	101068	120569	0.731584	0.838259	-1.78229	0.775332	-0.683584
pHluorin2	4h	CSTRAVE	824	33885	2418	30136	6732	79193	91120	1.1244	0.869107	0.0510925	-0.256783	-0.447469
pHluorin2	4h	CSTRAVE	1046	45257	3492	65314	10693	97110	118697	0.692914	0.818134	-1.96277	0.709723	-0.837623
pHluorin2	4h	CSTRAVE	1531	67266	4840	57076	11839	137757	151267	1.17853	0.910688	0.303737	1.85122	-0.129202
pHluorin2	4h	CSTRAVE	858	33753	2695	27557	6563	74214	78581	1.22484	0.944427	0.519873	-0.696244	0.12904
pHluorin2	4h	CSTRAVE	846	38501	2366	31240	7167	82556	97985	1.23243	0.842537	0.555266	-0.0161814	-0.650835
pHluorin2	4h	CSTRAVE	378	29913	2351	25503	5245	55822	58293	1.17292	0.957611	0.277539	-1.40729	0.229952
pHluorin2	4h	CSTRAVE	424	29823	2025	39561	6228	53815	79634	0.753848	0.675779	-1.67838	-0.659339	-1.92722
pHluorin2	4h	CSTRAVE	1333	63102	4397	51682	11201	117477	133314	1.22097	0.881205	0.501781	1.22201	-0.354865
pHluorin2	4h	CSTRAVE	828	47627	3423	34844	8470	96500	83493	1.36686	1.15579	1.18272	-0.52409	1.74681
pHluorin2	4h	CSTRAVE	1333	42104	3284	60444	10438	97844	106894	0.696579	0.915337	-1.94567	0.296057	-0.0936187
pHluorin2	4h	CSTRAVE	622	38379	2814	34742	7098	75937	77591	1.10469	0.978683	-0.0409305	-0.730941	0.391242
pHluorin2	4h	CSTRAVE	909	56630	4021	42501	9461	107131	119361	1.33244	0.897538	1.02205	0.732995	-0.229854
pHluorin2	4h	CSTRAVE	783	54530	4332	42371	9126	96347	104340	1.28697	0.923395	0.809813	0.206546	-0.0319419
pHluorin2	4h	CSTRAVE	759	30544	2720	45984	9128	74396	77915	0.664231	0.954835	-2.09665	-0.719585	0.208709
pHluorin2	4h	CSTRAVE	902	44437	2953	33682	8692	86836	91065	1.31931	0.953561	0.960775	-0.25871	0.198952
pHluorin2	4h	CSTRAVE	955	30472	2141	26465	6218	66362	64158	1.15141	1.03435	0.177131	-1.20173	0.817344
pHluorin2	4h	CSTRAVE	988	43069	3581	37838	7906	86812	75607	1.13825	1.1482	0.115709	-0.800475	1.68875
pHluorin2	4h	CSTRAVE	911	42292	2621	44844	9042	88450	91466	0.943092	0.967026	-0.795132	-0.244656	0.302017
pHluorin2	4h	CSTRAVE	1289	45520	3390	44999	9418	93804	99145	1.01158	0.946129	-0.475489	0.0244738	0.142072
pHluorin2	4h	CSTRAVE	814	45760	3342	37896	8229	95075	106702	1.20752	0.891033	0.439	0.289328	-0.279642
pHluorin2	4h	CSTRAVE	1179	79008	5333	64513	14158	170174	144163	1.22468	1.18043	0.519128	1.60224	1.93542
pHluorin2	4h	CSTRAVE	1018	49455	3278	41319	9471	91675	92642	1.19691	0.989562	0.389488	-0.20344	0.47451
pHluorin2	4h	CSTRAVE	1248	32868	2231	30753	5714	64046	65355	1.06877	0.979971	-0.208542	-1.15978	0.401099
pHluorin2	4h	CSTRAVE	897	51037	3551	40024	8797	95657	91025	1.27516	1.05089	0.754715	-0.260112	0.9439
pHluorin2	4h	CSTRAVE	557	29646	2008	26486	6314	61900	61452	1.11931	1.00729	0.0273157	-1.29657	0.610205
pHluorin2	4h	CSTRAVE	1246	58259	4229	49959	10071	114475	118424	1.16614	0.966654	0.245874	0.700155	0.299168
pHluorin2	4h	CSTRAVE	536	41148	2805	39572	8787	73559	91063	1.03983	0.807781	-0.343648	-0.25878	-0.916859
pHluorin2	4h	CSTRAVE	203	25144	1621	22388	5571	54924	59706	1.1231	0.919908	0.0450202	-1.35777	-0.0586328
pHluorin2	4h	CSTRAVE	801	47826	2997	43979	8595	88353	109100	1.08747	0.809835	-0.121265	0.373372	-0.901141
pHluorin2	4h	CSTRAVE	790	32452	2097	24945	5839	61615	61033	1.30094	1.00954	0.875047	-1.31126	0.627393
pHluorin2	4h	CSTRAVE	613	27788	1961	44943	7150	56732	73592	0.618294	0.770899	-2.31104	-0.871096	-1.19916
pHluorin2	4h	CSTRAVE	532	41584	2976	33981	7359	88589	98147	1.22374	0.902615	0.514737	-0.0105037	-0.190988
pHluorin2	4h	CSTRAVE	1497	88531	6581	69793	16197	177855	170958	1.26848	1.04034	0.723536	2.54134	0.863196
pHluorin2	4h	CSTRAVE	649	32333	1975	26789	6164	67759	80906	1.20695	0.837503	0.436365	-0.614758	-0.689369
pHluorin2	4h	CSTRAVE	972	42376	2662	45555	8548	87092	86629	0.930216	1.00534	-0.855225	-0.414181	0.595313
pHluorin2	4h	CSTRAVE	914	49252	3558	39649	10134	118027	109157	1.2422	1.08126	0.600884	0.37537	1.17637
pHluorin2	4h	CSTRAVE	270	23002	1786	32469	5765	53754	62963	0.70843	0.853739	-1.89036	-1.24362	-0.565091
pHluorin2	4h	CSTRAVE	1407	45673	2942	71104	11845	91734	127810	0.642341	0.717737	-2.19881	1.02911	-1.60607
pHluorin2	4h	CSTRAVE	612	42141	2830	37251	8310	80305	87929	1.13127	0.913294	0.0831516	-0.368619	-0.109256
pHluorin2	4h	CSTRAVE	807	43533	2630	36782	8911	83362	95402	1.18354	0.873797	0.327105	-0.106709	-0.411567
pHluorin2	4h	CSTRAVE	811	39976	2348	42094	7997	74249	92125	0.949684	0.805959	-0.764364	-0.22156	-0.930806
pHluorin2	4h	CSTRAVE	599	24095	2205	23439	5050	50906	50539	1.02799	1.00726	-0.398902	-1.67905	0.609986
pHluorin2	4h	CSTRAVE	743	55454	3523	40204	8223	103233	111438	1.37932	0.926372	1.24084	0.455313	-0.00915604
pHluorin2	4h	CSTRAVE	770	41232	2315	35560	8189	83245	99328	1.15951	0.838082	0.214924	0.0308875	-0.684936
pHluorin2	4h	CSTRAVE	1119	45710	3711	36734	9136	85503	98829	1.24435	0.865161	0.610923	0.0133988	-0.477669
pHluorin2	4h	CSTRAVE	1707	75221	5451	61162	13795	150638	156939	1.22986	0.959851	0.543312	2.05001	0.247096
pHluorin2	4h	CSTRAVE	359	24126	1713	20551	5033	49095	54492	1.17396	0.900958	0.282377	-1.5405	-0.203675
pHluorin2	4h	CSTRAVE	1137	40516	2917	58147	10187	96125	119413	0.696786	0.804979	-1.9447	0.734817	-0.938307
pHluorin2	4h	CSTRAVE	932	56853	3848	46859	9155	100763	121650	1.21328	0.828303	0.465897	0.813218	-0.759789
pHluorin2	4h	CSTRAVE	617	24898	1701	21405	5351	47389	49676	1.16319	0.953962	0.232105	-1.70929	0.202022
pHluorin2	4h	CSTRAVE	599	36933	2713	27936	6387	66102	71865	1.32206	0.919808	0.973598	-0.931623	-0.0593949
pHluorin2	4h	CSTRAVE	431	32814	2433	28015	6115	65273	68896	1.1713	0.947413	0.269979	-1.03568	0.151901
pHluorin2	4h	CSTRAVE	1074	33751	2531	51949	7386	63075	87835	0.649695	0.718108	-2.16449	-0.371914	-1.60323
pHluorin2	4h	CSTRAVE	761	42848	2776	38159	7817	83478	89223	1.12288	0.935611	0.0439884	-0.323268	0.0615616
pHluorin2	4h	CSTRAVE	902	51843	3780	40718	9420	99530	103734	1.27322	0.959473	0.745664	0.185307	0.244208
pHluorin2	4h	CSTRAVE	1518	64434	3632	53671	11420	136293	144957	1.20054	0.940231	0.406429	1.63007	0.0969219
pHluorin2	4h	CSTRAVE	414	44983	3122	34965	9173	95943	90550	1.28652	1.05956	0.807712	-0.27676	1.01027
pHluorin2	4h	CSTRAVE	642	41455	2404	36194	7233	78650	87825	1.14536	0.895531	0.148885	-0.372264	-0.245215
pHluorin2	4h	CSTRAVE	1086	37393	2687	36969	7296	82582	86919	1.01147	0.950103	-0.475997	-0.404017	0.172487
pHluorin2	4h	CSTRAVE	927	44626	3044	33396	7689	87121	86507	1.33627	1.0071	1.03992	-0.418457	0.608731
pHluorin2	4h	CSTRAVE	763	38501	2775	32706	6532	73394	82473	1.17718	0.889915	0.297439	-0.559839	-0.288196
pHluorin2	4h	CSTRAVE	940	54915	3471	45735	10334	109549	118044	1.20072	0.928035	0.407292	0.686837	0.00357808
pHluorin2	4h	CSTRAVE	1271	46014	3468	55063	10123	90603	101925	0.835661	0.888918	-1.29654	0.121906	-0.295828
pHluorin2	4h	CSTRAVE	1255	38960	3294	56863	9759	84889	100224	0.685156	0.846993	-1.99899	0.0622901	-0.616731
pHluorin2	4h	CSTRAVE	1279	37554	2673	32152	7246	79865	83995	1.16801	0.95083	0.25464	-0.506496	0.178054
pHluorin2	4h	CSTRAVE	1445	83396	5607	63660	15344	169608	171082	1.31002	0.991384	0.917425	2.54569	0.488458
pHluorin2	4h	CSTRAVE	500	35122	2530	49577	8769	72873	92431	0.708433	0.788404	-1.89034	-0.210835	-1.06517
pHluorin2	4h	CSTRAVE	333	39582	2838	33165	7285	84599	82454	1.19349	1.02601	0.373527	-0.560505	0.753523
pHluorin2	4h	CSTRAVE	636	45955	2946	38868	8303	90390	102503	1.18234	0.881828	0.321478	0.142163	-0.350099
pHluorin2	4h	CSTRAVE	828	67872	4851	56162	11663	136449	140188	1.2085	0.973329	0.443615	1.46293	0.350259
pHluorin2	4h	CSTRAVE	978	61230	4457	48673	11090	136204	134510	1.25799	1.01259	0.674564	1.26393	0.650799
pHluorin2	4h	CSTRAVE	665	37646	2848	29066	6316	69069	72032	1.29519	0.958866	0.848201	-0.92577	0.239556
pHluorin2	4h	CSTRAVE	753	46921	3217	37323	7968	82853	96537	1.25716	0.858251	0.670707	-0.0669302	-0.530557
pHluorin2	4h	CSTRAVE	101	34808	2044	29070	6657	67541	74552	1.19739	0.905958	0.391722	-0.83745	-0.165402
pHluorin2	4h	CSTRAVE	721	41859	2518	34268	7919	77051	86740	1.22152	0.888298	0.504357	-0.410291	-0.300573
pHluorin2	4h	CSTRAVE	955	47419	3781	57422	9688	83704	123960	0.825798	0.67525	-1.34257	0.894178	-1.93127
pHluorin2	4h	CSTRAVE	717	30711	2005	24068	5457	61943	60211	1.27601	1.02877	0.758681	-1.34007	0.774579
pHluorin2	4h	CSTRAVE	802	42270	3222	32933	6889	83119	79871	1.28352	1.04067	0.79371	-0.651032	0.865664
pHluorin2	4h	CSTRAVE	987	45552	3592	37391	7621	95044	91826	1.21826	1.03504	0.489153	-0.232039	0.822639
pHluorin2	4h	CSTRAVE	451	33397	1943	25868	6994	68562	83854	1.29105	0.817635	0.828899	-0.511438	-0.841436
pHluorin2	4h	CSTRAVE	1728	70021	4771	69747	14715	155809	149328	1.00393	1.0434	-0.511191	1.78326	0.886602
pHluorin2	4h	CSTRAVE	632	31460	2344	27211	5478	66343	75963	1.15615	0.873359	0.199266	-0.787998	-0.414918
pHluorin2	4h	CSTRAVE	930	30827	2119	43503	7856	65629	77500	0.708618	0.846826	-1.88948	-0.73413	-0.618009
pHluorin2	4h	CSTRAVE	830	34826	2272	30799	7311	70767	85584	1.13075	0.826872	0.0807216	-0.450806	-0.770739
pHluorin2	4h	CSTRAVE	1073	28972	2062	42246	7180	52961	78954	0.685793	0.670783	-1.99601	-0.683171	-1.96546
pHluorin2	4h	CSTRAVE	1412	59026	3962	44496	10566	124177	123276	1.32655	1.00731	0.994548	0.870206	0.610347
pHluorin2	4h	CSTRAVE	472	29769	2305	36813	6768	59735	69394	0.808655	0.860809	-1.42258	-1.01823	-0.510978
pHluorin2	4h	CSTRAVE	1145	43110	2916	37411	7486	85499	87480	1.15233	0.977355	0.181459	-0.384356	0.381076
pHluorin2	4h	CSTRAVE	444	36929	2751	26701	6272	67877	69618	1.38306	0.974992	1.2583	-1.01037	0.362991
pHluorin2	4h	CSTRAVE	1224	51171	3688	46085	9350	106759	122145	1.11036	0.874035	-0.0144423	0.830567	-0.409747
pHluorin2	4h	CSTRAVE	1104	36677	2913	49192	8931	78812	106437	0.745589	0.740457	-1.71693	0.28004	-1.43217
pHluorin2	4h	CSTRAVE	693	52852	3793	44695	9897	108171	112819	1.1825	0.958801	0.322264	0.503714	0.239064
pHluorin2	4h	CSTRAVE	1404	61281	3791	53130	11626	107954	131913	1.15342	0.818373	0.186506	1.17291	-0.835792
pHluorin2	4h	CSTRAVE	2082	91789	6506	79325	18522	194726	197379	1.15713	0.986559	0.203819	3.46733	0.451524
pHluorin2	4h	CSTRAVE	1237	64946	4343	53663	12292	130824	132886	1.21026	0.984483	0.451794	1.20701	0.435635
pHluorin2	4h	CSTRAVE	985	33461	2745	48306	7256	76148	89483	0.692688	0.850977	-1.96383	-0.314155	-0.586233
pHluorin2	4h	CSTRAVE	793	41969	2693	31365	7353	81462	97121	1.33808	0.838768	1.0484	-0.0464624	-0.679684
pHluorin2	4h	CSTRAVE	638	35957	2144	30772	6390	62703	67254	1.1685	0.932331	0.256893	-1.09323	0.0364591
pHluorin2	4h	CSTRAVE	1605	56567	4022	45735	10704	117057	137678	1.23684	0.850223	0.575878	1.37496	-0.592007
pHluorin2	4h	CSTRAVE	460	37579	2659	31039	6212	76593	87087	1.2107	0.8795	0.453876	-0.398129	-0.367918
pHluorin2	4h	CSTRAVE	772	40427	3010	31770	6543	75295	84567	1.27249	0.890359	0.742253	-0.486449	-0.2848
pHluorin2	4h	CSTRAVE	472	29905	2462	25641	5559	63428	63551	1.1663	0.998065	0.24662	-1.22301	0.53959
pHluorin2	4h	CSTRAVE	538	42429	2745	33974	7489	86567	84053	1.24887	1.02991	0.631998	-0.504464	0.783337
pHluorin2	4h	CSTRAVE	728	46601	3217	41084	9001	97338	100137	1.13429	0.972048	0.0972197	0.0592409	0.340459
pHluorin2	4h	CSTRAVE	983	30483	2105	45642	7622	68221	82639	0.667872	0.82553	-2.07965	-0.554021	-0.781007
pHluorin2	4h	CSTRAVE	1045	31737	2272	24684	5451	68692	76951	1.28573	0.892672	0.804056	-0.753371	-0.267097
pHluorin2	4h	CSTRAVE	991	43548	3030	57844	10678	93457	106179	0.752852	0.880183	-1.68303	0.270998	-0.362686
pHluorin2	4h	CSTRAVE	1098	54653	3947	43463	9916	110918	114766	1.25746	0.966471	0.672106	0.571951	0.297769
pHluorin2	4h	CSTRAVE	889	45209	3299	38213	8023	91918	97661	1.18308	0.941195	0.32495	-0.0275368	0.1043
pHluorin2	4h	CSTRAVE	742	37153	2640	58477	8861	74069	101692	0.635344	0.728366	-2.23147	0.11374	-1.52471
pHluorin2	4h	CSTRAVE	502	36141	2425	27559	6191	58742	65581	1.3114	0.895717	0.923878	-1.15186	-0.243792
pHluorin2	4h	CSTRAVE	519	27865	2406	41164	7411	64367	90060	0.676926	0.714712	-2.03739	-0.293933	-1.62922
pHluorin2	4h	CSTRAVE	440	31768	2013	25416	5953	67633	69961	1.24992	0.966724	0.63692	-0.998353	0.299708
pHluorin2	4h	CSTRAVE	429	47121	3461	35431	9150	91399	94341	1.32994	0.968815	1.01037	-0.143895	0.315713
pHluorin2	4h	CSTRAVE	796	38671	2260	31281	7178	61771	82097	1.23625	0.752415	0.573092	-0.573017	-1.34064
pHluorin2	4h	CSTRAVE	663	51361	3527	41736	11295	101821	98934	1.23062	1.02918	0.546818	0.0170787	0.77776
pHluorin2	4h	CSTRAVE	615	39293	2336	41906	8856	89221	90492	0.937646	0.985955	-0.820548	-0.278793	0.446899
pHluorin2	4h	CSTRAVE	313	27892	2033	32861	6923	55989	60075	0.848787	0.931985	-1.23527	-1.34483	0.0338096
pHluorin2	4h	CSTRAVE	1262	45393	3184	38152	8600	85737	93588	1.18979	0.916111	0.356288	-0.170285	-0.0876917
pHluorin2	4h	CSTRAVE	1179	26408	2008	41322	6737	56709	78423	0.639078	0.723117	-2.21404	-0.701781	-1.56489
pHluorin2	4h	CSTRAVE	1699	90840	5937	74606	16604	175050	156872	1.2176	1.11588	0.486051	2.04766	1.44135
pHluorin2	4h	CSTRAVE	801	45015	3449	34324	8023	82480	87751	1.31147	0.939932	0.924197	-0.374858	0.0946391
pHluorin2	4h	CSTRAVE	635	35107	2199	46533	8245	79707	85660	0.754454	0.930504	-1.67555	-0.448142	0.0224762
pHluorin2	4h	CSTRAVE	399	23610	1822	19973	4750	46608	56795	1.1821	0.820636	0.320361	-1.45979	-0.818472
pHluorin2	4h	CSTRAVE	752	44814	2894	38497	8086	88304	101450	1.16409	0.870419	0.236327	0.105258	-0.437425
pHluorin2	4h	CSTRAVE	895	38291	2606	47201	7671	75110	80271	0.811233	0.935705	-1.41055	-0.637013	0.0622851
pHluorin2	4h	CSTRAVE	976	37649	2754	31545	7479	67584	90498	1.1935	0.746801	0.373593	-0.278582	-1.38361
pHluorin2	4h	CSTRAVE	424	41610	2809	37058	8048	76727	83141	1.12283	0.922854	0.0437732	-0.536427	-0.0360807
pHluorin2	4h	CSTRAVE	687	29760	2036	27884	5452	57602	65144	1.06728	0.884226	-0.21552	-1.16718	-0.331746
pHluorin2	4h	CSTRAVE	462	28969	2252	24095	5441	56162	67614	1.20228	0.830627	0.414578	-1.08061	-0.741998
pHluorin2	4h	CSTRAVE	1766	51898	3872	76042	13317	119945	153534	0.682491	0.781228	-2.01142	1.93067	-1.12011
pHluorin2	4h	CSTRAVE	448	34173	2344	32356	6760	77294	82023	1.05616	0.942345	-0.26743	-0.57561	0.11311
pHluorin2	4h	CSTRAVE	516	36004	2759	51314	9665	82341	100838	0.701641	0.816567	-1.92204	0.0838092	-0.849612
pHluorin2	4h	CSTRAVE	719	32789	1909	39689	7614	62472	77396	0.826148	0.807173	-1.34094	-0.737775	-0.921513
pHluorin2	4h	CSTRAVE	1143	43771	2866	33413	8021	85488	94063	1.31	0.908838	0.917318	-0.153638	-0.143363
pHluorin2	4h	CSTRAVE	557	23484	1817	19871	5062	50848	52888	1.18182	0.961428	0.319087	-1.59672	0.259169
pHluorin2	4h	CSTRAVE	17609	6113	3431	2530	1780	1801	35718	2.41621	0.0504228	6.08026	-2.19849	-6.71377
pHluorin2	4h	CSTRAVE	1474	63200	4248	54480	12525	140632	132288	1.16006	1.06307	0.217508	1.18605	1.03718
pHluorin2	4h	CSTRAVE	1057	55160	3840	44077	10265	117753	119406	1.25145	0.986156	0.644037	0.734572	0.448444
pHluorin2	4h	CSTRAVE	917	48105	3454	39809	9037	93356	92710	1.2084	1.00697	0.443106	-0.201057	0.607738
pHluorin2	4h	CSTRAVE	948	44927	2906	37533	7648	91182	104741	1.197	0.870547	0.389922	0.2206	-0.436442
pHluorin2	4h	CSTRAVE	1171	48845	3421	36519	8070	95502	111583	1.33752	0.855883	1.04578	0.460395	-0.548684
pHluorin2	4h	CSTRAVE	855	43215	2995	35119	7321	85904	85928	1.23053	0.999721	0.546418	-0.438749	0.552267
pHluorin2	4h	CSTRAVE	619	26569	1838	29059	5490	56192	62576	0.914312	0.89798	-0.929453	-1.25718	-0.226468
pHluorin2	4h	CSTRAVE	722	40158	2505	37165	8322	84226	86096	1.08053	0.97828	-0.15366	-0.432861	0.388157
pHluorin2	4h	CSTRAVE	897	22695	1721	36037	5483	44007	63691	0.629769	0.690945	-2.25749	-1.2181	-1.81114
pHluorin2	4h	CSTRAVE	1384	70582	4021	54386	13522	150923	148076	1.2978	1.01923	0.860369	1.73938	0.701567
pHluorin2	4h	CSTRAVE	791	52971	3571	45165	9709	105695	104238	1.17283	1.01398	0.277129	0.202971	0.661391
pHluorin2	4h	CSTRAVE	658	27190	1834	23532	5344	62378	64284	1.15545	0.97035	0.195988	-1.19732	0.327462
pHluorin2	4h	CSTRAVE	518	39412	2632	42192	8220	83107	89017	0.934111	0.933608	-0.837049	-0.330488	0.0462335
pHluorin2	4h	CSTRAVE	1416	60078	4004	51750	10971	123231	135917	1.16093	0.906664	0.221563	1.31324	-0.160003
pHluorin2	4h	CSTRAVE	1536	70463	5332	61079	13699	136991	148191	1.15364	0.924422	0.187537	1.74341	-0.0240797
pHluorin2	4h	CSTRAVE	912	46946	3303	41717	9689	103183	112760	1.12534	0.915067	0.0554885	0.501646	-0.0956798
pHluorin2	4h	CSTRAVE	874	43719	2995	35828	7439	79839	89415	1.22025	0.892904	0.498421	-0.316539	-0.265322
pHluorin2	4h	CSTRAVE	639	25798	1703	21741	4960	47163	68307	1.18661	0.690456	0.341411	-1.05632	-1.81488
pHluorin2	4h	CSTRAVE	651	39056	2818	29681	6738	82313	82870	1.31586	0.993279	0.944666	-0.545925	0.502958
pHluorin2	4h	CSTRAVE	1152	46357	3335	41437	9146	102981	113298	1.11873	0.908939	0.0246374	0.520501	-0.142585
pHluorin2	4h	CSTRAVE	745	37165	2618	31261	6197	83937	85505	1.18886	0.981662	0.351938	-0.453575	0.414042
pHluorin2	4h	CSTRAVE	949	63276	4831	52316	12685	126891	137765	1.2095	0.921068	0.448245	1.37801	-0.0497468
pHluorin2	4h	CSTRAVE	595	50872	3300	40419	9334	103144	110791	1.25862	0.930978	0.6775	0.432637	0.0261029
pHluorin2	4h	CSTRAVE	962	39739	2898	47004	8618	82770	100442	0.845439	0.824058	-1.2509	0.0699304	-0.792279
pHluorin2	4h	CSTRAVE	837	43085	2873	37472	8952	96998	101739	1.14979	0.9534	0.16959	0.115387	0.197725
pHluorin2	4h	CSTRAVE	884	40604	2716	29411	7846	79093	77479	1.38057	1.02083	1.2467	-0.734866	0.713851
pHluorin2	4h	CSTRAVE	1250	58531	3833	50743	11144	125955	121112	1.15348	1.03999	0.1868	0.794363	0.860476
pHluorin2	4h	CSTRAVE	778	51259	3189	41785	8721	93059	98922	1.22673	0.940731	0.52869	0.0166582	0.100753
pHluorin2	4h	CSTRAVE	774	36392	2096	31425	6045	63015	82197	1.15806	0.766634	0.208174	-0.569512	-1.23181
pHluorin2	4h	CSTRAVE	649	55781	3502	43940	10252	111927	112666	1.26948	0.993441	0.72821	0.498351	0.504199
pHluorin2	4h	CSTRAVE	2412	109899	7964	92553	21397	238315	221117	1.18742	1.07778	0.345196	4.29929	1.14973
pHluorin2	4h	CSTRAVE	968	42850	3170	35427	8513	90031	95382	1.20953	0.943899	0.448401	-0.10741	0.125003
pHluorin2	4h	CSTRAVE	975	56802	4492	43365	10243	108849	128191	1.30986	0.849116	0.91666	1.04246	-0.600481
pHluorin2	4h	CSTRAVE	1415	59066	4663	48964	10120	100248	120651	1.20631	0.830892	0.433397	0.778206	-0.739965
pHluorin2	4h	CSTRAVE	1723	42157	2941	50575	9236	90099	104444	0.833554	0.862654	-1.30637	0.210191	-0.496861
pHluorin2	4h	CSTRAVE	1123	52497	3965	46408	11144	127766	132049	1.13121	0.967565	0.0828444	1.17768	0.306144
pHluorin2	4h	CSTRAVE	1324	62908	4761	56633	11601	124336	136942	1.1108	0.907946	-0.0123895	1.34917	-0.150185
pHluorin2	4h	CSTRAVE	1139	44910	3112	37059	7511	84707	97629	1.21185	0.867642	0.459238	-0.0286583	-0.458681
pHluorin2	4h	CSTRAVE	608	50647	3659	41662	8658	99714	107311	1.21566	0.929206	0.477033	0.310672	0.0125369
pHluorin2	4h	CSTRAVE	964	44338	3228	36101	8816	99853	101456	1.22817	0.9842	0.53538	0.105469	0.43347
pHluorin2	4h	CSTRAVE	679	34832	2643	51046	8928	70523	83276	0.682365	0.846859	-2.01201	-0.531695	-0.617758
pHluorin2	4h	CSTRAVE	364	32653	2448	31858	6529	61625	63414	1.02495	0.971789	-0.413058	-1.22781	0.338471
pHluorin2	4h	CSTRAVE	858	36055	2314	28876	6693	70385	88771	1.24861	0.792883	0.630822	-0.339109	-1.0309
pHluorin2	4h	CSTRAVE	1146	39838	2613	53532	9296	90770	100356	0.74419	0.90448	-1.72346	0.0669163	-0.176717
pHluorin2	4h	CSTRAVE	710	57651	4655	50020	11009	117868	118588	1.15256	0.993929	0.182505	0.705903	0.507933
pHluorin2	4h	CSTRAVE	1222	70427	4976	57899	13272	150250	158051	1.21638	0.950643	0.480359	2.08898	0.176616
pHluorin2	4h	CSTRAVE	1502	50674	3168	43263	9782	103280	113965	1.1713	0.906243	0.269979	0.543878	-0.163222
pHluorin2	4h	CSTRAVE	970	48384	3609	41835	9601	101235	104076	1.15654	0.972703	0.201102	0.197293	0.345467
pHluorin2	4h	CSTRAVE	632	53981	3352	45348	9775	105230	105551	1.19037	0.996959	0.358989	0.248988	0.531127
pHluorin2	4h	CSTRAVE	1120	60591	4279	48102	10200	113129	120122	1.25964	0.941784	0.68226	0.759666	0.108814
pHluorin2	4h	CSTRAVE	1158	50580	3576	40664	9378	96240	102493	1.24385	0.938991	0.608593	0.141813	0.0874339
pHluorin2	4h	CSTRAVE	1154	58511	4240	47389	9641	105558	123829	1.2347	0.85245	0.565859	0.889587	-0.574963
pHluorin2	4h	CSTRAVE	659	38561	2672	29973	6742	75425	79025	1.28652	0.954445	0.807756	-0.680683	0.205719
pHluorin2	4h	CSTRAVE	1028	44854	3221	51940	10279	97936	86278	0.863573	1.13512	-1.16626	-0.426483	1.58864
pHluorin2	4h	CSTRAVE	1063	62023	4381	46348	10500	105114	94830	1.3382	1.10845	1.04895	-0.126756	1.38447
pHluorin2	4h	CSTRAVE	1236	48423	3519	40253	8336	89738	111451	1.20297	0.805179	0.417769	0.455769	-0.936779
pHluorin2	4h	CSTRAVE	661	31507	2112	46529	7640	63266	85219	0.677148	0.742393	-2.03636	-0.463598	-1.41735
pHluorin2	4h	CSTRAVE	546	25677	1839	37324	6136	54544	67246	0.687949	0.811111	-1.98595	-1.09351	-0.891371
pHluorin2	4h	CSTRAVE	985	48203	3026	37772	8148	91581	97466	1.27616	0.93962	0.759368	-0.034371	0.0922485
pHluorin2	4h	CSTRAVE	3851	198304	14596	172849	35181	340113	226724	1.14727	1.50012	0.157807	4.4958	4.38238
pHluorin2	4h	CSTRAVE	786	49150	3467	42021	9702	102153	94740	1.16965	1.07825	0.262288	-0.129911	1.15331
pHluorin2	4h	CSTRAVE	1400	53627	3540	43171	10972	119043	136764	1.2422	0.870426	0.600881	1.34293	-0.437367
pHluorin2	4h	CSTRAVE	589	42772	2887	38643	7748	86260	80976	1.10685	1.06525	-0.030831	-0.612305	1.05387
pHluorin2	4h	CSTRAVE	980	39886	2439	33444	8242	84608	91056	1.19262	0.929186	0.369482	-0.259026	0.0123889
pHluorin2	4h	CSTRAVE	423	42864	2800	35372	8282	80111	78044	1.21181	1.02649	0.459026	-0.715064	0.757124
pHluorin2	4h	CSTRAVE	621	25835	1980	32473	5985	51160	65852	0.795584	0.776894	-1.48359	-1.14236	-1.15328
pHluorin2	4h	CSTRAVE	1351	68092	5036	56886	13595	145167	165590	1.19699	0.876665	0.389878	2.35321	-0.389614
pHluorin2	4h	CSTRAVE	1142	47464	2993	39201	7403	93157	99148	1.21079	0.939575	0.454263	0.0245789	0.0919056
pHluorin2	4h	CSTRAVE	2311	75736	5709	61395	14085	159589	188925	1.23359	0.844721	0.560678	3.17104	-0.634116
pHluorin2	4h	CSTRAVE	683	51491	3443	43831	9408	96174	102490	1.17476	0.938374	0.286133	0.141708	0.0827153
pHluorin2	4h	CSTRAVE	863	46280	3067	53992	10374	101225	113632	0.857164	0.890814	-1.19618	0.532207	-0.281317
pHluorin2	4h	CSTRAVE	714	41719	2655	36718	8321	89632	83743	1.1362	1.07032	0.106155	-0.515328	1.09266
pHluorin2	4h	CSTRAVE	1062	42756	2818	43874	8770	80648	97555	0.974518	0.826693	-0.648458	-0.0312518	-0.772111
pHluorin2	4h	CSTRAVE	930	53309	3654	41495	9026	102860	95046	1.28471	1.08221	0.799283	-0.119186	1.18367
pHluorin2	4h	CSTRAVE	1118	57761	3763	47124	10077	112550	117869	1.22572	0.954874	0.523983	0.680704	0.209002
pHluorin2	4h	CSTRAVE	908	42893	2970	37652	7918	84600	90811	1.1392	0.931605	0.120136	-0.267612	0.0309025
pHluorin2	4h	CSTRAVE	1045	54061	4192	44575	9876	104874	105217	1.21281	0.99674	0.463711	0.237282	0.529453
pHluorin2	4h	CSTRAVE	487	47735	3139	41727	8199	85106	89827	1.14398	0.947443	0.142481	-0.302099	0.15213
pHluorin2	4h	CSTRAVE	559	44240	2674	38047	8352	98131	104790	1.16277	0.936454	0.230173	0.222317	0.0680147
pHluorin2	4h	CSTRAVE	729	44975	3100	34823	6851	81902	85069	1.29153	0.962771	0.831125	-0.468855	0.269452
pHluorin2	4h	CSTRAVE	692	40735	3025	45639	8326	85973	89975	0.892548	0.955521	-1.03103	-0.296912	0.213957
pHluorin2	4h	CSTRAVE	558	34319	2158	29541	7161	66966	76347	1.16174	0.877127	0.225361	-0.77454	-0.386082
pHluorin2	4h	CSTRAVE	1197	66026	4614	62109	14063	126993	130484	1.06307	0.973246	-0.235179	1.12283	0.349624
pHluorin2	4h	CSTRAVE	690	42850	3420	38206	8033	91944	96859	1.12155	0.949256	0.0377856	-0.0556449	0.166005
pHluorin2	4h	CSTRAVE	524	36894	2541	33120	7057	66719	69813	1.11395	0.955682	0.00230371	-1.00354	0.215186
pHluorin2	4h	CSTRAVE	533	35867	2319	27970	5950	70555	65739	1.28234	1.07326	0.788218	-1.14632	1.11514
pHluorin2	4h	CSTRAVE	601	31804	2318	28913	6073	67152	66876	1.09999	1.00413	-0.0628495	-1.10647	0.585993
pHluorin2	4h	CSTRAVE	1397	53786	4103	79710	14089	115949	114871	0.674771	1.00938	-2.04745	0.575631	0.626234
pHluorin2	4h	CSTRAVE	986	55832	3617	42682	9305	97765	107924	1.30809	0.905869	0.908419	0.332156	-0.166086
pHluorin2	4h	CSTRAVE	666	49970	3711	37600	8396	89380	102129	1.32899	0.875168	1.00595	0.129056	-0.401077
pHluorin2	4h	CSTRAVE	327	21313	1526	20734	3602	47162	42267	1.02793	1.11581	-0.399193	-1.96896	1.44084
pHluorin2	4h	CSTRAVE	918	42254	2836	35137	8183	92959	97632	1.20255	0.952137	0.415826	-0.0285531	0.188052
pHluorin2	4h	CSTRAVE	623	32049	2227	49268	8698	64805	82353	0.650503	0.786917	-2.16072	-0.564044	-1.07656
pHluorin2	4h	CSTRAVE	544	37471	2409	32972	7093	70573	72338	1.13645	0.975601	0.107316	-0.915045	0.367649
pHluorin2	4h	CSTRAVE	962	35368	2825	51869	9160	90480	93700	0.681872	0.965635	-2.01431	-0.16636	0.291371
pHluorin2	4h	CSTRAVE	931	40609	2576	35308	6952	81701	87702	1.15014	0.931575	0.171196	-0.376575	0.0306721
pHluorin2	4h	CSTRAVE	766	59498	4109	50224	11075	118441	117396	1.18465	1.0089	0.332295	0.664126	0.622538
pHluorin2	4h	CSTRAVE	1558	82581	6067	69051	16590	186896	161104	1.19594	1.1601	0.384985	2.19598	1.77979
pHluorin2	4h	CSTRAVE	579	30088	2035	25506	5788	60469	69697	1.17964	0.867598	0.308918	-1.00761	-0.459014
pHluorin2	4h	CSTRAVE	832	31078	2039	23973	5325	59243	58774	1.29638	1.00798	0.853731	-1.39043	0.615482
pHluorin2	4h	CSTRAVE	457	43737	3170	36200	7015	77672	76267	1.2082	1.01842	0.442216	-0.777344	0.69541
pHluorin2	4h	CSTRAVE	889	47969	3114	38112	8684	89125	101463	1.25863	0.878399	0.677577	0.105714	-0.376344
pHluorin2	4h	CSTRAVE	744	33054	3164	32011	7688	68411	69798	1.03258	0.980128	-0.377455	-1.00407	0.402305
pHluorin2	4h	CSTRAVE	947	56992	4044	49195	10637	117919	127671	1.15849	0.923616	0.210195	1.02424	-0.0302465
pHluorin2	4h	CSTRAVE	907	45710	3151	34620	7801	85827	99177	1.32034	0.865392	0.965559	0.0255953	-0.4759
pHluorin2	4h	CSTRAVE	793	42825	3722	50864	9188	89707	105409	0.841951	0.851037	-1.26718	0.244011	-0.585773
pHluorin2	4h	CSTRAVE	507	42173	3076	40186	8846	86796	88083	1.04945	0.985389	-0.298754	-0.363222	0.442568
pHluorin2	4h	CSTRAVE	759	46284	3694	38084	7924	87563	96117	1.21531	0.911004	0.475396	-0.0816501	-0.126779
pHluorin2	4h	CSTRAVE	1429	48574	3490	40305	9955	101190	106887	1.20516	0.946701	0.42801	0.295812	0.146445
pHluorin2	4h	CSTRAVE	1018	59171	4193	60602	12444	127202	129432	0.976387	0.982771	-0.639735	1.08596	0.422531
pHluorin2	4h	CSTRAVE	1130	40753	2895	61155	10261	82399	108803	0.666389	0.757323	-2.08658	0.362963	-1.30308
pHluorin2	4h	CSTRAVE	1032	55530	3765	44686	10938	121755	114424	1.24267	1.06407	0.603081	0.559965	1.04479
pHluorin2	4h	CSTRAVE	593	27282	1816	23435	5370	56274	52418	1.16416	1.07356	0.236632	-1.61319	1.11746
pHluorin2	4h	CSTRAVE	1489	94200	6711	71166	17855	194753	184195	1.32367	1.05732	0.981104	3.00527	0.993136
pHluorin2	4h	CSTRAVE	794	20705	1568	18141	4055	40627	43147	1.14134	0.941595	0.130131	-1.93812	0.107366
pHluorin2	4h	CSTRAVE	1471	65588	4155	52569	12398	138392	162148	1.24766	0.853492	0.626344	2.23257	-0.566986
pHluorin2	4h	CSTRAVE	1035	48410	3364	63496	12609	104986	117454	0.76241	0.893848	-1.63842	0.666159	-0.258097
pHluorin2	4h	CSTRAVE	749	29358	1944	24548	5471	50961	57570	1.19594	0.885201	0.384988	-1.43263	-0.324284
pHluorin2	4h	CSTRAVE	511	33206	2219	28442	5783	66299	78223	1.1675	0.847564	0.252233	-0.708791	-0.612359
pHluorin2	4h	CSTRAVE	450	27379	1752	23045	6046	56070	63726	1.18807	0.879861	0.348229	-1.21687	-0.365156
pHluorin2	4h	CSTRAVE	1398	59869	3912	52442	12359	115865	125531	1.14162	0.922999	0.131465	0.949238	-0.0349697
pHluorin2	4h	CSTRAVE	1026	58471	3953	46675	10774	116211	132546	1.25273	0.87676	0.650011	1.1951	-0.388891
pHluorin2	4h	CSTRAVE	1332	33759	2878	52150	8647	66778	93655	0.647344	0.713021	-2.17546	-0.167937	-1.64217
pHluorin2	4h	CSTRAVE	1184	66973	4478	55062	12091	144018	166500	1.21632	0.864973	0.480093	2.3851	-0.479109
pHluorin2	4h	CSTRAVE	817	45801	2822	34546	8231	84348	93049	1.3258	0.90649	0.991053	-0.189176	-0.161331
pHluorin2	4h	CSTRAVE	719	29505	2055	25111	5093	55020	62653	1.17498	0.87817	0.287164	-1.25448	-0.378095
pHluorin2	4h	CSTRAVE	651	26215	2043	21498	4934	57758	52422	1.21942	1.10179	0.494543	-1.61305	1.33351
pHluorin2	4h	CSTRAVE	1228	35630	2460	45413	8203	68537	84755	0.784577	0.808648	-1.53496	-0.47986	-0.910223
pHluorin2	4h	CSTRAVE	1323	61657	4418	52225	11227	130779	149446	1.1806	0.875092	0.313394	1.7874	-0.401656
pHluorin2	4h	CSTRAVE	1096	48941	3187	37132	8577	99398	92862	1.31803	1.07038	0.954789	-0.19573	1.09313
pHluorin2	4h	CSTRAVE	1044	55785	3340	47674	9970	113974	134258	1.17013	0.848918	0.264535	1.2551	-0.601997
pHluorin2	4h	CSTRAVE	1181	50972	3626	46378	9558	96625	114187	1.09906	0.8462	-0.0672089	0.551659	-0.622802
pHluorin2	4h	CSTRAVE	875	52349	3979	42385	9141	105712	115013	1.23508	0.919131	0.567666	0.580608	-0.0645775
pHluorin2	4h	CSTRAVE	743	29497	1945	26132	5688	60164	63335	1.12877	0.949933	0.0714726	-1.23058	0.171185
pHluorin2	4h	CSTRAVE	938	53264	3831	51303	10959	109328	107811	1.03822	1.01407	-0.351126	0.328196	0.662105
pHluorin2	4h	CSTRAVE	845	55507	3611	52563	10498	111939	125842	1.05601	0.88952	-0.268118	0.960138	-0.291221
pHluorin2	4h	CSTRAVE	752	44626	3011	37844	7614	83926	97071	1.17921	0.864584	0.306889	-0.0482148	-0.482088
pHluorin2	4h	CSTRAVE	1121	45289	3085	37796	7839	82505	98553	1.19825	0.837164	0.39575	0.00372564	-0.691964
pHluorin2	4h	CSTRAVE	810	29967	2354	25387	6348	73576	83176	1.18041	0.884582	0.31248	-0.5352	-0.329018
pHluorin2	4h	CSTRAVE	860	44606	2979	39001	8309	90495	86233	1.14371	1.04942	0.141224	-0.42806	0.932703
pHluorin2	4h	CSTRAVE	1055	41970	3281	57839	11476	105530	108244	0.725635	0.974927	-1.81006	0.343371	0.362493
pHluorin2	4h	CSTRAVE	590	33176	2213	26773	5518	58223	66835	1.23916	0.871145	0.586689	-1.10791	-0.431864
pHluorin2	4h	CSTRAVE	600	35169	2456	26641	7548	75111	65617	1.32011	1.14469	0.964499	-1.1506	1.66186
pHluorin2	4h	CSTRAVE	931	48852	3345	40127	8406	95386	98091	1.21743	0.972424	0.485296	-0.0124663	0.343331
pHluorin2	4h	CSTRAVE	608	47744	2995	37761	8529	102138	104759	1.26437	0.974981	0.704371	0.221231	0.362903
pHluorin2	4h	CSTRAVE	694	42803	3193	36961	8831	81275	97990	1.15806	0.829421	0.208173	-0.0160061	-0.751225
pHluorin2	4h	CSTRAVE	955	34499	2819	48906	8226	79787	97193	0.705414	0.820913	-1.90443	-0.043939	-0.816349
pHluorin2	4h	CSTRAVE	836	48495	3587	38308	8599	84790	105594	1.26592	0.802981	0.711606	0.250495	-0.953601
pHluorin2	4h	CSTRAVE	758	26941	2039	40325	5819	57389	73102	0.668097	0.785054	-2.0786	-0.888269	-1.09082
pHluorin2	4h	CSTRAVE	726	31775	2153	24766	6163	65820	89459	1.28301	0.735756	0.791348	-0.314997	-1.46815
pHluorin2	4h	CSTRAVE	814	32830	2203	49430	8788	75963	82221	0.664172	0.923888	-2.09692	-0.568671	-0.0281655
pHluorin2	4h	CSTRAVE	949	34873	2585	50964	8100	73711	86015	0.684267	0.856955	-2.00313	-0.4357	-0.540478
pHluorin2	4h	CSTRAVE	675	38146	2611	32552	7100	79118	74673	1.17185	1.05953	0.272532	-0.833209	1.01003
pHluorin2	4h	CSTRAVE	973	34552	2768	32094	7463	79269	82695	1.07659	0.958571	-0.172073	-0.552058	0.237299
pHluorin2	4h	CSTRAVE	736	42838	2829	35889	8045	96489	81931	1.19362	1.17769	0.37417	-0.578834	1.91443
pHluorin2	4h	CSTRAVE	853	44336	3100	38000	8117	79330	84256	1.16674	0.941535	0.248677	-0.497349	0.106909
pHluorin2	4h	CSTRAVE	1010	44645	3098	36373	7810	92636	99768	1.22742	0.928514	0.531907	0.0463084	0.0072432
pHluorin2	4h	CSTRAVE	1126	66653	4801	56774	12782	146624	153512	1.17401	0.955131	0.282602	1.9299	0.210968
pHluorin2	4h	CSTRAVE	929	43405	3707	33932	8597	84945	99070	1.27918	0.857424	0.773459	0.0218452	-0.536889
pHluorin2	4h	CSTRAVE	1044	33638	2798	44974	8357	84522	94861	0.747943	0.891009	-1.70594	-0.12567	-0.279826
pHluorin2	4h	CSTRAVE	899	38016	2860	51948	8785	83705	105773	0.731809	0.791365	-1.78124	0.256769	-1.04252
pHluorin2	4h	CSTRAVE	2189	103264	6611	93687	17896	177983	199339	1.10222	0.892866	-0.0524241	3.53603	-0.265613
pHluorin2	4h	CSTRAVE	793	38648	2334	33659	6210	59500	84498	1.14822	0.704159	0.162263	-0.488867	-1.71
pHluorin2	4h	CSTRAVE	838	40930	3382	34747	8242	81993	91268	1.17794	0.898376	0.300981	-0.251596	-0.223436
pHluorin2	4h	CSTRAVE	496	35883	2269	28679	6664	68432	65060	1.25119	1.05183	0.642861	-1.17012	0.95111
pHluorin2	4h	CSTRAVE	1378	58468	4160	46761	10337	120941	122028	1.25036	0.991092	0.638959	0.826466	0.486223
pHluorin2	4h	CSTRAVE	823	40301	2712	58379	9127	76932	96799	0.690334	0.79476	-1.97482	-0.0577477	-1.01652
pHluorin2	4h	CSTRAVE	1359	67390	4834	58392	11735	138683	157702	1.1541	0.879399	0.189681	2.07675	-0.368689
pHluorin2	4h	CSTRAVE	651	49391	3254	39407	9317	103050	108984	1.25336	0.945552	0.65295	0.369306	0.13765
pHluorin2	4h	CSTRAVE	192	24200	1781	26414	4860	48675	50634	0.916181	0.961311	-0.920732	-1.67572	0.258271
pHluorin2	4h	CSTRAVE	193	31208	1892	30696	6483	63418	61418	1.01668	1.03256	-0.451678	-1.29776	0.803651
pHluorin2	4h	CSTRAVE	750	35889	2275	29799	6860	74422	80608	1.20437	0.923258	0.424317	-0.625202	-0.0329862
pHluorin2	4h	CSTRAVE	970	26253	1711	42703	6713	57216	74881	0.614781	0.764092	-2.32744	-0.825919	-1.25126
pHluorin2	4h	CSTRAVE	558	31906	2155	26578	7232	70664	68993	1.20047	1.02422	0.406102	-1.03228	0.739786
pHluorin2	4h	CSTRAVE	451	40615	3255	36782	9093	83606	79846	1.10421	1.04709	-0.0431586	-0.651909	0.914842
pHluorin2	4h	CSTRAVE	1345	67504	4351	54021	10688	124117	139189	1.24959	0.891716	0.635365	1.42792	-0.274417
pHluorin2	4h	CSTRAVE	1116	58256	4223	49000	11080	121202	110181	1.1889	1.10003	0.352108	0.411258	1.32002
pHluorin2	4h	CSTRAVE	1102	39994	3002	48744	9146	91511	102016	0.820491	0.897026	-1.36734	0.125095	-0.233771
pHluorin2	4h	CSTRAVE	778	40870	2682	34570	7252	73813	75351	1.18224	0.979589	0.321029	-0.809447	0.398175
pHluorin2	4h	CSTRAVE	767	45767	3235	35940	7615	88476	83760	1.27343	1.0563	0.746631	-0.514732	0.98536
pHluorin2	4h	CSTRAVE	890	40177	2923	34436	8411	88183	92529	1.16672	0.953031	0.248575	-0.207401	0.194898
pHluorin2	4h	CSTRAVE	907	46299	3324	39135	7615	83192	98204	1.18306	0.847135	0.324855	-0.00850595	-0.615646
pHluorin2	4h	CSTRAVE	1076	57825	3761	48141	9630	98285	125145	1.20116	0.785369	0.409334	0.93571	-1.08841
pHluorin2	4h	CSTRAVE	745	49538	3831	40182	9268	97884	100992	1.23284	0.969225	0.5572	0.0892066	0.318851
pHluorin2	4h	CSTRAVE	583	15724	1240	23664	4191	34733	46739	0.664469	0.743127	-2.09553	-1.81223	-1.41173
pHluorin2	4h	CSTRAVE	559	36372	2371	54756	9655	75746	87350	0.664256	0.867155	-2.09653	-0.388912	-0.462406
pHluorin2	4h	CSTRAVE	1137	41714	2954	30665	7767	84244	80930	1.36031	1.04095	1.15215	-0.613917	0.867833
pHluorin2	4h	CSTRAVE	1021	35307	2512	29173	6574	71627	78813	1.21026	0.908822	0.451824	-0.688113	-0.143482
pHluorin2	4h	CSTRAVE	562	33157	2650	50319	9105	80582	84492	0.658936	0.953723	-2.12136	-0.489078	0.200198
pHluorin2	4h	CSTRAVE	1083	38752	2902	59236	10289	86244	101594	0.654197	0.848908	-2.14348	0.110305	-0.602069
pHluorin2	4h	CSTRAVE	764	47886	3416	37589	8037	87585	94378	1.27394	0.928023	0.749005	-0.142598	0.00348754
pHluorin2	4h	CSTRAVE	1018	44701	2854	35343	9287	110574	92606	1.26478	1.19403	0.706253	-0.204702	2.0395
pHluorin2	4h	CSTRAVE	1019	37074	2627	54988	10326	81927	98395	0.67422	0.832634	-2.05003	-0.00181187	-0.726637
pHluorin2	4h	CSTRAVE	1079	52204	4032	54495	10633	116124	127054	0.957959	0.913974	-0.725741	1.00262	-0.104052
pHluorin2	4h	CSTRAVE	643	38729	3165	33836	8281	92591	94648	1.14461	0.978267	0.145402	-0.133135	0.388056
pHluorin2	4h	CSTRAVE	632	42795	3239	33591	7391	89112	85758	1.274	1.03911	0.74931	-0.444708	0.853757
pHluorin2	4h	CSTRAVE	1057	54334	4125	42590	10068	110198	121510	1.27575	0.906905	0.757448	0.808312	-0.158157
pHluorin2	4h	CSTRAVE	835	37327	2696	42534	8430	78579	80446	0.87758	0.976792	-1.10089	-0.63088	0.376767
pHluorin2	4h	CSTRAVE	665	51140	3792	39959	9211	93838	98472	1.27981	0.952941	0.776426	0.000886786	0.194209
pHluorin2	4h	CSTRAVE	1478	58106	3914	45071	9676	112579	130278	1.28921	0.864144	0.820292	1.11561	-0.485451
pHluorin2	4h	CSTRAVE	745	44940	3266	53471	10534	93756	99294	0.840456	0.944226	-1.27416	0.0296959	0.127505
pHluorin2	4h	CSTRAVE	951	34245	2201	46067	7986	77477	97817	0.743374	0.792061	-1.72727	-0.0220693	-1.03719
pHluorin2	4h	CSTRAVE	1039	50492	2981	37013	8193	91572	91110	1.36417	1.00507	1.17014	-0.257133	0.593217
pHluorin2	4h	CSTRAVE	551	38254	2779	32369	7426	79953	91859	1.18181	0.870388	0.319026	-0.230883	-0.437659
pHluorin2	4h	CSTRAVE	806	40504	2738	33839	8037	80760	92142	1.19696	0.876473	0.389746	-0.220964	-0.391084
pHluorin2	4h	CSTRAVE	451	34482	2378	31076	6863	77499	78152	1.1096	0.991644	-0.0179849	-0.711279	0.49045
pHluorin2	4h	CSTRAVE	965	34474	2371	48755	8552	79577	98975	0.707086	0.804011	-1.89663	0.0185157	-0.945718
pHluorin2	4h	CSTRAVE	406	25139	1964	31105	6143	55978	68247	0.808198	0.820227	-1.42472	-1.05842	-0.821603
pHluorin2	4h	CSTRAVE	1279	48858	3799	41393	10640	96762	104375	1.18034	0.927061	0.312187	0.207772	-0.00387881
pHluorin2	4h	CSTRAVE	751	44014	3326	43000	9241	99150	100298	1.02358	0.988554	-0.419466	0.0648836	0.466796
pHluorin2	4h	CSTRAVE	731	37261	2525	32348	7038	72036	77214	1.15188	0.93294	0.179334	-0.744154	0.0411163
pHluorin2	4h	CSTRAVE	1245	59012	3727	49381	10307	121321	127519	1.19503	0.951395	0.380749	1.01891	0.18238
pHluorin2	4h	CSTRAVE	654	49522	3901	39770	9094	98457	104017	1.24521	0.946547	0.614931	0.195225	0.14527
pHluorin2	4h	CSTRAVE	1933	90023	5681	74479	14673	182057	195165	1.2087	0.932836	0.444544	3.38974	0.0403256
pHluorin2	4h	CSTRAVE	401	32252	2083	34992	6701	66501	72691	0.921696	0.914845	-0.894989	-0.902674	-0.0973819
pHluorin2	4h	CSTRAVE	1255	55440	3754	47217	10502	111764	127453	1.17415	0.876904	0.283292	1.0166	-0.38779
pHluorin2	4h	CSTRAVE	662	37380	2697	53992	9422	79028	99686	0.692325	0.792769	-1.96553	0.0434345	-1.03176
pHluorin2	4h	CSTRAVE	1145	51737	3629	41372	9074	99065	105185	1.25053	0.941817	0.639769	0.236161	0.109063
pHluorin2	4h	CSTRAVE	990	41793	3027	32753	6844	91586	90405	1.27601	1.01306	0.75866	-0.281842	0.654393
pHluorin2	4h	CSTRAVE	566	48390	3195	36833	7348	95722	95266	1.31377	1.00479	0.934906	-0.111476	0.591042
pHluorin2	4h	CSTRAVE	831	39509	2850	40447	7650	74697	76554	0.976809	0.975743	-0.637764	-0.767285	0.368735
pHluorin2	4h	CSTRAVE	546	26400	1630	33582	5695	55460	61820	0.786135	0.897121	-1.52769	-1.28368	-0.233046
pHluorin2	4h	CSTRAVE	794	46830	3401	38857	8622	97716	103861	1.20519	0.940834	0.428139	0.189758	0.101544
pHluorin2	4h	CSTRAVE	942	52789	3293	48384	10304	113468	118094	1.09104	0.960828	-0.104608	0.688589	0.254576
pHluorin2	4h	CSTRAVE	343	29788	2169	25885	5201	51283	60487	1.15078	0.847835	0.174213	-1.33039	-0.610284
pHluorin2	4h	CSTRAVE	1068	36038	2402	50180	9091	75885	102071	0.718175	0.743453	-1.84488	0.127023	-1.40924
pHluorin2	4h	CSTRAVE	704	43567	3144	34521	7882	87704	94799	1.26204	0.925157	0.693497	-0.127843	-0.0184495
pHluorin2	4h	CSTRAVE	810	41532	3094	50203	9780	96428	95356	0.827281	1.01124	-1.33565	-0.108321	0.640453
pHluorin2	4h	CSTRAVE	1021	49110	3371	62881	12850	112836	117195	0.780999	0.962806	-1.55166	0.657082	0.269714
pHluorin2	4h	CSTRAVE	1089	38228	2673	31566	7497	78604	75114	1.21105	1.04646	0.455497	-0.817753	0.910036
pHluorin2	4h	CSTRAVE	766	44452	3195	43422	8921	89376	94954	1.02372	0.941256	-0.418816	-0.12241	0.104769
pHluorin2	4h	CSTRAVE	684	46534	3084	40438	9588	92629	89194	1.15075	1.03851	0.174059	-0.324284	0.849176
pHluorin2	4h	CSTRAVE	716	28943	2378	39105	7472	66260	73498	0.740136	0.901521	-1.74238	-0.87439	-0.199365
pHluorin2	4h	CSTRAVE	772	30762	2292	26027	5142	62717	65256	1.18193	0.961092	0.319571	-1.16325	0.256596
pHluorin2	4h	CSTRAVE	1266	57703	3737	47326	12117	129976	123644	1.21927	1.05121	0.493845	0.883103	0.946384
pHluorin2	4h	CSTRAVE	1539	63082	4399	57202	12007	118279	116270	1.10279	1.01728	-0.0497626	0.624663	0.686658
pHluorin2	4h	CSTRAVE	818	45264	3364	41631	8922	99586	103275	1.08727	0.96428	-0.122231	0.16922	0.280998
pHluorin2	4h	CSTRAVE	1151	40361	3217	62536	11025	99575	112877	0.645404	0.882155	-2.18452	0.505746	-0.347596
pHluorin2	4h	CSTRAVE	1243	53197	3938	45730	10617	110356	107465	1.16328	1.0269	0.232564	0.316069	0.760314
pHluorin2	4h	CSTRAVE	1069	46511	2906	39686	9254	80147	92714	1.17198	0.864454	0.273125	-0.200917	-0.48308
pHluorin2	4h	CSTRAVE	879	38652	2792	47837	8601	83120	97377	0.807994	0.85359	-1.42567	-0.0374903	-0.566238
pHluorin2	4h	CSTRAVE	1645	38795	3181	58588	9226	78954	110427	0.662166	0.714988	-2.10628	0.41988	-1.62711
pHluorin2	4h	CSTRAVE	1098	45460	2852	38414	9236	107676	108246	1.18342	0.994734	0.326554	0.343441	0.514099
pHluorin2	4h	CSTRAVE	773	41064	3034	32830	7629	84105	93256	1.25081	0.901872	0.641054	-0.181921	-0.196677
pHluorin2	4h	CSTRAVE	735	41429	3311	35295	8166	90642	99146	1.17379	0.914228	0.281606	0.0245088	-0.102109
pHluorin2	4h	CSTRAVE	850	49457	3865	38216	9452	94914	99483	1.29414	0.954073	0.843317	0.0363198	0.20287
pHluorin2	4h	CSTRAVE	1251	49069	3392	45847	8179	86641	95668	1.07028	0.905642	-0.201525	-0.0973865	-0.16782
pHluorin2	4h	CSTRAVE	2081	54522	3377	52017	10817	118572	126554	1.04816	0.936928	-0.304764	0.985092	0.0716446
pHluorin2	4h	CSTRAVE	1153	33336	2661	52927	9127	70348	96320	0.629849	0.730357	-2.25712	-0.0745355	-1.50947
pHluorin2	4h	CSTRAVE	1042	39834	2771	34232	8021	84996	94626	1.16365	0.898231	0.234261	-0.133906	-0.224548
pHluorin2	4h	CSTRAVE	1043	68212	4683	57238	11128	123749	153122	1.19173	0.808173	0.365306	1.91623	-0.913866
pHluorin2	4h	CSTRAVE	728	48790	3595	37656	7207	89330	93915	1.29568	0.951179	0.850472	-0.158825	0.180725
pHluorin2	4h	CSTRAVE	2002	96982	6305	78714	18117	209280	198680	1.23208	1.05335	0.553653	3.51293	0.962768
pHluorin2	4h	CSTRAVE	533	36465	2704	31567	7283	74630	78262	1.15516	0.953592	0.194654	-0.707424	0.19919
pHluorin2	4h	CSTRAVE	678	42632	2729	35025	8140	87220	100198	1.21719	0.870476	0.484144	0.0613788	-0.436984
pHluorin2	4h	CSTRAVE	1131	67642	4458	54155	12160	138565	155696	1.24904	0.889971	0.632827	2.00645	-0.287767
pHluorin2	4h	CSTRAVE	1095	49903	3661	39603	8561	96713	107788	1.26008	0.897252	0.684339	0.32739	-0.232041
pHluorin2	4h	CSTRAVE	1596	65179	4385	54577	11661	135147	137668	1.19426	0.981688	0.377123	1.37461	0.414241
pHluorin2	4h	CSTRAVE	766	45681	3266	36990	8612	90731	94446	1.23496	0.960665	0.56707	-0.140215	0.253332
pHluorin2	4h	CSTRAVE	1378	83448	5350	68833	14596	171085	172017	1.21233	0.994582	0.46145	2.57846	0.512934
pHluorin2	4h	CSTRAVE	637	22100	1530	17783	4402	46635	48110	1.24276	0.969341	0.603496	-1.76418	0.319737
pHluorin2	4h	CSTRAVE	868	52122	3546	44230	9572	105461	101832	1.17843	1.03564	0.303256	0.118646	0.827175
pHluorin2	4h	CSTRAVE	748	33969	2225	47498	8577	73904	83306	0.715167	0.887139	-1.85891	-0.530644	-0.309447
pHluorin2	4h	CSTRAVE	945	48476	3728	42842	9098	104982	110332	1.13151	0.95151	0.0842476	0.41655	0.183256
pHluorin2	4h	CSTRAVE	933	49009	3763	47464	9650	91858	104618	1.03255	0.878032	-0.377603	0.216289	-0.37915
pHluorin2	4h	CSTRAVE	1001	50958	3547	44402	9824	107124	110130	1.14765	0.972705	0.159598	0.409471	0.345485
pHluorin2	4h	CSTRAVE	1693	84722	5892	68183	17143	182588	165768	1.24257	1.10147	0.602599	2.35945	1.33105
pHluorin2	4h	CSTRAVE	1210	51354	3439	40139	9843	103245	110889	1.2794	0.931066	0.774523	0.436072	0.0267769
pHluorin2	4h	CSTRAVE	883	58773	3586	47020	11529	127388	126263	1.24996	1.00891	0.637089	0.974893	0.622602
pHluorin2	4h	CSTRAVE	802	46463	3497	39920	8173	83333	95685	1.1639	0.87091	0.23545	-0.0967907	-0.433668
pHluorin2	4h	CSTRAVE	1907	68245	4405	58211	13631	153370	156573	1.17237	0.979543	0.274982	2.03718	0.397825
pHluorin2	4h	CSTRAVE	1056	43526	3411	36930	7742	96858	106865	1.17861	0.906358	0.304083	0.295041	-0.162339
pHluorin2	4h	CSTRAVE	914	55551	3597	45138	10321	109807	122420	1.23069	0.896969	0.547174	0.840205	-0.234204
pHluorin2	4h	CSTRAVE	751	49078	3113	40613	9716	99612	100331	1.20843	0.992834	0.443273	0.0660401	0.499553
pHluorin2	4h	CSTRAVE	538	37258	2389	29008	6281	73943	80209	1.2844	0.921879	0.797861	-0.639186	-0.0435424
pHluorin2	4h	CSTRAVE	945	40430	2882	33756	7136	80602	87974	1.19771	0.916203	0.39325	-0.367042	-0.0869915
pHluorin2	4h	CSTRAVE	1012	30624	2278	47979	8102	71847	78540	0.638279	0.914782	-2.21777	-0.697681	-0.0978622
pHluorin2	4h	CSTRAVE	626	34652	2432	28941	6570	66745	73468	1.19733	0.908491	0.391474	-0.875442	-0.146018
pHluorin2	4h	CSTRAVE	607	28226	1756	22046	5554	50813	53592	1.28032	0.948145	0.778812	-1.57205	0.157502
pHluorin2	4h	CSTRAVE	1743	64432	5062	60145	12695	121690	146133	1.07128	0.832735	-0.196855	1.67129	-0.725865
pHluorin2	4h	CSTRAVE	925	57106	3804	45566	10553	120634	125286	1.25326	0.962869	0.652498	0.940651	0.270199
pHluorin2	4h	CSTRAVE	804	46618	3805	50684	10444	99338	105768	0.919777	0.939207	-0.903946	0.256594	0.0890842
pHluorin2	4h	CSTRAVE	1302	45609	2942	41948	8689	90801	102941	1.08727	0.882068	-0.122193	0.157514	-0.348258
pHluorin2	4h	CSTRAVE	1228	47140	3600	71340	11875	99675	129887	0.660779	0.767398	-2.11276	1.1019	-1.22596
pHluorin2	4h	CSTRAVE	777	39898	2744	36318	7831	82990	90817	1.09857	0.913816	-0.069458	-0.267402	-0.105261
pHluorin2	4h	CSTRAVE	1211	72016	4809	55855	13547	151498	123868	1.28934	1.22306	0.82089	0.890954	2.26173
pHluorin2	4h	CSTRAVE	684	34562	2227	32305	6085	74371	82758	1.06987	0.898656	-0.203447	-0.54985	-0.221292
pHluorin2	4h	CSTRAVE	1151	66482	4507	55823	13256	135031	132780	1.19094	1.01695	0.361652	1.2033	0.684164
pHluorin2	4h	CSTRAVE	522	37091	2599	32891	6630	65613	73717	1.12769	0.890066	0.0664562	-0.866715	-0.287043
pHluorin2	4h	CSTRAVE	1622	48286	3457	50265	10386	91672	125561	0.960629	0.730099	-0.713283	0.950289	-1.51145
pHluorin2	4h	CSTRAVE	957	59237	4453	44202	10843	119796	123939	1.34014	0.966572	1.05801	0.893442	0.298545
pHluorin2	4h	CSTRAVE	1006	46757	3311	36125	8131	81850	99425	1.29431	0.823234	0.8441	0.0342871	-0.798587
pHluorin2	4h	CSTRAVE	744	49085	3489	36631	8712	102718	103144	1.33999	0.99587	1.05727	0.164629	0.522792
pHluorin2	4h	CSTRAVE	1081	61936	4099	53023	11090	119147	128511	1.1681	0.927135	0.255024	1.05368	-0.00331574
pHluorin2	4h	CSTRAVE	695	35243	2645	55157	9587	80509	97739	0.638958	0.823714	-2.2146	-0.0248031	-0.794908
pHluorin2	4h	CSTRAVE	857	43189	3117	34454	8709	87468	87763	1.25353	0.996639	0.653746	-0.374437	0.528676
pHluorin2	4h	CSTRAVE	916	36762	2908	45450	7804	70533	93128	0.808845	0.757377	-1.4217	-0.186407	-1.30266
pHluorin2	4h	CSTRAVE	517	30471	2074	26100	6694	66971	68296	1.16747	0.980599	0.252104	-1.05671	0.405908
pHluorin2	4h	CSTRAVE	2387	40368	2827	34465	7803	83760	116295	1.17128	0.720237	0.269858	0.625539	-1.58693
pHluorin2	4h	CSTRAVE	743	46756	3431	35923	8801	100025	90228	1.30156	1.10858	0.877938	-0.288045	1.38549
pHluorin2	4h	CSTRAVE	583	32045	2388	27041	5973	58804	67446	1.18505	0.871868	0.33416	-1.0865	-0.426334
pHluorin2	4h	CSTRAVE	713	32688	2278	32902	7306	63541	68661	0.993496	0.925431	-0.559883	-1.04392	-0.0163576
pHluorin2	4h	CSTRAVE	1008	44944	3785	68319	11391	90034	109565	0.657855	0.821741	-2.1264	0.389669	-0.810015
pHluorin2	4h	CSTRAVE	536	31242	2465	41642	7445	70737	73081	0.750252	0.967926	-1.69516	-0.889005	0.308906
pHluorin2	4h	CSTRAVE	677	43589	3301	35793	7212	85259	97715	1.21781	0.872527	0.487039	-0.0256442	-0.421287
pHluorin2	4h	CSTRAVE	855	41243	2970	33974	7370	87533	87065	1.21396	1.00538	0.469069	-0.3989	0.595548
pHluorin2	4h	CSTRAVE	921	37129	2479	32390	6979	73474	86308	1.14631	0.8513	0.153342	-0.425431	-0.583763
pHluorin2	4h	CSTRAVE	978	39972	3071	34019	8148	90047	94830	1.17499	0.949562	0.287198	-0.126756	0.168349
pHluorin2	4h	CSTRAVE	943	44980	2905	38708	8368	86777	92800	1.16203	0.935097	0.226726	-0.197903	0.057629
pHluorin2	4h	CSTRAVE	978	47462	3557	38080	8992	95784	113881	1.24638	0.841089	0.620373	0.540934	-0.661923
pHluorin2	4h	CSTRAVE	1742	78609	5544	63972	14495	162842	139258	1.2288	1.16935	0.538356	1.43034	1.85067
pHluorin2	4h	CSTRAVE	556	43467	2867	33406	7590	83972	75865	1.30117	1.10686	0.876127	-0.791433	1.37233
pHluorin2	4h	CSTRAVE	1118	54851	3990	45658	10898	113264	141563	1.20134	0.800096	0.410201	1.51112	-0.975684
pHluorin2	4h	CSTRAVE	661	39497	2774	32496	8260	83509	86840	1.21544	0.961642	0.475996	-0.406786	0.260808
pHluorin2	4h	CSTRAVE	1106	45821	2768	39376	8959	96287	93626	1.16368	1.02842	0.234402	-0.168954	0.771947
pHluorin2	4h	CSTRAVE	981	47775	3166	41958	9245	97719	112218	1.13864	0.870796	0.117535	0.48265	-0.434537
pHluorin2	4h	CSTRAVE	1053	50025	3611	39987	9479	99552	103366	1.25103	0.963102	0.642102	0.172409	0.271983
pHluorin2	4h	CSTRAVE	1232	64768	4731	53515	11555	133315	155673	1.21028	0.856378	0.451892	2.00564	-0.544892
pHluorin2	4h	CSTRAVE	996	54148	3916	42055	10068	100890	113587	1.28755	0.888218	0.812552	0.53063	-0.30119
pHluorin2	4h	CSTRAVE	715	32872	2474	31576	6917	72841	70366	1.04104	1.03517	-0.337965	-0.984159	0.823625
pHluorin2	4h	CSTRAVE	774	57388	3933	48221	10979	115994	122696	1.1901	0.945377	0.357737	0.849878	0.136315
pHluorin2	4h	CSTRAVE	1457	69540	4513	52583	11487	129364	149527	1.32248	0.865155	0.975573	1.79024	-0.477717
pHluorin2	4h	CSTRAVE	829	52351	3915	44253	8995	93996	109913	1.18299	0.855185	0.324549	0.401866	-0.554023
pHluorin2	4h	CSTRAVE	2398	108761	7886	90885	18949	204930	204840	1.19669	1.00044	0.388467	3.72882	0.557767
pHluorin2	4h	CSTRAVE	1060	49826	3510	65134	12596	107687	137046	0.764977	0.785773	-1.62644	1.35281	-1.08532
pHluorin2	4h	CSTRAVE	765	47620	3270	39779	8610	93134	107568	1.19711	0.865815	0.390455	0.319679	-0.472663
pHluorin2	4h	CSTRAVE	1050	57294	4571	55140	10755	107157	121323	1.03906	0.883237	-0.347204	0.801758	-0.339311
pHluorin2	4h	CSTRAVE	825	36769	2835	55139	10336	84553	109976	0.666842	0.768831	-2.08446	0.404074	-1.21499
pHluorin2	4h	CSTRAVE	851	46592	3223	55416	10844	98959	122538	0.840768	0.807578	-1.2727	0.844341	-0.918416
pHluorin2	4h	CSTRAVE	1172	45659	3859	58072	12329	106157	111655	0.786248	0.950759	-1.52716	0.462918	0.177508
pHluorin2	4h	CSTRAVE	950	51484	3776	41518	9049	112866	110937	1.24004	1.01739	0.590803	0.437754	0.687496
pHluorin2	4h	CSTRAVE	614	40931	2601	33987	6312	67586	75788	1.20431	0.891777	0.424056	-0.794131	-0.273947
pHluorin2	4h	CSTRAVE	1662	87663	6058	70178	15938	164789	178247	1.24915	0.924498	0.63333	2.7968	-0.0234967
pHluorin2	4h	CSTRAVE	933	39484	2913	38127	7497	77081	82271	1.03559	0.936916	-0.363412	-0.566918	0.0715504
pHluorin2	4h	CSTRAVE	782	48229	2987	40094	8604	86603	96492	1.2029	0.897515	0.417451	-0.0685073	-0.230029
pHluorin2	4h	CSTRAVE	780	43260	2945	37059	7415	87986	89467	1.16733	0.983446	0.251435	-0.314716	0.427701
pHluorin2	4h	CSTRAVE	648	32234	2176	25107	5664	59092	62632	1.28387	0.943479	0.795344	-1.25522	0.121789
pHluorin2	4h	CSTRAVE	735	40021	2771	35298	7513	79690	82899	1.1338	0.96129	0.094969	-0.544908	0.258115
pHluorin2	4h	CSTRAVE	1560	74894	5468	59540	13300	152989	138391	1.25788	1.10548	0.674051	1.39995	1.36179
pHluorin2	4h	CSTRAVE	1816	73900	5527	60015	14209	155565	165802	1.23136	0.938258	0.550284	2.36064	0.0818213
pHluorin2	4h	CSTRAVE	517	36698	2455	29877	6826	69295	78963	1.2283	0.877563	0.53602	-0.682855	-0.382744
pHluorin2	4h	CSTRAVE	1123	39702	2876	58881	10936	84427	110290	0.674275	0.7655	-2.04977	0.415078	-1.24049
pHluorin2	4h	CSTRAVE	1080	54268	4026	43493	10384	113666	126454	1.24774	0.898872	0.626744	0.981587	-0.219639
pHluorin2	4h	CSTRAVE	555	33261	2639	39868	7058	65746	75385	0.834278	0.872136	-1.30299	-0.808256	-0.424279
pHluorin2	4h	CSTRAVE	1746	52790	4131	69115	12342	113669	137954	0.763799	0.823963	-1.63193	1.38463	-0.793003
pHluorin2	4h	CSTRAVE	1626	65529	4602	50716	11090	121849	153021	1.29208	0.796289	0.833673	1.91269	-1.00482
pHluorin2	4h	CSTRAVE	1086	49471	3507	41042	9140	104593	102016	1.20537	1.02526	0.429011	0.125095	0.747753
pHluorin2	4h	CSTRAVE	12929	4702	2644	1946	1913	1070	80402	2.41624	0.0133081	6.08042	-0.632422	-6.99785
pHluorin2	4h	CSTRAVE	631	32606	2318	28470	6344	64704	71392	1.14528	0.90632	0.148512	-0.9482	-0.162633
pHluorin2	4h	CSTRAVE	1089	53541	3540	41528	10505	109167	111718	1.28927	0.977166	0.820592	0.465126	0.379628
pHluorin2	4h	CSTRAVE	1213	70427	5358	56080	13200	151082	152096	1.25583	0.993333	0.664502	1.88028	0.503376
pHluorin2	4h	CSTRAVE	750	35640	2468	38502	7259	72963	94310	0.925666	0.773651	-0.876461	-0.144981	-1.1781
pHluorin2	4h	CSTRAVE	1930	98803	6747	116076	21550	214549	166583	0.851192	1.28794	-1.22405	2.38801	2.75834
pHluorin2	4h	CSTRAVE	671	31154	2312	28038	6399	68692	70667	1.11113	0.972052	-0.0108318	-0.97361	0.340487
pHluorin2	4h	CSTRAVE	1078	61021	4399	49047	10985	117901	107373	1.24413	1.09805	0.609905	0.312845	1.3049
pHluorin2	4h	CSTRAVE	635	48889	3300	40531	7800	77196	95492	1.20621	0.808403	0.43292	-0.103555	-0.912103
pHluorin2	4h	CSTRAVE	1044	57353	3940	48461	9643	119526	113553	1.18349	1.0526	0.326857	0.529439	0.957019
pHluorin2	4h	CSTRAVE	535	37160	2567	39553	8108	80298	89475	0.939499	0.897435	-0.811901	-0.314436	-0.23064
pHluorin2	4h	CSTRAVE	1170	49231	3925	41671	9188	103306	123084	1.18142	0.839313	0.317212	0.863477	-0.675513
pHluorin2	4h	CSTRAVE	1025	39792	2954	34894	7845	88887	89495	1.14037	0.993206	0.125606	-0.313735	0.502405
pHluorin2	4h	CSTRAVE	1665	38103	2684	55910	10094	97417	119011	0.681506	0.818555	-2.01602	0.720728	-0.8344
pHluorin2	4h	CSTRAVE	1051	59449	3626	46927	10758	109476	110010	1.26684	0.995146	0.715884	0.405265	0.517251
pHluorin2	4h	CSTRAVE	421	43396	3462	35939	8007	89365	92014	1.20749	0.971211	0.438884	-0.22545	0.334049
pHluorin2	4h	CSTRAVE	1043	43937	3371	35918	7855	89960	99675	1.22326	0.902533	0.512478	0.043049	-0.191618
pHluorin2	4h	CSTRAVE	1937	54515	4403	82262	13998	130580	148379	0.6627	0.880044	-2.10379	1.75	-0.363756
pHluorin2	4h	CSTRAVE	853	36818	2639	53637	8506	75672	86473	0.686429	0.875094	-1.99304	-0.419649	-0.401641
pHluorin2	4h	CSTRAVE	868	51606	3294	40222	8649	93871	94065	1.28303	0.997938	0.791443	-0.153568	0.538619
pHluorin2	4h	CSTRAVE	5763	2034	1423	947	1253	1177	68655	2.14784	0.0171437	4.82771	-1.04413	-6.96849
pHluorin2	4h	CSTRAVE	657	42694	2885	36402	7881	83078	94301	1.17285	0.880987	0.277197	-0.145296	-0.356532
pHluorin2	4h	CSTRAVE	1097	57187	3796	44523	9086	104528	106379	1.28444	0.9826	0.798014	0.278008	0.421222
pHluorin2	4h	CSTRAVE	880	31216	2606	25384	5612	65983	71447	1.22975	0.923524	0.54278	-0.946273	-0.0309541
pHluorin2	4h	CSTRAVE	1227	38099	2744	29107	7673	82101	89842	1.30893	0.913838	0.912324	-0.301573	-0.105093
pHluorin2	4h	CSTRAVE	665	39540	2769	34109	6654	69221	83471	1.15922	0.829282	0.213616	-0.524861	-0.752291
pHluorin2	4h	CSTRAVE	982	52987	3668	39953	10007	113687	120398	1.32623	0.94426	0.993087	0.769339	0.127763
pHluorin2	4h	CSTRAVE	713	53447	3430	42576	9255	97126	95866	1.25533	1.01314	0.662171	-0.0904471	0.655005
pHluorin2	4h	CSTRAVE	1159	40776	3157	36812	8413	90290	95776	1.10768	0.942721	-0.026946	-0.0936014	0.11598
pHluorin2	4h	CSTRAVE	1061	74045	5058	66883	13230	134563	145905	1.10708	0.922264	-0.0297452	1.6633	-0.0405925
pHluorin2	4h	CSTRAVE	866	45820	3550	35736	7887	87389	100461	1.28218	0.86988	0.787481	0.0705963	-0.441551
pHluorin2	4h	CSTRAVE	933	54690	3680	51153	9914	113193	112940	1.06915	1.00224	-0.206807	0.507954	0.571551
pHluorin2	4h	CSTRAVE	986	26845	1786	22901	4598	52942	58663	1.17222	0.902477	0.274266	-1.39432	-0.192049
pHluorin2	4h	CSTRAVE	684	36479	2271	30060	6748	73666	69891	1.21354	1.05401	0.467117	-1.00081	0.967824
pHluorin2	4h	CSTRAVE	722	44006	2588	33827	7502	81526	83998	1.30091	0.970571	0.874913	-0.506391	0.329149
pHluorin2	4h	CSTRAVE	442	38066	2550	28904	6362	63867	73766	1.31698	0.865805	0.949901	-0.864997	-0.472737
pHluorin2	4h	CSTRAVE	557	24986	1603	21544	4813	52903	51995	1.15977	1.01746	0.216142	-1.62802	0.68807
pHluorin2	4h	CSTRAVE	1145	39402	2345	30489	8266	82876	82485	1.29233	1.00474	0.834875	-0.559418	0.590687
pHluorin2	4h	CSTRAVE	782	29202	1821	25462	5091	58089	64357	1.14689	0.902606	0.156026	-1.19476	-0.191063
pHluorin2	4h	CSTRAVE	494	29778	2260	25518	5841	66044	65897	1.16694	1.00223	0.249629	-1.14079	0.571479
pHluorin2	4h	CSTRAVE	1101	66520	4808	56177	13162	131231	145485	1.18411	0.902024	0.329783	1.64858	-0.195514
pHluorin2	4h	CSTRAVE	1405	48230	2885	42946	9483	103398	103726	1.12304	0.996838	0.0447242	0.185027	0.530201
pHluorin2	4h	CSTRAVE	1083	61724	4560	48721	11317	118030	121613	1.26689	0.970538	0.716103	0.811922	0.328896
pHluorin2	4h	CSTRAVE	727	39566	2576	31703	7096	74376	75461	1.24802	0.985622	0.628049	-0.805592	0.444351
pHluorin2	4h	CSTRAVE	931	45171	2814	35569	7878	70130	85700	1.26995	0.81832	0.730418	-0.44674	-0.836198
pHluorin2	4h	CSTRAVE	928	44211	2794	35203	7789	89731	91803	1.25589	0.97743	0.664764	-0.232845	0.38165
pHluorin2	4h	CSTRAVE	581	48657	3268	37415	8000	96744	93540	1.30047	1.03425	0.872833	-0.171968	0.816579
pHluorin2	4h	CSTRAVE	112080	26748	10586	15632	9556	6630	47949	1.71111	0.138272	2.78938	-1.76982	-6.04137
pHluorin2	4h	CSTRAVE	1243	41518	3075	33964	8027	85210	100810	1.22241	0.845253	0.508527	0.0828279	-0.630044
pHluorin2	4h	CSTRAVE	1232	50503	3732	41150	9129	101671	116660	1.22729	0.871516	0.531296	0.638331	-0.429031
pHluorin2	4h	CSTRAVE	2425	95425	6971	80745	17102	177088	187831	1.18181	0.942805	0.319013	3.1327	0.116627
pHluorin2	4h	CSTRAVE	623	36481	2722	28917	7238	79713	81108	1.26158	0.982801	0.691316	-0.607679	0.422759
pHluorin2	4h	CSTRAVE	763	30229	2610	46221	8134	68331	84445	0.65401	0.809178	-2.14435	-0.490725	-0.906173
pHluorin2	4h	CSTRAVE	498	41712	3047	34233	8153	79944	86484	1.21847	0.924379	0.490144	-0.419263	-0.0244072
pHluorin2	4h	CSTRAVE	919	32520	2173	28465	6449	67820	65293	1.14246	1.0387	0.13535	-1.16196	0.850638
pHluorin2	4h	CSTRAVE	662	40555	2436	33343	8163	68589	81520	1.2163	0.841376	0.479988	-0.593239	-0.65972
pHluorin2	4h	CSTRAVE	900	57120	3917	45055	9976	117098	124210	1.26778	0.942742	0.720289	0.90294	0.116146
pHluorin2	4h	CSTRAVE	797	46007	3183	37917	9691	104432	103486	1.21336	1.00914	0.466282	0.176615	0.624373
pHluorin2	4h	CSTRAVE	433	28973	2458	22656	5277	64421	57006	1.27882	1.13007	0.771808	-1.45239	1.55001
pHluorin2	4h	CSTRAVE	509	32974	1952	24446	6006	62279	63705	1.34885	0.977616	1.09865	-1.21761	0.383071
pHluorin2	4h	CSTRAVE	634	25327	1838	31906	5117	45427	55766	0.793801	0.8146	-1.49191	-1.49585	-0.864667
pHluorin2	4h	CSTRAVE	555	39347	2929	32044	6626	70059	87477	1.22791	0.800885	0.534166	-0.384461	-0.969647
pHluorin2	4h	CSTRAVE	593	36132	2344	44078	7939	78425	88840	0.819729	0.882767	-1.3709	-0.336691	-0.342913
pHluorin2	4h	CSTRAVE	523	49603	3512	40208	8828	95670	92797	1.23366	1.03096	0.561024	-0.198008	0.791376
pHluorin2	4h	CSTRAVE	1134	51325	3103	41701	8011	91940	100234	1.23079	0.917254	0.54761	0.0626405	-0.0789462
pHluorin2	4h	CSTRAVE	806	38442	3041	45047	9684	94324	90084	0.853375	1.04707	-1.21386	-0.293092	0.914662
pHluorin2	4h	CSTRAVE	1935	48940	3829	79052	13241	110052	113781	0.619086	0.967227	-2.30735	0.537429	0.303552
pHluorin2	4h	CSTRAVE	892	47843	3055	39185	8448	97964	109453	1.22095	0.895033	0.501712	0.385744	-0.249029
pHluorin2	4h	CSTRAVE	712	46501	3622	62619	11487	104549	103552	0.742602	1.00963	-1.73087	0.178928	0.628098
pHluorin2	4h	CSTRAVE	1385	70523	4849	58738	12945	144109	138542	1.20064	1.04018	0.406896	1.40524	0.861968
pHluorin2	4h	CSTRAVE	869	54162	3646	43267	9523	104546	113152	1.25181	0.923943	0.645728	0.515385	-0.0277448
pHluorin2	4h	CSTRAVE	657	31978	2621	50349	9156	72488	85520	0.635127	0.847615	-2.23248	-0.453049	-0.611972
pHluorin2	4h	CSTRAVE	733	29475	2563	44733	7827	64013	79196	0.65891	0.808286	-2.12148	-0.674689	-0.912999
pHluorin2	4h	CSTRAVE	805	52992	3812	64072	11905	113018	119923	0.82707	0.942421	-1.33664	0.752691	0.113691
pHluorin2	4h	CSTRAVE	673	37346	2819	30824	7010	65642	81375	1.21159	0.806661	0.45801	-0.598321	-0.925439
pHluorin2	4h	CSTRAVE	559	36744	2598	32561	7119	73761	79650	1.12847	0.926064	0.0700596	-0.658778	-0.0115103
pHluorin2	4h	CSTRAVE	998	43200	2861	58257	10451	90086	112198	0.741542	0.80292	-1.73582	0.481949	-0.954071
pHluorin2	4h	CSTRAVE	1601	81565	6466	74399	15807	163253	179669	1.09632	0.908632	-0.0799836	2.84664	-0.144937
pHluorin2	4h	CSTRAVE	907	43645	3201	36884	8213	83337	99397	1.1833	0.838426	0.326002	0.0333058	-0.682304
pHluorin2	4h	CSTRAVE	427	31563	2261	24712	5027	59019	65092	1.27723	0.906701	0.764394	-1.169	-0.159715
pHluorin2	4h	CSTRAVE	1047	51562	3393	45876	10104	98269	108798	1.12394	0.903224	0.048946	0.362788	-0.186328
pHluorin2	4h	CSTRAVE	874	29922	2397	41528	7468	58011	86133	0.720526	0.673505	-1.8339	-0.431565	-1.94463
pHluorin2	4h	CSTRAVE	523	31361	2373	25631	5824	58722	63338	1.22356	0.927121	0.513873	-1.23047	-0.00341893
pHluorin2	4h	CSTRAVE	841	44958	2945	34316	8904	81523	94824	1.31012	0.85973	0.917872	-0.126967	-0.519242
pHluorin2	4h	CSTRAVE	452	23724	1828	20455	4397	46130	50124	1.15981	0.920318	0.216367	-1.69359	-0.0554941
pHluorin2	4h	CSTRAVE	785	46872	3329	38798	7952	96106	92813	1.2081	1.03548	0.441745	-0.197447	0.825972
pHluorin2	4h	CSTRAVE	417	24533	1572	23536	5386	51009	56708	1.04236	0.899503	-0.331819	-1.46284	-0.214814
pHluorin2	4h	CSTRAVE	1067	35903	2899	53451	8772	77694	95049	0.671699	0.81741	-2.06179	-0.119081	-0.843161
pHluorin2	4h	CSTRAVE	527	24619	1837	21573	5613	46888	56364	1.1412	0.831879	0.129466	-1.47489	-0.732418
pHluorin2	4h	CSTRAVE	1268	65918	4483	59199	12674	130517	142635	1.1135	0.915042	0.000200006	1.54869	-0.0958751
pHluorin2	4h	CSTRAVE	568	43729	2863	37248	8069	89306	91768	1.174	0.973171	0.282557	-0.234072	0.349056
pHluorin2	4h	CSTRAVE	1092	43621	3120	41144	9073	75323	91297	1.0602	0.825033	-0.248543	-0.250579	-0.784817
pHluorin2	4h	CSTRAVE	816	27577	2253	40433	6908	67419	75287	0.682042	0.895493	-2.01352	-0.81169	-0.245503
pHluorin2	4h	CSTRAVE	642	30135	2421	24335	5600	57877	62014	1.23834	0.933289	0.582866	-1.27688	0.0437924
pHluorin2	4h	CSTRAVE	947	28205	2243	25490	5648	62443	67171	1.10651	0.929612	-0.0324063	-1.09614	0.0156499
pHluorin2	4h	CSTRAVE	869	62438	4110	47702	11590	118679	133440	1.30892	0.889381	0.912272	1.22643	-0.292287
pHluorin2	4h	CSTRAVE	1250	36584	2104	29246	6692	71969	84808	1.25091	0.848611	0.641516	-0.478003	-0.604345
pHluorin2	4h	CSTRAVE	328	40466	2713	33692	6718	83736	81802	1.20106	1.02364	0.408856	-0.583356	0.735367
pHluorin2	4h	CSTRAVE	1838	80994	5955	65525	14033	147105	180408	1.23608	0.815402	0.572309	2.87254	-0.858533
pHluorin2	4h	CSTRAVE	959	52857	3787	47957	9940	98609	112357	1.10217	0.87764	-0.0526505	0.487522	-0.382153
pHluorin2	4h	CSTRAVE	1240	59854	3429	48822	10707	119297	108701	1.22596	1.09748	0.525104	0.359388	1.30052
pHluorin2	4h	CSTRAVE	772	25961	1928	34339	6626	52286	59278	0.756021	0.882047	-1.66824	-1.37277	-0.34842
pHluorin2	4h	CSTRAVE	963	48066	2901	39092	8546	93977	103045	1.22956	0.912	0.541893	0.161159	-0.119161
pHluorin2	4h	CSTRAVE	1401	69646	4606	59090	13069	155774	179838	1.17864	0.866191	0.304245	2.85256	-0.469788
pHluorin2	4h	CSTRAVE	822	54814	3767	45681	9992	115393	121547	1.19993	0.949369	0.403597	0.809609	0.166872
pHluorin2	4h	CSTRAVE	933	48582	3837	39338	9326	100410	97735	1.23499	1.02737	0.567227	-0.0249432	0.763897
pHluorin2	4h	CSTRAVE	468	50942	4136	40854	10701	107171	101999	1.24693	1.05071	0.62295	0.124499	0.942517
pHluorin2	4h	CSTRAVE	539	43959	3182	34448	7777	79399	86795	1.2761	0.914788	0.75909	-0.408363	-0.0978206
pHluorin2	4h	CSTRAVE	574	47081	3635	39328	9136	100277	108950	1.19714	0.920395	0.390562	0.368115	-0.0549042
pHluorin2	4h	CSTRAVE	832	50497	2662	43864	9851	101012	101595	1.15122	0.994262	0.176244	0.11034	0.510481
pHluorin2	4h	CSTRAVE	1324	56041	3885	48716	10228	107954	119840	1.15036	0.900818	0.172248	0.749782	-0.204748
pHluorin2	4h	CSTRAVE	943	40531	3232	48949	9440	92135	102754	0.828025	0.896656	-1.33218	0.15096	-0.236602
pHluorin2	4h	CSTRAVE	1678	70736	5248	61319	14041	149369	180603	1.15357	0.827057	0.187242	2.87938	-0.769321
pHluorin2	4h	CSTRAVE	2080	97528	7004	123770	23614	200556	195750	0.787978	1.02455	-1.51909	3.41024	0.742326
pHluorin2	4h	CSTRAVE	1030	31141	2205	43172	7177	65993	68207	0.721324	0.96754	-1.83018	-1.05983	0.305952
pHluorin2	4h	CSTRAVE	1206	45785	3047	55844	10642	101670	122769	0.819873	0.828141	-1.37022	0.852437	-0.761028
pHluorin2	4h	CSTRAVE	5566	1806	1014	1030	981	799	40489	1.7534	0.0197338	2.98677	-2.03127	-6.94867
pHluorin2	4h	CSTRAVE	943	37668	2587	28163	7163	78411	78295	1.3375	1.00148	1.04567	-0.706267	0.565745
pHluorin2	4h	CSTRAVE	1068	37710	2939	54570	9221	75551	90053	0.691039	0.838962	-1.97153	-0.294178	-0.678203
pHluorin2	4h	CSTRAVE	1717	61668	4703	89817	16258	151805	157618	0.686596	0.96312	-1.99226	2.07381	0.272118
pHluorin2	4h	CSTRAVE	749	31786	2324	28068	5085	61642	64880	1.13246	0.950092	0.0887167	-1.17643	0.172406
pHluorin2	4h	CSTRAVE	1007	33774	2171	37901	6952	74490	78672	0.891111	0.946843	-1.03774	-0.693054	0.147531
pHluorin2	4h	CSTRAVE	685	46713	3470	39041	8506	97462	100529	1.19651	0.969491	0.387642	0.0729796	0.320888
pHluorin2	4h	CSTRAVE	834	45106	3403	37124	7334	93636	99622	1.21501	0.939913	0.473976	0.0411914	0.0944903
pHluorin2	4h	CSTRAVE	1406	43980	3119	35677	9378	81261	87140	1.23273	0.932534	0.556669	-0.396272	0.0380105
pHluorin2	4h	CSTRAVE	561	48322	3166	41734	8103	90113	99972	1.15786	0.901382	0.207232	0.0534581	-0.200427
pHluorin2	4h	CSTRAVE	1206	38812	2574	45593	9035	93334	104049	0.851271	0.89702	-1.22368	0.196347	-0.233819
pHluorin2	4h	CSTRAVE	495	36301	2792	29847	7571	71022	69850	1.21624	1.01678	0.479703	-1.00224	0.682831
pHluorin2	4h	CSTRAVE	774	53617	3545	42461	9435	100099	104079	1.26274	0.96176	0.696726	0.197398	0.261709
pHluorin2	4h	CSTRAVE	1169	47827	3114	40755	8733	102492	101883	1.17352	1.00598	0.280357	0.120434	0.600156
pHluorin2	4h	CSTRAVE	757	45255	3361	43555	9318	105039	107243	1.03903	0.979449	-0.347358	0.308289	0.397101
pHluorin2	4h	CSTRAVE	540	41243	2721	34931	6882	84182	81697	1.1807	1.03042	0.313842	-0.587036	0.787222
pHluorin2	4h	CSTRAVE	805	32474	2534	25966	5862	68666	60776	1.25064	1.12982	0.640253	-1.32026	1.54807
pHluorin2	4h	CSTRAVE	1170	29056	1869	24461	5077	59315	66254	1.18785	0.895267	0.347217	-1.12827	-0.247237
pHluorin2	4h	CSTRAVE	662	30539	2334	25923	6074	64076	70729	1.17807	0.905937	0.301552	-0.971437	-0.165567
pHluorin2	4h	CSTRAVE	976	43390	2713	33249	7696	81831	93785	1.305	0.872538	0.893994	-0.163381	-0.421203
pHluorin2	4h	CSTRAVE	1040	55644	3463	42047	9376	108168	104184	1.32338	1.03824	0.979753	0.201078	0.847098
pHluorin2	4h	CSTRAVE	1268	51015	3339	41122	9008	105740	108054	1.24058	0.978585	0.593307	0.336712	0.39049
pHluorin2	4h	CSTRAVE	464	46319	3217	37673	7854	86371	82533	1.2295	1.0465	0.541614	-0.557736	0.910341
pHluorin2	4h	CSTRAVE	942	48965	3798	48826	10261	107417	110968	1.00285	0.968	-0.51624	0.438841	0.309471
pHluorin2	4h	CSTRAVE	681	37264	2469	54413	8995	78012	91513	0.684836	0.852469	-2.00048	-0.243009	-0.574815
pHluorin2	4h	CSTRAVE	866	35521	3096	32596	6935	68482	72675	1.08973	0.942305	-0.110711	-0.903234	0.112798
pHluorin2	4h	CSTRAVE	593	35363	2182	31249	7573	79335	91086	1.13165	0.87099	0.0849278	-0.257974	-0.433053
pHluorin2	4h	CSTRAVE	893	62589	3982	44592	10186	121308	116961	1.40359	1.03717	1.35414	0.648881	0.838879
pHluorin2	4h	CSTRAVE	1570	70492	4902	65508	14903	145135	162720	1.07608	0.891931	-0.174431	2.25262	-0.272769
pHluorin2	4h	CSTRAVE	1487	53521	3673	40867	9612	96709	122886	1.30964	0.786981	0.915635	0.856537	-1.07607
pHluorin2	4h	CSTRAVE	579	33354	2632	38106	7540	79033	93037	0.875295	0.849479	-1.11156	-0.189597	-0.597699
pHluorin2	4h	CSTRAVE	3211	1144	749	519	1012	269	62437	2.20424	0.00430834	5.09096	-1.26205	-7.06674
pHluorin2	4h	CSTRAVE	1120	57560	3766	47225	9915	116021	112059	1.21885	1.03536	0.491883	0.477078	0.825026
pHluorin2	4h	CSTRAVE	775	52604	3721	45008	10267	98727	90135	1.16877	1.09532	0.258166	-0.291304	1.28402
pHluorin2	4h	CSTRAVE	1033	49734	3150	35602	8489	97613	110602	1.39694	0.882561	1.32311	0.426013	-0.344489
pHluorin2	4h	CSTRAVE	1345	75681	5514	64416	12888	140021	165191	1.17488	0.847631	0.286678	2.33922	-0.611847
pHluorin2	4h	CSTRAVE	931	35666	2174	32697	5988	76793	79707	1.0908	0.963441	-0.105724	-0.65678	0.274578
pHluorin2	4h	CSTRAVE	1233	44199	3145	65533	11618	104327	139076	0.674454	0.750144	-2.04893	1.42396	-1.35802
pHluorin2	4h	CSTRAVE	840	35093	2343	29531	6419	74024	70994	1.18834	1.04268	0.349525	-0.962149	0.88108
pHluorin2	4h	CSTRAVE	831	62624	4068	58697	12348	118597	112901	1.0669	1.05045	-0.217274	0.506588	0.940565
pHluorin2	4h	CSTRAVE	447	46767	2976	36858	7082	88114	95672	1.26884	0.921001	0.72523	-0.0972463	-0.050264
pHluorin2	4h	CSTRAVE	541	25625	1838	19309	4802	48074	56741	1.3271	0.847253	0.997139	-1.46168	-0.614737
pHluorin2	4h	CSTRAVE	738	44683	3203	39855	8246	87084	88263	1.12114	0.986642	0.0358606	-0.356913	0.452162
pHluorin2	4h	CSTRAVE	743	41727	3054	35390	8083	84280	86782	1.17906	0.971169	0.306201	-0.408819	0.33373
pHluorin2	4h	CSTRAVE	1362	7215	855	5467	399	794	79750	1.31974	0.00995611	0.962765	-0.655273	-7.02351
pHluorin2	4h	CSTRAVE	1121	50247	3577	39637	8962	108545	103662	1.26768	1.04711	0.7198	0.182783	0.914952
pHluorin2	4h	CSTRAVE	876	44013	3218	35368	8675	83582	90132	1.24443	0.927329	0.61129	-0.29141	-0.00182958
pHluorin2	4h	CSTRAVE	1434	68982	4534	54703	12180	144055	134306	1.26103	1.07259	0.688756	1.25678	1.11
pHluorin2	4h	CSTRAVE	992	40804	2942	31762	7104	79431	90026	1.28468	0.882312	0.799147	-0.295125	-0.346395
pHluorin2	4h	CSTRAVE	851	31864	2480	24260	6457	65054	67419	1.31344	0.964921	0.933367	-1.08744	0.285905
pHluorin2	4h	CSTRAVE	1362	61202	4394	50319	10574	122910	123701	1.21628	0.993606	0.479908	0.885101	0.505461
pHluorin2	4h	CSTRAVE	777	40475	2880	33007	6992	78453	78474	1.22626	0.999732	0.526463	-0.699994	0.552356
pHluorin2	4h	CSTRAVE	533	45994	3526	40013	8725	85168	83786	1.14948	1.01649	0.168118	-0.513821	0.680655
pHluorin2	4h	CSTRAVE	679	42324	2868	35749	8144	91778	84764	1.18392	1.08275	0.328881	-0.479545	1.18776
pHluorin2	4h	CSTRAVE	545	29129	2148	24211	4782	55853	60975	1.20313	0.915998	0.418537	-1.31329	-0.0885542
pHluorin2	4h	CSTRAVE	1404	66054	4462	53911	11923	134712	143754	1.22524	0.937101	0.521733	1.58791	0.072967
pHluorin2	4h	CSTRAVE	1132	50127	3017	54203	10743	103588	115443	0.924801	0.897309	-0.880498	0.595678	-0.231608
pHluorin2	4h	CSTRAVE	621	22801	1481	32900	6142	50864	65018	0.69304	0.782306	-1.96219	-1.17159	-1.11185
pHluorin2	4h	CSTRAVE	614	19207	1585	24164	4777	43302	51152	0.79486	0.846536	-1.48697	-1.65756	-0.620229
pHluorin2	4h	CSTRAVE	706	34787	2427	36751	6967	62856	79190	0.946559	0.793737	-0.778948	-0.6749	-1.02436
pHluorin2	4h	CSTRAVE	501	41290	2876	38823	8125	90424	89293	1.06354	1.01267	-0.232947	-0.320814	0.651353
pHluorin2	4h	CSTRAVE	994	51448	4032	42881	9351	109272	93443	1.19979	1.1694	0.402923	-0.175367	1.85099
pHluorin2	4h	CSTRAVE	743	29405	1649	24465	5981	54512	63631	1.20192	0.856689	0.412891	-1.2202	-0.542512
pHluorin2	4h	CSTRAVE	534	34068	2200	27385	7183	73881	81314	1.24404	0.908589	0.609464	-0.600459	-0.145267
pHluorin2	4h	CSTRAVE	363	26788	1518	22331	4929	49848	56239	1.19959	0.88636	0.402001	-1.47928	-0.31541
pHluorin2	4h	CSTRAVE	895	66627	4742	49735	12497	126371	140747	1.33964	0.897859	1.05566	1.48252	-0.227393
pHluorin2	4h	CSTRAVE	605	36199	2795	42284	8000	86534	94924	0.856092	0.911614	-1.20118	-0.123462	-0.122116
pHluorin2	4h	CSTRAVE	263	38686	2992	42814	8948	84552	87074	0.903583	0.971036	-0.979529	-0.398585	0.332711
pHluorin2	4h	CSTRAVE	737	41728	2713	33262	6777	77569	93580	1.25452	0.828906	0.658405	-0.170566	-0.755171
pHluorin2	4h	CSTRAVE	508	46369	3464	37300	9181	97601	96227	1.24314	1.01428	0.605254	-0.0777949	0.663696
pHluorin2	4h	CSTRAVE	568	42279	2726	40295	8210	86497	86922	1.04924	0.995111	-0.299726	-0.403912	0.51698
pHluorin2	4h	CSTRAVE	1378	48250	3303	38801	8205	89078	101967	1.24352	0.873596	0.607065	0.123378	-0.413104
pHluorin2	4h	CSTRAVE	468	57130	4682	45831	9254	113297	106682	1.24654	1.06201	0.621121	0.288627	1.02901
pHluorin2	4h	CSTRAVE	667	37800	2785	36004	6619	75795	80139	1.04988	0.945794	-0.296708	-0.64164	0.139507
pHluorin2	4h	CSTRAVE	1117	49559	3212	55283	10751	111044	111658	0.89646	0.994501	-1.01277	0.463024	0.512315
pHluorin2	4h	CSTRAVE	1415	67642	4708	60200	12884	152304	141108	1.12362	1.07934	0.0474453	1.49517	1.16171
pHluorin2	4h	CSTRAVE	548	41617	2719	35707	8473	84995	102589	1.16551	0.8285	0.242968	0.145177	-0.758276
pHluorin2	4h	CSTRAVE	900	44859	3444	53009	9962	105556	94963	0.846253	1.11155	-1.24711	-0.122095	1.40821
pHluorin2	4h	CSTRAVE	1167	46455	3379	40676	9154	108142	105459	1.14207	1.02544	0.133569	0.245764	0.749134
pHluorin2	4h	CSTRAVE	1095	45891	3079	39167	8680	81724	86005	1.17168	0.950224	0.271725	-0.436051	0.173412
pHluorin2	4h	CSTRAVE	1159	45655	3222	36420	8428	83190	92400	1.25357	0.900325	0.653947	-0.211922	-0.208522
pHluorin2	4h	CSTRAVE	1243	37629	2991	58419	9225	83736	93260	0.644123	0.897877	-2.1905	-0.181781	-0.227258
pHluorin2	4h	CSTRAVE	1374	80828	5818	69327	15973	170949	145087	1.16589	1.17825	0.244747	1.63463	1.91876
pHluorin2	4h	CSTRAVE	3332	173304	11861	139814	31318	339433	249679	1.23953	1.35948	0.588433	5.30032	3.30589
pHluorin2	4h	CSTRAVE	1062	37184	2966	53669	10465	94590	105195	0.692839	0.899187	-1.96312	0.236511	-0.217229
pHluorin2	4h	CSTRAVE	481	45887	3207	37570	8686	94163	103219	1.22137	0.912264	0.50368	0.167257	-0.117136
pHluorin2	4h	CSTRAVE	859	36404	2581	32043	7006	77622	86332	1.1361	0.89911	0.105679	-0.42459	-0.217817
pHluorin2	4h	CSTRAVE	1765	77046	5485	66573	13938	153506	158032	1.15732	0.97136	0.204707	2.08832	0.335192
pHluorin2	4h	CSTRAVE	797	29726	2240	26940	5045	56956	64149	1.10341	0.88787	-0.0468625	-1.20205	-0.303849
pHluorin2	4h	CSTRAVE	907	55170	4103	43024	9475	111539	107855	1.28231	1.03416	0.788075	0.329738	0.815846
pHluorin2	4h	CSTRAVE	614	30283	2068	24995	5871	63756	76021	1.21156	0.838663	0.457889	-0.785965	-0.680488
pHluorin2	4h	CSTRAVE	819	40591	2862	35954	8371	96228	92688	1.12897	1.03819	0.0724109	-0.201828	0.846735
pHluorin2	4h	CSTRAVE	1202	48090	3350	37004	8746	93125	96167	1.29959	0.968368	0.868733	-0.0798978	0.312286
pHluorin2	4h	CSTRAVE	735	44765	3356	41941	8290	90575	100977	1.06733	0.896986	-0.215268	0.0886808	-0.234074
pHluorin2	4h	CSTRAVE	448	36661	2780	30033	6643	71444	79357	1.22069	0.900286	0.500492	-0.669047	-0.208818
pHluorin2	4h	CSTRAVE	591	50699	3407	39091	9671	99148	110202	1.29695	0.899693	0.856406	0.411994	-0.213355
pHluorin2	4h	CSTRAVE	392	32665	2139	24721	5772	61812	63690	1.32135	0.970513	0.970278	-1.21814	0.328711
pHluorin2	4h	CSTRAVE	473	32090	2622	37180	6601	68858	86421	0.863098	0.796774	-1.16848	-0.421471	-1.00111
pHluorin2	4h	CSTRAVE	427	48870	3552	37698	8840	99885	87468	1.29636	1.14196	0.853639	-0.384776	1.64099
pHluorin2	4h	CSTRAVE	369	23635	1646	20654	4404	51725	52122	1.14433	0.992383	0.1441	-1.62357	0.496105
pHluorin2	4h	CSTRAVE	1158	53819	3743	44939	10882	109967	107944	1.1976	1.01874	0.392728	0.332857	0.697852
pHluorin2	4h	CSTRAVE	987	42374	2765	37607	8168	86548	91754	1.12676	0.943261	0.0620868	-0.234563	0.12012
pHluorin2	4h	CSTRAVE	458	35146	2537	28773	5995	69650	73099	1.22149	0.952817	0.504235	-0.888374	0.193263
pHluorin2	4h	CSTRAVE	778	45714	3183	39439	8769	95340	105561	1.15911	0.903174	0.213064	0.249339	-0.18671
pHluorin2	4h	CSTRAVE	642	34103	2370	27993	6990	73749	70827	1.21827	1.04126	0.48919	-0.968002	0.870179
pHluorin2	4h	CSTRAVE	628	35403	2635	29984	7255	68774	67219	1.18073	1.02313	0.313985	-1.09445	0.73147
pHluorin2	4h	CSTRAVE	1621	51336	3850	42472	10180	115186	109314	1.2087	1.05372	0.44454	0.380872	0.965559
pHluorin2	4h	CSTRAVE	722	51850	3392	41925	8719	99796	98421	1.23673	1.01397	0.575363	-0.000900638	0.661337
pHluorin2	4h	CSTRAVE	2440	74730	5030	62890	14175	168702	195407	1.18827	0.863337	0.349155	3.39822	-0.491634
pHluorin2	4h	CSTRAVE	807	27929	2194	43203	7935	64224	75475	0.64646	0.850931	-2.17959	-0.805101	-0.586589
pHluorin2	4h	CSTRAVE	969	37949	2527	53703	9781	95264	105396	0.706646	0.903867	-1.89869	0.243556	-0.181407
pHluorin2	4h	CSTRAVE	730	41100	3019	35225	7912	82335	86099	1.16678	0.956283	0.248901	-0.432756	0.219788
pHluorin2	4h	CSTRAVE	853	33360	2131	27989	6285	59293	76561	1.1919	0.774454	0.366105	-0.76704	-1.17195
pHluorin2	4h	CSTRAVE	861	41806	2796	61358	8988	76623	106704	0.681346	0.718089	-2.01677	0.289398	-1.60337
pHluorin2	4h	CSTRAVE	1417	68992	4383	54320	12570	141484	159489	1.2701	0.887108	0.731113	2.13938	-0.309683
pHluorin2	4h	CSTRAVE	334	26080	1895	20196	4073	48026	50337	1.29134	0.954089	0.830254	-1.68613	0.202999
pHluorin2	4h	CSTRAVE	894	37973	2601	31220	7248	74132	76109	1.2163	0.974024	0.480018	-0.782881	0.355582
pHluorin2	4h	CSTRAVE	546	41871	3008	34769	7565	88481	86593	1.20426	1.0218	0.423818	-0.415443	0.721288
pHluorin2	4h	CSTRAVE	1462	53090	3816	67906	13029	121253	144625	0.781816	0.838396	-1.54785	1.61844	-0.682533
pHluorin2	4h	CSTRAVE	918	35520	2256	29554	7022	68869	72494	1.20187	0.949996	0.412642	-0.909578	0.171667
pHluorin2	4h	CSTRAVE	896	72765	5242	70571	14226	153501	143564	1.03109	1.06922	-0.384425	1.58125	1.0842
pHluorin2	4h	CSTRAVE	984	35431	2893	46691	8141	77119	94476	0.75884	0.816281	-1.65508	-0.139163	-0.8518
pHluorin2	4h	CSTRAVE	806	55700	3886	40908	9094	113421	122929	1.36159	0.922655	1.15811	0.858044	-0.037607
pHluorin2	4h	CSTRAVE	839	49616	3774	38161	8371	98437	96510	1.30018	1.01997	0.871469	-0.0678765	0.707233
pHluorin2	4h	CSTRAVE	4261	182296	12388	155065	34079	354932	146970	1.17561	2.415	0.290091	1.70062	11.385
pHluorin2	4h	CSTRAVE	731	34211	2554	44465	8601	83148	90459	0.769392	0.919179	-1.60583	-0.279949	-0.0642103
pHluorin2	4h	CSTRAVE	741	28319	1891	47495	7990	60850	85372	0.596252	0.712763	-2.41392	-0.458236	-1.64414
pHluorin2	4h	CSTRAVE	689	40569	2525	47593	9748	82653	91469	0.852415	0.903618	-1.21834	-0.244551	-0.183318
pHluorin2	4h	CSTRAVE	1656	69578	5094	58744	13060	160755	162216	1.18443	0.990993	0.331243	2.23496	0.485467
pHluorin2	4h	CSTRAVE	1333	45576	3136	39633	8615	90358	95175	1.14995	0.949388	0.170332	-0.114665	0.167014
pHluorin2	4h	CSTRAVE	672	27672	1827	36114	5596	56664	64390	0.76624	0.880012	-1.62054	-1.1936	-0.363995
pHluorin2	4h	CSTRAVE	552	40485	3088	31769	7930	79418	80315	1.27436	0.988831	0.75096	-0.635471	0.468919
pHluorin2	4h	CSTRAVE	571	32116	2339	47766	7892	59454	75120	0.672361	0.791454	-2.0587	-0.817543	-1.04183
pHluorin2	4h	CSTRAVE	682	47725	3290	38781	8518	106012	97076	1.23063	1.09205	0.546875	-0.0480396	1.25898
pHluorin2	4h	CSTRAVE	713	41735	2839	36316	8346	87990	93142	1.14922	0.944687	0.166912	-0.185917	0.131029
pHluorin2	4h	CSTRAVE	1116	58319	4269	46147	11124	116027	115316	1.26377	1.00617	0.701535	0.591227	0.601597
pHluorin2	4h	CSTRAVE	1132	38889	2803	35889	6669	86548	83789	1.08359	1.03293	-0.139386	-0.513716	0.806439
pHluorin2	4h	CSTRAVE	1113	57180	3668	48611	10293	117335	123799	1.17628	0.947786	0.293203	0.888536	0.154755
pHluorin2	4h	CSTRAVE	1061	50685	3804	42109	9561	123443	122483	1.20366	1.00784	0.421015	0.842413	0.614396
pHluorin2	4h	CSTRAVE	944	40633	2730	32719	6816	81415	88870	1.24188	0.916113	0.599379	-0.33564	-0.0876735
pHluorin2	4h	CSTRAVE	1314	42434	3729	49721	9600	100240	98620	0.853442	1.01643	-1.21355	0.00607382	0.680136
pHluorin2	4h	CSTRAVE	711	44848	2765	37690	9195	90576	81890	1.18992	1.10607	0.356868	-0.580271	1.36627
pHluorin2	4h	CSTRAVE	1002	61857	4347	48662	11873	128568	116094	1.27116	1.10745	0.736028	0.618494	1.37682
pHluorin2	4h	CSTRAVE	752	45255	2969	39892	8897	102047	102899	1.13444	0.99172	0.0979297	0.156042	0.491029
pHluorin2	4h	CSTRAVE	639	20420	1631	30773	5161	45845	52163	0.663569	0.87888	-2.09974	-1.62213	-0.372665
pHluorin2	4h	CSTRAVE	795	44768	2652	38104	7358	83256	85627	1.17489	0.97231	0.286729	-0.449299	0.342463
pHluorin2	4h	CSTRAVE	664	37796	2561	32556	7487	81141	84264	1.16095	0.962938	0.221684	-0.497069	0.270727
pHluorin2	4h	CSTRAVE	893	46205	3253	35907	8108	93241	97590	1.2868	0.955436	0.809025	-0.0300251	0.213306
pHluorin2	4h	CSTRAVE	237	36221	2182	30467	6295	79448	90425	1.18886	0.878607	0.351931	-0.281141	-0.374755
pHluorin2	4h	CSTRAVE	606	42894	2689	35846	8332	81998	88663	1.19662	0.924828	0.388144	-0.342894	-0.0209732
pHluorin2	4h	CSTRAVE	674	42493	2914	36183	8569	81264	104492	1.17439	0.777705	0.284402	0.211873	-1.14706
pHluorin2	4h	CSTRAVE	917	53847	3600	47306	9873	102568	110936	1.13827	0.924569	0.115815	0.437719	-0.0229525
pHluorin2	4h	CSTRAVE	758	38927	2573	32074	7633	83149	86139	1.21366	0.965289	0.467689	-0.431354	0.28872
pHluorin2	4h	CSTRAVE	1085	48330	3109	35655	8387	94885	100885	1.35549	0.940526	1.12964	0.0854565	0.0991859
pHluorin2	4h	CSTRAVE	727	30044	1496	24726	5634	57650	65976	1.21508	0.873803	0.474294	-1.13802	-0.411526
pHluorin2	4h	CSTRAVE	340	37835	2937	34921	7539	79482	69236	1.08345	1.14799	-0.140065	-1.02376	1.68711
pHluorin2	4h	CSTRAVE	1003	50469	3345	69545	11467	110401	114952	0.725703	0.96041	-1.80974	0.57847	0.251374
pHluorin2	4h	CSTRAVE	1014	40322	2573	58179	9978	89551	110127	0.693068	0.813161	-1.96206	0.409366	-0.875682
pHluorin2	4h	CSTRAVE	539	24300	2334	18831	3866	48358	50019	1.29043	0.966793	0.825962	-1.69727	0.300231
pHluorin2	4h	CSTRAVE	13610	4908	3097	2337	2653	2143	34050	2.10013	0.0629369	4.60505	-2.25695	-6.61799
pHluorin2	4h	CSTRAVE	9996	3493	2002	1409	1319	2223	23127	2.47906	0.0961214	6.37364	-2.63977	-6.36399
pHluorin2	4h	CSTRAVE	1500	65433	4516	52909	12446	145350	152858	1.23671	0.950883	0.575251	1.90698	0.178453
pHluorin2	4h	CSTRAVE	1196	49831	3234	43754	9234	98258	129783	1.13889	0.757095	0.118709	1.09826	-1.30482
pHluorin2	4h	CSTRAVE	683	43427	3419	36351	7082	59654	88594	1.19466	0.673341	0.37899	-0.345313	-1.94588
pHluorin2	4h	CSTRAVE	1050	46450	3505	35665	8061	93618	92748	1.3024	1.00938	0.881839	-0.199725	0.626202
pHluorin2	4h	CSTRAVE	902	33744	2403	49995	8125	74495	98841	0.674947	0.753685	-2.04663	0.0138193	-1.33092
pHluorin2	4h	CSTRAVE	585	36335	2431	42360	8503	82449	93111	0.857767	0.885492	-1.19337	-0.187003	-0.322057
pHluorin2	4h	CSTRAVE	1831	60491	3855	50655	10717	125176	140866	1.19418	0.888618	0.376744	1.48669	-0.29813
pHluorin2	4h	CSTRAVE	315	23732	1411	21301	4043	48019	48940	1.11413	0.981181	0.00312898	-1.73509	0.410362
pHluorin2	4h	CSTRAVE	490	42918	3017	35798	8149	87062	80986	1.19889	1.07503	0.398761	-0.611954	1.12866
pHluorin2	4h	CSTRAVE	993	57334	4214	51539	10528	111851	112318	1.11244	0.995842	-0.00474455	0.486155	0.52258
pHluorin2	4h	CSTRAVE	968	48536	4008	38502	8717	94550	85269	1.26061	1.10884	0.686806	-0.461846	1.38751
pHluorin2	4h	CSTRAVE	945	34527	3108	51890	8643	84102	86744	0.665388	0.969543	-2.09124	-0.410151	0.32128
pHluorin2	4h	CSTRAVE	621	25963	1843	21665	5363	56924	52855	1.19838	1.07698	0.396384	-1.59788	1.14365
pHluorin2	4h	CSTRAVE	401	32621	2460	27582	5750	66593	63458	1.18269	1.0494	0.323142	-1.22627	0.932539
pHluorin2	4h	CSTRAVE	976	52945	3646	44040	10560	120013	124881	1.2022	0.961019	0.414204	0.926457	0.256038
pHluorin2	4h	CSTRAVE	2012	71850	5155	68837	14210	146037	163262	1.04377	0.894495	-0.325241	2.27162	-0.253145
pHluorin2	4h	CSTRAVE	801	47584	3400	40902	8534	96709	106108	1.16337	0.91142	0.232945	0.26851	-0.123594
pHluorin2	4h	CSTRAVE	848	35804	2180	30477	7633	77318	89807	1.17479	0.860935	0.286251	-0.3028	-0.510015
pHluorin2	4h	CSTRAVE	834	31823	2259	25159	5975	70496	69555	1.26488	1.01353	0.706714	-1.01258	0.657956
pHluorin2	4h	CSTRAVE	1124	37463	3040	58849	10417	83314	91361	0.636595	0.911921	-2.22563	-0.248336	-0.119764
pHluorin2	4h	CSTRAVE	865	41237	3045	44426	7980	91821	84007	0.928218	1.09302	-0.864553	-0.506076	1.26636
pHluorin2	4h	CSTRAVE	829	45790	3016	42062	8245	92483	98153	1.08863	0.942233	-0.115863	-0.0102934	0.112249
pHluorin2	4h	CSTRAVE	1577	59268	3863	45173	12192	121388	127275	1.31202	0.953746	0.926763	1.01036	0.200369
pHluorin2	4h	CSTRAVE	1332	65443	5058	57471	12487	131954	131792	1.13871	1.00123	0.117884	1.16867	0.563813
pHluorin2	4h	CSTRAVE	969	33823	2118	28114	5767	63379	68866	1.20307	0.920324	0.418235	-1.03673	-0.0554488
pHluorin2	4h	CSTRAVE	2012	70665	5177	59872	14101	144125	172570	1.18027	0.835168	0.31183	2.59784	-0.707237
pHluorin2	4h	CSTRAVE	627	45395	3182	47725	9811	88851	106608	0.951179	0.833437	-0.757388	0.286033	-0.720492
pHluorin2	4h	CSTRAVE	989	42835	2949	35020	8613	94682	81747	1.22316	1.15823	0.51201	-0.585283	1.76553
pHluorin2	4h	CSTRAVE	1040	45067	3154	41176	9300	104473	96255	1.0945	1.08538	-0.088486	-0.0768136	1.20789
pHluorin2	4h	CSTRAVE	1343	65578	3935	57631	11359	132297	141636	1.13789	0.934063	0.114062	1.51368	0.0497176
pHluorin2	4h	CSTRAVE	768	51471	3527	43834	8710	94035	99131	1.17423	0.948593	0.283628	0.0239831	0.160931
pHluorin2	4h	CSTRAVE	812	48992	2898	37299	8519	96719	103201	1.31349	0.937191	0.933628	0.166627	0.0736532
pHluorin2	4h	CSTRAVE	725	40064	2829	33604	7931	88285	94117	1.19224	0.938035	0.367702	-0.151745	0.0801136
pHluorin2	4h	CSTRAVE	1380	64411	4398	55818	11620	114951	125429	1.15395	0.916463	0.188982	0.945663	-0.0850001
pHluorin2	4h	CSTRAVE	801	43834	3240	37950	8636	87631	98308	1.15505	0.891392	0.194113	-0.00486101	-0.276891
pHluorin2	4h	CSTRAVE	987	53149	3902	44286	9783	102761	110999	1.20013	0.925783	0.404536	0.439927	-0.0136605
pHluorin2	4h	CSTRAVE	585	33154	2405	26728	5504	62714	74518	1.24042	0.841595	0.592584	-0.838642	-0.658044
pHluorin2	4h	CSTRAVE	1712	70077	5672	58123	13220	163215	163771	1.20567	0.996605	0.430375	2.28946	0.528419
pHluorin2	4h	CSTRAVE	882	39157	3000	32925	6631	74397	78464	1.18928	0.948167	0.353885	-0.700344	0.157671
pHluorin2	4h	CSTRAVE	1549	15006	1206	9614	1368	1492	66446	1.56085	0.0224543	2.0881	-1.12155	-6.92785
pHluorin2	4h	CSTRAVE	933	42882	3276	39021	8449	83882	80814	1.09895	1.03796	-0.067717	-0.617982	0.844983
pHluorin2	4h	CSTRAVE	962	49077	3269	40945	8139	94161	107577	1.19861	0.875289	0.397427	0.319995	-0.400146
pHluorin2	4h	CSTRAVE	1004	35528	2315	40247	7160	85693	81868	0.882749	1.04672	-1.07677	-0.581042	0.912017
pHluorin2	4h	CSTRAVE	564	28344	2476	42692	7663	61616	74520	0.663918	0.826838	-2.09811	-0.838572	-0.770995
pHluorin2	4h	CSTRAVE	1025	50957	3766	39853	8871	96907	116725	1.27862	0.830216	0.770882	0.640609	-0.74514
pHluorin2	4h	CSTRAVE	1129	47839	3487	42085	8951	106105	104134	1.13672	1.01893	0.108596	0.199326	0.699278
pHluorin2	4h	CSTRAVE	624	34354	2608	29900	6744	74731	80459	1.14896	0.928808	0.165723	-0.630424	0.00949588
pHluorin2	4h	CSTRAVE	729	26909	1900	39994	6672	59200	70923	0.672826	0.834708	-2.05653	-0.964638	-0.71076
pHluorin2	4h	CSTRAVE	1065	53890	4247	40891	10287	109742	112476	1.31789	0.975693	0.954165	0.491692	0.368353
pHluorin2	4h	CSTRAVE	907	43628	3391	59568	10694	90581	111813	0.732407	0.810112	-1.77845	0.468456	-0.899025
pHluorin2	4h	CSTRAVE	846	39746	2734	33196	7482	85165	92617	1.19731	0.91954	0.391383	-0.204317	-0.061449
pHluorin2	4h	CSTRAVE	1391	68700	4750	57375	12882	135505	150975	1.19739	0.897533	0.391722	1.84099	-0.229892
pHluorin2	4h	CSTRAVE	701	44725	3347	34379	8110	85327	79759	1.30094	1.06981	0.875035	-0.654958	1.08874
pHluorin2	4h	CSTRAVE	877	52864	3334	41364	9963	110748	115002	1.27802	0.963009	0.768061	0.580222	0.271273
pHluorin2	4h	CSTRAVE	313	29952	2233	25367	5270	59345	54597	1.18075	1.08696	0.314064	-1.53682	1.22004
pHluorin2	4h	CSTRAVE	948	33568	2208	49368	9495	70276	89417	0.679955	0.785936	-2.02326	-0.316469	-1.08407
pHluorin2	4h	CSTRAVE	1433	50774	3970	75139	12315	112648	133175	0.675734	0.845864	-2.04296	1.21714	-0.625367
pHluorin2	4h	CSTRAVE	781	49642	3426	38326	8301	91189	100168	1.29526	0.910361	0.848511	0.0603274	-0.131706
pHluorin2	4h	CSTRAVE	1011	55981	3830	47472	10337	109052	103628	1.17924	1.05234	0.307044	0.181592	0.955029
pHluorin2	4h	CSTRAVE	858	57893	4132	44373	9558	110190	117257	1.30469	0.939731	0.892538	0.659255	0.0930958
pHluorin2	4h	CSTRAVE	719	43057	2629	33991	7452	83201	88972	1.26672	0.935137	0.715313	-0.332065	0.0579345
pHluorin2	4h	CSTRAVE	1535	59499	4004	48580	10987	128650	129681	1.22476	0.99205	0.519501	1.09469	0.493552
pHluorin2	4h	CSTRAVE	1859	79714	5586	64013	14379	162385	175650	1.24528	0.924481	0.61525	2.70579	-0.0236308
pHluorin2	4h	CSTRAVE	2136	578	636	515	747	521	68199	1.12233	0.00763941	0.0414191	-1.06011	-7.04124
pHluorin2	4h	CSTRAVE	578	31929	2472	25696	5564	61340	59113	1.24257	1.03767	0.602595	-1.37855	0.842763
pHluorin2	4h	CSTRAVE	810	42631	2630	51956	8798	75163	99309	0.820521	0.75686	-1.3672	0.0302216	-1.30662
pHluorin2	4h	CSTRAVE	866	45819	2618	39289	7143	69081	76950	1.1662	0.897739	0.246191	-0.753406	-0.228315
pHluorin2	4h	CSTRAVE	547	26664	2318	22375	5698	60268	57256	1.19169	1.05261	0.365126	-1.44363	0.957056
pHluorin2	4h	CSTRAVE	686	24647	2061	38879	5831	46879	58730	0.633941	0.798212	-2.23802	-1.39197	-0.990104
pHluorin2	4h	CSTRAVE	1478	109257	6760	82452	16643	191188	199937	1.3251	0.956241	0.98779	3.55698	0.219469
pHluorin2	4h	CSTRAVE	1106	50086	3112	44505	10589	99758	110628	1.1254	0.901743	0.0557548	0.426925	-0.197668
pHluorin2	4h	CSTRAVE	579	25500	1681	23816	5180	54516	51400	1.07071	1.06062	-0.199511	-1.64887	1.01842
pHluorin2	4h	CSTRAVE	664	39498	2869	33956	6469	81704	79700	1.16321	1.02514	0.232222	-0.657025	0.746862
pHluorin2	4h	CSTRAVE	448	25535	2052	21659	5657	59258	68367	1.17896	0.866763	0.305705	-1.05422	-0.465406
pHluorin2	4h	CSTRAVE	473	37928	2574	31684	7499	78015	69518	1.19707	1.12223	0.390254	-1.01388	1.48995
pHluorin2	4h	CSTRAVE	721	40565	3067	32526	8672	91020	79790	1.24716	1.14074	0.624014	-0.653871	1.63168
pHluorin2	4h	CSTRAVE	666	51042	3426	39696	9602	88531	103711	1.28582	0.853632	0.804479	0.184501	-0.565916
pHluorin2	4h	CSTRAVE	1269	51183	3783	41211	9085	86183	101073	1.24197	0.852681	0.599829	0.0920454	-0.573195
pHluorin2	4h	CSTRAVE	513	41320	2672	32770	7007	76547	81723	1.26091	0.936664	0.688204	-0.586124	0.0696238
pHluorin2	4h	CSTRAVE	611	30505	2122	35886	7006	61941	65786	0.850053	0.941553	-1.22937	-1.14468	0.107043
pHluorin2	4h	CSTRAVE	577	39384	2822	32141	7411	77290	76094	1.22535	1.01572	0.522243	-0.783407	0.674707
pHluorin2	4h	CSTRAVE	1013	50063	3699	39009	9748	108639	98452	1.28337	1.10347	0.793036	0.000185835	1.34639
pHluorin2	4h	CSTRAVE	1300	55101	4292	45111	9348	115837	129102	1.22145	0.897252	0.504054	1.07439	-0.232043
pHluorin2	4h	CSTRAVE	665	43172	3060	37298	7713	81329	91472	1.15749	0.889114	0.205512	-0.244446	-0.294333
pHluorin2	4h	CSTRAVE	362	22578	1599	33740	5567	45822	58255	0.669176	0.786576	-2.07357	-1.40862	-1.07917
pHluorin2	4h	CSTRAVE	501	32201	2071	27436	6287	62492	58043	1.17368	1.07665	0.281068	-1.41605	1.14109
pHluorin2	4h	CSTRAVE	2210	113881	7439	93532	22692	246606	169929	1.21756	1.45123	0.48589	2.50528	4.00817
pHluorin2	4h	CSTRAVE	797	41125	2647	33751	7926	93021	81420	1.21848	1.14248	0.490186	-0.596744	1.64499
pHluorin2	4h	CSTRAVE	946	38164	2641	33589	7663	77775	97243	1.13621	0.7998	0.106178	-0.0421866	-0.977946
pHluorin2	4h	CSTRAVE	506	43659	2791	33899	8152	78838	92194	1.28791	0.855132	0.814242	-0.219142	-0.554436
pHluorin2	4h	CSTRAVE	706	46147	3481	38652	8102	81227	93080	1.19391	0.872658	0.3755	-0.188089	-0.420287
pHluorin2	4h	CSTRAVE	733	53150	4292	42341	10386	113156	110096	1.25528	1.02779	0.661951	0.408279	0.767142
pHluorin2	4h	CSTRAVE	1003	58259	3626	49438	10788	115340	122042	1.17843	0.945084	0.303231	0.826957	0.134074
pHluorin2	4h	CSTRAVE	971	53323	3789	40679	9382	99522	99399	1.31082	1.00124	0.921167	0.0333758	0.563876
pHluorin2	4h	CSTRAVE	561	28287	1776	24337	5492	60061	57838	1.1623	1.03843	0.227989	-1.42323	0.84859
pHluorin2	4h	CSTRAVE	458	49045	3319	38679	8509	94893	106314	1.268	0.892573	0.721301	0.27573	-0.267855
pHluorin2	4h	CSTRAVE	1385	48326	3387	36277	8233	91120	83919	1.33214	1.08581	1.02065	-0.50916	1.2112
pHluorin2	4h	CSTRAVE	1298	54345	3726	44162	9361	115645	106430	1.23058	1.08658	0.546662	0.279795	1.21712
pHluorin2	4h	CSTRAVE	946	51878	3749	42768	9772	98810	111131	1.21301	0.889131	0.464644	0.444553	-0.294201
pHluorin2	4h	CSTRAVE	547	45583	3250	38727	8653	86580	81455	1.17703	1.06292	0.296737	-0.595517	1.03599
pHluorin2	4h	CSTRAVE	836	47677	3692	39189	8793	85266	90559	1.21659	0.941552	0.481361	-0.276444	0.107036
pHluorin2	4h	CSTRAVE	1055	37281	2513	44594	7818	79753	97949	0.836009	0.81423	-1.29491	-0.0174431	-0.867502
pHluorin2	4h	CSTRAVE	545	48737	3337	38858	8872	94226	100181	1.25423	0.940558	0.657045	0.060783	0.0994251
pHluorin2	4h	CSTRAVE	552	28928	2122	25963	5181	55693	67361	1.1142	0.826784	0.00347847	-1.08948	-0.771411
pHluorin2	4h	CSTRAVE	405	33074	2427	41648	7395	66594	74398	0.794132	0.895105	-1.49037	-0.842847	-0.248477
pHluorin2	4h	CSTRAVE	666	32902	2411	31024	6274	65793	64662	1.06053	1.01749	-0.247	-1.18407	0.688282
pHluorin2	4h	CSTRAVE	637	33109	2545	27856	6879	70996	74213	1.18858	0.956652	0.35061	-0.849331	0.222612
pHluorin2	4h	CSTRAVE	1414	64613	4502	50869	11456	127052	157102	1.27018	0.808723	0.731492	2.05572	-0.909653
pHluorin2	4h	CSTRAVE	1451	79290	5267	61435	13651	147127	149207	1.29063	0.98606	0.826929	1.77902	0.447703
pHluorin2	4h	CSTRAVE	1090	60037	4368	52788	12424	130797	104554	1.13732	1.251	0.111394	0.214046	2.47558
pHluorin2	4h	CSTRAVE	1214	33395	2828	52694	8573	78395	91046	0.633753	0.861048	-2.23889	-0.259376	-0.509149
pHluorin2	4h	CSTRAVE	672	32501	2440	26970	6690	66504	65607	1.20508	1.01367	0.427633	-1.15095	0.659054
pHluorin2	4h	CSTRAVE	1067	49064	2959	37465	8655	98458	99631	1.3096	0.988227	0.915435	0.0415069	0.464289
pHluorin2	4h	CSTRAVE	671	46575	3044	35285	8571	81575	87364	1.31997	0.933737	0.963836	-0.388421	0.0472196
pHluorin2	4h	CSTRAVE	792	53356	3811	45033	10062	109745	120744	1.18482	0.908906	0.333076	0.781465	-0.142837
pHluorin2	4h	CSTRAVE	746	48744	3417	54892	10696	102101	103812	0.887998	0.983518	-1.05227	0.188041	0.428251
pHluorin2	4h	CSTRAVE	528	30575	1921	23509	5599	62467	67379	1.30057	0.927099	0.87329	-1.08885	-0.00358894
pHluorin2	4h	CSTRAVE	700	52160	3795	44963	10528	112925	108271	1.16006	1.04298	0.217537	0.344318	0.883415
pHluorin2	4h	CSTRAVE	1075	32255	2480	51333	7834	74774	91813	0.628348	0.814416	-2.26412	-0.232495	-0.866076
pHluorin2	4h	CSTRAVE	910	42935	3358	60493	11252	85651	109961	0.709752	0.778922	-1.88419	0.403548	-1.13776
pHluorin2	4h	CSTRAVE	742	47713	3268	43853	8730	89205	97282	1.08802	0.916973	-0.118709	-0.0408198	-0.0810916
pHluorin2	4h	CSTRAVE	333	29172	1926	25031	5812	57033	58922	1.16543	0.967941	0.2426	-1.38524	0.309018
pHluorin2	4h	CSTRAVE	489	46282	3106	40697	9329	100661	94533	1.13723	1.06482	0.110978	-0.137165	1.05057
pHluorin2	4h	CSTRAVE	996	46103	3129	35654	7323	88413	87547	1.29307	1.00989	0.83829	-0.382007	0.630118
pHluorin2	4h	CSTRAVE	570	27999	1980	25038	5175	60145	66672	1.11826	0.902103	0.0224241	-1.11362	-0.194912
pHluorin2	4h	CSTRAVE	2008	83303	5285	70578	14560	165742	158326	1.1803	1.04684	0.311965	2.09862	0.912924
pHluorin2	4h	CSTRAVE	967	31384	2007	27020	5674	68919	72797	1.16151	0.946729	0.224282	-0.898959	0.146659
pHluorin2	4h	CSTRAVE	642	45887	3135	36621	7223	84334	77771	1.25302	1.08439	0.651402	-0.724632	1.20033
pHluorin2	4h	CSTRAVE	809	45097	3124	35653	7887	79919	86728	1.26489	0.92149	0.706766	-0.410711	-0.0465192
pHluorin2	4h	CSTRAVE	468	47414	3173	37008	7988	84014	92157	1.28118	0.91164	0.782823	-0.220438	-0.121914
pHluorin2	4h	CSTRAVE	684	34984	2654	29410	7737	62598	66326	1.18953	0.943793	0.355046	-1.12575	0.124188
pHluorin2	4h	CSTRAVE	701	43226	3313	40009	8866	97842	116601	1.08041	0.839118	-0.154247	0.636263	-0.677005
pHluorin2	4h	CSTRAVE	939	68748	4439	58670	13377	139747	136205	1.17177	1.026	0.272188	1.32334	0.753449
pHluorin2	4h	CSTRAVE	1594	87756	6302	67940	16458	176235	156971	1.29167	1.12272	0.831767	2.05113	1.49374
pHluorin2	4h	CSTRAVE	615	32500	2340	24971	6631	67294	60039	1.30151	1.12084	0.877696	-1.34609	1.47931
pHluorin2	4h	CSTRAVE	1103	52219	3407	41017	7891	98870	103426	1.27311	0.955949	0.74513	0.174512	0.217234
pHluorin2	4h	CSTRAVE	748	29111	2228	40232	7239	64122	72824	0.723578	0.880506	-1.81966	-0.898012	-0.360214
pHluorin2	4h	CSTRAVE	883	46787	3118	40644	8982	102720	92160	1.15114	1.11458	0.17589	-0.220333	1.43144
pHluorin2	4h	CSTRAVE	761	41471	2381	37348	7389	73727	83115	1.11039	0.887048	-0.0142891	-0.537338	-0.310143
pHluorin2	4h	CSTRAVE	1525	63786	4255	55467	12847	137413	133501	1.14998	1.0293	0.170473	1.22857	0.778694
pHluorin2	4h	CSTRAVE	1213	80667	5924	65713	13780	160363	142290	1.22757	1.12702	0.532579	1.5366	1.52659
pHluorin2	4h	CSTRAVE	1290	53979	3818	44981	10649	119111	102115	1.20004	1.16644	0.404111	0.128565	1.82835
pHluorin2	4h	CSTRAVE	828	41261	2602	31672	6674	80941	88718	1.30276	0.91234	0.883529	-0.340967	-0.116554
pHluorin2	4h	CSTRAVE	706	29675	2424	25104	5048	58150	60869	1.18208	0.95533	0.320299	-1.31701	0.212497
pHluorin2	4h	CSTRAVE	294	26336	1919	22086	4481	52220	52932	1.19243	0.986549	0.368591	-1.59518	0.451447
pHluorin2	4h	CSTRAVE	1066	37867	2781	51154	8832	81414	97631	0.740255	0.833895	-1.74182	-0.0285882	-0.716983
pHluorin2	4h	CSTRAVE	599	41538	3112	33661	7638	86548	103095	1.23401	0.839498	0.562656	0.162912	-0.6741
pHluorin2	4h	CSTRAVE	1032	40119	3192	32683	7051	82950	94719	1.22752	0.875748	0.532362	-0.130647	-0.396633
pHluorin2	4h	CSTRAVE	799	22865	1813	38255	6523	53306	67349	0.5977	0.791489	-2.40716	-1.0899	-1.04156
pHluorin2	4h	CSTRAVE	459	45381	3258	38125	8065	78591	91527	1.19032	0.858665	0.358751	-0.242518	-0.527393
pHluorin2	4h	CSTRAVE	715	43343	3400	47949	9651	97974	106513	0.90394	0.919831	-0.977865	0.282704	-0.0592158
pHluorin2	4h	CSTRAVE	578	46438	3390	39348	8496	81937	91704	1.18019	0.893494	0.311452	-0.236315	-0.260803
pHluorin2	4h	CSTRAVE	680	44447	2963	37200	7340	88958	101126	1.19481	0.879675	0.37971	0.0939029	-0.366579
pHluorin2	4h	CSTRAVE	1968	67468	4324	54762	12216	139776	150437	1.23202	0.929133	0.55338	1.82213	0.0119809
pHluorin2	4h	CSTRAVE	342	34359	2493	36646	6805	72899	63539	0.937592	1.14731	-0.8208	-1.22343	1.68194
pHluorin2	4h	CSTRAVE	1835	75642	5281	66317	14517	160211	162202	1.14061	0.987725	0.126748	2.23447	0.460451
pHluorin2	4h	CSTRAVE	598	28310	2025	37441	6699	61862	64379	0.756123	0.960903	-1.66776	-1.19399	0.255154
pHluorin2	4h	CSTRAVE	520	39166	2978	34102	7610	88025	98628	1.1485	0.892495	0.163541	0.0063542	-0.268451
pHluorin2	4h	CSTRAVE	721	35388	2781	27988	7195	73801	71942	1.2644	1.02584	0.704491	-0.928924	0.752189
pHluorin2	4h	CSTRAVE	748	46875	2954	35841	8555	88633	87908	1.30786	1.00825	0.907333	-0.369355	0.61753
pHluorin2	4h	CSTRAVE	763	46068	3344	36544	8866	95204	92531	1.26062	1.02889	0.686841	-0.207331	0.775514
pHluorin2	4h	CSTRAVE	778	36207	2628	40833	8025	76183	84730	0.886709	0.899127	-1.05828	-0.480736	-0.217692
pHluorin2	4h	CSTRAVE	712	32312	2543	47020	8222	77274	84143	0.687197	0.918365	-1.98946	-0.501309	-0.0704384
pHluorin2	4h	CSTRAVE	856	55872	3852	43336	9263	105136	108734	1.28927	0.96691	0.820591	0.360545	0.30113
pHluorin2	4h	CSTRAVE	533	34875	2305	27773	6616	67879	72502	1.25572	0.936236	0.663965	-0.909298	0.066349
pHluorin2	4h	CSTRAVE	589	34107	2560	33289	7245	73000	81372	1.02457	0.897114	-0.41484	-0.598426	-0.233094
pHluorin2	4h	CSTRAVE	983	38291	2513	30565	7384	83353	89607	1.25277	0.930206	0.650228	-0.30981	0.0201954
pHluorin2	4h	CSTRAVE	784	40627	2711	57772	9827	92394	102054	0.70323	0.905344	-1.91463	0.126427	-0.170102
pHluorin2	4h	CSTRAVE	422	26260	1542	26138	4395	48086	50993	1.00467	0.942992	-0.507742	-1.66313	0.11806
pHluorin2	4h	CSTRAVE	1157	67567	4001	53516	12185	139980	146028	1.26256	0.958583	0.695894	1.66761	0.237396
pHluorin2	4h	CSTRAVE	901	33852	2525	48815	8979	84275	90917	0.693475	0.926944	-1.96015	-0.263897	-0.00477221
pHluorin2	4h	CSTRAVE	1937	88156	6279	71533	17198	192429	188480	1.23238	1.02095	0.555061	3.15544	0.714772
pHluorin2	4h	CSTRAVE	1282	53761	3220	49545	8914	101183	110059	1.08509	0.919352	-0.13237	0.406983	-0.0628823
pHluorin2	4h	CSTRAVE	1546	51886	3294	39049	9746	102853	94445	1.32874	1.08903	1.00479	-0.14025	1.23582
pHluorin2	4h	CSTRAVE	930	39511	3310	33970	8016	78062	92532	1.16311	0.843622	0.23177	-0.207296	-0.642534
pHluorin2	4h	CSTRAVE	643	43473	2773	38685	7612	86379	93835	1.12377	0.920541	0.0481344	-0.161629	-0.0537814
[truncated: 6,143 more rows]

## Sheet: Figure 3d
F.3d	timelapse microscopy analysis of pHi dynamics immediately post shift to CSTRAVE.
	.tiff images were captured and processed according to Methods. pHluorin2 for single cell (as described and tracked using Cell_ID) extracted for each given frame, with each frame corresonding to an image snapshot at a given timepoint.
Cell_ID	Frame	pHi
0	21	0.661135
0	13	0.595111
0	7	0.566304
0	2	0.63317
0	11	0.586046
0	5	0.580545
0	0	0.636756
0	20	0.676308
0	12	0.608552
0	17	0.656811
0	15	0.61096
0	9	0.568207
0	14	0.617135
0	22	0.672645
0	18	0.639695
0	16	0.628575
0	6	0.580576
0	23	0.650968
0	8	0.57706
0	3	0.623684
0	19	0.661113
0	24	0.647993
0	4	0.605026
0	10	0.600223
0	1	0.640438
1	10	0.659089
1	25	0.750419
1	4	0.625948
1	30	0.77581
1	21	0.722708
1	2	0.650295
1	7	0.62848
1	13	0.666452
1	5	0.619519
1	11	0.656493
1	20	0.732147
1	28	0.787154
1	32	0.789592
1	26	0.754709
1	9	0.633426
1	14	0.67492
1	15	0.674288
1	12	0.685444
1	17	0.72714
1	22	0.740601
1	18	0.717953
1	27	0.776815
1	3	0.631662
1	16	0.699398
1	6	0.631076
1	23	0.721596
1	19	0.741369
1	8	0.636024
1	31	0.783335
1	1	0.669722
1	24	0.727559
2	28	0.806631
2	21	0.734099
2	11	0.634468
2	0	0.629639
2	13	0.64586
2	2	0.633618
2	7	0.586532
2	5	0.59365
2	20	0.747004
2	29	0.788811
2	32	0.818034
2	26	0.771755
2	15	0.666743
2	9	0.605228
2	12	0.658791
2	17	0.729452
2	14	0.677884
2	27	0.806966
2	22	0.732985
2	18	0.700002
2	16	0.702403
2	6	0.595689
2	3	0.619457
2	33	0.830272
2	23	0.715308
2	31	0.803847
2	8	0.600228
2	19	0.723733
2	24	0.716745
2	30	0.784641
2	25	0.767568
2	10	0.639262
2	4	0.598675
2	1	0.640431
3	1	0.577903
3	84	0.573872
3	28	0.568018
3	21	0.514028
3	44	0.640925
3	0	0.579817
3	79	0.615256
3	32	0.575741
3	100	0.598968
3	68	0.712084
3	63	0.654041
3	39	0.618192
3	15	0.496874
3	86	0.606139
3	71	0.635138
3	104	0.605688
3	60	0.657906
3	16	0.510416
3	48	0.604402
3	19	0.510505
3	3	0.559865
3	36	0.61437
3	8	0.510193
3	64	0.634262
3	88	0.595945
3	83	0.615988
3	74	0.65125
3	30	0.548618
3	89	0.613382
3	25	0.535533
3	57	0.652798
3	78	0.61915
3	45	0.627484
3	77	0.630869
3	7	0.514749
3	58	0.664413
3	46	0.636696
3	12	0.511198
3	9	0.499009
3	37	0.63685
3	99	0.586522
3	75	0.631728
3	91	0.595057
3	14	0.499825
3	61	0.644223
3	18	0.498906
3	82	0.635399
3	92	0.589022
3	90	0.619923
3	31	0.565094
3	23	0.50587
3	93	0.626063
3	101	0.626892
3	51	0.636298
3	43	0.631728
3	73	0.645819
3	76	0.659797
3	103	0.603857
3	55	0.640545
3	13	0.491283
3	35	0.624476
3	94	0.575878
3	11	0.496893
3	62	0.657159
3	5	0.531917
3	69	0.661202
3	17	0.517301
3	81	0.6243
3	22	0.510802
3	27	0.560665
3	54	0.652762
3	98	0.603275
3	70	0.641174
3	97	0.589665
3	52	0.633903
3	34	0.59464
3	72	0.636056
3	41	0.649786
3	102	0.600119
3	85	0.616417
3	4	0.545469
3	59	0.647248
3	66	0.666169
3	47	0.636168
3	50	0.623057
3	20	0.528339
3	2	0.572223
3	29	0.546443
3	40	0.615306
3	26	0.539404
3	80	0.624868
3	105	0.58688
3	38	0.621905
3	67	0.653239
3	33	0.585458
3	53	0.680119
3	6	0.52405
3	42	0.640064
3	95	0.611717
3	56	0.670447
3	96	0.606468
3	65	0.660538
3	87	0.607964
3	10	0.511193
3	24	0.496565
3	49	0.650355
4	4	0.514727
4	14	0.423954
4	12	0.435307
4	10	0.44636
4	1	0.538145
4	15	0.417444
4	13	0.425398
4	7	0.474779
4	11	0.438292
4	8	0.463851
4	18	0.399556
4	6	0.495461
4	2	0.534525
4	3	0.530442
4	16	0.411626
4	5	0.499361
4	19	0.394921
4	9	0.455163
5	14	0.771121
5	4	0.708974
5	13	0.733275
[truncated: 75,026 more rows]

## Sheet: Figure 3e
F.3e	analysis of pHi dynamics of sorted subpopulations.
[truncated: 48,159 more rows]

[truncated: 4 more sheets: Supplementary Figure 12, Supplementary Figure 13b, Supplementary Figure 13c, Supplementary Figure 13d]
